# Supplementary material for: Tcf12 is required to sustain myogenic genes synergism with MyoD by remodelling the chromatin landscape
Source: Commun Biol. 2022 Nov 9;5:1201. doi: 10.1038/s42003-022-04176-0 (PMC9646716; doi:10.1038/s42003-022-04176-0)
Supplement: Supplementary file 3 — Supplementary Data 1 [file 42003_2022_4176_MOESM3_ESM.xlsx]

## Sheet: RNA-seq
Supplementary Table S1. Summary of RNA-seq
Sample_id	Clean reads	Total mapped	Mapped rate(%)	Note
WT_PRO1	4.60282e+07	45480422	98.81	PE150, Novaseq
WT_PRO2	4.57112e+07	45203839	98.89	PE150, Novaseq
WT_DIF1	4.83188e+07	47709938	98.74	PE150, Novaseq
WT_DIF2	4.39259e+07	43407613	98.82	PE150, Novaseq
TCF12KO_PRO1	4.75038e+07	46948031	98.83	PE150, Novaseq
TCF12KO_PRO2	4.87861e+07	48122601	98.64	PE150, Novaseq
TCF12KO_DIF1	4.95668e+07	48962071	98.78	PE150, Novaseq
TCF12KO_DIF2	4.32612e+07	42724766	98.76	PE150, Novaseq

## Sheet: ATAC-seq
Supplementary Table S1. Summary of ATAC-seq
Sample_id	Clean reads	Total mapped	Mapped rate(%)	Peak number	Peaks of merged sample
WT_PRO1	4.76165e+07	46987942	0.9868	120253	114166
WT_PRO2	4.93944e+07	48831342	0.9886	97014
WT_DIF1	6.8402e+07	68142064	0.9962	238521	222940
WT_DIF2	6.87688e+07	68404366	0.9947	243237
TCF12KO_PRO1	5.31976e+07	52341084	0.9839	164401	299452
TCF12KO_PRO2	4.35253e+07	42236934	0.9704	196117
TCF12KO_DIF1	6.07215e+07	60405758	0.9948	234623	282457
TCF12KO_DIF2	5.52866e+07	54916136	0.9933	249358

## Sheet: ChIP-seq
Supplementary Table S1. Summary of ChIP-seq
Sample_id	Clean reads	Total mapped	Mapped rate(%)	Peak number	Merged Peaks
TCF12_ChIP-1	34017346	33105682	0.9732	9964	13092
TCF12_ChIP-2	34085613	33226656	0.9748	12542
INPUT	47792588	46067276	0.9639	———

## Sheet: MYOD-CUT&Tag
Supplementary Table S1. Summary of MYOD CUT&Tag
Sample_id	Clean reads	Total mapped	Mapped rate(%)	Merged Peaks
ko-myod-1	7.48433e+07	68586410	0.9164	10030
ko-myod-1	8.31335e+07	75826108	0.9121
WT-myod-1	8.42397e+07	79673908	0.9458	17291
WT-myod-2	8.77991e+07	83716408	0.9535
WT-IgG-1	1.00227e+08	94434262	0.9422
WT-IgG-2	8.90926e+07	84210280	0.9452
