# Supplementary material for: Tcf12 is required to sustain myogenic genes synergism with MyoD by remodelling the chromatin landscape
Source: Commun Biol. 2022 Nov 9;5:1201. doi: 10.1038/s42003-022-04176-0 (PMC9646716; doi:10.1038/s42003-022-04176-0)
Supplement: Supplementary file 4 — Supplementary Data 2 [file 42003_2022_4176_MOESM4_ESM.xlsx]

## Sheet: Sheet1
Supplementary Table S2 Expression level of specific gene list of different cell types
WT_special			TCF12KO_special			PRO_special			DIF_special
Ensembl_id	geneid		Ensembl_id	geneid		Ensembl_id	geneid		Ensembl_id	geneid
ENSMUSG00000042208	0610010F05Rik		ENSMUSG00000107002	0610012G03Rik		ENSMUSG00000087651	1500009L16Rik		ENSMUSG00000060512	0610040J01Rik
ENSMUSG00000090066	1110002E22Rik		ENSMUSG00000078570	1110065P20Rik		ENSMUSG00000031927	1700012B09Rik		ENSMUSG00000041399	1700013G24Rik
ENSMUSG00000043747	1520401A03Rik		ENSMUSG00000030030	1700003E16Rik		ENSMUSG00000110052	1700020G03Rik		ENSMUSG00000117050	1700023B13Rik
ENSMUSG00000038323	1700066M21Rik		ENSMUSG00000038523	1700003F12Rik		ENSMUSG00000020286	1700093K21Rik		ENSMUSG00000033029	1700088E04Rik
ENSMUSG00000008307	1700109H08Rik		ENSMUSG00000044916	1700029I15Rik		ENSMUSG00000071398	2410004P03Rik		ENSMUSG00000030587	2200002D01Rik
ENSMUSG00000060301	2610008E11Rik		ENSMUSG00000027327	1700037H04Rik		ENSMUSG00000091474	2610021A01Rik		ENSMUSG00000028396	2310002L09Rik
ENSMUSG00000037270	4932438A13Rik		ENSMUSG00000079283	2310009B15Rik		ENSMUSG00000018570	2810408A11Rik		ENSMUSG00000071540	3425401B19Rik
ENSMUSG00000105481	6430500D05Rik		ENSMUSG00000031983	2310022B05Rik		ENSMUSG00000044906	4930503L19Rik		ENSMUSG00000020234	4930404N11Rik
ENSMUSG00000074646	6430550D23Rik		ENSMUSG00000062619	2310039H08Rik		ENSMUSG00000074629	4930518I15Rik		ENSMUSG00000040919	4930505A04Rik
ENSMUSG00000004360	9330159F19Rik		ENSMUSG00000103149	AA914427		ENSMUSG00000027811	4930579G24Rik		ENSMUSG00000079460	4933403O08Rik
ENSMUSG00000055271	9330161L09Rik		ENSMUSG00000006299	Aamp		ENSMUSG00000072763	5430403G16Rik		ENSMUSG00000047988	4933428G20Rik
ENSMUSG00000109536	9330162G02Rik		ENSMUSG00000042210	Abhd14a		ENSMUSG00000056468	5730596B20Rik		ENSMUSG00000037977	6430571L13Rik
ENSMUSG00000115276	9930017N22Rik		ENSMUSG00000042073	Abhd14b		ENSMUSG00000018451	6330403K07Rik		ENSMUSG00000045345	9530056K15Rik
ENSMUSG00000056014	A430033K04Rik		ENSMUSG00000003346	Abhd17a		ENSMUSG00000072066	6720489N17Rik		ENSMUSG00000047384	A730013G03Rik
ENSMUSG00000102415	A430110C17Rik		ENSMUSG00000040997	Abhd4		ENSMUSG00000032680	6820408C15Rik		ENSMUSG00000075330	A930003A15Rik
ENSMUSG00000102602	A930004J17Rik		ENSMUSG00000007950	Abhd8		ENSMUSG00000056004	9330182L06Rik		ENSMUSG00000035642	Aamdc
ENSMUSG00000090622	A930033H14Rik		ENSMUSG00000010651	Acaa1b		ENSMUSG00000059939	9430015G10Rik		ENSMUSG00000025375	Aatk
ENSMUSG00000018800	Abca5		ENSMUSG00000029545	Acads		ENSMUSG00000078776	9530053A07Rik		ENSMUSG00000042476	Abcb4
ENSMUSG00000031333	Abcb7		ENSMUSG00000023262	Acy1		ENSMUSG00000036411	9530077C05Rik		ENSMUSG00000029408	Abcb9
ENSMUSG00000026596	Abl2		ENSMUSG00000024866	Acy3		ENSMUSG00000044551	9930012K11Rik		ENSMUSG00000040136	Abcc8
ENSMUSG00000035234	Abraxas1		ENSMUSG00000015850	Adamtsl4		ENSMUSG00000069892	9930111J21Rik2		ENSMUSG00000030249	Abcc9
ENSMUSG00000044337	Ackr3		ENSMUSG00000031486	Adgra2		ENSMUSG00000047878	A4galt		ENSMUSG00000024254	Abcg8
ENSMUSG00000032883	Acsl3		ENSMUSG00000042558	Adprhl2		ENSMUSG00000094613	A630076J17Rik		ENSMUSG00000018381	Abi3
ENSMUSG00000031278	Acsl4		ENSMUSG00000031489	Adrb3		ENSMUSG00000116673	A630089N07Rik		ENSMUSG00000025085	Ablim1
ENSMUSG00000052155	Acvr2a		ENSMUSG00000023827	Agpat4		ENSMUSG00000054057	A930004D18Rik		ENSMUSG00000029095	Ablim2
ENSMUSG00000046169	Adamts6		ENSMUSG00000027597	Ahcy		ENSMUSG00000057228	Aadat		ENSMUSG00000032735	Ablim3
ENSMUSG00000021536	Adcy2		ENSMUSG00000062753	AI413582		ENSMUSG00000041828	Abca8a		ENSMUSG00000042895	Abra
ENSMUSG00000044017	Adgrd1		ENSMUSG00000028743	Akr7a5		ENSMUSG00000028970	Abcb1b		ENSMUSG00000032724	Abtb2
ENSMUSG00000056492	Adgrf5		ENSMUSG00000011096	Akt1s1		ENSMUSG00000023088	Abcc1		ENSMUSG00000118029	AC132288.1
ENSMUSG00000037605	Adgrl3		ENSMUSG00000053279	Aldh1a1		ENSMUSG00000020865	Abcc3		ENSMUSG00000042010	Acacb
ENSMUSG00000039167	Adgrl4		ENSMUSG00000019102	Aldh3a1		ENSMUSG00000032849	Abcc4		ENSMUSG00000023328	Ache
ENSMUSG00000031189	Aff2		ENSMUSG00000024885	Aldh3b1		ENSMUSG00000055782	Abcd2		ENSMUSG00000021751	Acox2
ENSMUSG00000020288	Ahsa2		ENSMUSG00000028737	Aldh4a1		ENSMUSG00000026842	Abl1		ENSMUSG00000001348	Acp5
ENSMUSG00000022016	Akap11		ENSMUSG00000044339	Alkbh2		ENSMUSG00000078453	Abracl		ENSMUSG00000018796	Acsl1
ENSMUSG00000061603	Akap6		ENSMUSG00000044037	Als2cl		ENSMUSG00000030607	Acan		ENSMUSG00000020333	Acsl6
ENSMUSG00000040407	Akap9		ENSMUSG00000036820	Amdhd2		ENSMUSG00000049076	Acap2		ENSMUSG00000027605	Acss2
ENSMUSG00000049565	Aknad1		ENSMUSG00000021278	Amn		ENSMUSG00000020681	Ace		ENSMUSG00000031972	Acta1
ENSMUSG00000015134	Aldh1a3		ENSMUSG00000025135	Anapc11		ENSMUSG00000072949	Acot1		ENSMUSG00000035783	Acta2
ENSMUSG00000032845	Alpk2		ENSMUSG00000033055	Ankrd54		ENSMUSG00000032561	Acpp		ENSMUSG00000068614	Actc1
ENSMUSG00000042225	Ammecr1		ENSMUSG00000037904	Ankrd9		ENSMUSG00000032281	Acsbg1		ENSMUSG00000052374	Actn2
ENSMUSG00000070385	Ampd1		ENSMUSG00000008036	Ap2s1		ENSMUSG00000076435	Acsf2		ENSMUSG00000006457	Actn3
ENSMUSG00000034647	Ankrd12		ENSMUSG00000006589	Aprt		ENSMUSG00000024981	Acsl5		ENSMUSG00000060923	Acyp2
ENSMUSG00000007827	Ankrd26		ENSMUSG00000044217	Aqp5		ENSMUSG00000029580	Actb		ENSMUSG00000022893	Adamts1
ENSMUSG00000055489	Ano5		ENSMUSG00000024944	Arl2		ENSMUSG00000056367	Actr3b		ENSMUSG00000033453	Adamts15
ENSMUSG00000024897	Apba1		ENSMUSG00000034936	Arl4d		ENSMUSG00000000530	Acvrl1		ENSMUSG00000022449	Adamts20
ENSMUSG00000037999	Arap2		ENSMUSG00000002343	Armc6		ENSMUSG00000054555	Adam12		ENSMUSG00000022894	Adamts5
ENSMUSG00000067851	Arfgef1		ENSMUSG00000002910	Arrdc2		ENSMUSG00000040537	Adam22		ENSMUSG00000066113	Adamtsl1
ENSMUSG00000053199	Arhgap20		ENSMUSG00000022620	Arsa		ENSMUSG00000031554	Adam5		ENSMUSG00000036040	Adamtsl2
ENSMUSG00000039831	Arhgap29		ENSMUSG00000025533	Asl		ENSMUSG00000025473	Adam8		ENSMUSG00000043822	Adamtsl5
ENSMUSG00000041444	Arhgap32		ENSMUSG00000038539	Atf5		ENSMUSG00000024299	Adamts10		ENSMUSG00000056413	Adap1
ENSMUSG00000035133	Arhgap5		ENSMUSG00000037204	Atg101		ENSMUSG00000047497	Adamts12		ENSMUSG00000020431	Adcy1
ENSMUSG00000036885	Arhgef26		ENSMUSG00000003072	Atp5d		ENSMUSG00000036545	Adamts2		ENSMUSG00000022376	Adcy8
ENSMUSG00000031133	Arhgef6		ENSMUSG00000062683	Atp5g2		ENSMUSG00000043635	Adamts3		ENSMUSG00000031298	Adgrg2
ENSMUSG00000036093	Arl5a		ENSMUSG00000018821	Avpi1		ENSMUSG00000070469	Adamtsl3		ENSMUSG00000042429	Adora1
ENSMUSG00000017418	Arl5b		ENSMUSG00000001039	B9d1		ENSMUSG00000027951	Adar		ENSMUSG00000031448	Adprhl1
ENSMUSG00000049804	Armcx4		ENSMUSG00000063439	B9d2		ENSMUSG00000020262	Adarb1		ENSMUSG00000045730	Adrb2
ENSMUSG00000072969	Armcx5		ENSMUSG00000024959	Bad		ENSMUSG00000020654	Adcy3		ENSMUSG00000011148	Adssl1
ENSMUSG00000000325	Arvcf		ENSMUSG00000003873	Bax		ENSMUSG00000022220	Adcy4		ENSMUSG00000033032	Afap1l1
ENSMUSG00000035277	Arx		ENSMUSG00000002083	Bbc3		ENSMUSG00000031659	Adcy7		ENSMUSG00000025083	Afap1l2
ENSMUSG00000031382	Asb11		ENSMUSG00000045942	BC049762		ENSMUSG00000029778	Adcyap1r1		ENSMUSG00000040706	Agmat
ENSMUSG00000038774	Ascc3		ENSMUSG00000030826	Bcat2		ENSMUSG00000030000	Add2		ENSMUSG00000001211	Agpat3
ENSMUSG00000021388	Aspn		ENSMUSG00000041347	Bdkrb1		ENSMUSG00000025475	Adgra1		ENSMUSG00000031980	Agt
ENSMUSG00000052812	Atad2b		ENSMUSG00000040867	Begain		ENSMUSG00000029090	Adgra3		ENSMUSG00000001864	Aif1l
ENSMUSG00000037400	Atp11b		ENSMUSG00000031375	Bgn		ENSMUSG00000028782	Adgrb2		ENSMUSG00000028527	Ak4
ENSMUSG00000022533	Atp13a3		ENSMUSG00000049086	Bmyc		ENSMUSG00000023918	Adgrf4		ENSMUSG00000031023	Akip1
ENSMUSG00000026576	Atp1b1		ENSMUSG00000026278	Bok		ENSMUSG00000060470	Adgrg3		ENSMUSG00000004056	Akt2
ENSMUSG00000019943	Atp2b1		ENSMUSG00000015943	Bola1		ENSMUSG00000061577	Adgrg5		ENSMUSG00000031667	Aktip
ENSMUSG00000021114	Atp6v1d		ENSMUSG00000047721	Bola2		ENSMUSG00000020178	Adora2a		ENSMUSG00000118623	AL935121.1
ENSMUSG00000037685	Atp8a1		ENSMUSG00000047843	Bri3		ENSMUSG00000018500	Adora2b		ENSMUSG00000035561	Aldh1b1
ENSMUSG00000039529	Atp8b1		ENSMUSG00000035390	Brsk1		ENSMUSG00000027335	Adra1d		ENSMUSG00000037263	Aldh3b3
ENSMUSG00000028457	Atp8b5		ENSMUSG00000071657	Bscl2		ENSMUSG00000033717	Adra2a		ENSMUSG00000030695	Aldoa
ENSMUSG00000032409	Atr		ENSMUSG00000040957	Cables1		ENSMUSG00000015961	Adss		ENSMUSG00000059343	Aldoart1
ENSMUSG00000031229	Atrx		ENSMUSG00000005338	Cadm3		ENSMUSG00000020473	Aebp1		ENSMUSG00000017390	Aldoc
ENSMUSG00000021189	Atxn3		ENSMUSG00000037060	Cavin3		ENSMUSG00000068036	Afdn		ENSMUSG00000002661	Alkbh7
ENSMUSG00000021738	Atxn7		ENSMUSG00000025150	Cbr2		ENSMUSG00000041936	Agrn		ENSMUSG00000079440	Alpi
ENSMUSG00000074892	B3galt5		ENSMUSG00000007721	Ccdc124		ENSMUSG00000049115	Agtr1a		ENSMUSG00000038763	Alpk3
ENSMUSG00000025612	Bach1		ENSMUSG00000029875	Ccdc184		ENSMUSG00000027893	Ahcyl1		ENSMUSG00000023047	Amhr2
ENSMUSG00000035021	Baz1a		ENSMUSG00000057176	Ccdc189		ENSMUSG00000019256	Ahr		ENSMUSG00000050947	Amigo1
ENSMUSG00000074862	BC025920		ENSMUSG00000032532	Cck		ENSMUSG00000021575	Ahrr		ENSMUSG00000038742	Angptl6
ENSMUSG00000049658	Bdp1		ENSMUSG00000035042	Ccl5		ENSMUSG00000040554	Aipl1		ENSMUSG00000031543	Ank1
ENSMUSG00000031872	Bean1		ENSMUSG00000056481	Cd248		ENSMUSG00000038587	Akap12		ENSMUSG00000047773	Ankfn1
ENSMUSG00000092060	Bend4		ENSMUSG00000041598	Cdc42ep4		ENSMUSG00000039158	Akna		ENSMUSG00000034212	Ankmy1
ENSMUSG00000037933	Bicd2		ENSMUSG00000063838	Cdc42ep5		ENSMUSG00000021213	Akr1c13		ENSMUSG00000025172	Ankrd2
ENSMUSG00000057367	Birc2		ENSMUSG00000044303	Cdkn2a		ENSMUSG00000019699	Akt3		ENSMUSG00000067653	Ankrd23
ENSMUSG00000034663	Bmp2k		ENSMUSG00000033022	Cdo1		ENSMUSG00000022636	Alcam		ENSMUSG00000038354	Ankrd35
ENSMUSG00000039004	Bmp6		ENSMUSG00000034957	Cebpa		ENSMUSG00000013584	Aldh1a2		ENSMUSG00000050914	Ankrd37
ENSMUSG00000067336	Bmpr2		ENSMUSG00000071637	Cebpd		ENSMUSG00000026687	Aldh9a1		ENSMUSG00000079610	Ankrd39
ENSMUSG00000028351	Brinp1		ENSMUSG00000023031	Cela1		ENSMUSG00000041718	Alg13		ENSMUSG00000052331	Ankrd44
ENSMUSG00000063663	Brwd3		ENSMUSG00000031886	Ces2e		ENSMUSG00000063810	Alms1		ENSMUSG00000021866	Anxa11
ENSMUSG00000025103	Btbd1		ENSMUSG00000038987	Cfap157		ENSMUSG00000048218	Amigo2		ENSMUSG00000020955	Ap4s1
ENSMUSG00000052013	Btla		ENSMUSG00000070493	Chchd2		ENSMUSG00000005686	Ampd3		ENSMUSG00000030519	Apba2
ENSMUSG00000042460	C1galt1		ENSMUSG00000030086	Chchd6		ENSMUSG00000031465	Angpt2		ENSMUSG00000037032	Apbb1
ENSMUSG00000051331	Cacna1c		ENSMUSG00000030157	Clec2d		ENSMUSG00000027460	Angpt4		ENSMUSG00000040694	Apobec2
ENSMUSG00000040118	Cacna2d1		ENSMUSG00000013921	Clip3		ENSMUSG00000002289	Angptl4		ENSMUSG00000022548	Apod
ENSMUSG00000020723	Cacng4		ENSMUSG00000002660	Clpp		ENSMUSG00000022265	Ank		ENSMUSG00000002985	Apoe
ENSMUSG00000054423	Cadps		ENSMUSG00000047547	Cltb		ENSMUSG00000046295	Ankle1		ENSMUSG00000033576	Apol6
ENSMUSG00000058626	Capn11		ENSMUSG00000040759	Cmtm5		ENSMUSG00000014496	Ankrd28		ENSMUSG00000025525	Apool
ENSMUSG00000030309	Caprin2		ENSMUSG00000017188	Coa3		ENSMUSG00000057766	Ankrd29		ENSMUSG00000057315	Arhgap24
ENSMUSG00000026017	Carf		ENSMUSG00000029661	Col1a2		ENSMUSG00000040183	Ankrd6		ENSMUSG00000024043	Arhgap28
ENSMUSG00000074570	Cass4		ENSMUSG00000004098	Col5a3		ENSMUSG00000036777	Anln		ENSMUSG00000029032	Arhgef16
ENSMUSG00000067578	Cbln4		ENSMUSG00000051355	Commd1		ENSMUSG00000031075	Ano1		ENSMUSG00000021895	Arhgef3
ENSMUSG00000009575	Cbx5		ENSMUSG00000000326	Comt		ENSMUSG00000039062	Anpep		ENSMUSG00000045094	Arhgef37
ENSMUSG00000022833	Ccdc14		ENSMUSG00000021773	Comtd1		ENSMUSG00000015702	Anxa9		ENSMUSG00000047446	Arl4a
ENSMUSG00000036641	Ccdc148		ENSMUSG00000026798	Coq4		ENSMUSG00000063558	Aox1		ENSMUSG00000038352	Arl5c
ENSMUSG00000025983	Ccdc150		ENSMUSG00000003762	Coq8b		ENSMUSG00000054702	Ap1s3		ENSMUSG00000035199	Arl6ip5
ENSMUSG00000026578	Ccdc181		ENSMUSG00000031818	Cox4i1		ENSMUSG00000026786	Apbb1ip		ENSMUSG00000033460	Armcx1
ENSMUSG00000035173	Ccdc186		ENSMUSG00000041697	Cox6a1		ENSMUSG00000020135	Apc2		ENSMUSG00000036242	Armh4
ENSMUSG00000022035	Ccdc25		ENSMUSG00000051811	Cox6b2		ENSMUSG00000071847	Apcdd1		ENSMUSG00000032503	Arpp21
ENSMUSG00000027676	Ccdc39		ENSMUSG00000035885	Cox8a		ENSMUSG00000037010	Apln		ENSMUSG00000030996	Art1
ENSMUSG00000038127	Ccdc50		ENSMUSG00000007783	Cpt1c		ENSMUSG00000009585	Apobec3		ENSMUSG00000070424	Art5
ENSMUSG00000005124	Ccn4		ENSMUSG00000036596	Cpz		ENSMUSG00000057346	Apol9a		ENSMUSG00000003559	As3mt
ENSMUSG00000022661	Cd200		ENSMUSG00000032291	Crabp1		ENSMUSG00000068246	Apol9b		ENSMUSG00000038204	Asb10
ENSMUSG00000069607	Cd300ld3		ENSMUSG00000033467	Crlf2		ENSMUSG00000004655	Aqp1		ENSMUSG00000031204	Asb12
ENSMUSG00000016493	Cd46		ENSMUSG00000033488	Cryzl2		ENSMUSG00000023013	Aqp2		ENSMUSG00000029685	Asb15
ENSMUSG00000020687	Cdc27		ENSMUSG00000049482	Ctu2		ENSMUSG00000046532	Ar		ENSMUSG00000034768	Asb16
ENSMUSG00000026361	Cdc73		ENSMUSG00000036748	Cuedc2		ENSMUSG00000024451	Arap3		ENSMUSG00000021200	Asb2
ENSMUSG00000022321	Cdh10		ENSMUSG00000037190	Cyb561d2		ENSMUSG00000029378	Areg		ENSMUSG00000097918	Ascl5
ENSMUSG00000047216	Cdh19		ENSMUSG00000006519	Cyba		ENSMUSG00000041219	Arhgap11a		ENSMUSG00000040963	Asgr2
ENSMUSG00000031871	Cdh5		ENSMUSG00000019039	Dalrd3		ENSMUSG00000025154	Arhgap19		ENSMUSG00000033007	Asic4
ENSMUSG00000034918	Cdhr2		ENSMUSG00000042462	Dctpp1		ENSMUSG00000034255	Arhgap27		ENSMUSG00000020774	Aspa
ENSMUSG00000029403	Cdkl2		ENSMUSG00000039450	Dcxr		ENSMUSG00000022799	Arhgap31		ENSMUSG00000050468	Astl
ENSMUSG00000071226	Cecr2		ENSMUSG00000007039	Ddah2		ENSMUSG00000050730	Arhgap42		ENSMUSG00000026628	Atf3
ENSMUSG00000036403	Cep135		ENSMUSG00000001666	Ddt		ENSMUSG00000035697	Arhgap45		ENSMUSG00000002820	Atg4d
ENSMUSG00000073542	Cep76		ENSMUSG00000040479	Dgkz		ENSMUSG00000031355	Arhgap6		ENSMUSG00000036816	Atoh7
ENSMUSG00000038594	Cep85l		ENSMUSG00000060038	Dhps		ENSMUSG00000078954	Arhgap8		ENSMUSG00000038094	Atp13a4
ENSMUSG00000022604	Cep97		ENSMUSG00000036186	Dipk1b		ENSMUSG00000052921	Arhgef15		ENSMUSG00000048939	Atp13a5
ENSMUSG00000031631	Cfap97		ENSMUSG00000043670	Diras1		ENSMUSG00000051517	Arhgef39		ENSMUSG00000007097	Atp1a2
ENSMUSG00000032232	Cgnl1		ENSMUSG00000005237	Dnah2		ENSMUSG00000004562	Arhgef40		ENSMUSG00000041329	Atp1b2
ENSMUSG00000030077	Chl1		ENSMUSG00000033826	Dnah8		ENSMUSG00000049866	Arl4c		ENSMUSG00000030730	Atp2a1
ENSMUSG00000056486	Chn1		ENSMUSG00000044595	Dnd1		ENSMUSG00000030654	Arl6ip1		ENSMUSG00000031376	Atp2b3
ENSMUSG00000041777	Cir1		ENSMUSG00000075467	Dnlz		ENSMUSG00000015709	Arnt2		ENSMUSG00000016252	Atp5e
ENSMUSG00000004319	Clcn3		ENSMUSG00000024871	Doc2g		ENSMUSG00000040187	Arntl2		ENSMUSG00000006057	Atp5g1
ENSMUSG00000047501	Cldn4		ENSMUSG00000078440	Dohh		ENSMUSG00000008475	Arpc5		ENSMUSG00000050856	Atp5k
ENSMUSG00000024059	Clip4		ENSMUSG00000042737	Dpm3		ENSMUSG00000039043	Arpin		ENSMUSG00000071528	Atp5md
ENSMUSG00000029238	Clock		ENSMUSG00000004947	Dtx2		ENSMUSG00000018909	Arrb1		ENSMUSG00000021290	Atp5mpl
ENSMUSG00000016756	Cmah		ENSMUSG00000031168	Ebp		ENSMUSG00000074794	Arrdc3		ENSMUSG00000033379	Atp6v0b
ENSMUSG00000001349	Cnn1		ENSMUSG00000026051	Ecrg4		ENSMUSG00000021592	Arsk		ENSMUSG00000039347	Atp6v0e2
ENSMUSG00000034724	Cnot6l		ENSMUSG00000024909	Efemp2		ENSMUSG00000022377	Asap1		ENSMUSG00000020566	Atp6v1c2
ENSMUSG00000044288	Cnr1		ENSMUSG00000022203	Efs		ENSMUSG00000052632	Asap2		ENSMUSG00000053375	Atp6v1e2
ENSMUSG00000070695	Cntnap5a		ENSMUSG00000058709	Egln2		ENSMUSG00000042607	Asb4		ENSMUSG00000027546	Atp9a
ENSMUSG00000020953	Coch		ENSMUSG00000028798	Eif3i		ENSMUSG00000005470	Asf1b		ENSMUSG00000013622	Atraid
ENSMUSG00000027966	Col11a1		ENSMUSG00000031490	Eif4ebp1		ENSMUSG00000020884	Asgr1		ENSMUSG00000051669	AU021092
ENSMUSG00000028339	Col15a1		ENSMUSG00000078812	Eif5a		ENSMUSG00000023017	Asic1		ENSMUSG00000025432	Avil
ENSMUSG00000026141	Col19a1		ENSMUSG00000013822	Elof1		ENSMUSG00000038276	Asic3		ENSMUSG00000038112	AW551984
ENSMUSG00000058897	Col25a1		ENSMUSG00000015337	Endog		ENSMUSG00000029348	Asphd2		ENSMUSG00000031220	Awat2
ENSMUSG00000021669	Col4a3bp		ENSMUSG00000063524	Eno1		ENSMUSG00000033952	Aspm		ENSMUSG00000000142	Axin2
ENSMUSG00000038591	Colec10		ENSMUSG00000015085	Entpd2		ENSMUSG00000076441	Ass1		ENSMUSG00000027165	B230118H07Rik
ENSMUSG00000028337	Coro2a		ENSMUSG00000038776	Ephx1		ENSMUSG00000017550	Atad5		ENSMUSG00000033849	B3galt2
ENSMUSG00000039782	Cpeb2		ENSMUSG00000003549	Ercc1		ENSMUSG00000039200	Atf7ip2		ENSMUSG00000038859	Baiap2l1
ENSMUSG00000028228	Cpne3		ENSMUSG00000028943	Espn		ENSMUSG00000024759	Atl3		ENSMUSG00000018126	Baiap2l2
ENSMUSG00000049796	Crh		ENSMUSG00000004610	Etfb		ENSMUSG00000034218	Atm		ENSMUSG00000049008	BB014433
ENSMUSG00000043153	Crppa		ENSMUSG00000070644	Etnk2		ENSMUSG00000037621	Atoh8		ENSMUSG00000084957	Bbip1
ENSMUSG00000032021	Crtam		ENSMUSG00000039903	Eva1c		ENSMUSG00000025324	Atp10a		ENSMUSG00000031022	BC051019
ENSMUSG00000071714	Csf2rb2		ENSMUSG00000034259	Exosc4		ENSMUSG00000046808	Atp10d		ENSMUSG00000002980	Bcam
ENSMUSG00000079536	Ctag2l1		ENSMUSG00000061286	Exosc5		ENSMUSG00000062949	Atp11c		ENSMUSG00000004892	Bcan
ENSMUSG00000028111	Ctsk		ENSMUSG00000024665	Fads2		ENSMUSG00000060671	Atp8b2		ENSMUSG00000022508	Bcl6
ENSMUSG00000032030	Cul5		ENSMUSG00000030630	Fah		ENSMUSG00000046876	Atxn1		ENSMUSG00000048186	Bend7
ENSMUSG00000025898	Cwf19l2		ENSMUSG00000027371	Fahd2a		ENSMUSG00000078521	Aunip		ENSMUSG00000037418	Best1
ENSMUSG00000036712	Cyld		ENSMUSG00000043243	Fam129c		ENSMUSG00000027496	Aurka		ENSMUSG00000020169	Best3
ENSMUSG00000052821	Cysltr1		ENSMUSG00000050821	Fam131a		ENSMUSG00000020897	Aurkb		ENSMUSG00000050071	Bex1
ENSMUSG00000030347	D6Wsu163e		ENSMUSG00000057411	Fam173a		ENSMUSG00000029787	Avl9		ENSMUSG00000047844	Bex4
ENSMUSG00000034574	Daam1		ENSMUSG00000035595	Fam174c		ENSMUSG00000020123	Avpr1a		ENSMUSG00000024381	Bin1
ENSMUSG00000036862	Dchs1		ENSMUSG00000046546	Fam43a		ENSMUSG00000033632	AW554918		ENSMUSG00000032726	Bmp8a
ENSMUSG00000102692	Dchs2		ENSMUSG00000030956	Fam53b		ENSMUSG00000026601	Axdnd1		ENSMUSG00000002384	Bmp8b
ENSMUSG00000026648	Dclre1c		ENSMUSG00000051113	Fam71e1		ENSMUSG00000002602	Axl		ENSMUSG00000078566	Bnip3
ENSMUSG00000031285	Dcx		ENSMUSG00000007570	Fance		ENSMUSG00000108042	B130021K23Rik		ENSMUSG00000044502	Bod1
ENSMUSG00000069045	Ddx3y		ENSMUSG00000025226	Fbxl15		ENSMUSG00000050538	B230217C12Rik		ENSMUSG00000045176	Borcs6
ENSMUSG00000056268	Dennd1b		ENSMUSG00000041556	Fbxo2		ENSMUSG00000043300	B3galnt1		ENSMUSG00000027485	Bpifb1
ENSMUSG00000026502	Desi2		ENSMUSG00000008167	Fbxw9		ENSMUSG00000034780	B3galt1		ENSMUSG00000000202	Btbd17
ENSMUSG00000023000	Dhh		ENSMUSG00000003420	Fcgrt		ENSMUSG00000067370	B3galt4		ENSMUSG00000048970	C1galt1c1
ENSMUSG00000027770	Dhx36		ENSMUSG00000018861	Fdxr		ENSMUSG00000022686	B3gnt5		ENSMUSG00000049630	C1ql3
ENSMUSG00000042699	Dhx9		ENSMUSG00000032643	Fhl3		ENSMUSG00000069920	B3gnt9		ENSMUSG00000058914	C1qtnf3
ENSMUSG00000020871	Dlx4		ENSMUSG00000019054	Fis1		ENSMUSG00000006731	B4galnt1		ENSMUSG00000106205	C230096K16Rik
ENSMUSG00000047517	Dmbt1		ENSMUSG00000019428	Fkbp8		ENSMUSG00000041372	B4galnt3		ENSMUSG00000024112	Cacna1h
ENSMUSG00000037416	Dmxl1		ENSMUSG00000059714	Flot1		ENSMUSG00000055629	B4galnt4		ENSMUSG00000026407	Cacna1s
ENSMUSG00000041268	Dmxl2		ENSMUSG00000074738	Fndc10		ENSMUSG00000052364	B630019K06Rik		ENSMUSG00000041460	Cacna2d4
ENSMUSG00000052861	Dnah6		ENSMUSG00000050397	Foxl2		ENSMUSG00000040270	Bach2		ENSMUSG00000020882	Cacnb1
ENSMUSG00000042523	Dnal1		ENSMUSG00000074676	Foxs1		ENSMUSG00000039741	Bahcc1		ENSMUSG00000020722	Cacng1
ENSMUSG00000036766	Dner		ENSMUSG00000059049	Frem1		ENSMUSG00000025372	Baiap2		ENSMUSG00000017978	Cadps2
ENSMUSG00000020848	Doc2b		ENSMUSG00000011589	Fsd1		ENSMUSG00000024232	Bambi		ENSMUSG00000023055	Calcoco1
ENSMUSG00000039716	Dock3		ENSMUSG00000024661	Fth1		ENSMUSG00000026196	Bard1		ENSMUSG00000032246	Calml4
ENSMUSG00000034973	Dop1a		ENSMUSG00000059412	Fxyd2		ENSMUSG00000026630	Batf3		ENSMUSG00000028558	Calr4
ENSMUSG00000045205	Dpy19l4		ENSMUSG00000081683	Fzd10		ENSMUSG00000035759	Bbs10		ENSMUSG00000024617	Camk2a
ENSMUSG00000033308	Dpyd		ENSMUSG00000033751	Gadd45gip1		ENSMUSG00000051444	Bbs12		ENSMUSG00000057897	Camk2b
ENSMUSG00000026131	Dst		ENSMUSG00000028671	Gale		ENSMUSG00000022641	Bbx		ENSMUSG00000021373	Cap2
ENSMUSG00000024302	Dtna		ENSMUSG00000020766	Galk1		ENSMUSG00000041406	BC055324		ENSMUSG00000079110	Capn3
ENSMUSG00000048502	Duxbl1		ENSMUSG00000057666	Gapdh		ENSMUSG00000021763	BC067074		ENSMUSG00000067276	Capn6
ENSMUSG00000064061	Dzip3		ENSMUSG00000051007	Gatd1		ENSMUSG00000030268	Bcat1		ENSMUSG00000027562	Car2
ENSMUSG00000111264	E030022I16Rik		ENSMUSG00000006378	Gcat		ENSMUSG00000048251	Bcl11b		ENSMUSG00000027559	Car3
ENSMUSG00000022838	Eaf2		ENSMUSG00000046814	Gchfr		ENSMUSG00000057329	Bcl2		ENSMUSG00000033170	Card10
ENSMUSG00000034457	Eda2r		ENSMUSG00000038508	Gdf15		ENSMUSG00000053175	Bcl3		ENSMUSG00000036526	Card11
ENSMUSG00000043019	Edem3		ENSMUSG00000022103	Gfra2		ENSMUSG00000000317	Bcl6b		ENSMUSG00000007122	Casq1
ENSMUSG00000039990	Edrf1		ENSMUSG00000027316	Gfra4		ENSMUSG00000038256	Bcl9		ENSMUSG00000027861	Casq2
ENSMUSG00000028017	Egf		ENSMUSG00000019433	Gipc1		ENSMUSG00000044150	Bclaf3		ENSMUSG00000028977	Casz1
ENSMUSG00000042961	Egflam		ENSMUSG00000014303	Glis2		ENSMUSG00000009681	Bcr		ENSMUSG00000062694	Cav3
ENSMUSG00000035150	Eif2s3x		ENSMUSG00000021102	Glrx5		ENSMUSG00000048482	Bdnf		ENSMUSG00000028348	Cavin4
ENSMUSG00000027236	Eif3j1		ENSMUSG00000078903	Gm14391		ENSMUSG00000028545	Bend5		ENSMUSG00000006362	Cbfa2t3
ENSMUSG00000026436	Elk4		ENSMUSG00000097187	Gm19426		ENSMUSG00000042182	Bend6		ENSMUSG00000040525	Cblc
ENSMUSG00000001542	Ell2		ENSMUSG00000000594	Gm2a		ENSMUSG00000014329	Bicc1		ENSMUSG00000068114	Ccdc134
ENSMUSG00000035151	Elmod2		ENSMUSG00000079511	Gm42688		ENSMUSG00000003452	Bicd1		ENSMUSG00000044033	Ccdc141
ENSMUSG00000054690	Emcn		ENSMUSG00000106662	Gm43034		ENSMUSG00000032000	Birc3		ENSMUSG00000047696	Ccdc144b
ENSMUSG00000051166	Eml5		ENSMUSG00000048087	Gm4737		ENSMUSG00000017716	Birc5		ENSMUSG00000038292	Ccdc155
ENSMUSG00000044072	Eml6		ENSMUSG00000116358	Gm49450		ENSMUSG00000041684	Bivm		ENSMUSG00000075225	Ccdc162
ENSMUSG00000043969	Emx2		ENSMUSG00000042293	Gm5617		ENSMUSG00000014453	Blk		ENSMUSG00000035539	Ccdc180
ENSMUSG00000059040	Eno1b		ENSMUSG00000072476	Gm9008		ENSMUSG00000030528	Blm		ENSMUSG00000049588	Ccdc69
ENSMUSG00000023961	Enpp4		ENSMUSG00000094800	Gm9780		ENSMUSG00000001999	Blvra		ENSMUSG00000030617	Ccdc83
ENSMUSG00000048120	Entpd1		ENSMUSG00000034792	Gna15		ENSMUSG00000044117	Bmerb1		ENSMUSG00000021182	Ccdc88c
ENSMUSG00000026235	Epha4		ENSMUSG00000048240	Gng7		ENSMUSG00000022098	Bmp1		ENSMUSG00000050677	Ccdc96
ENSMUSG00000055493	Epm2a		ENSMUSG00000038811	Gngt2		ENSMUSG00000021835	Bmp4		ENSMUSG00000073888	Ccl27a
ENSMUSG00000046785	Epm2aip1		ENSMUSG00000022561	Gpaa1		ENSMUSG00000008999	Bmp7		ENSMUSG00000027656	Ccn5
ENSMUSG00000021709	Erbin		ENSMUSG00000092417	Gpank1		ENSMUSG00000052430	Bmpr1b		ENSMUSG00000034165	Ccnd3
ENSMUSG00000021470	Ercc6l2		ENSMUSG00000053647	Gper1		ENSMUSG00000022687	Boc		ENSMUSG00000086158	Ccpg1os
ENSMUSG00000045624	Esf1		ENSMUSG00000029816	Gpnmb		ENSMUSG00000022070	Bora		ENSMUSG00000008845	Cd163
ENSMUSG00000036617	Etl4		ENSMUSG00000024958	Gpr137		ENSMUSG00000074665	Bpifb4		ENSMUSG00000030336	Cd27
ENSMUSG00000011831	Evi5		ENSMUSG00000063856	Gpx1		ENSMUSG00000017146	Brca1		ENSMUSG00000034652	Cd300a
ENSMUSG00000053799	Exoc6		ENSMUSG00000018339	Gpx3		ENSMUSG00000041147	Brca2		ENSMUSG00000058728	Cd300c
ENSMUSG00000010461	Eya4		ENSMUSG00000020176	Grb10		ENSMUSG00000034329	Brip1		ENSMUSG00000002944	Cd36
ENSMUSG00000031196	F8		ENSMUSG00000072772	Grcc10		ENSMUSG00000020042	Btbd11		ENSMUSG00000030798	Cd37
ENSMUSG00000044788	Fads6		ENSMUSG00000035637	Grhpr		ENSMUSG00000073771	Btbd19		ENSMUSG00000028459	Cd72
ENSMUSG00000028995	Fam126a		ENSMUSG00000022564	Grina		ENSMUSG00000062098	Btbd3		ENSMUSG00000027215	Cd82
ENSMUSG00000026153	Fam135a		ENSMUSG00000022575	Gsdmd		ENSMUSG00000082361	Btc		ENSMUSG00000020870	Cdc34b
ENSMUSG00000021234	Fam161b		ENSMUSG00000026879	Gsn		ENSMUSG00000027379	Bub1		ENSMUSG00000045664	Cdc42ep2
ENSMUSG00000041817	Fam169a		ENSMUSG00000058135	Gstm1		ENSMUSG00000040084	Bub1b		ENSMUSG00000031841	Cdh13
ENSMUSG00000042595	Fam199x		ENSMUSG00000040562	Gstm2		ENSMUSG00000020547	Bzw2		ENSMUSG00000031962	Cdh15
ENSMUSG00000020401	Fam71b		ENSMUSG00000004035	Gstm7		ENSMUSG00000045532	C1ql1		ENSMUSG00000048895	Cdk5r1
ENSMUSG00000069237	Fam8a1		ENSMUSG00000001524	Gtf2h4		ENSMUSG00000017446	C1qtnf1		ENSMUSG00000090071	Cdk5r2
ENSMUSG00000048520	Fbxl13		ENSMUSG00000033434	Gtpbp6		ENSMUSG00000046491	C1qtnf2		ENSMUSG00000020990	Cdkl1
ENSMUSG00000047746	Fbxo40		ENSMUSG00000073411	H2-D1		ENSMUSG00000022440	C1qtnf6		ENSMUSG00000023067	Cdkn1a
ENSMUSG00000022788	Fgd4		ENSMUSG00000037649	H2-DMa		ENSMUSG00000045912	C2cd4c		ENSMUSG00000037664	Cdkn1c
ENSMUSG00000042826	Fgf11		ENSMUSG00000079547	H2-DMb1		ENSMUSG00000040552	C3ar1		ENSMUSG00000052353	Cemip
ENSMUSG00000050917	Fgf4		ENSMUSG00000061232	H2-K1		ENSMUSG00000036377	C530008M17Rik		ENSMUSG00000087408	Cers1
ENSMUSG00000000183	Fgf6		ENSMUSG00000060550	H2-Q7		ENSMUSG00000049130	C5ar1		ENSMUSG00000061825	Ces2c
ENSMUSG00000027208	Fgf7		ENSMUSG00000056116	H2-T22		ENSMUSG00000028532	Cachd1		ENSMUSG00000020904	Cfap52
ENSMUSG00000034687	Fras1		ENSMUSG00000067212	H2-T23		ENSMUSG00000020866	Cacna1g		ENSMUSG00000062929	Cfl2
ENSMUSG00000037016	Frem2		ENSMUSG00000060639	H4c9		ENSMUSG00000021991	Cacna2d3		ENSMUSG00000049422	Chchd10
ENSMUSG00000030064	Frmd4b		ENSMUSG00000023904	Hcfc1r1		ENSMUSG00000057914	Cacnb2		ENSMUSG00000064246	Chil1
ENSMUSG00000054752	Fsd1l		ENSMUSG00000020331	Hcn2		ENSMUSG00000003352	Cacnb3		ENSMUSG00000026450	Chit1
ENSMUSG00000070583	Fv1		ENSMUSG00000022554	Hgh1		ENSMUSG00000013629	Cad		ENSMUSG00000022860	Chodl
ENSMUSG00000027680	Fxr1		ENSMUSG00000043099	Hic1		ENSMUSG00000059588	Calcrl		ENSMUSG00000006958	Chrd
ENSMUSG00000078612	Fyb2		ENSMUSG00000038253	Hoxa5		ENSMUSG00000029761	Cald1		ENSMUSG00000046159	Chrm3
ENSMUSG00000022800	Fyttd1		ENSMUSG00000075588	Hoxb2		ENSMUSG00000033033	Calhm2		ENSMUSG00000027950	Chrnb2
ENSMUSG00000007989	Fzd3		ENSMUSG00000048763	Hoxb3		ENSMUSG00000039145	Camk1d		ENSMUSG00000026251	Chrnd
ENSMUSG00000038766	Gabpb2		ENSMUSG00000038692	Hoxb4		ENSMUSG00000016179	Camk1g		ENSMUSG00000014609	Chrne
ENSMUSG00000007653	Gabrb2		ENSMUSG00000038700	Hoxb5		ENSMUSG00000046447	Camk2n1		ENSMUSG00000026253	Chrng
ENSMUSG00000036390	Gadd45a		ENSMUSG00000000690	Hoxb6		ENSMUSG00000038128	Camk4		ENSMUSG00000056643	Chst13
ENSMUSG00000024907	Gal		ENSMUSG00000056648	Hoxb8		ENSMUSG00000020785	Camkk1		ENSMUSG00000031952	Chst5
ENSMUSG00000026828	Galnt5		ENSMUSG00000020875	Hoxb9		ENSMUSG00000029471	Camkk2		ENSMUSG00000024526	Cidea
ENSMUSG00000021944	Gata4		ENSMUSG00000043342	Hoxd9		ENSMUSG00000028656	Cap1		ENSMUSG00000042254	Cilp
ENSMUSG00000005836	Gata6		ENSMUSG00000001249	Hpn		ENSMUSG00000056737	Capg		ENSMUSG00000044006	Cilp2
ENSMUSG00000079363	Gbp4		ENSMUSG00000022096	Hr		ENSMUSG00000070372	Capza1		ENSMUSG00000001270	Ckb
ENSMUSG00000104713	Gbp6		ENSMUSG00000091971	Hspa1a		ENSMUSG00000032373	Car12		ENSMUSG00000030399	Ckm
ENSMUSG00000034438	Gbp8		ENSMUSG00000063802	Hspbp1		ENSMUSG00000027555	Car13		ENSMUSG00000021622	Ckmt2
ENSMUSG00000029298	Gbp9		ENSMUSG00000089762	Ier5l		ENSMUSG00000041261	Car8		ENSMUSG00000033770	Clcnka
ENSMUSG00000038843	Gcnt1		ENSMUSG00000064215	Ifi27		ENSMUSG00000025887	Casp12		ENSMUSG00000006216	Clcnkb
ENSMUSG00000058624	Gda		ENSMUSG00000079017	Ifi27l2a		ENSMUSG00000029863	Casp2		ENSMUSG00000047230	Cldn2
ENSMUSG00000036855	Gjd4		ENSMUSG00000016637	Ift27		ENSMUSG00000026029	Casp8		ENSMUSG00000041378	Cldn5
ENSMUSG00000041440	Gk5		ENSMUSG00000036256	Igfbp7		ENSMUSG00000028282	Casp8ap2		ENSMUSG00000015093	Clic3
ENSMUSG00000032252	Glce		ENSMUSG00000031111	Igsf1		ENSMUSG00000051980	Casr		ENSMUSG00000023959	Clic5
ENSMUSG00000046167	Gldn		ENSMUSG00000073889	Il11ra1		ENSMUSG00000020424	Castor1		ENSMUSG00000021097	Clmn
ENSMUSG00000028020	Glrb		ENSMUSG00000030281	Il17rc		ENSMUSG00000000058	Cav2		ENSMUSG00000026317	Cln8
ENSMUSG00000072915	Gm12258		ENSMUSG00000068758	Il3ra		ENSMUSG00000034342	Cbl		ENSMUSG00000032452	Clstn2
ENSMUSG00000074527	Gm14296		ENSMUSG00000050957	Insl6		ENSMUSG00000022947	Cbr3		ENSMUSG00000022235	Cmbl
ENSMUSG00000094786	Gm14403		ENSMUSG00000003184	Irf3		ENSMUSG00000024039	Cbs		ENSMUSG00000041012	Cmtm8
ENSMUSG00000090015	Gm15446		ENSMUSG00000060969	Irx1		ENSMUSG00000025577	Cbx2		ENSMUSG00000047419	Cmya5
ENSMUSG00000091109	Gm17622		ENSMUSG00000035692	Isg15		ENSMUSG00000029836	Cbx3		ENSMUSG00000031789	Cngb1
ENSMUSG00000095648	Gm2004		ENSMUSG00000025348	Itga7		ENSMUSG00000089715	Cbx6		ENSMUSG00000020173	Cobl
ENSMUSG00000096370	Gm21992		ENSMUSG00000022817	Itgb5		ENSMUSG00000046318	Ccbe1		ENSMUSG00000024330	Col11a2
ENSMUSG00000109903	Gm28710		ENSMUSG00000022208	Jph4		ENSMUSG00000031150	Ccdc120		ENSMUSG00000058806	Col13a1
ENSMUSG00000117980	Gm30571		ENSMUSG00000071076	Jund		ENSMUSG00000034303	Ccdc15		ENSMUSG00000016356	Col20a1
ENSMUSG00000094628	Gm3252		ENSMUSG00000039639	Kcne1		ENSMUSG00000056531	Ccdc18		ENSMUSG00000079022	Col22a1
ENSMUSG00000094634	Gm3468		ENSMUSG00000044216	Kcnj4		ENSMUSG00000027160	Ccdc34		ENSMUSG00000063564	Col23a1
ENSMUSG00000103292	Gm35048		ENSMUSG00000002908	Kcnn1		ENSMUSG00000041617	Ccdc74a		ENSMUSG00000004415	Col26a1
ENSMUSG00000109771	Gm35315		ENSMUSG00000059022	Kcp		ENSMUSG00000030177	Ccdc77		ENSMUSG00000043719	Col6a6
ENSMUSG00000091754	Gm3636		ENSMUSG00000033287	Kctd17		ENSMUSG00000095098	Ccdc85b		ENSMUSG00000079559	Colca2
ENSMUSG00000104342	Gm36401		ENSMUSG00000078234	Klhdc7a		ENSMUSG00000032740	Ccdc88a		ENSMUSG00000036655	Colec11
ENSMUSG00000102411	Gm36936		ENSMUSG00000042115	Klhdc8a		ENSMUSG00000031780	Ccl17		ENSMUSG00000057606	Colq
ENSMUSG00000102496	Gm36989		ENSMUSG00000032609	Klhdc8b		ENSMUSG00000028195	Ccn1		ENSMUSG00000055041	Commd5
ENSMUSG00000103966	Gm37120		ENSMUSG00000055652	Klhl25		ENSMUSG00000037362	Ccn3		ENSMUSG00000035297	Cops4
ENSMUSG00000103046	Gm37309		ENSMUSG00000055707	Klhl26		ENSMUSG00000027715	Ccna2		ENSMUSG00000073616	Cops9
ENSMUSG00000103901	Gm37499		ENSMUSG00000031828	Klhl36		ENSMUSG00000041431	Ccnb1		ENSMUSG00000018672	Copz2
ENSMUSG00000102559	Gm37570		ENSMUSG00000079852	Klra4		ENSMUSG00000032218	Ccnb2		ENSMUSG00000039914	Coq10a
ENSMUSG00000103388	Gm37581		ENSMUSG00000006021	Kptn		ENSMUSG00000070348	Ccnd1		ENSMUSG00000026489	Coq8a
ENSMUSG00000103839	Gm37607		ENSMUSG00000049382	Krt8		ENSMUSG00000028212	Ccne2		ENSMUSG00000020836	Coro6
ENSMUSG00000103382	Gm37755		ENSMUSG00000030842	Lamtor1		ENSMUSG00000072082	Ccnf		ENSMUSG00000023020	Cox14
ENSMUSG00000103697	Gm38020		ENSMUSG00000050552	Lamtor4		ENSMUSG00000044707	Ccnjl		ENSMUSG00000045438	Cox19
ENSMUSG00000104344	Gm38077		ENSMUSG00000025216	Lbx1		ENSMUSG00000042417	Ccno		ENSMUSG00000061518	Cox5b
ENSMUSG00000102305	Gm38192		ENSMUSG00000038793	Lefty1		ENSMUSG00000033904	Ccp110		ENSMUSG00000030785	Cox6a2
ENSMUSG00000103945	Gm38228		ENSMUSG00000068220	Lgals1		ENSMUSG00000051439	Cd14		ENSMUSG00000074218	Cox7a1
ENSMUSG00000104164	Gm38248		ENSMUSG00000033880	Lgals3bp		ENSMUSG00000028076	Cd1d1		ENSMUSG00000031231	Cox7b
ENSMUSG00000102780	Gm38253		ENSMUSG00000001123	Lgals9		ENSMUSG00000004709	Cd244a		ENSMUSG00000025488	Cox8b
ENSMUSG00000103509	Gm38372		ENSMUSG00000042873	Lhfpl4		ENSMUSG00000047139	Cd24a		ENSMUSG00000003617	Cp
ENSMUSG00000000948	Gm38393		ENSMUSG00000003123	Lipe		ENSMUSG00000061665	Cd2ap		ENSMUSG00000054446	Cpa1
ENSMUSG00000106518	Gm42759		ENSMUSG00000062075	Lmnb2		ENSMUSG00000063193	Cd300lb		ENSMUSG00000039714	Cplx3
ENSMUSG00000105520	Gm42837		ENSMUSG00000038765	Lmx1b		ENSMUSG00000016494	Cd34		ENSMUSG00000024008	Cpne5
ENSMUSG00000106022	Gm42929		ENSMUSG00000032334	Loxl1		ENSMUSG00000029084	Cd38		ENSMUSG00000030270	Cpne9
ENSMUSG00000104918	Gm42944		ENSMUSG00000036832	Lpar3		ENSMUSG00000017652	Cd40		ENSMUSG00000004885	Crabp2
ENSMUSG00000104814	Gm42979		ENSMUSG00000036957	Lrfn3		ENSMUSG00000005087	Cd44		ENSMUSG00000026853	Crat
ENSMUSG00000104621	Gm43185		ENSMUSG00000020878	Lrrc46		ENSMUSG00000040747	Cd53		ENSMUSG00000028466	Creb3
ENSMUSG00000105572	Gm43300		ENSMUSG00000046417	Lrrc75a		ENSMUSG00000027435	Cd93		ENSMUSG00000035041	Creb3l3
ENSMUSG00000104951	Gm43413		ENSMUSG00000031848	Lsm4		ENSMUSG00000028755	Cda		ENSMUSG00000030284	Creld1
ENSMUSG00000105176	Gm43668		ENSMUSG00000022553	Maf1		ENSMUSG00000033502	Cdc14a		ENSMUSG00000068742	Cry2
ENSMUSG00000107019	Gm43682		ENSMUSG00000022610	Mapk12		ENSMUSG00000006398	Cdc20		ENSMUSG00000032060	Cryab
ENSMUSG00000107877	Gm43951		ENSMUSG00000040502	Marchf9		ENSMUSG00000044201	Cdc25c		ENSMUSG00000030905	Crym
ENSMUSG00000107577	Gm44103		ENSMUSG00000031833	Mast3		ENSMUSG00000000028	Cdc45		ENSMUSG00000042109	Csdc2
ENSMUSG00000107756	Gm44164		ENSMUSG00000048755	Mcat		ENSMUSG00000017499	Cdc6		ENSMUSG00000060924	Csmd1
ENSMUSG00000109539	Gm44667		ENSMUSG00000050164	Mchr1		ENSMUSG00000029283	Cdc7		ENSMUSG00000030470	Csrp3
ENSMUSG00000109115	Gm44669		ENSMUSG00000061111	Mcrip1		ENSMUSG00000048922	Cdca2		ENSMUSG00000060034	Ctf2
ENSMUSG00000109279	Gm45220		ENSMUSG00000025732	Mcrip2		ENSMUSG00000023505	Cdca3		ENSMUSG00000031957	Ctrb1
ENSMUSG00000109005	Gm45221		ENSMUSG00000002768	Mea1		ENSMUSG00000024791	Cdca5		ENSMUSG00000069372	Ctxn3
ENSMUSG00000110411	Gm45457		ENSMUSG00000039208	Metrnl		ENSMUSG00000055612	Cdca7		ENSMUSG00000048065	Cyb5r2
ENSMUSG00000110071	Gm45512		ENSMUSG00000054612	Mgmt		ENSMUSG00000021175	Cdca7l		ENSMUSG00000022551	Cyc1
ENSMUSG00000110598	Gm45854		ENSMUSG00000008035	Mid1ip1		ENSMUSG00000028873	Cdca8		ENSMUSG00000020340	Cyfip2
ENSMUSG00000109243	Gm45867		ENSMUSG00000033307	Mif		ENSMUSG00000006204	Cdcp3		ENSMUSG00000032323	Cyp11a1
ENSMUSG00000111496	Gm47483		ENSMUSG00000029022	Miip		ENSMUSG00000031673	Cdh11		ENSMUSG00000024987	Cyp26a1
ENSMUSG00000112922	Gm47572		ENSMUSG00000032583	Mon1a		ENSMUSG00000028217	Cdh17		ENSMUSG00000062432	Cyp26c1
ENSMUSG00000112847	Gm47573		ENSMUSG00000003199	Mpnd		ENSMUSG00000040420	Cdh18		ENSMUSG00000026170	Cyp27a1
ENSMUSG00000113853	Gm47583		ENSMUSG00000071711	Mpst		ENSMUSG00000059674	Cdh24		ENSMUSG00000025197	Cyp2c23
ENSMUSG00000114584	Gm47694		ENSMUSG00000004996	Mri1		ENSMUSG00000039155	Cdh26		ENSMUSG00000021259	Cyp46a1
ENSMUSG00000113852	Gm48062		ENSMUSG00000039640	Mrpl12		ENSMUSG00000061048	Cdh3		ENSMUSG00000061126	Cyp4f39
ENSMUSG00000115148	Gm49125		ENSMUSG00000023939	Mrpl14		ENSMUSG00000000305	Cdh4		ENSMUSG00000001467	Cyp51
ENSMUSG00000115624	Gm49204		ENSMUSG00000029066	Mrpl20		ENSMUSG00000039385	Cdh6		ENSMUSG00000046727	Cystm1
ENSMUSG00000114995	Gm49284		ENSMUSG00000024181	Mrpl28		ENSMUSG00000021803	Cdhr1		ENSMUSG00000052563	D930048N14Rik
ENSMUSG00000114797	Gm49336		ENSMUSG00000034880	Mrpl34		ENSMUSG00000025497	Cdhr5		ENSMUSG00000040260	Daam2
ENSMUSG00000111740	Gm49783		ENSMUSG00000034932	Mrpl54		ENSMUSG00000019942	Cdk1		ENSMUSG00000039952	Dag1
ENSMUSG00000117113	Gm49883		ENSMUSG00000018858	Mrpl58		ENSMUSG00000038481	Cdk19		ENSMUSG00000000889	Dbh
ENSMUSG00000117599	Gm49971		ENSMUSG00000045948	Mrps12		ENSMUSG00000040274	Cdk6		ENSMUSG00000031970	Dbndd1
ENSMUSG00000112026	Gm6653		ENSMUSG00000020477	Mrps24		ENSMUSG00000037628	Cdkn3		ENSMUSG00000017734	Dbndd2
ENSMUSG00000091844	Gm8251		ENSMUSG00000037740	Mrps26		ENSMUSG00000050910	Cdr2l		ENSMUSG00000059824	Dbp
ENSMUSG00000049230	Gm9833		ENSMUSG00000038880	Mrps34		ENSMUSG00000006585	Cdt1		ENSMUSG00000045284	Dcaf12l1
ENSMUSG00000026754	Golga1		ENSMUSG00000031765	Mt1		ENSMUSG00000034818	Celf5		ENSMUSG00000026571	Dcaf6
ENSMUSG00000032745	Gpbp1		ENSMUSG00000031762	Mt2		ENSMUSG00000068740	Celsr2		ENSMUSG00000020633	Dcdc2c
ENSMUSG00000027346	Gpcpd1		ENSMUSG00000024012	Mtch1		ENSMUSG00000060240	Cend1		ENSMUSG00000027797	Dclk1
ENSMUSG00000021340	Gpld1		ENSMUSG00000031813	Mvb12a		ENSMUSG00000029177	Cenpa		ENSMUSG00000032500	Dclk3
ENSMUSG00000040372	Gpr63		ENSMUSG00000029070	Mxra8		ENSMUSG00000045328	Cenpe		ENSMUSG00000020182	Ddc
ENSMUSG00000043384	Gprasp1		ENSMUSG00000019579	Mydgf		ENSMUSG00000026605	Cenpf		ENSMUSG00000059213	Ddn
ENSMUSG00000072966	Gprasp2		ENSMUSG00000090841	Myl6		ENSMUSG00000045273	Cenph		ENSMUSG00000063428	Ddo
ENSMUSG00000020656	Grhl1		ENSMUSG00000020437	Myo1g		ENSMUSG00000031262	Cenpi		ENSMUSG00000002668	Dennd1c
ENSMUSG00000039579	Grin3a		ENSMUSG00000031388	Naa10		ENSMUSG00000064128	Cenpj		ENSMUSG00000048489	Depp1
ENSMUSG00000020962	Gtf2a1		ENSMUSG00000025402	Nab2		ENSMUSG00000021714	Cenpk		ENSMUSG00000009092	Derl3
ENSMUSG00000058385	H2bc8		ENSMUSG00000001751	Naglu		ENSMUSG00000026708	Cenpl		ENSMUSG00000026208	Des
ENSMUSG00000053835	H2-T24		ENSMUSG00000022574	Naprt		ENSMUSG00000068101	Cenpm		ENSMUSG00000030747	Dgat2
ENSMUSG00000027285	Haus2		ENSMUSG00000035285	Nat14		ENSMUSG00000031756	Cenpn		ENSMUSG00000034926	Dhcr24
ENSMUSG00000041180	Hectd2		ENSMUSG00000028070	Naxe		ENSMUSG00000021391	Cenpp		ENSMUSG00000058454	Dhcr7
ENSMUSG00000029804	Herc3		ENSMUSG00000041881	Ndufa7		ENSMUSG00000023919	Cenpq		ENSMUSG00000022209	Dhrs2
ENSMUSG00000020064	Herc4		ENSMUSG00000028923	Necap2		ENSMUSG00000075266	Cenpw		ENSMUSG00000066026	Dhrs3
ENSMUSG00000021109	Hif1a		ENSMUSG00000037499	Nenf		ENSMUSG00000040729	Cep126		ENSMUSG00000033044	Dhrs7c
ENSMUSG00000038994	Hils1		ENSMUSG00000001911	Nfix		ENSMUSG00000061533	Cep128		ENSMUSG00000048281	Dleu7
ENSMUSG00000061436	Hipk2		ENSMUSG00000042419	Nfkbil1		ENSMUSG00000068394	Cep152		ENSMUSG00000052572	Dlg2
ENSMUSG00000027177	Hipk3		ENSMUSG00000001056	Nhp2		ENSMUSG00000043987	Cep164		ENSMUSG00000061689	Dlgap4
ENSMUSG00000007908	Hmgcll1		ENSMUSG00000037966	Ninj1		ENSMUSG00000024542	Cep192		ENSMUSG00000045103	Dmd
ENSMUSG00000039630	Hnrnpu		ENSMUSG00000078532	Nkain1		ENSMUSG00000038241	Cep250		ENSMUSG00000038011	Dnah10
ENSMUSG00000007617	Homer1		ENSMUSG00000032271	Nnmt		ENSMUSG00000019971	Cep290		ENSMUSG00000096141	Dnah7a
ENSMUSG00000028572	Hook1		ENSMUSG00000038146	Notch3		ENSMUSG00000046111	Cep295		ENSMUSG00000061322	Dnaic1
ENSMUSG00000001657	Hoxc8		ENSMUSG00000001988	Npas1		ENSMUSG00000024989	Cep55		ENSMUSG00000032285	Dnaja4
ENSMUSG00000078591	Hs3st4		ENSMUSG00000015094	Npdc1		ENSMUSG00000031922	Cep57		ENSMUSG00000030708	Dnajb13
ENSMUSG00000027869	Hsd3b6		ENSMUSG00000071078	Nr2c2ap		ENSMUSG00000019813	Cep57l1		ENSMUSG00000026203	Dnajb2
ENSMUSG00000019878	Hsf2		ENSMUSG00000002393	Nr2f6		ENSMUSG00000021572	Cep72		ENSMUSG00000036052	Dnajb5
ENSMUSG00000034997	Htr2a		ENSMUSG00000078202	Nrarp		ENSMUSG00000008206	Cers4		ENSMUSG00000025279	Dnase1l3
ENSMUSG00000026228	Htr2b		ENSMUSG00000006476	Nsmf		ENSMUSG00000031877	Ces2g		ENSMUSG00000027560	Dok5
ENSMUSG00000027245	Hypk		ENSMUSG00000020736	Nt5c		ENSMUSG00000071550	Cfap44		ENSMUSG00000044716	Dok7
ENSMUSG00000033520	Idi2		ENSMUSG00000026857	Ntmt1		ENSMUSG00000040473	Cfap69		ENSMUSG00000019278	Dpep1
ENSMUSG00000073489	Ifi204		ENSMUSG00000117406	Ntn3		ENSMUSG00000032344	Cgas		ENSMUSG00000021221	Dpf3
ENSMUSG00000051985	Igfn1		ENSMUSG00000070564	Ntn5		ENSMUSG00000002835	Chaf1a		ENSMUSG00000061576	Dpp6
ENSMUSG00000110185	Igip		ENSMUSG00000039183	Nubp2		ENSMUSG00000022945	Chaf1b		ENSMUSG00000058550	Dppa4
ENSMUSG00000018654	Ikzf1		ENSMUSG00000022516	Nudt16l1		ENSMUSG00000032113	Chek1		ENSMUSG00000029168	Dpysl5
ENSMUSG00000040167	Ikzf5		ENSMUSG00000028100	Nudt17		ENSMUSG00000031327	Chic1		ENSMUSG00000073102	Drc1
ENSMUSG00000027398	Il1b		ENSMUSG00000030717	Nupr1		ENSMUSG00000078185	Chml		ENSMUSG00000068452	Duox2
ENSMUSG00000026072	Il1r1		ENSMUSG00000020844	Nxn		ENSMUSG00000030525	Chrna7		ENSMUSG00000027224	Duoxa1
ENSMUSG00000026981	Il1rn		ENSMUSG00000035242	Oaz1		ENSMUSG00000027221	Chst1		ENSMUSG00000027225	Duoxa2
ENSMUSG00000035270	Impg2		ENSMUSG00000023707	Ogfod2		ENSMUSG00000034612	Chst11		ENSMUSG00000021768	Dusp13
ENSMUSG00000032968	Inha		ENSMUSG00000022562	Oplah		ENSMUSG00000036599	Chst12		ENSMUSG00000018648	Dusp14
ENSMUSG00000040865	Ino80d		ENSMUSG00000039670	Oxld1		ENSMUSG00000033350	Chst2		ENSMUSG00000047067	Dusp28
ENSMUSG00000037940	Inpp4b		ENSMUSG00000020787	P2rx1		ENSMUSG00000057337	Chst3		ENSMUSG00000003518	Dusp3
ENSMUSG00000048782	Insc		ENSMUSG00000020092	Pald1		ENSMUSG00000037347	Chst7		ENSMUSG00000037887	Dusp8
ENSMUSG00000035967	Ints6l		ENSMUSG00000035863	Palm		ENSMUSG00000032640	Chsy1		ENSMUSG00000029071	Dvl1
ENSMUSG00000032293	Ireb2		ENSMUSG00000005699	Pard6a		ENSMUSG00000019214	Chtf18		ENSMUSG00000029757	Dync1i1
ENSMUSG00000026971	Itgb6		ENSMUSG00000063268	Parp10		ENSMUSG00000033031	Cip2a		ENSMUSG00000033788	Dysf
ENSMUSG00000020640	Itsn2		ENSMUSG00000029718	Pcolce		ENSMUSG00000032578	Cish		ENSMUSG00000018983	E2f2
ENSMUSG00000023150	Ivns1abp		ENSMUSG00000044254	Pcsk9		ENSMUSG00000029516	Cit		ENSMUSG00000036611	Eepd1
ENSMUSG00000037876	Jmjd1c		ENSMUSG00000022090	Pdlim2		ENSMUSG00000037725	Ckap2		ENSMUSG00000015467	Egfl8
ENSMUSG00000042686	Jph1		ENSMUSG00000032959	Pebp1		ENSMUSG00000048327	Ckap2l		ENSMUSG00000024937	Ehbp1l1
ENSMUSG00000026004	Kansl1l		ENSMUSG00000028779	Pef1		ENSMUSG00000046841	Ckap4		ENSMUSG00000022337	Emc2
ENSMUSG00000027132	Katnbl1		ENSMUSG00000000301	Pemt		ENSMUSG00000028044	Cks1b		ENSMUSG00000022217	Emc9
ENSMUSG00000043881	Kbtbd7		ENSMUSG00000069633	Pex11g		ENSMUSG00000062248	Cks2		ENSMUSG00000022505	Emp2
ENSMUSG00000030031	Kbtbd8		ENSMUSG00000027222	Pex16		ENSMUSG00000022512	Cldn1		ENSMUSG00000022995	Enah
ENSMUSG00000027895	Kcnc4		ENSMUSG00000002763	Pex6		ENSMUSG00000046798	Cldn12		ENSMUSG00000028445	Enho
ENSMUSG00000063142	Kcnma1		ENSMUSG00000031807	Pgls		ENSMUSG00000091530	Cldn20		ENSMUSG00000026679	Enkur
ENSMUSG00000000794	Kcnn3		ENSMUSG00000053398	Phgdh		ENSMUSG00000079450	Cldn34c1		ENSMUSG00000004267	Eno2
ENSMUSG00000034327	Kctd9		ENSMUSG00000041801	Phlda3		ENSMUSG00000002190	Clgn		ENSMUSG00000022012	Enox1
ENSMUSG00000028397	Kdm4c		ENSMUSG00000010607	Pigyl		ENSMUSG00000063146	Clip2		ENSMUSG00000041608	Entpd3
ENSMUSG00000056673	Kdm5d		ENSMUSG00000003423	Pih1d1		ENSMUSG00000032024	Clmp		ENSMUSG00000032537	Ephb1
ENSMUSG00000037369	Kdm6a		ENSMUSG00000024014	Pim1		ENSMUSG00000043850	Clrn1		ENSMUSG00000005958	Ephb3
ENSMUSG00000042599	Kdm7a		ENSMUSG00000032171	Pin1		ENSMUSG00000042489	Clspn		ENSMUSG00000062312	Erbb2
ENSMUSG00000022629	Kif21a		ENSMUSG00000021506	Pitx1		ENSMUSG00000022037	Clu		ENSMUSG00000018166	Erbb3
ENSMUSG00000006740	Kif5b		ENSMUSG00000074170	Plekhf1		ENSMUSG00000020362	Cnot6		ENSMUSG00000062209	Erbb4
ENSMUSG00000042155	Klhl23		ENSMUSG00000038167	Plekhg6		ENSMUSG00000036968	Cnpy4		ENSMUSG00000028644	Ermap
ENSMUSG00000062901	Klhl24		ENSMUSG00000035172	Plekhh3		ENSMUSG00000038070	Cntln		ENSMUSG00000049515	Espnl
ENSMUSG00000044938	Klhl31		ENSMUSG00000035278	Plekhj1		ENSMUSG00000057110	Cntrl		ENSMUSG00000026610	Esrrg
ENSMUSG00000028986	Klhl7		ENSMUSG00000052151	Plpp2		ENSMUSG00000034903	Cobll1		ENSMUSG00000034282	Evpl
ENSMUSG00000038056	Kmt2c		ENSMUSG00000017754	Pltp		ENSMUSG00000040690	Col16a1		ENSMUSG00000043251	Exoc3l
ENSMUSG00000022905	Kpna1		ENSMUSG00000022474	Pmm1		ENSMUSG00000025064	Col17a1		ENSMUSG00000028838	Extl1
ENSMUSG00000021929	Kpna3		ENSMUSG00000002963	Pnkp		ENSMUSG00000001435	Col18a1		ENSMUSG00000027249	F2
ENSMUSG00000040680	Kremen2		ENSMUSG00000033152	Podxl2		ENSMUSG00000028197	Col24a1		ENSMUSG00000090942	F830016B08Rik
ENSMUSG00000063334	Krr1		ENSMUSG00000020471	Pold2		ENSMUSG00000045672	Col27a1		ENSMUSG00000028773	Fabp3
ENSMUSG00000031391	L1cam		ENSMUSG00000024854	Pold4		ENSMUSG00000022483	Col2a1		ENSMUSG00000024664	Fads3
ENSMUSG00000025762	Larp1b		ENSMUSG00000067148	Polr1c		ENSMUSG00000026043	Col3a1		ENSMUSG00000021750	Fam107a
ENSMUSG00000023025	Larp4		ENSMUSG00000004667	Polr2e		ENSMUSG00000031502	Col4a1		ENSMUSG00000043259	Fam13c
ENSMUSG00000050199	Lgr4		ENSMUSG00000033020	Polr2f		ENSMUSG00000031503	Col4a2		ENSMUSG00000009216	Fam163b
ENSMUSG00000054263	Lifr		ENSMUSG00000029715	Pop7		ENSMUSG00000001119	Col6a1		ENSMUSG00000042788	Fam166b
ENSMUSG00000035310	Lin54		ENSMUSG00000005514	Por		ENSMUSG00000020241	Col6a2		ENSMUSG00000074071	Fam169b
ENSMUSG00000047786	Lix1		ENSMUSG00000040385	Ppp1ca		ENSMUSG00000048126	Col6a3		ENSMUSG00000034685	Fam171a2
ENSMUSG00000033060	Lmo7		ENSMUSG00000029725	Ppp1r35		ENSMUSG00000068196	Col8a1		ENSMUSG00000046337	Fam178b
ENSMUSG00000023845	Lnpep		ENSMUSG00000021486	Prelid1		ENSMUSG00000056174	Col8a2		ENSMUSG00000045350	Fam186a
ENSMUSG00000033192	Lpcat2		ENSMUSG00000096549	Prickle4		ENSMUSG00000031849	Comp		ENSMUSG00000030518	Fam189a1
ENSMUSG00000028080	Lrba		ENSMUSG00000007837	Prrg2		ENSMUSG00000030707	Coro1a		ENSMUSG00000071604	Fam189a2
ENSMUSG00000032913	Lrig2		ENSMUSG00000070371	Prss36		ENSMUSG00000004530	Coro1c		ENSMUSG00000036002	Fam214b
ENSMUSG00000039883	Lrrc17		ENSMUSG00000031897	Psmb10		ENSMUSG00000020183	Cpm		ENSMUSG00000043633	Fam221b
ENSMUSG00000034648	Lrrn1		ENSMUSG00000022193	Psmb5		ENSMUSG00000032564	Cpne4		ENSMUSG00000050549	Fam241a
ENSMUSG00000026443	Lrrn2		ENSMUSG00000018286	Psmb6		ENSMUSG00000024900	Cpt1a		ENSMUSG00000020083	Fam241b
ENSMUSG00000071342	Lsmem1		ENSMUSG00000026820	Ptges2		ENSMUSG00000027408	Cpxm1		ENSMUSG00000039742	Fam71f1
ENSMUSG00000025903	Lypla1		ENSMUSG00000032492	Pth1r		ENSMUSG00000048200	Cracr2b		ENSMUSG00000050592	Fam78a
ENSMUSG00000068205	Macrod2		ENSMUSG00000030122	Ptms		ENSMUSG00000027230	Creb3l1		ENSMUSG00000053111	Fank1
ENSMUSG00000042724	Map3k9		ENSMUSG00000059895	Ptp4a3		ENSMUSG00000038648	Creb3l2		ENSMUSG00000027386	Fbln7
ENSMUSG00000021936	Mapk8		ENSMUSG00000039515	Ptpa		ENSMUSG00000053007	Creb5		ENSMUSG00000021456	Fbp2
ENSMUSG00000026977	Marchf7		ENSMUSG00000053746	Ptrh1		ENSMUSG00000024074	Crim1		ENSMUSG00000050503	Fbxl22
ENSMUSG00000021636	Marveld2		ENSMUSG00000026520	Pycr2		ENSMUSG00000007888	Crlf1		ENSMUSG00000034532	Fbxo16
ENSMUSG00000068037	Mas1		ENSMUSG00000022571	Pycrl		ENSMUSG00000003623	Crot		ENSMUSG00000030598	Fbxo17
ENSMUSG00000051098	Mblac2		ENSMUSG00000020175	Rab36		ENSMUSG00000032431	Crtap		ENSMUSG00000021273	Fdft1
ENSMUSG00000054387	Mdm4		ENSMUSG00000031840	Rab3a		ENSMUSG00000019866	Crybg1		ENSMUSG00000059743	Fdps
ENSMUSG00000056476	Med12l		ENSMUSG00000053291	Rab4b		ENSMUSG00000022723	Crybg3		ENSMUSG00000043683	Fem1a
ENSMUSG00000030557	Mef2a		ENSMUSG00000003380	Rabac1		ENSMUSG00000021947	Cryl1		ENSMUSG00000031137	Fgf13
ENSMUSG00000024593	Megf10		ENSMUSG00000018012	Rac3		ENSMUSG00000028199	Cryz		ENSMUSG00000030827	Fgf21
ENSMUSG00000036466	Megf11		ENSMUSG00000020372	Rack1		ENSMUSG00000002718	Cse1l		ENSMUSG00000020327	Fgf22
ENSMUSG00000068479	Mfap1a		ENSMUSG00000041351	Rap1gap		ENSMUSG00000014599	Csf1		ENSMUSG00000021974	Fgf9
ENSMUSG00000048222	Mfap1b		ENSMUSG00000027466	Rbck1		ENSMUSG00000024621	Csf1r		ENSMUSG00000048373	Fgfbp1
ENSMUSG00000059149	Mfsd4a		ENSMUSG00000024570	Rbfa		ENSMUSG00000036356	Csgalnact1		ENSMUSG00000054252	Fgfr3
ENSMUSG00000068587	Mgam		ENSMUSG00000024889	Rce1		ENSMUSG00000020186	Csrp2		ENSMUSG00000005320	Fgfr4
ENSMUSG00000024294	Mib1		ENSMUSG00000019539	Rcn3		ENSMUSG00000030970	Ctbp2		ENSMUSG00000051435	Fhad1
ENSMUSG00000000266	Mid2		ENSMUSG00000070509	Rgma		ENSMUSG00000047409	Ctdspl		ENSMUSG00000023092	Fhl1
ENSMUSG00000028522	Mier1		ENSMUSG00000028825	Rhd		ENSMUSG00000054196	Cthrc1		ENSMUSG00000034295	Fhod3
ENSMUSG00000054942	Miga1		ENSMUSG00000022580	Rhpn1		ENSMUSG00000032359	Ctsh		ENSMUSG00000034898	Filip1
ENSMUSG00000042444	Mindy2		ENSMUSG00000029600	Rita1		ENSMUSG00000028015	Ctso		ENSMUSG00000022215	Fitm1
ENSMUSG00000042447	Mios		ENSMUSG00000024925	Rnaseh2c		ENSMUSG00000024910	Ctsw		ENSMUSG00000075012	Fjx1
ENSMUSG00000035158	Mitf		ENSMUSG00000093989	Rnasek		ENSMUSG00000062127	Cttnbp2nl		ENSMUSG00000032633	Flcn
ENSMUSG00000028496	Mllt3		ENSMUSG00000001313	Rnd2		ENSMUSG00000018378	Cuedc1		ENSMUSG00000068699	Flnc
ENSMUSG00000026303	Mlph		ENSMUSG00000074129	Rpl13a		ENSMUSG00000031778	Cx3cl1		ENSMUSG00000047787	Flrt1
ENSMUSG00000027820	Mme		ENSMUSG00000059070	Rpl18		ENSMUSG00000022865	Cxadr		ENSMUSG00000034258	Flvcr2
ENSMUSG00000025979	Mob4		ENSMUSG00000045128	Rpl18a		ENSMUSG00000061353	Cxcl12		ENSMUSG00000055805	Fmnl1
ENSMUSG00000048602	Morc2b		ENSMUSG00000057863	Rpl36		ENSMUSG00000021508	Cxcl14		ENSMUSG00000040181	Fmo1
ENSMUSG00000023074	Mospd1		ENSMUSG00000079641	Rpl39		ENSMUSG00000018920	Cxcl16		ENSMUSG00000025175	Fn3k
ENSMUSG00000020000	Moxd1		ENSMUSG00000093674	Rpl41		ENSMUSG00000044365	Cxxc4		ENSMUSG00000071984	Fndc1
ENSMUSG00000079184	Mphosph8		ENSMUSG00000003970	Rpl8		ENSMUSG00000019590	Cyb561		ENSMUSG00000001334	Fndc5
ENSMUSG00000021112	Mpp5		ENSMUSG00000067274	Rplp0		ENSMUSG00000024646	Cyb5a		ENSMUSG00000045326	Fndc7
ENSMUSG00000014850	Msh3		ENSMUSG00000007892	Rplp1		ENSMUSG00000032315	Cyp1a1		ENSMUSG00000001827	Folr1
ENSMUSG00000069769	Msi2		ENSMUSG00000025508	Rplp2		ENSMUSG00000024087	Cyp1b1		ENSMUSG00000052135	Foxo6
ENSMUSG00000021815	Mss51		ENSMUSG00000024608	Rps14		ENSMUSG00000063415	Cyp26b1		ENSMUSG00000035615	Frmpd1
ENSMUSG00000053178	Mterf1b		ENSMUSG00000044533	Rps2		ENSMUSG00000052914	Cyp2j6		ENSMUSG00000056602	Fry
ENSMUSG00000029267	Mtf2		ENSMUSG00000036781	Rps27l		ENSMUSG00000030670	Cyp2r1		ENSMUSG00000038663	Fsd2
ENSMUSG00000031337	Mtm1		ENSMUSG00000032518	Rpsa		ENSMUSG00000027983	Cyp2u1		ENSMUSG00000036264	Fstl4
ENSMUSG00000015214	Mtmr1		ENSMUSG00000041199	Rpusd1		ENSMUSG00000023963	Cyp39a1		ENSMUSG00000055978	Fut2
ENSMUSG00000028158	Mttp		ENSMUSG00000051169	Rpusd3		ENSMUSG00000048440	Cyp4f16		ENSMUSG00000036570	Fxyd1
ENSMUSG00000057280	Musk		ENSMUSG00000038387	Rras		ENSMUSG00000079057	Cyp4v3		ENSMUSG00000066705	Fxyd6
ENSMUSG00000028654	Mycl		ENSMUSG00000041506	Rrp9		ENSMUSG00000041134	Cyyr1		ENSMUSG00000049551	Fzd9
ENSMUSG00000046916	Myct1		ENSMUSG00000023966	Rsph9		ENSMUSG00000044768	D1Ertd622e		ENSMUSG00000029054	Gabrd
ENSMUSG00000027201	Myef2		ENSMUSG00000034959	Rubcnl		ENSMUSG00000025766	D3Ertd751e		ENSMUSG00000023267	Gabrr2
ENSMUSG00000018830	Myh11		ENSMUSG00000042312	S100a13		ENSMUSG00000103821	D430013B06Rik		ENSMUSG00000094651	Gal3st2
ENSMUSG00000074652	Myh7b		ENSMUSG00000074457	S100a16		ENSMUSG00000037813	D630003M21Rik		ENSMUSG00000093805	Gal3st2b
ENSMUSG00000044951	Mylk4		ENSMUSG00000001020	S100a4		ENSMUSG00000063455	D630045J12Rik		ENSMUSG00000037280	Galnt6
ENSMUSG00000039585	Myo9a		ENSMUSG00000001025	S100a6		ENSMUSG00000022150	Dab2		ENSMUSG00000033316	Galnt9
ENSMUSG00000062627	Mysm1		ENSMUSG00000024790	Sac3d1		ENSMUSG00000055639	Dach1		ENSMUSG00000020793	Galr2
ENSMUSG00000037795	N4bp2		ENSMUSG00000009614	Sardh		ENSMUSG00000048826	Dact2		ENSMUSG00000020150	Gamt
ENSMUSG00000022698	Naa50		ENSMUSG00000046229	Scand1		ENSMUSG00000035735	Dagla		ENSMUSG00000053329	Gatd3a
ENSMUSG00000027438	Napb		ENSMUSG00000019194	Scn1b		ENSMUSG00000028159	Dapp1		ENSMUSG00000074569	Gcnt7
ENSMUSG00000020181	Nav3		ENSMUSG00000020877	Scrn2		ENSMUSG00000002297	Dbf4		ENSMUSG00000025352	Gdf11
ENSMUSG00000015950	Ncf1		ENSMUSG00000029596	Sdsl		ENSMUSG00000019891	Dcbld1		ENSMUSG00000038259	Gdf5
ENSMUSG00000020647	Ncoa1		ENSMUSG00000075702	Selenom		ENSMUSG00000035107	Dcbld2		ENSMUSG00000018238	Gdf9
ENSMUSG00000039697	Ncoa7		ENSMUSG00000041571	Selenow		ENSMUSG00000029366	Dck		ENSMUSG00000034872	Gipc3
ENSMUSG00000026950	Neb		ENSMUSG00000023224	Serping1		ENSMUSG00000028078	Dclk2		ENSMUSG00000030406	Gipr
ENSMUSG00000040536	Necab1		ENSMUSG00000078348	Sf3b5		ENSMUSG00000025077	Dclre1a		ENSMUSG00000050234	Gja4
ENSMUSG00000019988	Nedd1		ENSMUSG00000042216	Sgsm1		ENSMUSG00000031562	Dctd		ENSMUSG00000057123	Gja5
ENSMUSG00000022055	Nefl		ENSMUSG00000028843	Sh3bgrl3		ENSMUSG00000030641	Ddias		ENSMUSG00000024827	Gldc
ENSMUSG00000031644	Nek1		ENSMUSG00000026860	Sh3glb2		ENSMUSG00000035842	Ddx11		ENSMUSG00000105444	Gm10727
ENSMUSG00000004891	Nes		ENSMUSG00000038738	Shank1		ENSMUSG00000070291	Ddx43		ENSMUSG00000112402	Gm10744
ENSMUSG00000021215	Net1		ENSMUSG00000020312	Shc2		ENSMUSG00000044863	Defb36		ENSMUSG00000103957	Gm10766
ENSMUSG00000039103	Nexn		ENSMUSG00000041889	Shisa4		ENSMUSG00000054763	Defb42		ENSMUSG00000078640	Gm11627
ENSMUSG00000000120	Ngfr		ENSMUSG00000044991	Shld1		ENSMUSG00000021377	Dek		ENSMUSG00000078639	Gm12695
ENSMUSG00000027574	Nkain4		ENSMUSG00000064326	Siva1		ENSMUSG00000037172	Dennd11		ENSMUSG00000087364	Gm13398
ENSMUSG00000021567	Nkd2		ENSMUSG00000035506	Slc12a8		ENSMUSG00000038456	Dennd2a		ENSMUSG00000087006	Gm13889
ENSMUSG00000032525	Nktr		ENSMUSG00000044367	Slc16a13		ENSMUSG00000036661	Dennd3		ENSMUSG00000095362	Gm14325
ENSMUSG00000021392	Nol8		ENSMUSG00000070570	Slc17a7		ENSMUSG00000028175	Depdc1a		ENSMUSG00000078862	Gm14326
ENSMUSG00000029361	Nos1		ENSMUSG00000005357	Slc1a6		ENSMUSG00000021697	Depdc1b		ENSMUSG00000090439	Gm17455
ENSMUSG00000072919	Noxred1		ENSMUSG00000003528	Slc25a1		ENSMUSG00000027173	Depdc7		ENSMUSG00000105302	Gm19817
ENSMUSG00000024431	Nr3c1		ENSMUSG00000018740	Slc25a35		ENSMUSG00000034731	Dgkh		ENSMUSG00000079389	Gm3149
ENSMUSG00000031618	Nr3c2		ENSMUSG00000032519	Slc25a38		ENSMUSG00000021707	Dhfr		ENSMUSG00000091937	Gm3646
ENSMUSG00000020598	Nrcam		ENSMUSG00000018677	Slc25a39		ENSMUSG00000034480	Diaph2		ENSMUSG00000090691	Gm3667
ENSMUSG00000048490	Nrip1		ENSMUSG00000048856	Slc25a47		ENSMUSG00000022021	Diaph3		ENSMUSG00000103261	Gm36981
ENSMUSG00000052854	Nrk		ENSMUSG00000040441	Slc26a10		ENSMUSG00000020231	Dip2a		ENSMUSG00000102838	Gm37014
ENSMUSG00000066392	Nrxn3		ENSMUSG00000037089	Slc35b2		ENSMUSG00000040035	Disp2		ENSMUSG00000102152	Gm37475
ENSMUSG00000039480	Nt5dc1		ENSMUSG00000017664	Slc35c2		ENSMUSG00000032064	Dixdc1		ENSMUSG00000103767	Gm37858
ENSMUSG00000024228	Nudt12		ENSMUSG00000010064	Slc38a3		ENSMUSG00000031403	Dkc1		ENSMUSG00000103317	Gm38359
ENSMUSG00000033405	Nudt15		ENSMUSG00000046822	Slc39a3		ENSMUSG00000030772	Dkk3		ENSMUSG00000117548	Gm41662
ENSMUSG00000037857	Nufip2		ENSMUSG00000020829	Slc46a1		ENSMUSG00000000881	Dlg3		ENSMUSG00000105962	Gm42432
ENSMUSG00000031410	Nxf7		ENSMUSG00000034006	Slc66a2		ENSMUSG00000021782	Dlg5		ENSMUSG00000106694	Gm42894
ENSMUSG00000045392	Olfr1033		ENSMUSG00000002504	Slc9a3r2		ENSMUSG00000037544	Dlgap5		ENSMUSG00000104605	Gm42922
ENSMUSG00000096169	Olfr1564		ENSMUSG00000078350	Smim1		ENSMUSG00000047428	Dlk2		ENSMUSG00000104662	Gm43267
ENSMUSG00000026097	Ormdl1		ENSMUSG00000042380	Smim12		ENSMUSG00000041911	Dlx1		ENSMUSG00000104694	Gm43797
ENSMUSG00000020189	Osbpl8		ENSMUSG00000031906	Smpd3		ENSMUSG00000023391	Dlx2		ENSMUSG00000107696	Gm44171
ENSMUSG00000026096	Osgepl1		ENSMUSG00000011837	Snapc2		ENSMUSG00000001510	Dlx3		ENSMUSG00000107655	Gm44220
ENSMUSG00000041153	Osgin2		ENSMUSG00000040767	Snrnp25		ENSMUSG00000029307	Dmp1		ENSMUSG00000108802	Gm44769
ENSMUSG00000040550	Otud6b		ENSMUSG00000050373	Snx21		ENSMUSG00000036875	Dna2		ENSMUSG00000108594	Gm44770
ENSMUSG00000027765	P2ry1		ENSMUSG00000038248	Sobp		ENSMUSG00000020973	Dnaaf2		ENSMUSG00000109051	Gm44913
ENSMUSG00000054293	P2ry10b		ENSMUSG00000072941	Sod3		ENSMUSG00000021811	Dnajc9		ENSMUSG00000109136	Gm45114
ENSMUSG00000025328	Padi3		ENSMUSG00000022091	Sorbs3		ENSMUSG00000004099	Dnmt1		ENSMUSG00000109156	Gm45194
ENSMUSG00000090053	Pakap		ENSMUSG00000024176	Sox8		ENSMUSG00000027478	Dnmt3b		ENSMUSG00000109810	Gm45592
ENSMUSG00000020273	Papolg		ENSMUSG00000033594	Spata2l		ENSMUSG00000058325	Dock1		ENSMUSG00000110540	Gm45743
ENSMUSG00000034981	Parm1		ENSMUSG00000061878	Sphk1		ENSMUSG00000038608	Dock10		ENSMUSG00000112329	Gm47908
ENSMUSG00000022974	Paxbp1		ENSMUSG00000010154	Spire2		ENSMUSG00000035954	Dock4		ENSMUSG00000112018	Gm47919
ENSMUSG00000042323	Pbrm1		ENSMUSG00000033735	Spr		ENSMUSG00000044447	Dock5		ENSMUSG00000112442	Gm47992
ENSMUSG00000048347	Pcdhb18		ENSMUSG00000024160	Spsb3		ENSMUSG00000052085	Dock8		ENSMUSG00000112664	Gm48076
ENSMUSG00000061601	Pclo		ENSMUSG00000020538	Srebf1		ENSMUSG00000025558	Dock9		ENSMUSG00000113262	Gm48551
ENSMUSG00000031592	Pcm1		ENSMUSG00000029346	Srrd		ENSMUSG00000068335	Dok1		ENSMUSG00000116121	Gm49486
ENSMUSG00000051285	Pcmtd1		ENSMUSG00000070003	Ssbp4		ENSMUSG00000022960	Donson		ENSMUSG00000070577	Gm572
ENSMUSG00000069094	Pde7a		ENSMUSG00000029699	Ssc4d		ENSMUSG00000043067	Dpy19l1		ENSMUSG00000045886	Gm9803
ENSMUSG00000034021	Pds5b		ENSMUSG00000002014	Ssr4		ENSMUSG00000022048	Dpysl2		ENSMUSG00000091955	Gm9844
ENSMUSG00000020717	Pecam1		ENSMUSG00000032038	St3gal4		ENSMUSG00000024501	Dpysl3		ENSMUSG00000027523	Gnas
ENSMUSG00000020639	Pfn4		ENSMUSG00000026811	St6galnac6		ENSMUSG00000025478	Dpysl4		ENSMUSG00000023439	Gnb3
ENSMUSG00000073678	Pgap1		ENSMUSG00000061207	Stk19		ENSMUSG00000025496	Drd4		ENSMUSG00000047953	Gp5
ENSMUSG00000050751	Pgbd5		ENSMUSG00000039615	Stub1		ENSMUSG00000022422	Dscc1		ENSMUSG00000023019	Gpd1
ENSMUSG00000024477	Pggt1b		ENSMUSG00000003680	Taf6l		ENSMUSG00000038702	Dsel		ENSMUSG00000050627	Gpd1l
ENSMUSG00000054728	Phactr1		ENSMUSG00000023051	Tarbp2		ENSMUSG00000027635	Dsn1		ENSMUSG00000044197	Gpr146
ENSMUSG00000036879	Phkb		ENSMUSG00000036430	Tbcc		ENSMUSG00000054889	Dsp		ENSMUSG00000041762	Gpr155
ENSMUSG00000030660	Pik3c2a		ENSMUSG00000001750	Tcirg1		ENSMUSG00000015932	Dstn		ENSMUSG00000047875	Gpr157
ENSMUSG00000046245	Pilra		ENSMUSG00000041319	Thoc6		ENSMUSG00000037474	Dtl		ENSMUSG00000045281	Gpr20
ENSMUSG00000024083	Pja2		ENSMUSG00000058756	Thra		ENSMUSG00000071454	Dtnb		ENSMUSG00000039904	Gpr37
ENSMUSG00000027499	Pkia		ENSMUSG00000020219	Timm13		ENSMUSG00000049502	Dtx3l		ENSMUSG00000091735	Gpr62
ENSMUSG00000026991	Pkp4		ENSMUSG00000031158	Timm17b		ENSMUSG00000031530	Dusp4		ENSMUSG00000051043	Gprc5c
ENSMUSG00000003282	Plag1		ENSMUSG00000019437	Tlcd1		ENSMUSG00000034765	Dusp5		ENSMUSG00000075706	Gpx4
ENSMUSG00000039943	Plcb4		ENSMUSG00000054452	Tle5		ENSMUSG00000019960	Dusp6		ENSMUSG00000000531	Grasp
ENSMUSG00000038349	Plcl1		ENSMUSG00000078681	Tm2d3		ENSMUSG00000031383	Dusp9		ENSMUSG00000037188	Grhl3
ENSMUSG00000060716	Plekhh1		ENSMUSG00000032180	Tmed1		ENSMUSG00000027203	Dut		ENSMUSG00000022935	Grik1
ENSMUSG00000040852	Plekhh2		ENSMUSG00000039886	Tmem120a		ENSMUSG00000024512	Dynap		ENSMUSG00000026959	Grin1
ENSMUSG00000025758	Plk4		ENSMUSG00000024845	Tmem134		ENSMUSG00000018707	Dync1h1		ENSMUSG00000035745	Grin3b
ENSMUSG00000031425	Plp1		ENSMUSG00000026939	Tmem141		ENSMUSG00000016526	Dyrk3		ENSMUSG00000030098	Grip2
ENSMUSG00000034845	Plvap		ENSMUSG00000019158	Tmem160		ENSMUSG00000108912	E230020D15Rik		ENSMUSG00000038515	Grtp1
ENSMUSG00000029765	Plxna4		ENSMUSG00000078201	Tmem203		ENSMUSG00000020185	E2f7		ENSMUSG00000073574	Grxcr2
ENSMUSG00000024521	Pmaip1		ENSMUSG00000040883	Tmem205		ENSMUSG00000057098	Ebf1		ENSMUSG00000025069	Gsto2
ENSMUSG00000028248	Pnisr		ENSMUSG00000060538	Tmem219		ENSMUSG00000022842	Ece2		ENSMUSG00000022487	Gtsf1
ENSMUSG00000036257	Pnpla8		ENSMUSG00000030431	Tmem238		ENSMUSG00000028601	Echdc2		ENSMUSG00000019528	Gyg
ENSMUSG00000027427	Polr3f		ENSMUSG00000072680	Tmem254c		ENSMUSG00000028108	Ecm1		ENSMUSG00000003865	Gys1
ENSMUSG00000027750	Postn		ENSMUSG00000070394	Tmem256		ENSMUSG00000027699	Ect2		ENSMUSG00000054206	Gzmm
ENSMUSG00000015757	Ppil4		ENSMUSG00000013858	Tmem259		ENSMUSG00000095105	Edaradd		ENSMUSG00000049539	H1f1
ENSMUSG00000040648	Ppip5k2		ENSMUSG00000040576	Tmem270		ENSMUSG00000034488	Edil3		ENSMUSG00000036181	H1f2
ENSMUSG00000046442	Ppm1e		ENSMUSG00000048772	Tmem53		ENSMUSG00000021367	Edn1		ENSMUSG00000052565	H1f3
ENSMUSG00000019907	Ppp1r12a		ENSMUSG00000037278	Tmem97		ENSMUSG00000080115	Eef1akmt3		ENSMUSG00000051627	H1f4
ENSMUSG00000037754	Ppp1r16b		ENSMUSG00000023905	Tnfrsf12a		ENSMUSG00000035064	Eef2k		ENSMUSG00000061615	H2ac4
ENSMUSG00000043154	Ppp2r3a		ENSMUSG00000009563	Tor2a		ENSMUSG00000021176	Efcab11		ENSMUSG00000069270	H2ac6
ENSMUSG00000052144	Ppp4r2		ENSMUSG00000020308	Tpgs1		ENSMUSG00000027954	Efna1		ENSMUSG00000071478	H2ac7
ENSMUSG00000022672	Prkdc		ENSMUSG00000023456	Tpi1		ENSMUSG00000048915	Efna5		ENSMUSG00000078851	H2aw
ENSMUSG00000070368	Prok1		ENSMUSG00000031887	Tradd		ENSMUSG00000001300	Efnb2		ENSMUSG00000018102	H2bc4
ENSMUSG00000010175	Prox1		ENSMUSG00000026637	Traf5		ENSMUSG00000020658	Efr3b		ENSMUSG00000047246	H2bc6
ENSMUSG00000035597	Prpf39		ENSMUSG00000002043	Trappc6a		ENSMUSG00000020122	Egfr		ENSMUSG00000067235	H2-Q10
ENSMUSG00000027171	Prrg4		ENSMUSG00000020773	Trim47		ENSMUSG00000074364	Ehd2		ENSMUSG00000081058	H3c15
ENSMUSG00000039126	Prune2		ENSMUSG00000041203	Trir		ENSMUSG00000109864	Eid3		ENSMUSG00000099583	H3c4
ENSMUSG00000030465	Psd3		ENSMUSG00000038812	Trmt112		ENSMUSG00000024079	Eif2ak2		ENSMUSG00000060093	H4c1
ENSMUSG00000040850	Psme4		ENSMUSG00000060950	Trmt61a		ENSMUSG00000093661	Eif4e3		ENSMUSG00000060981	H4c8
ENSMUSG00000028134	Ptbp2		ENSMUSG00000056596	Trnp1		ENSMUSG00000050192	Eif5a2		ENSMUSG00000025075	Habp2
ENSMUSG00000026730	Pter		ENSMUSG00000035585	Tsen34		ENSMUSG00000031103	Elf4		ENSMUSG00000063275	Hacd1
ENSMUSG00000026384	Ptpn4		ENSMUSG00000025875	Tspan17		ENSMUSG00000008398	Elk3		ENSMUSG00000024158	Hagh
ENSMUSG00000028399	Ptprd		ENSMUSG00000025511	Tspan4		ENSMUSG00000032262	Elovl4		ENSMUSG00000034245	Hdac11
ENSMUSG00000053141	Ptprt		ENSMUSG00000041736	Tspo		ENSMUSG00000032349	Elovl5		ENSMUSG00000004698	Hdac9
ENSMUSG00000094483	Purb		ENSMUSG00000041566	Tssk1		ENSMUSG00000039055	Eme1		ENSMUSG00000042807	Hecw2
ENSMUSG00000042515	Pwwp3b		ENSMUSG00000047654	Tssk6		ENSMUSG00000029163	Emilin1		ENSMUSG00000031936	Hephl1
ENSMUSG00000041671	Pyroxd1		ENSMUSG00000044986	Tst		ENSMUSG00000024053	Emilin2		ENSMUSG00000031770	Herpud1
ENSMUSG00000030359	Pzp		ENSMUSG00000022570	Tsta3		ENSMUSG00000058070	Eml1		ENSMUSG00000067071	Hes6
ENSMUSG00000074994	Qser1		ENSMUSG00000062380	Tubb3		ENSMUSG00000071647	Eml3		ENSMUSG00000043372	Hexim2
ENSMUSG00000021062	Rab15		ENSMUSG00000035799	Twist1		ENSMUSG00000030208	Emp1		ENSMUSG00000032744	Heyl
ENSMUSG00000020817	Rabep1		ENSMUSG00000026956	Uap1l1		ENSMUSG00000026814	Eng		ENSMUSG00000032523	Hhatl
ENSMUSG00000021635	Rad17		ENSMUSG00000027078	Ube2l6		ENSMUSG00000048029	Eno4		ENSMUSG00000021260	Hhipl1
ENSMUSG00000021027	Ralgapa1		ENSMUSG00000025171	Ubtd1		ENSMUSG00000032446	Eomes		ENSMUSG00000036450	Hif1an
ENSMUSG00000026594	Ralgps2		ENSMUSG00000019578	Ubxn6		ENSMUSG00000028906	Epb41		ENSMUSG00000028470	Hint2
ENSMUSG00000003226	Ranbp2		ENSMUSG00000051502	Ufsp1		ENSMUSG00000027624	Epb41l1		ENSMUSG00000040424	Hipk4
ENSMUSG00000074909	Ranbp6		ENSMUSG00000025876	Unc5a		ENSMUSG00000019978	Epb41l2		ENSMUSG00000069307	Hist1h2bq
ENSMUSG00000070565	Rasal2		ENSMUSG00000069020	Urm1		ENSMUSG00000029859	Epha1		ENSMUSG00000069306	Hist1h4m
ENSMUSG00000022105	Rb1		ENSMUSG00000050732	Vamp8		ENSMUSG00000006445	Epha2		ENSMUSG00000069305	Hist1h4n
ENSMUSG00000025907	Rb1cc1		ENSMUSG00000034993	Vat1		ENSMUSG00000029710	Ephb4		ENSMUSG00000038403	Hjv
ENSMUSG00000008658	Rbfox1		ENSMUSG00000024962	Vegfb		ENSMUSG00000043439	Epop		ENSMUSG00000028672	Hmgcl
ENSMUSG00000046667	Rbm12b1		ENSMUSG00000078656	Vps25		ENSMUSG00000115388	Eppk1		ENSMUSG00000093930	Hmgcs1
ENSMUSG00000052137	Rbm12b2		ENSMUSG00000030035	Wbp1		ENSMUSG00000015766	Eps8		ENSMUSG00000025813	Homer2
ENSMUSG00000038132	Rbm24		ENSMUSG00000046991	Wdr27		ENSMUSG00000006154	Eps8l1		ENSMUSG00000000942	Hoxa4
ENSMUSG00000033931	Rbm34		ENSMUSG00000039715	Wdr34		ENSMUSG00000051220	Ercc6l		ENSMUSG00000101174	Hoxd4
ENSMUSG00000031433	Rbm41		ENSMUSG00000030032	Wdr54		ENSMUSG00000029377	Ereg		ENSMUSG00000027102	Hoxd8
ENSMUSG00000075376	Rc3h2		ENSMUSG00000044177	Wfikkn2		ENSMUSG00000031527	Eri1		ENSMUSG00000031722	Hp
ENSMUSG00000020275	Rel		ENSMUSG00000026167	Wnt10a		ENSMUSG00000030929	Eri2		ENSMUSG00000025499	Hras
ENSMUSG00000040121	Rep15		ENSMUSG00000036459	Wtip		ENSMUSG00000028967	Errfi1		ENSMUSG00000038239	Hrc
ENSMUSG00000040855	Reps2		ENSMUSG00000030588	Yif1b		ENSMUSG00000022034	Esco2		ENSMUSG00000039059	Hrh3
ENSMUSG00000032712	Resf1		ENSMUSG00000042675	Ypel3		ENSMUSG00000042379	Esm1		ENSMUSG00000031839	Hsbp1
ENSMUSG00000029249	Rest		ENSMUSG00000026197	Zfand2b		ENSMUSG00000058290	Espl1		ENSMUSG00000030825	Hsd17b14
ENSMUSG00000022270	Retreg1		ENSMUSG00000044786	Zfp36		ENSMUSG00000016984	Etaa1		ENSMUSG00000026675	Hsd17b7
ENSMUSG00000040929	Rfx3		ENSMUSG00000051184	Zfp524		ENSMUSG00000032035	Ets1		ENSMUSG00000002076	Hsf2bp
ENSMUSG00000024143	Rhoq		ENSMUSG00000051550	Zfp579		ENSMUSG00000022895	Ets2		ENSMUSG00000038086	Hspb2
ENSMUSG00000037386	Rims2		ENSMUSG00000054716	Zfp771		ENSMUSG00000004151	Etv1		ENSMUSG00000051456	Hspb3
ENSMUSG00000032890	Rims3		ENSMUSG00000095545	Zfp969		ENSMUSG00000017724	Etv4		ENSMUSG00000006221	Hspb7
ENSMUSG00000044456	Rin3		ENSMUSG00000009076	Zmat5		ENSMUSG00000013089	Etv5		ENSMUSG00000041548	Hspb8
ENSMUSG00000024404	Riok3		ENSMUSG00000075227	Znhit2		ENSMUSG00000035104	Eva1a		ENSMUSG00000036091	Hyal3
ENSMUSG00000036006	Ripor2		ENSMUSG00000085604	novel		ENSMUSG00000050212	Eva1b		ENSMUSG00000049287	Iba57
ENSMUSG00000049878	Rlf		ENSMUSG00000115810	novel		ENSMUSG00000029122	Evc		ENSMUSG00000058258	Idi1
ENSMUSG00000056537	Rlim		ENSMUSG00000117508	novel		ENSMUSG00000078771	Evi2a		ENSMUSG00000038271	Iffo1
ENSMUSG00000028229	Rmdn1		ENSMUSG00000081544	novel		ENSMUSG00000039748	Exo1		ENSMUSG00000079339	Ifit1bl1
ENSMUSG00000036368	Rmdn2		ENSMUSG00000092241	novel		ENSMUSG00000028629	Exo5		ENSMUSG00000020053	Igf1
ENSMUSG00000035367	Rmi1		ENSMUSG00000091475	novel		ENSMUSG00000011263	Exoc3l2		ENSMUSG00000048583	Igf2
ENSMUSG00000028557	Rnf11		ENSMUSG00000024205	novel		ENSMUSG00000021280	Exoc3l4		ENSMUSG00000023046	Igfbp6
ENSMUSG00000031438	Rnf128		ENSMUSG00000075268	novel		ENSMUSG00000027752	Exosc8		ENSMUSG00000078853	Igtp
ENSMUSG00000038068	Rnf144b		ENSMUSG00000091845	novel		ENSMUSG00000061731	Ext1		ENSMUSG00000002578	Ikzf4
ENSMUSG00000009535	Rnmt		ENSMUSG00000043801	novel		ENSMUSG00000017897	Eya2		ENSMUSG00000031712	Il15
ENSMUSG00000018199	Ro60		ENSMUSG00000067547	novel		ENSMUSG00000029687	Ezh2		ENSMUSG00000030745	Il21r
ENSMUSG00000032238	Rora		ENSMUSG00000112278	novel		ENSMUSG00000052397	Ezr		ENSMUSG00000040770	Il25
ENSMUSG00000031174	Rpgr		ENSMUSG00000095588	novel		ENSMUSG00000048376	F2r		ENSMUSG00000000215	Ins2
ENSMUSG00000020516	Rps6kb1		ENSMUSG00000091478	novel		ENSMUSG00000028128	F3		ENSMUSG00000045294	Insig1
ENSMUSG00000028278	Rragd		ENSMUSG00000060143	novel		ENSMUSG00000019874	Fabp7		ENSMUSG00000024210	Ip6k3
ENSMUSG00000022292	Rrm2b		ENSMUSG00000094320	novel		ENSMUSG00000023011	Faim2		ENSMUSG00000029601	Iqcd
ENSMUSG00000020641	Rsad2		ENSMUSG00000066809	novel		ENSMUSG00000039157	Fam102a		ENSMUSG00000037801	Iqch
ENSMUSG00000035623	Rsf1		ENSMUSG00000070443	novel		ENSMUSG00000040339	Fam102b		ENSMUSG00000026638	Irf6
ENSMUSG00000019880	Rspo3		ENSMUSG00000080242	novel		ENSMUSG00000026655	Fam107b		ENSMUSG00000062028	Irgc1
ENSMUSG00000029422	Rsrc2		ENSMUSG00000091269	novel		ENSMUSG00000036136	Fam110c		ENSMUSG00000031734	Irx3
ENSMUSG00000029291	Rufy3		ENSMUSG00000105879	novel		ENSMUSG00000024691	Fam111a		ENSMUSG00000051243	Islr2
ENSMUSG00000028133	Rwdd3		ENSMUSG00000066068	novel		ENSMUSG00000041040	Fam117b		ENSMUSG00000019139	Isyna1
ENSMUSG00000072872	Rybp		ENSMUSG00000096842	novel		ENSMUSG00000026483	Fam129a		ENSMUSG00000090210	Itga10
ENSMUSG00000063767	S100a7a		ENSMUSG00000098098	novel		ENSMUSG00000029861	Fam131b		ENSMUSG00000034664	Itga2b
ENSMUSG00000033208	S100b		ENSMUSG00000064281	novel		ENSMUSG00000049811	Fam161a		ENSMUSG00000027009	Itga4
ENSMUSG00000048279	Sacs		ENSMUSG00000061848	novel		ENSMUSG00000050530	Fam171a1		ENSMUSG00000039115	Itga9
ENSMUSG00000060487	Samd5		ENSMUSG00000083458	novel		ENSMUSG00000048388	Fam171b		ENSMUSG00000030786	Itgam
ENSMUSG00000021770	Samd8		ENSMUSG00000082099	novel		ENSMUSG00000051515	Fam181b		ENSMUSG00000031312	Itgb1bp2
ENSMUSG00000031609	Sap30		ENSMUSG00000086841	novel		ENSMUSG00000032657	Fam189b		ENSMUSG00000031239	Itm2a
ENSMUSG00000035236	Scai		ENSMUSG00000036305	novel		ENSMUSG00000047115	Fam221a		ENSMUSG00000063646	Jakmip1
ENSMUSG00000027777	Schip1		ENSMUSG00000083992	novel		ENSMUSG00000069808	Fam57a		ENSMUSG00000067149	Jchain
ENSMUSG00000034810	Scn7a		ENSMUSG00000115193	novel		ENSMUSG00000060568	Fam78b		ENSMUSG00000020216	Jsrp1
ENSMUSG00000025165	Sectm1a		ENSMUSG00000070572	novel		ENSMUSG00000027654	Fam83d		ENSMUSG00000032702	Kank1
ENSMUSG00000040254	Sema3d		ENSMUSG00000081051	novel		ENSMUSG00000043068	Fam89a		ENSMUSG00000033182	Kbtbd12
ENSMUSG00000001227	Sema6b		ENSMUSG00000099145	novel		ENSMUSG00000032815	Fanca		ENSMUSG00000038077	Kcna6
ENSMUSG00000026276	Septin2		ENSMUSG00000081892	novel		ENSMUSG00000047757	Fancb		ENSMUSG00000038201	Kcna7
ENSMUSG00000067001	Serpinb7		ENSMUSG00000112926	novel		ENSMUSG00000034023	Fancd2		ENSMUSG00000050556	Kcnb1
ENSMUSG00000021403	Serpinb9b		ENSMUSG00000081721	novel		ENSMUSG00000039187	Fanci		ENSMUSG00000058975	Kcnc1
ENSMUSG00000037111	Setd7		ENSMUSG00000113188	novel		ENSMUSG00000055884	Fancm		ENSMUSG00000062785	Kcnc3
ENSMUSG00000031548	Sfrp1		ENSMUSG00000098019	novel		ENSMUSG00000070047	Fat1		ENSMUSG00000090122	Kcne1l
ENSMUSG00000037062	Sh3glb1		ENSMUSG00000081214	novel		ENSMUSG00000046743	Fat4		ENSMUSG00000059852	Kcng2
ENSMUSG00000039154	Shd		ENSMUSG00000066629	novel		ENSMUSG00000006219	Fblim1		ENSMUSG00000038319	Kcnh2
ENSMUSG00000090112	Shprh		ENSMUSG00000113859	novel		ENSMUSG00000006369	Fbln1		ENSMUSG00000096146	Kcnj11
ENSMUSG00000041362	Shtn1		ENSMUSG00000095042	novel		ENSMUSG00000064080	Fbln2		ENSMUSG00000041695	Kcnj2
ENSMUSG00000020063	Sirt1		ENSMUSG00000097397	novel		ENSMUSG00000027204	Fbn1		ENSMUSG00000045404	Kcnk13
ENSMUSG00000027660	Skil		ENSMUSG00000078967	novel		ENSMUSG00000024598	Fbn2		ENSMUSG00000009545	Kcnq1
ENSMUSG00000032902	Slc16a1		ENSMUSG00000114547	novel		ENSMUSG00000043556	Fbxl7		ENSMUSG00000034110	Kctd7
ENSMUSG00000036330	Slc18a1		ENSMUSG00000111904	novel		ENSMUSG00000044966	Fbxo48		ENSMUSG00000028758	Kif17
ENSMUSG00000041771	Slc24a4		ENSMUSG00000098192	novel		ENSMUSG00000019773	Fbxo5		ENSMUSG00000010021	Kif19a
ENSMUSG00000040322	Slc25a24		ENSMUSG00000098111	novel		ENSMUSG00000024742	Fen1		ENSMUSG00000014602	Kif1a
ENSMUSG00000032449	Slc25a36		ENSMUSG00000087523	novel		ENSMUSG00000032118	Fez1		ENSMUSG00000021294	Kif26a
ENSMUSG00000028412	Slc44a1		ENSMUSG00000080746	novel		ENSMUSG00000025265	Fgd1		ENSMUSG00000087236	Kif28
ENSMUSG00000031297	Slc7a3		ENSMUSG00000107853	novel		ENSMUSG00000020021	Fgd6		ENSMUSG00000003546	Klc4
ENSMUSG00000021597	Slf1		ENSMUSG00000069962	novel		ENSMUSG00000037225	Fgf2		ENSMUSG00000030087	Klf15
ENSMUSG00000056427	Slit3		ENSMUSG00000055676	novel		ENSMUSG00000041842	Fhdc1		ENSMUSG00000005148	Klf5
ENSMUSG00000025060	Slk		ENSMUSG00000118161	novel		ENSMUSG00000014778	Fhod1		ENSMUSG00000036782	Klhl13
ENSMUSG00000027281	Slx4ip		ENSMUSG00000081170	novel		ENSMUSG00000026841	Fibcd1		ENSMUSG00000026308	Klhl30
ENSMUSG00000031715	Smarca5		ENSMUSG00000080059	novel		ENSMUSG00000035455	Fignl1		ENSMUSG00000047485	Klhl34
ENSMUSG00000024974	Smc3		ENSMUSG00000081669	novel		ENSMUSG00000095440	Fignl2		ENSMUSG00000074001	Klhl40
ENSMUSG00000030655	Smg1		ENSMUSG00000043870	novel		ENSMUSG00000043336	Filip1l		ENSMUSG00000075307	Klhl41
ENSMUSG00000047793	Sned1		ENSMUSG00000059835	novel		ENSMUSG00000001555	Fkbp10		ENSMUSG00000030693	Klk10
ENSMUSG00000074088	Snrnp40		ENSMUSG00000095134	novel		ENSMUSG00000003355	Fkbp11		ENSMUSG00000067616	Klk11
ENSMUSG00000060429	Sntb1		ENSMUSG00000074580	novel		ENSMUSG00000024222	Fkbp5		ENSMUSG00000020911	Krt19
ENSMUSG00000001494	Sost		ENSMUSG00000106086	novel		ENSMUSG00000031328	Flna		ENSMUSG00000048981	Krt31
ENSMUSG00000033006	Sox10		ENSMUSG00000104649	novel		ENSMUSG00000025278	Flnb		ENSMUSG00000057723	Krt33b
ENSMUSG00000063060	Sox7		ENSMUSG00000087593	novel		ENSMUSG00000020357	Flt4		ENSMUSG00000037185	Krt80
ENSMUSG00000025323	Sp4		ENSMUSG00000092827	novel		ENSMUSG00000066595	Flvcr1		ENSMUSG00000035606	Ky
ENSMUSG00000080316	Spaca6		ENSMUSG00000081210	novel		ENSMUSG00000044042	Fmn1		ENSMUSG00000026840	Lamc3
ENSMUSG00000048703	Speer4b		ENSMUSG00000090957	novel		ENSMUSG00000028354	Fmn2		ENSMUSG00000032401	Lctl
ENSMUSG00000044176	Spink10		ENSMUSG00000085786	novel		ENSMUSG00000036053	Fmnl2		ENSMUSG00000021798	Ldb3
ENSMUSG00000056222	Spock1		ENSMUSG00000083087	novel		ENSMUSG00000023008	Fmnl3		ENSMUSG00000032193	Ldlr
ENSMUSG00000038156	Spon1		ENSMUSG00000114184	novel		ENSMUSG00000000838	Fmr1		ENSMUSG00000043501	Lgals2
ENSMUSG00000026532	Spta1		ENSMUSG00000060680	novel		ENSMUSG00000026193	Fn1		ENSMUSG00000050335	Lgals3
ENSMUSG00000063919	Srrm4		ENSMUSG00000085521	novel		ENSMUSG00000039735	Fnbp1l		ENSMUSG00000036560	Lgi4
ENSMUSG00000037926	Ssh2		ENSMUSG00000109610	novel		ENSMUSG00000033487	Fndc3a		ENSMUSG00000037736	Limch1
ENSMUSG00000036825	Ssx2ip		ENSMUSG00000081239	novel		ENSMUSG00000061175	Fnip2		ENSMUSG00000003872	Lin7b
ENSMUSG00000033740	St18		ENSMUSG00000072789	novel		ENSMUSG00000024912	Fosl1		ENSMUSG00000053846	Lipg
ENSMUSG00000025789	St8sia2		ENSMUSG00000085389	novel		ENSMUSG00000046714	Foxc2		ENSMUSG00000044626	Liph
ENSMUSG00000040710	St8sia4		ENSMUSG00000116972	novel		ENSMUSG00000097084	Foxl1		ENSMUSG00000056271	Lman1l
ENSMUSG00000037286	Stag1		ENSMUSG00000060019	novel		ENSMUSG00000001517	Foxm1		ENSMUSG00000057604	Lmcd1
ENSMUSG00000026718	Stam		ENSMUSG00000061833	novel		ENSMUSG00000002057	Foxn1		ENSMUSG00000048096	Lmod1
ENSMUSG00000026094	Stk17b		ENSMUSG00000095427	novel		ENSMUSG00000029563	Foxp2		ENSMUSG00000029683	Lmod2
ENSMUSG00000063529	Stmnd1		ENSMUSG00000085893	novel		ENSMUSG00000019779	Frk		ENSMUSG00000044086	Lmod3
ENSMUSG00000027744	Stoml3		ENSMUSG00000083716	novel		ENSMUSG00000049176	Frmpd4		ENSMUSG00000063458	Lrmda
ENSMUSG00000038143	Stox2		ENSMUSG00000083337	novel		ENSMUSG00000027004	Frzb		ENSMUSG00000032495	Lrrc2
ENSMUSG00000039629	Strip2		ENSMUSG00000053173	novel		ENSMUSG00000094595	Fsbp		ENSMUSG00000073375	Lrrc30
ENSMUSG00000020954	Strn3		ENSMUSG00000081684	novel		ENSMUSG00000022816	Fstl1		ENSMUSG00000027961	Lrrc39
ENSMUSG00000053205	Styx		ENSMUSG00000085645	novel		ENSMUSG00000050708	Ftl1		ENSMUSG00000049939	Lrrc4
ENSMUSG00000040297	Suco		ENSMUSG00000063696	novel		ENSMUSG00000062382	Ftl1-ps1		ENSMUSG00000055003	Lrtm2
ENSMUSG00000020738	Sumo2		ENSMUSG00000094344	novel		ENSMUSG00000046152	Fut10		ENSMUSG00000103409	Lsmem2
ENSMUSG00000035726	Supt16		ENSMUSG00000103953	novel		ENSMUSG00000049307	Fut4		ENSMUSG00000033105	Lss
ENSMUSG00000017548	Suz12		ENSMUSG00000086665	novel		ENSMUSG00000021065	Fut8		ENSMUSG00000022584	Ly6c2
ENSMUSG00000036863	Syde2		ENSMUSG00000054418	novel		ENSMUSG00000009687	Fxyd5		ENSMUSG00000047728	Ly6g2
ENSMUSG00000020570	Sypl		ENSMUSG00000085787	novel		ENSMUSG00000049791	Fzd4		ENSMUSG00000032530	Lyzl4
ENSMUSG00000030616	Sytl2		ENSMUSG00000108095	novel		ENSMUSG00000009633	G0s2		ENSMUSG00000037703	Lzts3
ENSMUSG00000054453	Sytl5		ENSMUSG00000096956	novel		ENSMUSG00000035293	G2e3		ENSMUSG00000036278	Macrod1
ENSMUSG00000035476	Tab3		ENSMUSG00000101939	novel		ENSMUSG00000031400	G6pdx		ENSMUSG00000047591	Mafa
ENSMUSG00000054321	Taf4b		ENSMUSG00000039798	novel		ENSMUSG00000010803	Gabra1		ENSMUSG00000074622	Mafb
ENSMUSG00000051316	Taf7		ENSMUSG00000082192	novel		ENSMUSG00000026787	Gad2		ENSMUSG00000018143	Mafk
ENSMUSG00000047242	Taf9b		ENSMUSG00000057244	novel		ENSMUSG00000039774	Galnt12		ENSMUSG00000027375	Mal
ENSMUSG00000017291	Taok1		ENSMUSG00000061167	novel		ENSMUSG00000026994	Galnt3		ENSMUSG00000027377	Mall
ENSMUSG00000040651	Tasor		ENSMUSG00000086859	novel		ENSMUSG00000031608	Galnt7		ENSMUSG00000059401	Mamld1
ENSMUSG00000033799	Tasor2		ENSMUSG00000095332	novel		ENSMUSG00000047261	Gap43		ENSMUSG00000042918	Mamstr
ENSMUSG00000036473	Tbc1d24		ENSMUSG00000085255	novel		ENSMUSG00000042680	Garem1		ENSMUSG00000027602	Map1lc3a
ENSMUSG00000003134	Tbc1d8		ENSMUSG00000082884	novel		ENSMUSG00000044576	Garem2		ENSMUSG00000035027	Map2k2
ENSMUSG00000027630	Tbl1xr1		ENSMUSG00000067736	novel		ENSMUSG00000030498	Gas2		ENSMUSG00000051590	Map3k19
ENSMUSG00000033813	Tcea1		ENSMUSG00000116825	novel		ENSMUSG00000074802	Gas2l3		ENSMUSG00000025610	Map3k7cl
ENSMUSG00000032228	Tcf12		ENSMUSG00000084817	novel		ENSMUSG00000031451	Gas6		ENSMUSG00000027223	Mapk8ip1
ENSMUSG00000054003	Tdrd9		ENSMUSG00000063171	novel		ENSMUSG00000033066	Gas7		ENSMUSG00000029166	Mapre3
ENSMUSG00000052616	Terb1		ENSMUSG00000084844	novel		ENSMUSG00000015053	Gata2		ENSMUSG00000018411	Mapt
ENSMUSG00000040943	Tet2		ENSMUSG00000118132	novel		ENSMUSG00000015619	Gata3		ENSMUSG00000022269	Marchf11
ENSMUSG00000036983	Tfb1m		ENSMUSG00000045055	novel		ENSMUSG00000035125	Gcfc2		ENSMUSG00000053907	Mat2a
ENSMUSG00000022797	Tfrc		ENSMUSG00000087331	novel		ENSMUSG00000032350	Gclc		ENSMUSG00000018893	Mb
ENSMUSG00000039239	Tgfb2		ENSMUSG00000086746	novel		ENSMUSG00000028124	Gclm		ENSMUSG00000031442	Mcf2l
ENSMUSG00000007613	Tgfbr1		ENSMUSG00000109715	novel		ENSMUSG00000021360	Gcnt2		ENSMUSG00000009647	Mcu
ENSMUSG00000028233	Tgs1		ENSMUSG00000092564	novel		ENSMUSG00000032226	Gcnt3		ENSMUSG00000079033	Mef2b
ENSMUSG00000048550	Thnsl1		ENSMUSG00000105944	novel		ENSMUSG00000091387	Gcnt4		ENSMUSG00000005583	Mef2c
ENSMUSG00000037475	Thoc2		ENSMUSG00000057262	novel		ENSMUSG00000021943	Gdf10		ENSMUSG00000001419	Mef2d
ENSMUSG00000097392	Thoc2l		ENSMUSG00000110126	novel		ENSMUSG00000035314	Gdpd5		ENSMUSG00000026650	Meig1
ENSMUSG00000042581	Thsd7b		ENSMUSG00000091957	novel		ENSMUSG00000051235	Gen1		ENSMUSG00000040113	Mettl11b
ENSMUSG00000071552	Tigit		ENSMUSG00000091561	novel		ENSMUSG00000027454	Gins1		ENSMUSG00000047343	Mettl21c
ENSMUSG00000024642	Tle4		ENSMUSG00000097906	novel		ENSMUSG00000031821	Gins2		ENSMUSG00000039345	Mettl22
ENSMUSG00000079164	Tlr5		ENSMUSG00000047676	novel		ENSMUSG00000031669	Gins3		ENSMUSG00000042436	Mfap4
ENSMUSG00000030126	Tmcc1		ENSMUSG00000066487	novel		ENSMUSG00000050953	Gja1		ENSMUSG00000030116	Mfap5
ENSMUSG00000020023	Tmcc3		ENSMUSG00000117438	novel		ENSMUSG00000042367	Gjb3		ENSMUSG00000018169	Mfng
ENSMUSG00000063296	Tmem117		ENSMUSG00000110686	novel		ENSMUSG00000046623	Gjb4		ENSMUSG00000034739	Mfrp
ENSMUSG00000050640	Tmem150c		ENSMUSG00000114688	novel		ENSMUSG00000042357	Gjb5		ENSMUSG00000038522	Mfsd4b1
ENSMUSG00000087370	Tmem170b		ENSMUSG00000082762	novel		ENSMUSG00000034520	Gjc1		ENSMUSG00000029490	Mfsd7a
ENSMUSG00000029782	Tmem209		ENSMUSG00000060467	novel		ENSMUSG00000025407	Gli1		ENSMUSG00000037161	Mgarp
ENSMUSG00000074634	Tmem267		ENSMUSG00000116398	novel		ENSMUSG00000048402	Gli2		ENSMUSG00000033174	Mgll
ENSMUSG00000043252	Tmem64		ENSMUSG00000070960	novel		ENSMUSG00000021318	Gli3		ENSMUSG00000020111	Micu1
ENSMUSG00000033808	Tmem87a		ENSMUSG00000103653	novel		ENSMUSG00000056888	Glipr1		ENSMUSG00000035299	Mid1
ENSMUSG00000030306	Tmtc1		ENSMUSG00000107369	novel		ENSMUSG00000028480	Glipr2		ENSMUSG00000018599	Mief2
ENSMUSG00000034723	Tmx4		ENSMUSG00000047370	novel		ENSMUSG00000052942	Glis3		ENSMUSG00000074217	Misp3
ENSMUSG00000068105	Tnfrsf13c		ENSMUSG00000048538	novel		ENSMUSG00000024027	Glp1r		ENSMUSG00000032355	Mlip
ENSMUSG00000050395	Tnfsf15		ENSMUSG00000085666	novel		ENSMUSG00000062310	Glrp1		ENSMUSG00000053192	Mllt11
ENSMUSG00000022752	Tomm70a		ENSMUSG00000100801	novel		ENSMUSG00000021591	Glrx		ENSMUSG00000074064	Mlycd
ENSMUSG00000070544	Top1		ENSMUSG00000115783	novel		ENSMUSG00000044005	Gls2		ENSMUSG00000058183	Mmel1
ENSMUSG00000074607	Tox2		ENSMUSG00000090544	novel		ENSMUSG00000020251	Glt8d2		ENSMUSG00000070576	Mn1
ENSMUSG00000000296	Tpd52l1		ENSMUSG00000101431	novel		ENSMUSG00000066878	Gm10184		ENSMUSG00000015365	Mov10l1
ENSMUSG00000026723	Trdmt1					ENSMUSG00000100505	Gm13283		ENSMUSG00000023861	Mpc1
ENSMUSG00000021712	Trim23					ENSMUSG00000078864	Gm14322		ENSMUSG00000032306	Mpi
ENSMUSG00000033949	Trim36					ENSMUSG00000078867	Gm14418		ENSMUSG00000052373	Mpp3
ENSMUSG00000079259	Trim71					ENSMUSG00000070858	Gm1673		ENSMUSG00000031070	Mrgprf
ENSMUSG00000021188	Trip11					ENSMUSG00000097789	Gm2115		ENSMUSG00000019933	Mrln
ENSMUSG00000060771	Tsga10					ENSMUSG00000093979	Gm2237		ENSMUSG00000022603	Mroh4
ENSMUSG00000027217	Tspan18					ENSMUSG00000010529	Gm266		ENSMUSG00000062981	Mrpl42
ENSMUSG00000027677	Ttc14					ENSMUSG00000079410	Gm2897		ENSMUSG00000005611	Mrvi1
ENSMUSG00000040785	Ttc3					ENSMUSG00000094622	Gm3055		ENSMUSG00000024731	Ms4a10
ENSMUSG00000075271	Ttc30a1					ENSMUSG00000110221	Gm36210		ENSMUSG00000041062	Mslnl
ENSMUSG00000036745	Ttll7					ENSMUSG00000103445	Gm36948		ENSMUSG00000031604	Msmo1
ENSMUSG00000051747	Ttn					ENSMUSG00000102278	Gm37145		ENSMUSG00000026100	Mstn
ENSMUSG00000030428	Ttyh1					ENSMUSG00000103755	Gm37805		ENSMUSG00000052105	Mtcl1
ENSMUSG00000038344	Txlng					ENSMUSG00000107320	Gm42549		ENSMUSG00000004748	Mtfp1
ENSMUSG00000025326	Ube3a					ENSMUSG00000105954	Gm42793		ENSMUSG00000033763	Mtss2
ENSMUSG00000038538	Ubn2					ENSMUSG00000106961	Gm43128		ENSMUSG00000094840	Muc3a
ENSMUSG00000044308	Ubr3					ENSMUSG00000106757	Gm43482		ENSMUSG00000042485	Mustn1
ENSMUSG00000020634	Ubxn2a					ENSMUSG00000106933	Gm43621		ENSMUSG00000006517	Mvd
ENSMUSG00000053774	Ubxn7					ENSMUSG00000105366	Gm43719		ENSMUSG00000041939	Mvk
ENSMUSG00000040359	Ufl1					ENSMUSG00000108176	Gm43965		ENSMUSG00000023341	Mx2
ENSMUSG00000028456	Unc13b					ENSMUSG00000107962	Gm43980		ENSMUSG00000025141	Myadml2
ENSMUSG00000043241	Upf2					ENSMUSG00000108049	Gm44168		ENSMUSG00000020061	Mybpc1
ENSMUSG00000036572	Upf3b					ENSMUSG00000107881	Gm44250		ENSMUSG00000038670	Mybpc2
ENSMUSG00000029407	Uso1					ENSMUSG00000108350	Gm44950		ENSMUSG00000042451	Mybph
ENSMUSG00000020124	Usp15					ENSMUSG00000109904	Gm45819		ENSMUSG00000037169	Mycn
ENSMUSG00000032267	Usp28					ENSMUSG00000111343	Gm47175		ENSMUSG00000035923	Myf6
ENSMUSG00000051527	Usp29					ENSMUSG00000113328	Gm47260		ENSMUSG00000056328	Myh1
ENSMUSG00000063317	Usp31					ENSMUSG00000114104	Gm47585		ENSMUSG00000060180	Myh13
ENSMUSG00000033364	Usp37					ENSMUSG00000111681	Gm47640		ENSMUSG00000092009	Myh15
ENSMUSG00000038250	Usp38					ENSMUSG00000113128	Gm47813		ENSMUSG00000033196	Myh2
ENSMUSG00000056305	Usp39					ENSMUSG00000112932	Gm48308		ENSMUSG00000020908	Myh3
ENSMUSG00000059263	Usp47					ENSMUSG00000112794	Gm48878		ENSMUSG00000057003	Myh4
ENSMUSG00000039701	Usp53					ENSMUSG00000115210	Gm49308		ENSMUSG00000040752	Myh6
ENSMUSG00000069044	Usp9y					ENSMUSG00000111394	Gm49759		ENSMUSG00000053093	Myh7
ENSMUSG00000079470	Utp14b					ENSMUSG00000117666	Gm550		ENSMUSG00000055775	Myh8
ENSMUSG00000056423	Uts2b					ENSMUSG00000079534	Gm5640		ENSMUSG00000061816	Myl1
ENSMUSG00000068457	Uty					ENSMUSG00000057762	Gm6169		ENSMUSG00000013936	Myl2
ENSMUSG00000024924	Vldlr					ENSMUSG00000049235	Gm7324		ENSMUSG00000059741	Myl3
ENSMUSG00000068232	Vmn1r42					ENSMUSG00000102752	Gm7694		ENSMUSG00000061086	Myl4
ENSMUSG00000046230	Vps13a					ENSMUSG00000089901	Gm8113		ENSMUSG00000039824	Myl6b
ENSMUSG00000031600	Vps37a					ENSMUSG00000073234	Gm8773		ENSMUSG00000030672	Mylpf
ENSMUSG00000025082	Vwa2					ENSMUSG00000006715	Gmnn		ENSMUSG00000009214	Mymk
ENSMUSG00000034560	Washc4					ENSMUSG00000002326	Gmpr2		ENSMUSG00000079471	Mymx
ENSMUSG00000036769	Wdr44					ENSMUSG00000057614	Gnai1		ENSMUSG00000034427	Myo15b
ENSMUSG00000040389	Wdr47					ENSMUSG00000009108	Gnat2		ENSMUSG00000000631	Myo18a
ENSMUSG00000045962	Wnk1					ENSMUSG00000040009	Gnaz		ENSMUSG00000072720	Myo18b
ENSMUSG00000041245	Wnk3					ENSMUSG00000027669	Gnb4		ENSMUSG00000026459	Myog
ENSMUSG00000027022	Xirp2					ENSMUSG00000035311	Gnptab		ENSMUSG00000024049	Myom1
ENSMUSG00000073125	Xlr3b					ENSMUSG00000034109	Golim4		ENSMUSG00000031461	Myom2
ENSMUSG00000021952	Xpo4					ENSMUSG00000021556	Golm1		ENSMUSG00000037139	Myom3
ENSMUSG00000014932	Yes1					ENSMUSG00000058571	Gpc6		ENSMUSG00000046312	Myorg
ENSMUSG00000046404	Yod1					ENSMUSG00000026827	Gpd2		ENSMUSG00000024471	Myot
ENSMUSG00000034059	Ypel4					ENSMUSG00000031342	Gpm6b		ENSMUSG00000068697	Myoz1
ENSMUSG00000034653	Ythdc2					ENSMUSG00000021298	Gpr132		ENSMUSG00000028116	Myoz2
ENSMUSG00000047213	Ythdf3					ENSMUSG00000043398	Gpr135		ENSMUSG00000049173	Myoz3
ENSMUSG00000063659	Zbtb18					ENSMUSG00000021306	Gpr137b		ENSMUSG00000020067	Mypn
ENSMUSG00000022708	Zbtb20					ENSMUSG00000040836	Gpr161		ENSMUSG00000024353	Mzb1
ENSMUSG00000048047	Zbtb33					ENSMUSG00000038390	Gpr162		ENSMUSG00000001053	N4bp3
ENSMUSG00000043467	Zbtb37					ENSMUSG00000056679	Gpr173		ENSMUSG00000061315	Naca
ENSMUSG00000033964	Zbtb41					ENSMUSG00000070337	Gpr179		ENSMUSG00000000056	Narf
ENSMUSG00000102976	Zc3h11a					ENSMUSG00000041907	Gpr45		ENSMUSG00000057103	Nat8f1
ENSMUSG00000027387	Zc3h8					ENSMUSG00000048216	Gpr85		ENSMUSG00000052512	Nav2
ENSMUSG00000035649	Zcchc7					ENSMUSG00000046733	Gprc5a		ENSMUSG00000039542	Ncam1
ENSMUSG00000028403	Zdhhc21					ENSMUSG00000034786	Gpsm3		ENSMUSG00000022488	Nckap1l
ENSMUSG00000024238	Zeb1					ENSMUSG00000026888	Grb14		ENSMUSG00000036564	Ndrg4
ENSMUSG00000027288	Zfp106					ENSMUSG00000036523	Greb1		ENSMUSG00000002379	Ndufa11
ENSMUSG00000053985	Zfp14					ENSMUSG00000042942	Greb1l		ENSMUSG00000036199	Ndufa13
ENSMUSG00000054737	Zfp182					ENSMUSG00000050069	Grem2		ENSMUSG00000023089	Ndufa5
ENSMUSG00000031351	Zfp185					ENSMUSG00000001985	Grik3		ENSMUSG00000022450	Ndufa6
ENSMUSG00000063108	Zfp26					ENSMUSG00000029821	Gsdme		ENSMUSG00000070283	Ndufaf3
ENSMUSG00000033883	Zfp267					ENSMUSG00000031584	Gsr		ENSMUSG00000031059	Ndufb11
ENSMUSG00000036916	Zfp280c					ENSMUSG00000032348	Gsta4		ENSMUSG00000002416	Ndufb2
ENSMUSG00000038535	Zfp280d					ENSMUSG00000001665	Gstt3		ENSMUSG00000022820	Ndufb4
ENSMUSG00000039967	Zfp292					ENSMUSG00000022385	Gtse1		ENSMUSG00000033938	Ndufb7
ENSMUSG00000046351	Zfp322a					ENSMUSG00000041624	Gucy1a2		ENSMUSG00000025204	Ndufb8
ENSMUSG00000057894	Zfp329					ENSMUSG00000028005	Gucy1b1		ENSMUSG00000037152	Ndufc1
ENSMUSG00000020364	Zfp354a					ENSMUSG00000020890	Gucy2e		ENSMUSG00000021764	Ndufs4
ENSMUSG00000021514	Zfp369					ENSMUSG00000059256	Gzmd		ENSMUSG00000059734	Ndufs8
ENSMUSG00000028389	Zfp37					ENSMUSG00000022156	Gzme		ENSMUSG00000024038	Ndufv3
ENSMUSG00000024276	Zfp397					ENSMUSG00000023083	H2-M10.2		ENSMUSG00000027489	Necab3
ENSMUSG00000050945	Zfp438					ENSMUSG00000028497	Hacd4		ENSMUSG00000079434	Neu2
ENSMUSG00000047036	Zfp445					ENSMUSG00000038822	Hace1		ENSMUSG00000006435	Neurl1a
ENSMUSG00000073176	Zfp449					ENSMUSG00000003665	Has1		ENSMUSG00000039873	Neurl2
ENSMUSG00000048012	Zfp473					ENSMUSG00000022367	Has2		ENSMUSG00000027544	Nfatc2
ENSMUSG00000049164	Zfp518a					ENSMUSG00000031910	Has3		ENSMUSG00000056749	Nfil3
ENSMUSG00000024420	Zfp521					ENSMUSG00000050107	Haspin		ENSMUSG00000044231	Nhlrc1
ENSMUSG00000067424	Zfp563					ENSMUSG00000079555	Haus3		ENSMUSG00000069670	Nkain2
ENSMUSG00000074221	Zfp568					ENSMUSG00000078762	Haus5		ENSMUSG00000031661	Nkd1
ENSMUSG00000078779	Zfp59					ENSMUSG00000038047	Haus6		ENSMUSG00000017837	Nkiras2
ENSMUSG00000023284	Zfp605					ENSMUSG00000024486	Hbegf		ENSMUSG00000035984	Nme5
ENSMUSG00000052713	Zfp608					ENSMUSG00000022831	Hcls1		ENSMUSG00000004939	Nmrk2
ENSMUSG00000044676	Zfp612					ENSMUSG00000022475	Hdac7		ENSMUSG00000048616	Nog
ENSMUSG00000066880	Zfp617					ENSMUSG00000025104	Hdgfl3		ENSMUSG00000028978	Nos3
ENSMUSG00000068959	Zfp619					ENSMUSG00000035181	Heatr5a		ENSMUSG00000020447	Npc1l1
ENSMUSG00000046311	Zfp62					ENSMUSG00000025001	Hells		ENSMUSG00000028341	Nr4a3
ENSMUSG00000030016	Zfp638					ENSMUSG00000027580	Helz2		ENSMUSG00000049134	Nrap
ENSMUSG00000071281	Zfp65					ENSMUSG00000031209	Heph		ENSMUSG00000075590	Nrbp2
ENSMUSG00000047141	Zfp654					ENSMUSG00000029798	Herc6		ENSMUSG00000031349	Nsdhl
ENSMUSG00000054893	Zfp667					ENSMUSG00000028864	Hgf		ENSMUSG00000020297	Nsg2
ENSMUSG00000090641	Zfp712					ENSMUSG00000037375	Hhat		ENSMUSG00000045211	Nudt18
ENSMUSG00000058093	Zfp729b					ENSMUSG00000064325	Hhip		ENSMUSG00000030091	Nup210
ENSMUSG00000057396	Zfp759					ENSMUSG00000028634	Hivep3		ENSMUSG00000021396	Nxnl2
ENSMUSG00000063047	Zfp780b					ENSMUSG00000044783	Hjurp		ENSMUSG00000040771	Oard1
ENSMUSG00000003929	Zfp81					ENSMUSG00000002428	Hltf		ENSMUSG00000061462	Obscn
ENSMUSG00000046185	Zfp84					ENSMUSG00000066842	Hmcn1		ENSMUSG00000026211	Obsl1
ENSMUSG00000096916	Zfp850					ENSMUSG00000046711	Hmga1		ENSMUSG00000025482	Odf3
ENSMUSG00000043090	Zfp866					ENSMUSG00000078249	Hmga1b		ENSMUSG00000045620	Odf3l1
ENSMUSG00000054519	Zfp867					ENSMUSG00000056758	Hmga2		ENSMUSG00000021390	Ogn
ENSMUSG00000024298	Zfp871					ENSMUSG00000066551	Hmgb1		ENSMUSG00000046618	Olfml2a
ENSMUSG00000089857	Zfp882					ENSMUSG00000054717	Hmgb2		ENSMUSG00000107573	Olfr1389
ENSMUSG00000066613	Zfp932					ENSMUSG00000015217	Hmgb3		ENSMUSG00000044801	Olfr159
ENSMUSG00000074519	Zfp971					ENSMUSG00000031245	Hmgn5		ENSMUSG00000058831	Opn1sw
ENSMUSG00000078879	Zfp973					ENSMUSG00000020330	Hmmr		ENSMUSG00000021799	Opn4
ENSMUSG00000070709	Zfp974					ENSMUSG00000005413	Hmox1		ENSMUSG00000049686	Orai1
ENSMUSG00000022201	Zfr					ENSMUSG00000046434	Hnrnpa1		ENSMUSG00000034990	Otoa
ENSMUSG00000002266	Zim1					ENSMUSG00000059005	Hnrnpa3		ENSMUSG00000009487	Otog
ENSMUSG00000063488	Zkscan7					ENSMUSG00000038210	Hoxa11		ENSMUSG00000091455	Otogl
ENSMUSG00000063894	Zkscan8					ENSMUSG00000079560	Hoxa3		ENSMUSG00000044055	Otos
ENSMUSG00000021945	Zmym2					ENSMUSG00000046093	Hpcal4		ENSMUSG00000021203	Otub2
ENSMUSG00000040123	Zmym5					ENSMUSG00000053004	Hrh1		ENSMUSG00000043415	Otud1
ENSMUSG00000042408	Zmym6					ENSMUSG00000034773	Hrob		ENSMUSG00000076436	Oxct2a
ENSMUSG00000036721	Zscan12					ENSMUSG00000047759	Hs3st3a1		ENSMUSG00000005950	P2rx5
ENSMUSG00000022228	Zscan26					ENSMUSG00000016194	Hsd11b1		ENSMUSG00000032860	P2ry2
ENSMUSG00000039531	Zup1					ENSMUSG00000029311	Hsd17b11		ENSMUSG00000054582	Pabpc1l
ENSMUSG00000065147	novel					ENSMUSG00000025092	Hspa12a		ENSMUSG00000069867	Pabpn1l
ENSMUSG00000043833	novel					ENSMUSG00000074793	Hspa12b		ENSMUSG00000037196	Pacrg
ENSMUSG00000107355	novel					ENSMUSG00000049511	Htr1b		ENSMUSG00000021143	Pacs2
ENSMUSG00000086288	novel					ENSMUSG00000006205	Htra1		ENSMUSG00000040276	Pacsin1
ENSMUSG00000117814	novel					ENSMUSG00000053414	Hunk		ENSMUSG00000027257	Pacsin3
ENSMUSG00000097073	novel					ENSMUSG00000050555	Hyls1		ENSMUSG00000028927	Padi2
ENSMUSG00000089636	novel					ENSMUSG00000062995	Ica1		ENSMUSG00000058056	Palld
ENSMUSG00000107937	novel					ENSMUSG00000001029	Icam2		ENSMUSG00000047986	Palm3
ENSMUSG00000102261	novel					ENSMUSG00000042745	Id1		ENSMUSG00000033377	Palmd
ENSMUSG00000085843	novel					ENSMUSG00000020644	Id2		ENSMUSG00000073530	Pappa2
ENSMUSG00000097961	novel					ENSMUSG00000007872	Id3		ENSMUSG00000061859	Patj
ENSMUSG00000113184	novel					ENSMUSG00000021379	Id4		ENSMUSG00000047617	Paxx
ENSMUSG00000072660	novel					ENSMUSG00000053560	Ier2		ENSMUSG00000042613	Pbxip1
ENSMUSG00000113303	novel					ENSMUSG00000003541	Ier3		ENSMUSG00000020098	Pcbd1
ENSMUSG00000112907	novel					ENSMUSG00000026536	Ifi211		ENSMUSG00000039278	Pcsk1n
ENSMUSG00000085888	novel					ENSMUSG00000025492	Ifitm3		ENSMUSG00000024892	Pcx
ENSMUSG00000097016	novel					ENSMUSG00000059108	Ifitm6		ENSMUSG00000025137	Pcyt2
ENSMUSG00000086755	novel					ENSMUSG00000024169	Ift140		ENSMUSG00000110195	Pde2a
ENSMUSG00000086903	novel					ENSMUSG00000040040	Ift88		ENSMUSG00000038170	Pde4dip
ENSMUSG00000118204	novel					ENSMUSG00000013367	Iglon5		ENSMUSG00000006494	Pdk1
ENSMUSG00000084911	novel					ENSMUSG00000022790	Igsf11		ENSMUSG00000038967	Pdk2
ENSMUSG00000090582	novel					ENSMUSG00000042035	Igsf3		ENSMUSG00000031636	Pdlim3
ENSMUSG00000104245	novel					ENSMUSG00000037995	Igsf9		ENSMUSG00000020388	Pdlim4
ENSMUSG00000116812	novel					ENSMUSG00000042349	Ikbke		ENSMUSG00000021493	Pdlim7
ENSMUSG00000102644	novel					ENSMUSG00000004371	Il11		ENSMUSG00000116165	Pdxp
ENSMUSG00000097164	novel					ENSMUSG00000000791	Il12rb1		ENSMUSG00000033065	Pfkm
ENSMUSG00000111027	novel					ENSMUSG00000017057	Il13ra1		ENSMUSG00000024738	Pga5
ENSMUSG00000086502	novel					ENSMUSG00000040717	Il17rd		ENSMUSG00000020475	Pgam2
ENSMUSG00000086454	novel					ENSMUSG00000039217	Il18		ENSMUSG00000041731	Pgm5
ENSMUSG00000097119	novel					ENSMUSG00000026068	Il18rap		ENSMUSG00000074277	Phldb3
ENSMUSG00000087502	novel					ENSMUSG00000022514	Il1rap		ENSMUSG00000050860	Phospho1
ENSMUSG00000113425	novel					ENSMUSG00000005465	Il27ra		ENSMUSG00000003469	Phyhip
ENSMUSG00000086753	novel					ENSMUSG00000030748	Il4ra		ENSMUSG00000022940	Pigp
ENSMUSG00000041596	novel					ENSMUSG00000040329	Il7		ENSMUSG00000026447	Pik3c2b
ENSMUSG00000115548	novel					ENSMUSG00000024660	Incenp		ENSMUSG00000028756	Pink1
ENSMUSG00000096768	novel					ENSMUSG00000037679	Inf2		ENSMUSG00000043760	Pkhd1
ENSMUSG00000101335	novel					ENSMUSG00000041324	Inhba		ENSMUSG00000035268	Pkig
ENSMUSG00000086035	novel					ENSMUSG00000026102	Inpp1		ENSMUSG00000050211	Pla2g4e
ENSMUSG00000110605	novel					ENSMUSG00000042105	Inpp5f		ENSMUSG00000024998	Plce1
ENSMUSG00000105199	novel					ENSMUSG00000036555	Iqce		ENSMUSG00000040428	Plekha4
ENSMUSG00000095663	novel					ENSMUSG00000030536	Iqgap1		ENSMUSG00000045659	Plekha7
ENSMUSG00000079993	novel					ENSMUSG00000021676	Iqgap2		ENSMUSG00000030701	Plekhb1
ENSMUSG00000083120	novel					ENSMUSG00000029771	Irf5		ENSMUSG00000059481	Plg
ENSMUSG00000082674	novel					ENSMUSG00000041515	Irf8		ENSMUSG00000002831	Plin4
ENSMUSG00000087001	novel					ENSMUSG00000046879	Irgm1		ENSMUSG00000035486	Plk5
ENSMUSG00000109125	novel					ENSMUSG00000047182	Irs3		ENSMUSG00000021759	Plpp1
ENSMUSG00000070140	novel					ENSMUSG00000037206	Islr		ENSMUSG00000051373	Plpp7
ENSMUSG00000087064	novel					ENSMUSG00000050671	Ism2		ENSMUSG00000031385	Plxnb3
ENSMUSG00000114532	novel					ENSMUSG00000032243	Itga11		ENSMUSG00000027952	Pmvk
ENSMUSG00000112891	novel					ENSMUSG00000015533	Itga2		ENSMUSG00000002012	Pnck
ENSMUSG00000112925	novel					ENSMUSG00000001507	Itga3		ENSMUSG00000041141	Pnmal1
ENSMUSG00000087129	novel					ENSMUSG00000027111	Itga6		ENSMUSG00000070802	Pnmal2
ENSMUSG00000087616	novel					ENSMUSG00000026768	Itga8		ENSMUSG00000038216	Pnmt
ENSMUSG00000118239	novel					ENSMUSG00000027087	Itgav		ENSMUSG00000022803	Popdc2
ENSMUSG00000100826	novel					ENSMUSG00000020689	Itgb3		ENSMUSG00000031169	Porcn
ENSMUSG00000085133	novel					ENSMUSG00000020758	Itgb4		ENSMUSG00000032053	Pou2af1
ENSMUSG00000074024	novel					ENSMUSG00000001281	Itgb7		ENSMUSG00000048349	Pou4f1
ENSMUSG00000087263	novel					ENSMUSG00000025321	Itgb8		ENSMUSG00000003863	Ppfia3
ENSMUSG00000099871	novel					ENSMUSG00000037254	Itih2		ENSMUSG00000026458	Ppfia4
ENSMUSG00000064359	novel					ENSMUSG00000038855	Itpkb		ENSMUSG00000036528	Ppfibp2
ENSMUSG00000104671	novel					ENSMUSG00000030102	Itpr1		ENSMUSG00000039457	Ppl
ENSMUSG00000108621	novel					ENSMUSG00000030287	Itpr2		ENSMUSG00000027784	Ppm1l
ENSMUSG00000111291	novel					ENSMUSG00000117975	Itprip		ENSMUSG00000040653	Ppp1r14c
ENSMUSG00000111080	novel					ENSMUSG00000074825	Itpripl1		ENSMUSG00000040435	Ppp1r15a
ENSMUSG00000112280	novel					ENSMUSG00000095115	Itpripl2		ENSMUSG00000034683	Ppp1r1c
ENSMUSG00000101609	novel					ENSMUSG00000020387	Jade2		ENSMUSG00000025129	Ppp1r27
ENSMUSG00000086741	novel					ENSMUSG00000037315	Jade3		ENSMUSG00000042717	Ppp1r3a
ENSMUSG00000064360	novel					ENSMUSG00000027276	Jag1		ENSMUSG00000046794	Ppp1r3b
ENSMUSG00000086429	novel					ENSMUSG00000024789	Jak2		ENSMUSG00000067279	Ppp1r3c
ENSMUSG00000085438	novel					ENSMUSG00000031805	Jak3		ENSMUSG00000093803	Ppp2r3d
ENSMUSG00000107810	novel					ENSMUSG00000024165	Jpt2		ENSMUSG00000056671	Prelid2
ENSMUSG00000099465	novel					ENSMUSG00000035407	Kank4		ENSMUSG00000028518	Prkaa2
ENSMUSG00000116946	novel					ENSMUSG00000027425	Kat14		ENSMUSG00000005469	Prkaca
ENSMUSG00000101450	novel					ENSMUSG00000025213	Kazald1		ENSMUSG00000006542	Prkag3
ENSMUSG00000107096	novel					ENSMUSG00000075502	Kbtbd6		ENSMUSG00000026778	Prkcq
ENSMUSG00000107505	novel					ENSMUSG00000035681	Kcnc2		ENSMUSG00000052920	Prkg1
ENSMUSG00000089769	novel					ENSMUSG00000009731	Kcnd1		ENSMUSG00000023826	Prkn
ENSMUSG00000118031	novel					ENSMUSG00000051726	Kcnf1		ENSMUSG00000073600	Prob1
ENSMUSG00000111390	novel					ENSMUSG00000034402	Kcnh5		ENSMUSG00000027376	Prom2
ENSMUSG00000092341	novel					ENSMUSG00000037624	Kcnk2		ENSMUSG00000045725	Prr15
ENSMUSG00000101599	novel					ENSMUSG00000054342	Kcnn4		ENSMUSG00000073565	Prr16
ENSMUSG00000104465	novel					ENSMUSG00000046731	Kctd11		ENSMUSG00000009210	Prr29
ENSMUSG00000073374	novel					ENSMUSG00000098557	Kctd12		ENSMUSG00000037086	Prr32
ENSMUSG00000113491	novel					ENSMUSG00000041633	Kctd12b		ENSMUSG00000045009	Prrt3
ENSMUSG00000072844	novel					ENSMUSG00000030499	Kctd15		ENSMUSG00000079654	Prrt4
ENSMUSG00000087368	novel					ENSMUSG00000009905	Kdsr		ENSMUSG00000041730	Prrxl1
ENSMUSG00000086695	novel					ENSMUSG00000012443	Kif11		ENSMUSG00000049719	Prss46
ENSMUSG00000097267	novel					ENSMUSG00000041498	Kif14		ENSMUSG00000036480	Prss56
ENSMUSG00000080797	novel					ENSMUSG00000036768	Kif15		ENSMUSG00000015711	Prune1
ENSMUSG00000089886	novel					ENSMUSG00000027115	Kif18a		ENSMUSG00000029059	Prxl2b
ENSMUSG00000104737	novel					ENSMUSG00000051378	Kif18b		ENSMUSG00000010609	Psen2
ENSMUSG00000111052	novel					ENSMUSG00000003779	Kif20a		ENSMUSG00000002102	Psmc3
ENSMUSG00000105245	novel					ENSMUSG00000024795	Kif20b		ENSMUSG00000032322	Pstpip1
ENSMUSG00000106296	novel					ENSMUSG00000030677	Kif22		ENSMUSG00000025429	Pstpip2
ENSMUSG00000099906	novel					ENSMUSG00000032254	Kif23		ENSMUSG00000015090	Ptgds
ENSMUSG00000113090	novel					ENSMUSG00000026494	Kif26b		ENSMUSG00000097487	Ptges3l
ENSMUSG00000112854	novel					ENSMUSG00000028678	Kif2c		ENSMUSG00000017969	Ptgis
ENSMUSG00000086219	novel					ENSMUSG00000034311	Kif4		ENSMUSG00000033295	Ptprf
ENSMUSG00000064369	novel					ENSMUSG00000026764	Kif5c		ENSMUSG00000005716	Pvalb
ENSMUSG00000114206	novel					ENSMUSG00000050382	Kif7		ENSMUSG00000030793	Pycard
ENSMUSG00000084940	novel					ENSMUSG00000079553	Kifc1		ENSMUSG00000078949	R3hdml
ENSMUSG00000110424	novel					ENSMUSG00000024301	Kifc5b		ENSMUSG00000024663	Rab3il1
ENSMUSG00000097970	novel					ENSMUSG00000041734	Kirrel		ENSMUSG00000025170	Rab40b
ENSMUSG00000086567	novel					ENSMUSG00000032036	Kirrel3		ENSMUSG00000064147	Rab44
ENSMUSG00000080850	novel					ENSMUSG00000019966	Kitl		ENSMUSG00000019478	Rab4a
ENSMUSG00000075511	novel					ENSMUSG00000052040	Klf13		ENSMUSG00000043518	Rai2
ENSMUSG00000097375	novel					ENSMUSG00000055148	Klf2		ENSMUSG00000034353	Ramp1
ENSMUSG00000078956	novel					ENSMUSG00000041649	Klf8		ENSMUSG00000038807	Rap1gap2
ENSMUSG00000091230	novel					ENSMUSG00000022076	Klhl1		ENSMUSG00000039844	Rapgef1
ENSMUSG00000111793	novel					ENSMUSG00000090799	Klhl33		ENSMUSG00000038020	Rapgefl1
ENSMUSG00000113216	novel					ENSMUSG00000040102	Klhl42		ENSMUSG00000009281	Rarres2
ENSMUSG00000084899	novel					ENSMUSG00000043008	Klhl6		ENSMUSG00000044562	Rasip1
ENSMUSG00000106424	novel					ENSMUSG00000002028	Kmt2a		ENSMUSG00000020684	Rasl10b
ENSMUSG00000115326	novel					ENSMUSG00000027326	Knl1		ENSMUSG00000027339	Rassf2
ENSMUSG00000089817	novel					ENSMUSG00000027331	Knstrn		ENSMUSG00000025795	Rassf3
ENSMUSG00000085246	novel					ENSMUSG00000029414	Kntc1		ENSMUSG00000042129	Rassf4
ENSMUSG00000101872	novel					ENSMUSG00000018362	Kpna2		ENSMUSG00000038618	Rassf7
ENSMUSG00000024274	novel					ENSMUSG00000044041	Krt13		ENSMUSG00000027510	Rbm38
ENSMUSG00000084984	novel					ENSMUSG00000023043	Krt18		ENSMUSG00000041534	Rbp3
						ENSMUSG00000019846	Lama4		ENSMUSG00000022951	Rcan1
						ENSMUSG00000002900	Lamb1		ENSMUSG00000040723	Rcsd1
						ENSMUSG00000026639	Lamb3		ENSMUSG00000052852	Reep1
						ENSMUSG00000062190	Lancl2		ENSMUSG00000031387	Renbp
						ENSMUSG00000047344	Lancl3		ENSMUSG00000058833	Rex1bd
						ENSMUSG00000028581	Laptm5		ENSMUSG00000025978	Rftn2
						ENSMUSG00000038366	Lasp1		ENSMUSG00000022018	Rgcc
						ENSMUSG00000060594	Layn		ENSMUSG00000052087	Rgs14
						ENSMUSG00000024063	Lbh		ENSMUSG00000022075	Rhobtb2
						ENSMUSG00000027919	Lce1g		ENSMUSG00000029449	Rhof
						ENSMUSG00000015882	Lcorl		ENSMUSG00000029204	Rhoh
						ENSMUSG00000030246	Ldhb		ENSMUSG00000028139	Riiad1
						ENSMUSG00000027985	Lef1		ENSMUSG00000029392	Rilpl1
						ENSMUSG00000057722	Lepr		ENSMUSG00000035226	Rims4
						ENSMUSG00000029570	Lfng		ENSMUSG00000074577	Ripor3
						ENSMUSG00000042363	Lgalsl		ENSMUSG00000072945	Ripply1
						ENSMUSG00000042793	Lgr6		ENSMUSG00000051956	Rnf133
						ENSMUSG00000000247	Lhx2		ENSMUSG00000055850	Rnf181
						ENSMUSG00000026890	Lhx6		ENSMUSG00000038650	Rnh1
						ENSMUSG00000019230	Lhx9		ENSMUSG00000022540	Rogdi
						ENSMUSG00000056394	Lig1		ENSMUSG00000020847	Rph3al
						ENSMUSG00000040699	Limd2		ENSMUSG00000024830	Rps6kb2
						ENSMUSG00000058729	Lin9		ENSMUSG00000031880	Rrad
						ENSMUSG00000045083	Lingo2		ENSMUSG00000037846	Rtkn2
						ENSMUSG00000024590	Lmnb1		ENSMUSG00000047686	Rtl3
						ENSMUSG00000036111	Lmo1		ENSMUSG00000021087	Rtn1
						ENSMUSG00000043165	Lor		ENSMUSG00000030401	Rtn2
						ENSMUSG00000024529	Lox		ENSMUSG00000033383	Rtp1
						ENSMUSG00000034205	Loxl2		ENSMUSG00000006586	Runx1t1
						ENSMUSG00000000693	Loxl3		ENSMUSG00000070691	Runx3
						ENSMUSG00000025185	Loxl4		ENSMUSG00000015843	Rxrg
						ENSMUSG00000031861	Lpar2		ENSMUSG00000030592	Ryr1
						ENSMUSG00000033446	Lpar6		ENSMUSG00000057378	Ryr3
						ENSMUSG00000021608	Lpcat1		ENSMUSG00000045092	S1pr1
						ENSMUSG00000015568	Lpl		ENSMUSG00000045087	S1pr5
						ENSMUSG00000033306	Lpp		ENSMUSG00000056055	Sag
						ENSMUSG00000072568	Lratd2		ENSMUSG00000021838	Samd4
						ENSMUSG00000031290	Lrch2		ENSMUSG00000045107	Saysd1
						ENSMUSG00000030600	Lrfn1		ENSMUSG00000030433	Sbk2
						ENSMUSG00000056215	Lrguk		ENSMUSG00000046056	Sbsn
						ENSMUSG00000040249	Lrp1		ENSMUSG00000032018	Sc5d
						ENSMUSG00000027070	Lrp2		ENSMUSG00000037071	Scd1
						ENSMUSG00000028613	Lrp8		ENSMUSG00000025203	Scd2
						ENSMUSG00000034883	Lrr1		ENSMUSG00000022123	Scel
						ENSMUSG00000051652	Lrrc3		ENSMUSG00000023236	Scg5
						ENSMUSG00000045201	Lrrc3b		ENSMUSG00000021337	Scgn
						ENSMUSG00000063052	Lrrc40		ENSMUSG00000034533	Scn10a
						ENSMUSG00000046807	Lrrc75b		ENSMUSG00000057182	Scn3a
						ENSMUSG00000054720	Lrrc8c		ENSMUSG00000049281	Scn3b
						ENSMUSG00000046079	Lrrc8d		ENSMUSG00000001027	Scn4a
						ENSMUSG00000046589	Lrrc8e		ENSMUSG00000032511	Scn5a
						ENSMUSG00000027550	Lrrcc1		ENSMUSG00000030873	Scnn1b
						ENSMUSG00000040367	Lrrd1		ENSMUSG00000022568	Scrib
						ENSMUSG00000015133	Lrrk1		ENSMUSG00000026387	Sctr
						ENSMUSG00000036273	Lrrk2		ENSMUSG00000034161	Scx
						ENSMUSG00000036295	Lrrn3		ENSMUSG00000041592	Sdk2
						ENSMUSG00000071862	Lrrtm2		ENSMUSG00000020823	Sec14l1
						ENSMUSG00000029703	Lrwd1		ENSMUSG00000091712	Sec14l5
						ENSMUSG00000091625	Lsm5		ENSMUSG00000029189	Sel1l3
						ENSMUSG00000040432	Ltb4r2		ENSMUSG00000057969	Sema3b
						ENSMUSG00000001870	Ltbp1		ENSMUSG00000028780	Sema3c
						ENSMUSG00000002020	Ltbp2		ENSMUSG00000028064	Sema4a
						ENSMUSG00000024940	Ltbp3		ENSMUSG00000021451	Sema4d
						ENSMUSG00000040488	Ltbp4		ENSMUSG00000038777	Sema6c
						ENSMUSG00000020377	Ltc4s		ENSMUSG00000020486	Septin4
						ENSMUSG00000048706	Lurap1l		ENSMUSG00000074884	Serf2
						ENSMUSG00000047557	Lxn		ENSMUSG00000041567	Serpina12
						ENSMUSG00000075602	Ly6a		ENSMUSG00000058260	Serpina9
						ENSMUSG00000079018	Ly6c1		ENSMUSG00000044734	Serpinb1a
						ENSMUSG00000022587	Ly6e		ENSMUSG00000051029	Serpinb1b
						ENSMUSG00000026980	Ly75		ENSMUSG00000079049	Serpinb1c
						ENSMUSG00000067367	Lyar		ENSMUSG00000042842	Serpinb6b
						ENSMUSG00000030041	M1ap		ENSMUSG00000020354	Sgcd
						ENSMUSG00000041886	Macc1		ENSMUSG00000035296	Sgcg
						ENSMUSG00000020086	Macroh2a2		ENSMUSG00000053886	Sh2d4a
						ENSMUSG00000029910	Mad2l1		ENSMUSG00000037833	Sh2d4b
						ENSMUSG00000032688	Malt1		ENSMUSG00000040666	Sh3bgr
						ENSMUSG00000003746	Man1a		ENSMUSG00000057719	Sh3rf2
						ENSMUSG00000024085	Man2a1		ENSMUSG00000045629	Sh3tc2
						ENSMUSG00000005142	Man2b1		ENSMUSG00000044813	Shb
						ENSMUSG00000029119	Man2b2		ENSMUSG00000044461	Shisa2
						ENSMUSG00000027254	Map1a		ENSMUSG00000062760	Shisal1
						ENSMUSG00000015222	Map2		ENSMUSG00000029381	Shroom3
						ENSMUSG00000020623	Map2k6		ENSMUSG00000001995	Sipa1l2
						ENSMUSG00000023050	Map3k12		ENSMUSG00000022245	Skor1
						ENSMUSG00000024383	Map3k2		ENSMUSG00000026548	Slamf9
						ENSMUSG00000071369	Map3k5		ENSMUSG00000029700	Slc13a1
						ENSMUSG00000024235	Map3k8		ENSMUSG00000020805	Slc13a5
						ENSMUSG00000037337	Map4k1		ENSMUSG00000033965	Slc16a2
						ENSMUSG00000067878	Map7d3		ENSMUSG00000025161	Slc16a3
						ENSMUSG00000053137	Mapk11		ENSMUSG00000032988	Slc16a8
						ENSMUSG00000024277	Mapre2		ENSMUSG00000036083	Slc17a3
						ENSMUSG00000047945	Marcksl1		ENSMUSG00000063873	Slc24a3
						ENSMUSG00000026620	Mark1		ENSMUSG00000027880	Slc25a54
						ENSMUSG00000022887	Masp1		ENSMUSG00000040569	Slc26a7
						ENSMUSG00000053693	Mast1		ENSMUSG00000025726	Slc28a1
						ENSMUSG00000034751	Mast4		ENSMUSG00000023942	Slc29a1
						ENSMUSG00000026779	Mastl		ENSMUSG00000018566	Slc2a4
						ENSMUSG00000030322	Mbd4		ENSMUSG00000028976	Slc2a5
						ENSMUSG00000036109	Mbnl3		ENSMUSG00000036067	Slc2a6
						ENSMUSG00000038732	Mboat1		ENSMUSG00000028836	Slc30a2
						ENSMUSG00000041607	Mbp		ENSMUSG00000029151	Slc30a3
						ENSMUSG00000038537	Mc3r		ENSMUSG00000032114	Slc37a4
						ENSMUSG00000071856	Mcc		ENSMUSG00000039865	Slc44a3
						ENSMUSG00000026669	Mcm10		ENSMUSG00000007034	Slc44a4
						ENSMUSG00000002870	Mcm2		ENSMUSG00000029650	Slc46a3
						ENSMUSG00000041859	Mcm3		ENSMUSG00000006576	Slc4a3
						ENSMUSG00000022673	Mcm4		ENSMUSG00000030108	Slc6a13
						ENSMUSG00000005410	Mcm5		ENSMUSG00000021565	Slc6a19
						ENSMUSG00000026355	Mcm6		ENSMUSG00000022180	Slc7a8
						ENSMUSG00000029730	Mcm7		ENSMUSG00000079055	Slc8a3
						ENSMUSG00000027353	Mcm8		ENSMUSG00000032754	Slc8b1
						ENSMUSG00000022157	Mcpt8		ENSMUSG00000025790	Slco3a1
						ENSMUSG00000032776	Mctp2		ENSMUSG00000025938	Slco5a1
						ENSMUSG00000061607	Mdc1		ENSMUSG00000025020	Slit1
						ENSMUSG00000041390	Mdfic		ENSMUSG00000042045	Sln
						ENSMUSG00000020212	Mdm1		ENSMUSG00000032402	Smad3
						ENSMUSG00000027684	Mecom		ENSMUSG00000022452	Smdt1
						ENSMUSG00000039270	Megf9		ENSMUSG00000061461	Smim20
						ENSMUSG00000035683	Melk		ENSMUSG00000096215	Smim22
						ENSMUSG00000014361	Mertk		ENSMUSG00000058351	Smim4
						ENSMUSG00000051855	Mest		ENSMUSG00000092349	Smim40
						ENSMUSG00000009376	Met		ENSMUSG00000075408	Smim41
						ENSMUSG00000045555	Mettl24		ENSMUSG00000048442	Smim5
						ENSMUSG00000055660	Mettl4		ENSMUSG00000075420	Smim6
						ENSMUSG00000074480	Mex3a		ENSMUSG00000041476	Smpx
						ENSMUSG00000060572	Mfap2		ENSMUSG00000020439	Smtn
						ENSMUSG00000031647	Mfap3l		ENSMUSG00000027077	Smtnl1
						ENSMUSG00000030605	Mfge8		ENSMUSG00000045667	Smtnl2
						ENSMUSG00000026110	Mgat4a		ENSMUSG00000055027	Smyd1
						ENSMUSG00000036155	Mgat5		ENSMUSG00000006587	Snai3
						ENSMUSG00000043857	Mgat5b		ENSMUSG00000033419	Snap91
						ENSMUSG00000030218	Mgp		ENSMUSG00000102252	Snrpn
						ENSMUSG00000074604	Mgst2		ENSMUSG00000027488	Snta1
						ENSMUSG00000036718	Micall2		ENSMUSG00000031662	Snx20
						ENSMUSG00000040528	Milr1		ENSMUSG00000071669	Snx29
						ENSMUSG00000022978	Mis18a		ENSMUSG00000056185	Snx32
						ENSMUSG00000047534	Mis18bp1		ENSMUSG00000027794	Sohlh2
						ENSMUSG00000031004	Mki67		ENSMUSG00000025006	Sorbs1
						ENSMUSG00000061013	Mkx		ENSMUSG00000031626	Sorbs2
						ENSMUSG00000048416	Mlf1		ENSMUSG00000068747	Sort1
						ENSMUSG00000012519	Mlkl		ENSMUSG00000051910	Sox6
						ENSMUSG00000003948	Mmd		ENSMUSG00000028264	Spaca1
						ENSMUSG00000047562	Mmp10		ENSMUSG00000032388	Spg21
						ENSMUSG00000050578	Mmp13		ENSMUSG00000028415	Spink4
						ENSMUSG00000000957	Mmp14		ENSMUSG00000037211	Spry1
						ENSMUSG00000028226	Mmp16		ENSMUSG00000051346	Spryd4
						ENSMUSG00000031740	Mmp2		ENSMUSG00000021061	Sptb
						ENSMUSG00000045751	Mms22l		ENSMUSG00000074899	Sptbn5
						ENSMUSG00000033752	Mnd1		ENSMUSG00000020121	Srgap1
						ENSMUSG00000090272	Mndal		ENSMUSG00000022519	Srl
						ENSMUSG00000032221	Mns1		ENSMUSG00000002007	Srpk3
						ENSMUSG00000043131	Mob1a		ENSMUSG00000032526	Ss18l2
						ENSMUSG00000073910	Mob3b		ENSMUSG00000034387	Ssu2
						ENSMUSG00000028709	Mob3c		ENSMUSG00000056091	St3gal5
						ENSMUSG00000039616	Mocos		ENSMUSG00000040287	Stac3
						ENSMUSG00000052396	Mogat2		ENSMUSG00000030688	Stard10
						ENSMUSG00000002227	Mov10		ENSMUSG00000020303	Stc2
						ENSMUSG00000017314	Mpp2		ENSMUSG00000030987	Stim1
						ENSMUSG00000057440	Mpp7		ENSMUSG00000029123	Stk32b
						ENSMUSG00000016386	Mpped2		ENSMUSG00000022044	Stmn4
						ENSMUSG00000026566	Mpzl1		ENSMUSG00000053963	Stum
						ENSMUSG00000020695	Mrc2		ENSMUSG00000003271	Sult2b1
						ENSMUSG00000079429	Mroh2a		ENSMUSG00000049858	Suox
						ENSMUSG00000024151	Msh2		ENSMUSG00000021384	Susd3
						ENSMUSG00000005370	Msh6		ENSMUSG00000086596	Susd5
						ENSMUSG00000047669	Msl3l2		ENSMUSG00000053025	Sv2b
						ENSMUSG00000062937	Mtap		ENSMUSG00000028643	Svbp
						ENSMUSG00000022369	Mtbp		ENSMUSG00000009394	Syn2
						ENSMUSG00000031200	Mtcp1		ENSMUSG00000022415	Syngr1
						ENSMUSG00000019992	Mtfr2		ENSMUSG00000050315	Synpo2
						ENSMUSG00000040675	Mthfd1l		ENSMUSG00000039376	Synpo2l
						ENSMUSG00000045934	Mtmr11		ENSMUSG00000027887	Sypl2
						ENSMUSG00000018401	Mtmr4		ENSMUSG00000031098	Syt8
						ENSMUSG00000039431	Mtmr7		ENSMUSG00000025400	Tac2
						ENSMUSG00000021485	Mxd3		ENSMUSG00000020872	Tac4
						ENSMUSG00000019982	Myb		ENSMUSG00000051397	Tacstd2
						ENSMUSG00000025912	Mybl1		ENSMUSG00000028417	Tal2
						ENSMUSG00000017861	Mybl2		ENSMUSG00000028950	Tas1r1
						ENSMUSG00000022346	Myc		ENSMUSG00000029072	Tas1r3
						ENSMUSG00000039110	Mycbpap		ENSMUSG00000036244	Tbc1d21
						ENSMUSG00000020900	Myh10		ENSMUSG00000027868	Tbx15
						ENSMUSG00000030739	Myh14		ENSMUSG00000032419	Tbx18
						ENSMUSG00000022443	Myh9		ENSMUSG00000034881	Tbxa2r
						ENSMUSG00000018417	Myo1b		ENSMUSG00000007877	Tcap
						ENSMUSG00000035441	Myo1d		ENSMUSG00000049536	Tceal1
						ENSMUSG00000034593	Myo5a		ENSMUSG00000044550	Tceal3
						ENSMUSG00000033577	Myo6		ENSMUSG00000054034	Tceal5
						ENSMUSG00000004677	Myo9b		ENSMUSG00000031409	Tceal6
						ENSMUSG00000029413	Naaa		ENSMUSG00000079428	Tceal7
						ENSMUSG00000026107	Nabp1		ENSMUSG00000052415	Tchh
						ENSMUSG00000026932	Nacc2		ENSMUSG00000066359	Tcl1b1
						ENSMUSG00000021640	Naip1		ENSMUSG00000058252	Tcp11x2
						ENSMUSG00000072437	Nanos1		ENSMUSG00000050052	Tdrp
						ENSMUSG00000055430	Nap1l5		ENSMUSG00000030353	Tead4
						ENSMUSG00000028693	Nasp		ENSMUSG00000029217	Tec
						ENSMUSG00000051147	Nat2		ENSMUSG00000031708	Tecr
						ENSMUSG00000009418	Nav1		ENSMUSG00000049537	Tecrl
						ENSMUSG00000027799	Nbea		ENSMUSG00000045968	Teddm2
						ENSMUSG00000038252	Ncapd2		ENSMUSG00000022389	Tef
						ENSMUSG00000035024	Ncapd3		ENSMUSG00000039179	Tekt5
						ENSMUSG00000015880	Ncapg		ENSMUSG00000048078	Tenm4
						ENSMUSG00000042029	Ncapg2		ENSMUSG00000032265	Tent5a
						ENSMUSG00000034906	Ncaph		ENSMUSG00000046694	Tent5b
						ENSMUSG00000028614	Ndc1		ENSMUSG00000034555	Tex16
						ENSMUSG00000024056	Ndc80		ENSMUSG00000023990	Tfeb
						ENSMUSG00000040138	Ndp		ENSMUSG00000021253	Tgfb3
						ENSMUSG00000027977	Ndst3		ENSMUSG00000037820	Tgm2
						ENSMUSG00000027971	Ndst4		ENSMUSG00000039759	Thap3
						ENSMUSG00000053702	Nebl		ENSMUSG00000004929	Thop1
						ENSMUSG00000022054	Nefm		ENSMUSG00000022847	Thpo
						ENSMUSG00000039396	Neil3		ENSMUSG00000035686	Thrsp
						ENSMUSG00000026622	Nek2		ENSMUSG00000033191	Tie1
						ENSMUSG00000022454	Nell2		ENSMUSG00000020843	Timm22
						ENSMUSG00000043015	Nemp2		ENSMUSG00000051498	Tlr6
						ENSMUSG00000036902	Neto2		ENSMUSG00000038623	Tm6sf1
						ENSMUSG00000034413	Neurl1b		ENSMUSG00000024799	Tm7sf2
						ENSMUSG00000047180	Neurl3		ENSMUSG00000020225	Tmbim4
						ENSMUSG00000046449	Nexmif		ENSMUSG00000034659	Tmem109
						ENSMUSG00000035356	Nfkbiz		ENSMUSG00000029452	Tmem116
						ENSMUSG00000072889	Nfxl1		ENSMUSG00000054434	Tmem120b
						ENSMUSG00000023994	Nfya		ENSMUSG00000043388	Tmem130
						ENSMUSG00000027859	Ngf		ENSMUSG00000079588	Tmem182
						ENSMUSG00000090113	Nhlrc4		ENSMUSG00000036687	Tmem184a
						ENSMUSG00000059493	Nhs		ENSMUSG00000090213	Tmem189
						ENSMUSG00000005397	Nid1		ENSMUSG00000049526	Tmem202
						ENSMUSG00000095930	Nim1k		ENSMUSG00000117924	Tmem223
						ENSMUSG00000021068	Nin		ENSMUSG00000039611	Tmem246
						ENSMUSG00000067219	Nipal1		ENSMUSG00000048572	Tmem252
						ENSMUSG00000034285	Nipsnap1		ENSMUSG00000028642	Tmem269
						ENSMUSG00000074151	Nlrc5		ENSMUSG00000041707	Tmem273
						ENSMUSG00000025723	Nmb		ENSMUSG00000050777	Tmem37
						ENSMUSG00000026946	Nmi		ENSMUSG00000031791	Tmem38a
						ENSMUSG00000042751	Nmnat2		ENSMUSG00000028420	Tmem38b
						ENSMUSG00000063445	Nmral1		ENSMUSG00000059900	Tmem40
						ENSMUSG00000037847	Nmrk1		ENSMUSG00000028786	Tmem54
						ENSMUSG00000067786	Nnat		ENSMUSG00000054484	Tmem62
						ENSMUSG00000038058	Nod1		ENSMUSG00000043085	Tmem82
						ENSMUSG00000038473	Nos1ap		ENSMUSG00000078716	Tmem8b
						ENSMUSG00000027878	Notch2		ENSMUSG00000028328	Tmod1
						ENSMUSG00000030411	Nova2		ENSMUSG00000005628	Tmod4
						ENSMUSG00000030562	Nox4		ENSMUSG00000079523	Tmsb10
						ENSMUSG00000026077	Npas2		ENSMUSG00000060726	Tmsb15a
						ENSMUSG00000045903	Npas4		ENSMUSG00000060548	Tnfrsf19
						ENSMUSG00000033054	Npat		ENSMUSG00000024793	Tnfrsf25
						ENSMUSG00000025582	Nptx1		ENSMUSG00000091898	Tnnc1
						ENSMUSG00000003849	Nqo1		ENSMUSG00000017300	Tnnc2
						ENSMUSG00000047638	Nr1h4		ENSMUSG00000026418	Tnni1
						ENSMUSG00000069171	Nr2f1		ENSMUSG00000031097	Tnni2
						ENSMUSG00000023034	Nr4a1		ENSMUSG00000064179	Tnnt1
						ENSMUSG00000026826	Nr4a2		ENSMUSG00000026414	Tnnt2
						ENSMUSG00000042834	Nrep		ENSMUSG00000061723	Tnnt3
						ENSMUSG00000062991	Nrg1		ENSMUSG00000042870	Tom1
						ENSMUSG00000053310	Nrgn		ENSMUSG00000060519	Tor3a
						ENSMUSG00000039114	Nrn1		ENSMUSG00000096606	Tpbgl
						ENSMUSG00000025810	Nrp1		ENSMUSG00000032366	Tpm1
						ENSMUSG00000025969	Nrp2		ENSMUSG00000028464	Tpm2
						ENSMUSG00000029126	Nsg1		ENSMUSG00000037318	Traf3ip3
						ENSMUSG00000062510	Nsl1		ENSMUSG00000017386	Traf4
						ENSMUSG00000032420	Nt5e		ENSMUSG00000015013	Trappc2l
						ENSMUSG00000020019	Ntn4		ENSMUSG00000019787	Trdn
						ENSMUSG00000073293	Nudt10		ENSMUSG00000062077	Trim54
						ENSMUSG00000073295	Nudt11		ENSMUSG00000060913	Trim55
						ENSMUSG00000026683	Nuf2		ENSMUSG00000028834	Trim63
						ENSMUSG00000052533	Nup188		ENSMUSG00000042828	Trim72
						ENSMUSG00000027306	Nusap1		ENSMUSG00000038375	Trp53inp2
						ENSMUSG00000075033	Nxpe3		ENSMUSG00000022510	Trp63
						ENSMUSG00000046719	Nxph3		ENSMUSG00000027716	Trpc3
						ENSMUSG00000042271	Nxt2		ENSMUSG00000038260	Trpm4
						ENSMUSG00000045348	Nyap1		ENSMUSG00000009246	Trpm5
						ENSMUSG00000075592	Nynrin		ENSMUSG00000047656	Trpt1
						ENSMUSG00000032014	Oaf		ENSMUSG00000020577	Tspan13
						ENSMUSG00000066867	Oas1e		ENSMUSG00000037824	Tspan14
						ENSMUSG00000041827	Oasl1		ENSMUSG00000037031	Tspan15
						ENSMUSG00000029153	Ociad2		ENSMUSG00000000244	Tspan32
						ENSMUSG00000001173	Ocrl		ENSMUSG00000001763	Tspan33
						ENSMUSG00000096035	Odaph		ENSMUSG00000058254	Tspan7
						ENSMUSG00000026158	Ogfrl1		ENSMUSG00000030352	Tspan9
						ENSMUSG00000072980	Oip5		ENSMUSG00000034919	Ttc22
						ENSMUSG00000102091	Olfr1034		ENSMUSG00000006784	Ttc25
						ENSMUSG00000028587	Orc1		ENSMUSG00000007944	Ttc9b
						ENSMUSG00000029012	Orc5		ENSMUSG00000073988	Ttpa
						ENSMUSG00000031697	Orc6		ENSMUSG00000026202	Tuba4a
						ENSMUSG00000042359	Osbpl6		ENSMUSG00000058672	Tubb2a
						ENSMUSG00000048387	Osr1		ENSMUSG00000045136	Tubb2b
						ENSMUSG00000033510	Otud7a		ENSMUSG00000001473	Tubb6
						ENSMUSG00000029468	P2rx7		ENSMUSG00000023277	Twf2
						ENSMUSG00000023191	P3h3		ENSMUSG00000039891	Txlnb
						ENSMUSG00000051048	P4ha3		ENSMUSG00000036352	Ubac1
						ENSMUSG00000034732	Pabpc5		ENSMUSG00000009293	Ube2g2
						ENSMUSG00000024855	Pacs1		ENSMUSG00000015290	Ubl4a
						ENSMUSG00000044702	Palb2		ENSMUSG00000038676	Ucn
						ENSMUSG00000026335	Pam		ENSMUSG00000033685	Ucp2
						ENSMUSG00000028032	Papss1		ENSMUSG00000032942	Ucp3
						ENSMUSG00000038507	Parp12		ENSMUSG00000054134	Umodl1
						ENSMUSG00000034422	Parp14		ENSMUSG00000057948	Unc13d
						ENSMUSG00000021725	Parp8		ENSMUSG00000018845	Unc45b
						ENSMUSG00000022906	Parp9		ENSMUSG00000049436	Upk1b
						ENSMUSG00000035365	Parpbp		ENSMUSG00000024208	Uqcc2
						ENSMUSG00000026274	Pask		ENSMUSG00000020163	Uqcr11
						ENSMUSG00000035873	Pawr		ENSMUSG00000021520	Uqcrb
						ENSMUSG00000004872	Pax3		ENSMUSG00000044894	Uqcrq
						ENSMUSG00000028736	Pax7		ENSMUSG00000032010	Usp2
						ENSMUSG00000022033	Pbk		ENSMUSG00000026854	Usp20
						ENSMUSG00000047104	Pbp2		ENSMUSG00000039321	Uts2r
						ENSMUSG00000001120	Pcbp3		ENSMUSG00000030337	Vamp1
						ENSMUSG00000052613	Pcdh15		ENSMUSG00000073002	Vamp5
						ENSMUSG00000035566	Pcdh17		ENSMUSG00000049641	Vgll2
						ENSMUSG00000037892	Pcdh18		ENSMUSG00000073131	Vma21
						ENSMUSG00000050505	Pcdh20		ENSMUSG00000068231	Vmn1r43
						ENSMUSG00000102697	Pcdhac2		ENSMUSG00000091572	Vmn2r3
						ENSMUSG00000102543	Pcdhgc5		ENSMUSG00000039257	Vstm2b
						ENSMUSG00000044250	Pced1b		ENSMUSG00000019868	Vta1
						ENSMUSG00000040204	Pclaf		ENSMUSG00000046613	Vwa5b2
						ENSMUSG00000027342	Pcna		ENSMUSG00000029658	Wdr95
						ENSMUSG00000015354	Pcolce2		ENSMUSG00000023336	Wfdc1
						ENSMUSG00000038370	Pcp4l1		ENSMUSG00000039474	Wfs1
						ENSMUSG00000021587	Pcsk1		ENSMUSG00000020218	Wif1
						ENSMUSG00000027419	Pcsk2		ENSMUSG00000086040	Wipf3
						ENSMUSG00000024713	Pcsk5		ENSMUSG00000037989	Wnk2
						ENSMUSG00000030513	Pcsk6		ENSMUSG00000000125	Wnt3
						ENSMUSG00000020553	Pctp		ENSMUSG00000036856	Wnt4
						ENSMUSG00000059173	Pde1a		ENSMUSG00000033227	Wnt6
						ENSMUSG00000022489	Pde1b		ENSMUSG00000000126	Wnt9a
						ENSMUSG00000004347	Pde1c		ENSMUSG00000040483	Xaf1
						ENSMUSG00000030671	Pde3b		ENSMUSG00000079243	Xirp1
						ENSMUSG00000032177	Pde4a		ENSMUSG00000037005	Xpnpep2
						ENSMUSG00000028525	Pde4b		ENSMUSG00000029158	Yipf7
						ENSMUSG00000021699	Pde4d		ENSMUSG00000048967	Yjefn3
						ENSMUSG00000019990	Pde7b		ENSMUSG00000026117	Zap70
						ENSMUSG00000032006	Pdgfd		ENSMUSG00000027520	Zdbf2
						ENSMUSG00000029231	Pdgfra		ENSMUSG00000014198	Zfp385c
						ENSMUSG00000022844	Pdia5		ENSMUSG00000013419	Zfp651
						ENSMUSG00000019577	Pdk4		ENSMUSG00000096696	Zfp960
						ENSMUSG00000028073	Pear1		ENSMUSG00000034949	Zfr2
						ENSMUSG00000070526	Peg12		ENSMUSG00000024734	Zp1
						ENSMUSG00000078486	Perm1		ENSMUSG00000030911	Zp2
						ENSMUSG00000019851	Perp		ENSMUSG00000080976	novel
						ENSMUSG00000020899	Pfas		ENSMUSG00000086346	novel
						ENSMUSG00000025271	Pfkfb1		ENSMUSG00000111085	novel
						ENSMUSG00000026409	Pfkfb2		ENSMUSG00000097391	novel
						ENSMUSG00000004791	Pgf		ENSMUSG00000097383	novel
						ENSMUSG00000031870	Pgr		ENSMUSG00000086607	novel
						ENSMUSG00000049687	Pheta2		ENSMUSG00000093476	novel
						ENSMUSG00000057457	Phex		ENSMUSG00000086794	novel
						ENSMUSG00000016624	Phf21b		ENSMUSG00000053821	novel
						ENSMUSG00000025626	Phf6		ENSMUSG00000109455	novel
						ENSMUSG00000032253	Phip		ENSMUSG00000117713	novel
						ENSMUSG00000031732	Phlpp2		ENSMUSG00000054514	novel
						ENSMUSG00000007946	Phox2a		ENSMUSG00000111089	novel
						ENSMUSG00000037747	Phyhipl		ENSMUSG00000056445	novel
						ENSMUSG00000024011	Pi16		ENSMUSG00000093026	novel
						ENSMUSG00000029186	Pi4k2b		ENSMUSG00000099632	novel
						ENSMUSG00000041482	Piezo2		ENSMUSG00000085881	novel
						ENSMUSG00000041064	Pif1		ENSMUSG00000114796	novel
						ENSMUSG00000031381	Piga		ENSMUSG00000090185	novel
						ENSMUSG00000020901	Pik3r5		ENSMUSG00000070144	novel
						ENSMUSG00000035828	Pim3		ENSMUSG00000070461	novel
						ENSMUSG00000020808	Pimreg		ENSMUSG00000074178	novel
						ENSMUSG00000031379	Pir		ENSMUSG00000037735	novel
						ENSMUSG00000040430	Pitpnc1		ENSMUSG00000090564	novel
						ENSMUSG00000036912	Piwil4		ENSMUSG00000118523	novel
						ENSMUSG00000023908	Pkmyt1		ENSMUSG00000106019	novel
						ENSMUSG00000026785	Pkn3		ENSMUSG00000113101	novel
						ENSMUSG00000041957	Pkp2		ENSMUSG00000085655	novel
						ENSMUSG00000054065	Pkp3		ENSMUSG00000057580	novel
						ENSMUSG00000056220	Pla2g4a		ENSMUSG00000111556	novel
						ENSMUSG00000033847	Pla2g4c		ENSMUSG00000113909	novel
						ENSMUSG00000041193	Pla2g5		ENSMUSG00000109329	novel
						ENSMUSG00000023913	Pla2g7		ENSMUSG00000107546	novel
						ENSMUSG00000019817	Plagl1		ENSMUSG00000113211	novel
						ENSMUSG00000031538	Plat		ENSMUSG00000100546	novel
						ENSMUSG00000074863	Platr25		ENSMUSG00000085351	novel
						ENSMUSG00000046223	Plaur		ENSMUSG00000085327	novel
						ENSMUSG00000051177	Plcb1		ENSMUSG00000064339	novel
						ENSMUSG00000024960	Plcb3		ENSMUSG00000100131	novel
						ENSMUSG00000087141	Plcxd2		ENSMUSG00000080896	novel
						ENSMUSG00000020828	Pld2		ENSMUSG00000100417	novel
						ENSMUSG00000021118	Plek2		ENSMUSG00000108696	novel
						ENSMUSG00000030231	Plekha5		ENSMUSG00000116173	novel
						ENSMUSG00000041757	Plekha6		ENSMUSG00000101799	novel
						ENSMUSG00000040624	Plekhg1		ENSMUSG00000084850	novel
						ENSMUSG00000052609	Plekhg3		ENSMUSG00000097178	novel
						ENSMUSG00000051344	Plekhm3		ENSMUSG00000113800	novel
						ENSMUSG00000032068	Plet1		ENSMUSG00000101102	novel
						ENSMUSG00000030867	Plk1		ENSMUSG00000097462	novel
						ENSMUSG00000016382	Pls3		ENSMUSG00000086392	novel
						ENSMUSG00000032369	Plscr1		ENSMUSG00000118651	novel
						ENSMUSG00000032372	Plscr2		ENSMUSG00000097248	novel
						ENSMUSG00000032377	Plscr4		ENSMUSG00000086866	novel
						ENSMUSG00000074785	Plxnc1		ENSMUSG00000085779	novel
						ENSMUSG00000042251	Pm20d1		ENSMUSG00000113178	novel
						ENSMUSG00000028066	Pmf1		ENSMUSG00000097587	novel
						ENSMUSG00000036986	Pml		ENSMUSG00000087203	novel
						ENSMUSG00000079109	Pms2		ENSMUSG00000044751	novel
						ENSMUSG00000020994	Pnn		ENSMUSG00000100455	novel
						ENSMUSG00000115338	Pnp		ENSMUSG00000113334	novel
						ENSMUSG00000068417	Pnp2		ENSMUSG00000064358	novel
						ENSMUSG00000023345	Poc1a		ENSMUSG00000089838	novel
						ENSMUSG00000028600	Podn		ENSMUSG00000114828	novel
						ENSMUSG00000012889	Podnl1		ENSMUSG00000065947	novel
						ENSMUSG00000025608	Podxl		ENSMUSG00000106219	novel
						ENSMUSG00000006678	Pola1		ENSMUSG00000086283	novel
						ENSMUSG00000038644	Pold1		ENSMUSG00000115869	novel
						ENSMUSG00000007080	Pole		ENSMUSG00000108161	novel
						ENSMUSG00000020974	Pole2		ENSMUSG00000098613	novel
						ENSMUSG00000045102	Poln		ENSMUSG00000102824	novel
						ENSMUSG00000034206	Polq		ENSMUSG00000080727	novel
						ENSMUSG00000035834	Polr3g		ENSMUSG00000062038	novel
						ENSMUSG00000024174	Pot1b		ENSMUSG00000061242	novel
						ENSMUSG00000009734	Pou6f2		ENSMUSG00000064357	novel
						ENSMUSG00000060288	Ppih		ENSMUSG00000100862	novel
						ENSMUSG00000002228	Ppm1j		ENSMUSG00000085781	novel
						ENSMUSG00000034595	Ppp1r18		ENSMUSG00000091514	novel
						ENSMUSG00000022490	Ppp1r1a		ENSMUSG00000056687	novel
						ENSMUSG00000032058	Ppp2r1b		ENSMUSG00000116760	novel
						ENSMUSG00000024500	Ppp2r2b		ENSMUSG00000108274	novel
						ENSMUSG00000029120	Ppp2r2c		ENSMUSG00000086932	novel
						ENSMUSG00000021209	Ppp4r4		ENSMUSG00000104675	novel
						ENSMUSG00000038943	Prc1		ENSMUSG00000085169	novel
						ENSMUSG00000061119	Prcp		ENSMUSG00000086544	novel
						ENSMUSG00000039410	Prdm16		ENSMUSG00000108196	novel
						ENSMUSG00000025289	Prdx4		ENSMUSG00000114618	novel
						ENSMUSG00000039621	Prex1		ENSMUSG00000086964	novel
						ENSMUSG00000048960	Prex2		ENSMUSG00000114461	novel
						ENSMUSG00000030020	Prickle2		ENSMUSG00000116114	novel
						ENSMUSG00000025395	Prim1		ENSMUSG00000087698	novel
						ENSMUSG00000026134	Prim2		ENSMUSG00000063087	novel
						ENSMUSG00000041669	Prima1		ENSMUSG00000100410	novel
						ENSMUSG00000002997	Prkar2b		ENSMUSG00000097892	novel
						ENSMUSG00000052889	Prkcb		ENSMUSG00000092397	novel
						ENSMUSG00000021948	Prkcd		ENSMUSG00000109962	novel
						ENSMUSG00000021108	Prkch		ENSMUSG00000112276	novel
						ENSMUSG00000029334	Prkg2		ENSMUSG00000110701	novel
						ENSMUSG00000056457	Prl2c3		ENSMUSG00000087038	novel
						ENSMUSG00000062201	Prl3d3		ENSMUSG00000087410	novel
						ENSMUSG00000027611	Procr		ENSMUSG00000065503	novel
						ENSMUSG00000049409	Prokr1		ENSMUSG00000109021	novel
						ENSMUSG00000022912	Pros1		ENSMUSG00000086918	novel
						ENSMUSG00000036864	Proser3		ENSMUSG00000081890	novel
						ENSMUSG00000025742	Prps2		ENSMUSG00000096917	novel
						ENSMUSG00000020493	Prr11		ENSMUSG00000097494	novel
						ENSMUSG00000064125	Prr36		ENSMUSG00000107244	novel
						ENSMUSG00000032841	Prr5l		ENSMUSG00000111524	novel
						ENSMUSG00000034686	Prr7		ENSMUSG00000096948	novel
						ENSMUSG00000056270	Prr9		ENSMUSG00000117197	novel
						ENSMUSG00000040225	Prrc2c		ENSMUSG00000106208	novel
						ENSMUSG00000047996	Prrg1		ENSMUSG00000079669	novel
						ENSMUSG00000033361	Prrg3		ENSMUSG00000086134	novel
						ENSMUSG00000039476	Prrx2		ENSMUSG00000097368	novel
						ENSMUSG00000027978	Prss12		ENSMUSG00000116641	novel
						ENSMUSG00000006179	Prss16		ENSMUSG00000105168	novel
						ENSMUSG00000057163	Prss2		ENSMUSG00000095438	novel
						ENSMUSG00000045027	Prss22		ENSMUSG00000098447	novel
						ENSMUSG00000036030	Prtg		ENSMUSG00000084843	novel
						ENSMUSG00000004540	Psg17		ENSMUSG00000099364	novel
						ENSMUSG00000024338	Psmb8		ENSMUSG00000108322	novel
						ENSMUSG00000096727	Psmb9		ENSMUSG00000046219	novel
						ENSMUSG00000031429	Psmd10		ENSMUSG00000085479	novel
						ENSMUSG00000006498	Ptbp1		ENSMUSG00000110547	novel
						ENSMUSG00000028382	Ptbp3		ENSMUSG00000087591	novel
						ENSMUSG00000021466	Ptch1		ENSMUSG00000114490	novel
						ENSMUSG00000028681	Ptch2		ENSMUSG00000087090	novel
						ENSMUSG00000041552	Ptchd1		ENSMUSG00000116272	novel
						ENSMUSG00000039942	Ptger4		ENSMUSG00000080662	novel
						ENSMUSG00000050737	Ptges		ENSMUSG00000073535	novel
						ENSMUSG00000043017	Ptgir		ENSMUSG00000110580	novel
						ENSMUSG00000028378	Ptgr1		ENSMUSG00000085348	novel
						ENSMUSG00000047250	Ptgs1		ENSMUSG00000117605	novel
						ENSMUSG00000032487	Ptgs2		ENSMUSG00000056735	novel
						ENSMUSG00000059456	Ptk2b		ENSMUSG00000083287	novel
						ENSMUSG00000026238	Ptma		ENSMUSG00000086742	novel
						ENSMUSG00000026604	Ptpn14		ENSMUSG00000108468	novel
						ENSMUSG00000027843	Ptpn22		ENSMUSG00000087024	novel
						ENSMUSG00000038764	Ptpn3		ENSMUSG00000087530	novel
						ENSMUSG00000031506	Ptpn7		ENSMUSG00000087579	novel
						ENSMUSG00000020154	Ptprb		ENSMUSG00000111183	novel
						ENSMUSG00000021745	Ptprg		ENSMUSG00000087365	novel
						ENSMUSG00000026204	Ptprn		ENSMUSG00000073067	novel
						ENSMUSG00000028909	Ptpru		ENSMUSG00000091184	novel
						ENSMUSG00000097993	Ptprv		ENSMUSG00000102531	novel
						ENSMUSG00000033356	Pus7l		ENSMUSG00000105550	novel
						ENSMUSG00000060260	Pwwp2b		ENSMUSG00000108231	novel
						ENSMUSG00000021411	Pxdc1		ENSMUSG00000117350	novel
						ENSMUSG00000020674	Pxdn		ENSMUSG00000099238	novel
						ENSMUSG00000043587	Pxylp1		ENSMUSG00000104600	novel
						ENSMUSG00000033059	Pygb		ENSMUSG00000110125	novel
						ENSMUSG00000043102	Qrfp		ENSMUSG00000074052	novel
						ENSMUSG00000017639	Rab11fip4		ENSMUSG00000117926	novel
						ENSMUSG00000031504	Rab20		ENSMUSG00000111816	novel
						ENSMUSG00000004768	Rab23		ENSMUSG00000102717	novel
						ENSMUSG00000056515	Rab31		ENSMUSG00000112348	novel
						ENSMUSG00000020732	Rab37		ENSMUSG00000097724	novel
						ENSMUSG00000031202	Rab39b		ENSMUSG00000091370	novel
						ENSMUSG00000003411	Rab3b		ENSMUSG00000045075	novel
						ENSMUSG00000089687	Rab42		ENSMUSG00000085852	novel
						ENSMUSG00000052688	Rab7b		ENSMUSG00000108308	novel
						ENSMUSG00000036943	Rab8b		ENSMUSG00000097885	novel
						ENSMUSG00000026721	Rabgap1l		ENSMUSG00000085992	novel
						ENSMUSG00000023015	Racgap1		ENSMUSG00000085914	novel
						ENSMUSG00000030254	Rad18		ENSMUSG00000079045	novel
						ENSMUSG00000020380	Rad50		ENSMUSG00000097888	novel
						ENSMUSG00000027323	Rad51		ENSMUSG00000101086	novel
						ENSMUSG00000030346	Rad51ap1		ENSMUSG00000116617	novel
						ENSMUSG00000007646	Rad51c		ENSMUSG00000086098	novel
						ENSMUSG00000078773	Rad54b		ENSMUSG00000085440	novel
						ENSMUSG00000028702	Rad54l		ENSMUSG00000117365	novel
						ENSMUSG00000078452	Raet1d		ENSMUSG00000075027	novel
						ENSMUSG00000053219	Raet1e		ENSMUSG00000109341	novel
						ENSMUSG00000022246	Rai14		ENSMUSG00000117003	novel
						ENSMUSG00000037110	Ralgapa2		ENSMUSG00000092734	novel
						ENSMUSG00000001240	Ramp2		ENSMUSG00000086915	novel
						ENSMUSG00000040594	Ranbp17		ENSMUSG00000078182	novel
						ENSMUSG00000062232	Rapgef2		ENSMUSG00000108383	novel
						ENSMUSG00000022469	Rapgef3		ENSMUSG00000109321	novel
						ENSMUSG00000001288	Rarg		ENSMUSG00000097093	novel
						ENSMUSG00000021549	Rasa1		ENSMUSG00000110475	novel
						ENSMUSG00000031453	Rasa3		ENSMUSG00000097640	novel
						ENSMUSG00000029641	Rasl11a		ENSMUSG00000091498	novel
						ENSMUSG00000026430	Rassf5		ENSMUSG00000084929	novel
						ENSMUSG00000029370	Rassf6		ENSMUSG00000086694	novel
						ENSMUSG00000030259	Rassf8		ENSMUSG00000103441	novel
						ENSMUSG00000041238	Rbbp8		ENSMUSG00000084124	novel
						ENSMUSG00000027641	Rbl1		ENSMUSG00000117411	novel
						ENSMUSG00000036249	Rbm43		ENSMUSG00000102051	novel
						ENSMUSG00000037070	Rbmxl1		ENSMUSG00000105298	novel
						ENSMUSG00000032387	Rbpms2		ENSMUSG00000117876	novel
						ENSMUSG00000028896	Rcc1		ENSMUSG00000101942	novel
						ENSMUSG00000024785	Rcl1		ENSMUSG00000101746	novel
						ENSMUSG00000030243	Recql		ENSMUSG00000090157	novel
						ENSMUSG00000033762	Recql4		ENSMUSG00000065460	novel
						ENSMUSG00000019873	Reep3		ENSMUSG00000097495	novel
						ENSMUSG00000033589	Reep4		ENSMUSG00000116437	novel
						ENSMUSG00000042453	Reln		ENSMUSG00000116270	novel
						ENSMUSG00000000359	Rem1		ENSMUSG00000085980	novel
						ENSMUSG00000022176	Rem2		ENSMUSG00000113275	novel
						ENSMUSG00000030110	Ret		ENSMUSG00000064337	novel
						ENSMUSG00000030924	Rexo5		ENSMUSG00000052371	novel
						ENSMUSG00000022881	Rfc4		ENSMUSG00000073147	novel
						ENSMUSG00000029363	Rfc5		ENSMUSG00000073985	novel
						ENSMUSG00000020696	Rffl		ENSMUSG00000056366	novel
						ENSMUSG00000037962	Rflna		ENSMUSG00000086266	novel
						ENSMUSG00000033596	Rfwd3		ENSMUSG00000115936	novel
						ENSMUSG00000057173	Rfx8		ENSMUSG00000043126	novel
						ENSMUSG00000026482	Rgl1		ENSMUSG00000117698	novel
						ENSMUSG00000030844	Rgs10		ENSMUSG00000117916	novel
						ENSMUSG00000019775	Rgs17		ENSMUSG00000090500	novel
						ENSMUSG00000026360	Rgs2		ENSMUSG00000110440	novel
						ENSMUSG00000002459	Rgs20		ENSMUSG00000085151	novel
						ENSMUSG00000059810	Rgs3		ENSMUSG00000097768	novel
						ENSMUSG00000038530	Rgs4		ENSMUSG00000101257	novel
						ENSMUSG00000026678	Rgs5		ENSMUSG00000109632	novel
						ENSMUSG00000036202	Rif1		ENSMUSG00000085277	novel
						ENSMUSG00000001768	Rin2		ENSMUSG00000108687	novel
						ENSMUSG00000021408	Ripk1		ENSMUSG00000046683	novel
						ENSMUSG00000041135	Ripk2		ENSMUSG00000052848	novel
						ENSMUSG00000022221	Ripk3		ENSMUSG00000099338	novel
						ENSMUSG00000037991	Rmi2		ENSMUSG00000097756	novel
						ENSMUSG00000021872	Rnase10		ENSMUSG00000116288	novel
						ENSMUSG00000021876	Rnase4		ENSMUSG00000084835	novel
						ENSMUSG00000054855	Rnd1		ENSMUSG00000087117	novel
						ENSMUSG00000024317	Rnf138		ENSMUSG00000109147	novel
						ENSMUSG00000020642	Rnf144a		ENSMUSG00000118419	novel
						ENSMUSG00000019189	Rnf145		ENSMUSG00000111894	novel
						ENSMUSG00000048234	Rnf149		ENSMUSG00000114051	novel
						ENSMUSG00000047747	Rnf150		ENSMUSG00000093577	novel
						ENSMUSG00000044164	Rnf182		ENSMUSG00000117879	novel
						ENSMUSG00000063851	Rnf183		ENSMUSG00000103792	novel
						ENSMUSG00000070327	Rnf213		ENSMUSG00000093672	novel
						ENSMUSG00000022120	Rnf219		ENSMUSG00000081936	novel
						ENSMUSG00000022883	Robo1		ENSMUSG00000086129	novel
						ENSMUSG00000032128	Robo3		ENSMUSG00000109808	novel
						ENSMUSG00000071648	Rom1		ENSMUSG00000072902	novel
						ENSMUSG00000021464	Ror2		ENSMUSG00000097381	novel
						ENSMUSG00000036192	Rorb		ENSMUSG00000105443	novel
						ENSMUSG00000028150	Rorc		ENSMUSG00000111369	novel
						ENSMUSG00000060090	Rp2		ENSMUSG00000112035	novel
						ENSMUSG00000000751	Rpa1		ENSMUSG00000101360	novel
						ENSMUSG00000041658	Rragb		ENSMUSG00000088054	novel
						ENSMUSG00000027422	Rrbp1		ENSMUSG00000101603	novel
						ENSMUSG00000030978	Rrm1		ENSMUSG00000111905	novel
						ENSMUSG00000020649	Rrm2		ENSMUSG00000112527	novel
						ENSMUSG00000074824	Rslcan18		ENSMUSG00000097413	novel
						ENSMUSG00000024033	Rsph1		ENSMUSG00000113361	novel
						ENSMUSG00000038685	Rtel1		ENSMUSG00000104011	novel
						ENSMUSG00000086965	Rtl10		ENSMUSG00000101517	novel
						ENSMUSG00000049191	Rtl5		ENSMUSG00000040705	novel
						ENSMUSG00000045287	Rtn4rl1		ENSMUSG00000075589	novel
						ENSMUSG00000023066	Rttn		ENSMUSG00000117263	novel
						ENSMUSG00000039153	Runx2		ENSMUSG00000074398	novel
						ENSMUSG00000001021	S100a3		ENSMUSG00000102463	novel
						ENSMUSG00000043895	S1pr2		ENSMUSG00000103206	novel
						ENSMUSG00000049532	Sall2		ENSMUSG00000081700	novel
						ENSMUSG00000058656	Samd12		ENSMUSG00000097974	novel
						ENSMUSG00000047735	Samd9l		ENSMUSG00000081221	novel
						ENSMUSG00000036185	Sapcd1		ENSMUSG00000071414	novel
						ENSMUSG00000026955	Sapcd2		ENSMUSG00000105775	novel
						ENSMUSG00000050132	Sarm1		ENSMUSG00000112765	novel
						ENSMUSG00000027959	Sass6		ENSMUSG00000084761	novel
						ENSMUSG00000034463	Scara3		ENSMUSG00000072591	novel
						ENSMUSG00000050711	Scg2		ENSMUSG00000081766	novel
						ENSMUSG00000059834	Sclt1		ENSMUSG00000085143	novel
						ENSMUSG00000075316	Scn9a		ENSMUSG00000097820	novel
						ENSMUSG00000038580	Sct		ENSMUSG00000114596	novel
						ENSMUSG00000038677	Scube3		ENSMUSG00000084830	novel
						ENSMUSG00000020592	Sdc1		ENSMUSG00000090386	novel
						ENSMUSG00000022261	Sdc2		ENSMUSG00000064372	novel
						ENSMUSG00000025743	Sdc3		ENSMUSG00000094392	novel
						ENSMUSG00000040364	Sec1		ENSMUSG00000086003	novel
						ENSMUSG00000026589	Sec16b		ENSMUSG00000108437	novel
						ENSMUSG00000001052	Sec24b		ENSMUSG00000118010	novel
						ENSMUSG00000030082	Sec61a1		ENSMUSG00000110677	novel
						ENSMUSG00000026582	Sele		ENSMUSG00000098138	novel
						ENSMUSG00000068874	Selenbp1		ENSMUSG00000087249	novel
						ENSMUSG00000026580	Selp		ENSMUSG00000037827	novel
						ENSMUSG00000028883	Sema3a		ENSMUSG00000105452	novel
						ENSMUSG00000034684	Sema3f		ENSMUSG00000087269	novel
						ENSMUSG00000000627	Sema4f		ENSMUSG00000096974	novel
						ENSMUSG00000025207	Sema4g		ENSMUSG00000000031	novel
						ENSMUSG00000027200	Sema6d		ENSMUSG00000097729	novel
						ENSMUSG00000038264	Sema7a		ENSMUSG00000084347	novel
						ENSMUSG00000022456	Septin3		ENSMUSG00000105127	novel
						ENSMUSG00000050379	Septin6		ENSMUSG00000054426	novel
						ENSMUSG00000027808	Serp1		ENSMUSG00000064348	novel
						ENSMUSG00000060807	Serpina6		ENSMUSG00000084093	novel
						ENSMUSG00000062345	Serpinb2		ENSMUSG00000110841	novel
						ENSMUSG00000026315	Serpinb8		ENSMUSG00000110239	novel
						ENSMUSG00000037411	Serpine1		ENSMUSG00000064349	novel
						ENSMUSG00000026249	Serpine2		ENSMUSG00000102101	novel
						ENSMUSG00000000753	Serpinf1		ENSMUSG00000086714	novel
						ENSMUSG00000027996	Sfrp2		ENSMUSG00000085829	novel
						ENSMUSG00000021474	Sfxn1		ENSMUSG00000118164	novel
						ENSMUSG00000025036	Sfxn2		ENSMUSG00000066491	novel
						ENSMUSG00000017868	Sgk2		ENSMUSG00000094281	novel
						ENSMUSG00000025915	Sgk3		ENSMUSG00000104850	novel
						ENSMUSG00000023940	Sgo1		ENSMUSG00000086191	novel
						ENSMUSG00000026039	Sgo2a		ENSMUSG00000105258	novel
						ENSMUSG00000102418	Sh2d1b1		ENSMUSG00000097603	novel
						ENSMUSG00000059013	Sh2d3c		ENSMUSG00000110453	novel
						ENSMUSG00000031246	Sh3bgrl		ENSMUSG00000035129	novel
						ENSMUSG00000032261	Sh3bgrl2		ENSMUSG00000042874	novel
						ENSMUSG00000022436	Sh3bp1		ENSMUSG00000104701	novel
						ENSMUSG00000036206	Sh3bp4		ENSMUSG00000086172	novel
						ENSMUSG00000028082	Sh3d19		ENSMUSG00000098428	novel
						ENSMUSG00000073758	Sh3d21		ENSMUSG00000071343	novel
						ENSMUSG00000040711	Sh3pxd2b		ENSMUSG00000086298	novel
						ENSMUSG00000020669	Sh3yl1		ENSMUSG00000097915	novel
						ENSMUSG00000022623	Shank3		ENSMUSG00000089671	novel
						ENSMUSG00000042626	Shc1		ENSMUSG00000051074	novel
						ENSMUSG00000022322	Shcbp1		ENSMUSG00000080708	novel
						ENSMUSG00000038884	Shfl		ENSMUSG00000086474	novel
						ENSMUSG00000025647	Shisa5		ENSMUSG00000083380	novel
						ENSMUSG00000041471	Shld2		ENSMUSG00000111336	novel
						ENSMUSG00000020534	Shmt1		ENSMUSG00000117799	novel
						ENSMUSG00000027833	Shox2		ENSMUSG00000118107	novel
						ENSMUSG00000005951	Shpk		ENSMUSG00000097373	novel
						ENSMUSG00000018387	Shroom1		ENSMUSG00000105189	novel
						ENSMUSG00000045180	Shroom2		ENSMUSG00000109118	novel
						ENSMUSG00000068270	Shroom4		ENSMUSG00000099061	novel
						ENSMUSG00000025494	Sigirr		ENSMUSG00000115205	novel
						ENSMUSG00000039985	Sinhcaf		ENSMUSG00000086845	novel
						ENSMUSG00000056917	Sipa1		ENSMUSG00000078162	novel
						ENSMUSG00000030583	Sipa1l3		ENSMUSG00000097979	novel
						ENSMUSG00000024134	Six2		ENSMUSG00000107661	novel
						ENSMUSG00000036223	Ska1		ENSMUSG00000113209	novel
						ENSMUSG00000021965	Ska3		ENSMUSG00000114321	novel
						ENSMUSG00000054074	Skida1		ENSMUSG00000100680	novel
						ENSMUSG00000031684	Slc10a7		ENSMUSG00000086938	novel
						ENSMUSG00000026177	Slc11a1		ENSMUSG00000078915	novel
						ENSMUSG00000059336	Slc14a1		ENSMUSG00000106755	novel
						ENSMUSG00000040938	Slc16a11		ENSMUSG00000097617	novel
						ENSMUSG00000009378	Slc16a12		ENSMUSG00000093651	novel
						ENSMUSG00000019935	Slc17a8		ENSMUSG00000090610	novel
						ENSMUSG00000023393	Slc17a9		ENSMUSG00000048406	novel
						ENSMUSG00000005360	Slc1a3		ENSMUSG00000085772	novel
						ENSMUSG00000020142	Slc1a4		ENSMUSG00000085078	novel
						ENSMUSG00000001918	Slc1a5		ENSMUSG00000087442	novel
						ENSMUSG00000020334	Slc22a4		ENSMUSG00000085945	novel
						ENSMUSG00000015112	Slc25a13		ENSMUSG00000030664	novel
						ENSMUSG00000022003	Slc25a30		ENSMUSG00000117519	novel
						ENSMUSG00000022299	Slc25a32		ENSMUSG00000071280	novel
						ENSMUSG00000040740	Slc25a34		ENSMUSG00000114018	novel
						ENSMUSG00000034248	Slc25a37		ENSMUSG00000105345	novel
						ENSMUSG00000054099	Slc25a40
						ENSMUSG00000027932	Slc27a3
						ENSMUSG00000020100	Slc29a3
						ENSMUSG00000036298	Slc2a13
						ENSMUSG00000003153	Slc2a3
						ENSMUSG00000005107	Slc2a9
						ENSMUSG00000038602	Slc35f1
						ENSMUSG00000029924	Slc37a3
						ENSMUSG00000023169	Slc38a1
						ENSMUSG00000025986	Slc39a10
						ENSMUSG00000063354	Slc39a4
						ENSMUSG00000025993	Slc40a1
						ENSMUSG00000027075	Slc43a1
						ENSMUSG00000027074	Slc43a3
						ENSMUSG00000039838	Slc45a1
						ENSMUSG00000081534	Slc48a1
						ENSMUSG00000074796	Slc4a11
						ENSMUSG00000023032	Slc4a8
						ENSMUSG00000089774	Slc5a3
						ENSMUSG00000019894	Slc6a15
						ENSMUSG00000027894	Slc6a17
						ENSMUSG00000027737	Slc7a11
						ENSMUSG00000031596	Slc7a2
						ENSMUSG00000054640	Slc8a1
						ENSMUSG00000014786	Slc9a5
						ENSMUSG00000037994	Slc9b2
						ENSMUSG00000032548	Slco2a1
						ENSMUSG00000069793	Slfn9
						ENSMUSG00000033214	Slitrk5
						ENSMUSG00000036867	Smad6
						ENSMUSG00000025880	Smad7
						ENSMUSG00000027796	Smad9
						ENSMUSG00000031099	Smarca1
						ENSMUSG00000028312	Smc2
						ENSMUSG00000034349	Smc4
						ENSMUSG00000024943	Smc5
						ENSMUSG00000024054	Smchd1
						ENSMUSG00000038059	Smim3
						ENSMUSG00000023886	Smoc2
						ENSMUSG00000018809	Smyd4
						ENSMUSG00000022676	Snai2
						ENSMUSG00000038291	Snx25
						ENSMUSG00000032733	Snx33
						ENSMUSG00000026600	Soat1
						ENSMUSG00000020027	Socs2
						ENSMUSG00000053113	Socs3
						ENSMUSG00000055485	Soga1
						ENSMUSG00000038916	Soga3
						ENSMUSG00000036169	Sostdc1
						ENSMUSG00000098188	Sowahc
						ENSMUSG00000070643	Sox13
						ENSMUSG00000076431	Sox4
						ENSMUSG00000041540	Sox5
						ENSMUSG00000060284	Sp7
						ENSMUSG00000002055	Spag5
						ENSMUSG00000021990	Spata13
						ENSMUSG00000020191	Spata48
						ENSMUSG00000005233	Spc25
						ENSMUSG00000069910	Spdl1
						ENSMUSG00000042331	Specc1
						ENSMUSG00000067855	Speer3
						ENSMUSG00000041974	Spidr
						ENSMUSG00000071722	Spin4
						ENSMUSG00000027315	Spint1
						ENSMUSG00000051457	Spn
						ENSMUSG00000029304	Spp1
						ENSMUSG00000027351	Spred1
						ENSMUSG00000045671	Spred2
						ENSMUSG00000022114	Spry2
						ENSMUSG00000024427	Spry4
						ENSMUSG00000044408	Sptssa
						ENSMUSG00000021594	Srd5a1
						ENSMUSG00000003161	Sri
						ENSMUSG00000006442	Srm
						ENSMUSG00000031253	Srpx2
						ENSMUSG00000032802	Srxn1
						ENSMUSG00000037013	Ss18
						ENSMUSG00000029797	Sspo
						ENSMUSG00000047904	Sstr2
						ENSMUSG00000031995	St14
						ENSMUSG00000013846	St3gal1
						ENSMUSG00000022747	St3gal6
						ENSMUSG00000022885	St6gal1
						ENSMUSG00000057286	St6galnac2
						ENSMUSG00000032502	Stac
						ENSMUSG00000036928	Stag3
						ENSMUSG00000003062	Stard3nl
						ENSMUSG00000079608	Stard6
						ENSMUSG00000015652	Steap1
						ENSMUSG00000015653	Steap2
						ENSMUSG00000028718	Stil
						ENSMUSG00000024349	Sting1
						ENSMUSG00000031112	Stk26
						ENSMUSG00000039954	Stk32a
						ENSMUSG00000015981	Stk32c
						ENSMUSG00000037885	Stk35
						ENSMUSG00000027030	Stk39
						ENSMUSG00000028832	Stmn1
						ENSMUSG00000027500	Stmn2
						ENSMUSG00000026915	Strbp
						ENSMUSG00000032899	Styk1
						ENSMUSG00000006800	Sulf2
						ENSMUSG00000018865	Sult4a1
						ENSMUSG00000039231	Suv39h1
						ENSMUSG00000026646	Suv39h2
						ENSMUSG00000038486	Sv2a
						ENSMUSG00000028369	Svep1
						ENSMUSG00000031015	Swap70
						ENSMUSG00000021457	Syk
						ENSMUSG00000037217	Syn1
						ENSMUSG00000085957	Syna
						ENSMUSG00000063450	Syne2
						ENSMUSG00000016200	Syt14
						ENSMUSG00000024743	Syt7
						ENSMUSG00000031255	Sytl4
						ENSMUSG00000065954	Tacc1
						ENSMUSG00000037313	Tacc3
						ENSMUSG00000044071	Tafa2
						ENSMUSG00000054863	Tafa5
						ENSMUSG00000026547	Tagln2
						ENSMUSG00000053338	Tarm1
						ENSMUSG00000039813	Tbc1d2
						ENSMUSG00000037410	Tbc1d2b
						ENSMUSG00000052302	Tbc1d30
						ENSMUSG00000033083	Tbc1d4
						ENSMUSG00000031709	Tbc1d9
						ENSMUSG00000020712	Tcam1
						ENSMUSG00000050410	Tcf19
						ENSMUSG00000056313	Tcim
						ENSMUSG00000035958	Tdp2
						ENSMUSG00000037466	Tedc1
						ENSMUSG00000031561	Tenm3
						ENSMUSG00000044468	Tent5c
						ENSMUSG00000025925	Terf1
						ENSMUSG00000021611	Tert
						ENSMUSG00000029552	Tes
						ENSMUSG00000026049	Tex30
						ENSMUSG00000005718	Tfap4
						ENSMUSG00000029664	Tfpi2
						ENSMUSG00000030782	Tgfb1i1
						ENSMUSG00000074743	Thbd
						ENSMUSG00000040152	Thbs1
						ENSMUSG00000023885	Thbs2
						ENSMUSG00000028047	Thbs3
						ENSMUSG00000031480	Thsd1
						ENSMUSG00000032289	Thsd4
						ENSMUSG00000032625	Thsd7a
						ENSMUSG00000002489	Tiam1
						ENSMUSG00000023800	Tiam2
						ENSMUSG00000046591	Ticrr
						ENSMUSG00000039994	Timeless
						ENSMUSG00000020044	Timp3
						ENSMUSG00000030317	Timp4
						ENSMUSG00000028776	Tinagl1
						ENSMUSG00000032397	Tipin
						ENSMUSG00000024812	Tjp2
						ENSMUSG00000025574	Tk1
						ENSMUSG00000021957	Tkt
						ENSMUSG00000028132	Tlcd4
						ENSMUSG00000008305	Tle1
						ENSMUSG00000053626	Tll1
						ENSMUSG00000025013	Tll2
						ENSMUSG00000027800	Tm4sf1
						ENSMUSG00000042246	Tmc7
						ENSMUSG00000049036	Tmem121
						ENSMUSG00000094626	Tmem121b
						ENSMUSG00000096847	Tmem151b
						ENSMUSG00000056498	Tmem154
						ENSMUSG00000026347	Tmem163
						ENSMUSG00000047045	Tmem164
						ENSMUSG00000026188	Tmem169
						ENSMUSG00000052485	Tmem171
						ENSMUSG00000070720	Tmem200b
						ENSMUSG00000095407	Tmem200c
						ENSMUSG00000043664	Tmem221
						ENSMUSG00000035964	Tmem59l
						ENSMUSG00000048108	Tmem72
						ENSMUSG00000010307	Tmem86a
						ENSMUSG00000032186	Tmod2
						ENSMUSG00000058587	Tmod3
						ENSMUSG00000079260	Tmppe
						ENSMUSG00000036019	Tmtc2
						ENSMUSG00000041594	Tmtc4
						ENSMUSG00000028364	Tnc
						ENSMUSG00000062210	Tnfaip8
						ENSMUSG00000063727	Tnfrsf11b
						ENSMUSG00000028599	Tnfrsf1b
						ENSMUSG00000023915	Tnfrsf21
						ENSMUSG00000022015	Tnfsf11
						ENSMUSG00000097328	Tnfsf12
						ENSMUSG00000035678	Tnfsf9
						ENSMUSG00000040086	Tnni3k
						ENSMUSG00000020422	Tns3
						ENSMUSG00000033327	Tnxb
						ENSMUSG00000059323	Tonsl
						ENSMUSG00000020914	Top2a
						ENSMUSG00000032555	Topbp1
						ENSMUSG00000036822	Topors
						ENSMUSG00000059555	Tor4a
						ENSMUSG00000035274	Tpbg
						ENSMUSG00000058126	Tpm3-rs7
						ENSMUSG00000031799	Tpm4
						ENSMUSG00000020673	Tpo
						ENSMUSG00000034118	Tpst1
						ENSMUSG00000027469	Tpx2
						ENSMUSG00000032586	Traip
						ENSMUSG00000044528	Tram1l1
						ENSMUSG00000076498	Trbc2
						ENSMUSG00000076494	Trbj2-3
						ENSMUSG00000076497	Trbj2-7
						ENSMUSG00000032098	Treh
						ENSMUSG00000032554	Trf
						ENSMUSG00000032501	Trib1
						ENSMUSG00000020601	Trib2
						ENSMUSG00000043496	Tril
						ENSMUSG00000066258	Trim12a
						ENSMUSG00000057143	Trim12c
						ENSMUSG00000067399	Trim43c
						ENSMUSG00000034317	Trim59
						ENSMUSG00000031026	Trim66
						ENSMUSG00000070332	Trim80
						ENSMUSG00000021569	Trip13
						ENSMUSG00000039620	Trmt9b
						ENSMUSG00000032783	Troap
						ENSMUSG00000068735	Trp53i11
						ENSMUSG00000032769	Trpa1
						ENSMUSG00000032839	Trpc1
						ENSMUSG00000052387	Trpm3
						ENSMUSG00000024727	Trpm6
						ENSMUSG00000038679	Trps1
						ENSMUSG00000005952	Trpv1
						ENSMUSG00000018507	Trpv2
						ENSMUSG00000014158	Trpv4
						ENSMUSG00000029868	Trpv6
						ENSMUSG00000046982	Tshz1
						ENSMUSG00000049580	Tsku
						ENSMUSG00000027858	Tspan2
						ENSMUSG00000074671	Tspyl3
						ENSMUSG00000015599	Ttbk1
						ENSMUSG00000034848	Ttc21b
						ENSMUSG00000024424	Ttc39c
						ENSMUSG00000036918	Ttc7
						ENSMUSG00000038379	Ttk
						ENSMUSG00000036565	Ttyh3
						ENSMUSG00000062591	Tubb4a
						ENSMUSG00000019845	Tube1
						ENSMUSG00000050908	Tvp23a
						ENSMUSG00000022451	Twf1
						ENSMUSG00000020250	Txnrd1
						ENSMUSG00000025747	Tyms
						ENSMUSG00000032596	Uba7
						ENSMUSG00000001403	Ube2c
						ENSMUSG00000052981	Ube2ql1
						ENSMUSG00000026429	Ube2t
						ENSMUSG00000050148	Ubqln2
						ENSMUSG00000028243	Ubxn2b
						ENSMUSG00000029201	Ugdh
						ENSMUSG00000001228	Uhrf1
						ENSMUSG00000019951	Uhrf1bp1l
						ENSMUSG00000079685	Ulbp1
						ENSMUSG00000062151	Unc13c
						ENSMUSG00000020099	Unc5b
						ENSMUSG00000059921	Unc5c
						ENSMUSG00000029591	Ung
						ENSMUSG00000020407	Upp1
						ENSMUSG00000026839	Upp2
						ENSMUSG00000030838	Ush1c
						ENSMUSG00000028560	Usp1
						ENSMUSG00000039046	Usp6nl
						ENSMUSG00000047712	Ust
						ENSMUSG00000046844	Vat1l
						ENSMUSG00000033721	Vav3
						ENSMUSG00000027962	Vcam1
						ENSMUSG00000021614	Vcan
						ENSMUSG00000031520	Vegfc
						ENSMUSG00000011171	Vipr2
						ENSMUSG00000021115	Vrk1
						ENSMUSG00000064090	Vrk2
						ENSMUSG00000007030	Vwa7
						ENSMUSG00000079679	Vwde
						ENSMUSG00000029636	Wasf3
						ENSMUSG00000051506	Wdfy4
						ENSMUSG00000037572	Wdhd1
						ENSMUSG00000066357	Wdr6
						ENSMUSG00000037020	Wdr62
						ENSMUSG00000043020	Wdr63
						ENSMUSG00000027242	Wdr76
						ENSMUSG00000073434	Wdr90
						ENSMUSG00000031016	Wee1
						ENSMUSG00000017723	Wfdc2
						ENSMUSG00000075284	Wipf1
						ENSMUSG00000015957	Wnt11
						ENSMUSG00000021994	Wnt5a
						ENSMUSG00000030170	Wnt5b
						ENSMUSG00000031583	Wrn
						ENSMUSG00000024066	Xdh
						ENSMUSG00000039814	Xkr5
						ENSMUSG00000099481	Xndc1
						ENSMUSG00000020290	Xpo1
						ENSMUSG00000000131	Xpo6
						ENSMUSG00000028933	Xrcc2
						ENSMUSG00000035769	Xylb
						ENSMUSG00000030657	Xylt1
						ENSMUSG00000041774	Ydjc
						ENSMUSG00000041215	Yeats2
						ENSMUSG00000076432	Ywhaq
						ENSMUSG00000033454	Zbtb1
						ENSMUSG00000069114	Zbtb10
						ENSMUSG00000040433	Zbtb38
						ENSMUSG00000029826	Zc3hav1
						ENSMUSG00000047749	Zc3hav1l
						ENSMUSG00000036699	Zcchc12
						ENSMUSG00000031428	Zcchc18
						ENSMUSG00000037108	Zcwpw1
						ENSMUSG00000033906	Zdhhc15
						ENSMUSG00000039470	Zdhhc2
						ENSMUSG00000042213	Zfand4
						ENSMUSG00000038872	Zfhx3
						ENSMUSG00000025255	Zfhx4
						ENSMUSG00000055240	Zfp101
						ENSMUSG00000087598	Zfp111
						ENSMUSG00000006720	Zfp184
						ENSMUSG00000061544	Zfp229
						ENSMUSG00000042097	Zfp239
						ENSMUSG00000011267	Zfp296
						ENSMUSG00000029290	Zfp326
						ENSMUSG00000045817	Zfp36l2
[truncated: 254 more rows]
