# Supplementary material for: Tcf12 is required to sustain myogenic genes synergism with MyoD by remodelling the chromatin landscape
Source: Commun Biol. 2022 Nov 9;5:1201. doi: 10.1038/s42003-022-04176-0 (PMC9646716; doi:10.1038/s42003-022-04176-0)
Supplement: Supplementary file 5 — Supplementary Data 3 [file 42003_2022_4176_MOESM5_ESM.xlsx]

## Sheet: Sheet1
Supplementary Table S3 Expression level of DEGs between TCFKO_PRO and WT_PRO cells
Ensembl_id	geneid	genedescription	baseMean	log2FoldChange	pvalue
ENSMUSG00000072476	Gm9008	predicted pseudogene 9008 [Source:MGI Symbol;Acc:MGI:3644000]	131.825	-8.24551	1.90894e-14
ENSMUSG00000108095	Gm44067	predicted gene, 44067 [Source:MGI Symbol;Acc:MGI:5690459]	23.1259	-8.18074	2.55845e-07
ENSMUSG00000023011	Faim2	Fas apoptotic inhibitory molecule 2 [Source:MGI Symbol;Acc:MGI:1919643]	16.9272	-7.73164	2.06304e-06
ENSMUSG00000032098	Treh	trehalase (brush-border membrane glycoprotein) [Source:MGI Symbol;Acc:MGI:1926230]	16.1588	-7.66372	2.93425e-06
ENSMUSG00000060969	Irx1	Iroquois homeobox 1 [Source:MGI Symbol;Acc:MGI:1197515]	15.9613	-7.64512	3.34382e-06
ENSMUSG00000085645	Hoxb5os	homeobox B5 and homeobox B6, opposite strand [Source:MGI Symbol;Acc:MGI:1922645]	49.5749	-6.82516	1.54509e-09
ENSMUSG00000103953	Gm29718	predicted gene, 29718 [Source:MGI Symbol;Acc:MGI:5588877]	24.1689	-6.78891	1.70342e-05
ENSMUSG00000046491	C1qtnf2	C1q and tumor necrosis factor related protein 2 [Source:MGI Symbol;Acc:MGI:1916433]	7.30349	-6.5225	0.000374207
ENSMUSG00000086746	Gm15222	predicted gene 15222 [Source:MGI Symbol;Acc:MGI:3705297]	6.51344	-6.34886	0.000832504
ENSMUSG00000035042	Ccl5	chemokine (C-C motif) ligand 5 [Source:MGI Symbol;Acc:MGI:98262]	5.88402	-6.20311	0.00133554
ENSMUSG00000031111	Igsf1	immunoglobulin superfamily, member 1 [Source:MGI Symbol;Acc:MGI:2147913]	5.0202	-5.98289	0.00259868
ENSMUSG00000096957	E230013L22Rik	RIKEN cDNA E230013L22 gene [Source:MGI Symbol;Acc:MGI:2142601]	4.36907	-5.77512	0.00512453
ENSMUSG00000038700	Hoxb5	homeobox B5 [Source:MGI Symbol;Acc:MGI:96186]	35.6073	-5.75189	5.05854e-09
ENSMUSG00000050397	Foxl2	forkhead box L2 [Source:MGI Symbol;Acc:MGI:1349428]	11.7128	-5.73476	0.000695353
ENSMUSG00000015981	Stk32c	serine/threonine kinase 32C [Source:MGI Symbol;Acc:MGI:2385336]	11.4633	-5.71217	0.0013651
ENSMUSG00000033595	Lgi3	leucine-rich repeat LGI family, member 3 [Source:MGI Symbol;Acc:MGI:2182619]	3.93715	-5.63087	0.00761039
ENSMUSG00000028626	Col9a2	collagen, type IX, alpha 2 [Source:MGI Symbol;Acc:MGI:88466]	3.46182	-5.43202	0.0269646
ENSMUSG00000001741	Il16	interleukin 16 [Source:MGI Symbol;Acc:MGI:1270855]	3.40322	-5.40697	0.0194187
ENSMUSG00000026114	Cnga3	cyclic nucleotide gated channel alpha 3 [Source:MGI Symbol;Acc:MGI:1341818]	3.22742	-5.33699	0.0173926
ENSMUSG00000066170	E230001N04Rik	RIKEN cDNA E230001N04 gene [Source:MGI Symbol;Acc:MGI:2443549]	3.22742	-5.33699	0.0173926
ENSMUSG00000045942	BC049762	cDNA sequence BC049762 [Source:MGI Symbol;Acc:MGI:3039622]	3.16882	-5.31354	0.0179536
ENSMUSG00000020080	Hkdc1	hexokinase domain containing 1 [Source:MGI Symbol;Acc:MGI:2384910]	3.07333	-5.28549	0.0357318
ENSMUSG00000052271	Bhlha15	basic helix-loop-helix family, member a15 [Source:MGI Symbol;Acc:MGI:891976]	2.97131	-5.21575	0.0240195
ENSMUSG00000024518	Rax	retina and anterior neural fold homeobox [Source:MGI Symbol;Acc:MGI:109632]	2.85411	-5.16421	0.0256046
ENSMUSG00000032532	Cck	cholecystokinin [Source:MGI Symbol;Acc:MGI:88297]	2.85411	-5.16421	0.0256046
ENSMUSG00000070570	Slc17a7	solute carrier family 17 (sodium-dependent inorganic phosphate cotransporter), member 7 [Source:MGI Symbol;Acc:MGI:1920211]	7.57821	-5.08989	0.00480567
ENSMUSG00000072941	Sod3	superoxide dismutase 3, extracellular [Source:MGI Symbol;Acc:MGI:103181]	15.1347	-5.08473	8.72967e-05
ENSMUSG00000101958	Gm19085	predicted gene, 19085 [Source:MGI Symbol;Acc:MGI:5011270]	2.6566	-5.05521	0.0339209
ENSMUSG00000070564	Ntn5	netrin 5 [Source:MGI Symbol;Acc:MGI:2685330]	14.1103	-4.97903	0.000161308
ENSMUSG00000091742	Gm5093	predicted gene 5093 [Source:MGI Symbol;Acc:MGI:3644404]	2.45909	-4.9383	0.0494767
ENSMUSG00000097072	Foxl2os	forkhead box L2, opposite strand [Source:MGI Symbol;Acc:MGI:3614944]	2.45909	-4.9383	0.0494767
ENSMUSG00000018008	Cyth4	cytohesin 4 [Source:MGI Symbol;Acc:MGI:2441702]	2.34189	-4.8746	0.048745
ENSMUSG00000078903	Gm14391	predicted gene 14391 [Source:MGI Symbol;Acc:MGI:3709324]	12.6908	-4.81743	0.000491536
ENSMUSG00000084844	Hoxb3os	homeobox B3 and homeobox B2, opposite strand [Source:MGI Symbol;Acc:MGI:103211]	10.5681	-4.54707	0.000944101
ENSMUSG00000110949	Nudt8	nudix (nucleoside diphosphate linked moiety X)-type motif 8 [Source:MGI Symbol;Acc:MGI:1913637]	5.23632	-4.54038	0.0192877
ENSMUSG00000070332	Trim80	tripartite motif-containing 80 [Source:MGI Symbol;Acc:MGI:3588186]	5.19935	-4.53982	0.0244092
ENSMUSG00000093637	Gm20636	predicted gene 20636 [Source:MGI Symbol;Acc:MGI:5313083]	5.21462	-4.52444	0.0207858
ENSMUSG00000040495	Chrm4	cholinergic receptor, muscarinic 4 [Source:MGI Symbol;Acc:MGI:88399]	4.92153	-4.44851	0.0238896
ENSMUSG00000036185	Sapcd1	suppressor APC domain containing 1 [Source:MGI Symbol;Acc:MGI:2388100]	39.0883	-4.43203	6.05511e-10
ENSMUSG00000029716	Tfr2	transferrin receptor 2 [Source:MGI Symbol;Acc:MGI:1354956]	4.87811	-4.41747	0.0355085
ENSMUSG00000044217	Aqp5	aquaporin 5 [Source:MGI Symbol;Acc:MGI:106215]	12913.2	-4.3919	4.23739e-91
ENSMUSG00000042357	Gjb5	gap junction protein, beta 5 [Source:MGI Symbol;Acc:MGI:95723]	4.72402	-4.38327	0.0270903
ENSMUSG00000018634	Crhr1	corticotropin releasing hormone receptor 1 [Source:MGI Symbol;Acc:MGI:88498]	4.64379	-4.34874	0.0305488
ENSMUSG00000029661	Col1a2	collagen, type I, alpha 2 [Source:MGI Symbol;Acc:MGI:88468]	8714.57	-4.33807	3.5177e-131
ENSMUSG00000045912	C2cd4c	C2 calcium-dependent domain containing 4C [Source:MGI Symbol;Acc:MGI:2685084]	4.58511	-4.33189	0.0308135
ENSMUSG00000068762	Gstm6	glutathione S-transferase, mu 6 [Source:MGI Symbol;Acc:MGI:1309467]	4.4897	-4.31589	0.0346378
ENSMUSG00000097386	9130213A22Rik	RIKEN cDNA 9130213A22 gene [Source:MGI Symbol;Acc:MGI:3642718]	4.46791	-4.29772	0.0323901
ENSMUSG00000026938	Fcna	ficolin A [Source:MGI Symbol;Acc:MGI:1340905]	4.46799	-4.29763	0.0323922
ENSMUSG00000038811	Gngt2	guanine nucleotide binding protein (G protein), gamma transducing activity polypeptide 2 [Source:MGI Symbol;Acc:MGI:893584]	4.40931	-4.28038	0.0337225
ENSMUSG00000075588	Hoxb2	homeobox B2 [Source:MGI Symbol;Acc:MGI:96183]	48.0275	-4.26383	1.14576e-11
ENSMUSG00000062591	Tubb4a	tubulin, beta 4A class IVA [Source:MGI Symbol;Acc:MGI:107848]	86.6524	-4.24907	7.54679e-18
ENSMUSG00000007946	Phox2a	paired-like homeobox 2a [Source:MGI Symbol;Acc:MGI:106633]	225.33	-4.2209	1.74275e-32
ENSMUSG00000039155	Cdh26	cadherin-like 26 [Source:MGI Symbol;Acc:MGI:2685856]	21.0223	-4.20715	5.08732e-06
ENSMUSG00000006411	Nectin4	nectin cell adhesion molecule 4 [Source:MGI Symbol;Acc:MGI:1918990]	4.2118	-4.20677	0.0389734
ENSMUSG00000039981	Zc3h12d	zinc finger CCCH type containing 12D [Source:MGI Symbol;Acc:MGI:3045313]	4.15328	-4.18821	0.0404288
ENSMUSG00000097017	Gm26707	predicted gene, 26707 [Source:MGI Symbol;Acc:MGI:5477201]	3.95569	-4.10969	0.0472144
ENSMUSG00000063354	Slc39a4	solute carrier family 39 (zinc transporter), member 4 [Source:MGI Symbol;Acc:MGI:1919277]	7.85278	-4.10002	0.00591895
ENSMUSG00000042873	Lhfpl4	lipoma HMGIC fusion partner-like protein 4 [Source:MGI Symbol;Acc:MGI:3057108]	19.4639	-4.08565	1.51151e-05
ENSMUSG00000022208	Jph4	junctophilin 4 [Source:MGI Symbol;Acc:MGI:2443113]	14.9959	-4.02742	0.000166672
ENSMUSG00000051652	Lrrc3	leucine rich repeat containing 3 [Source:MGI Symbol;Acc:MGI:2447899]	48.0581	-4.00641	7.80744e-11
ENSMUSG00000074676	Foxs1	forkhead box S1 [Source:MGI Symbol;Acc:MGI:95546]	266.392	-3.94633	1.72008e-30
ENSMUSG00000040740	Slc25a34	solute carrier family 25, member 34 [Source:MGI Symbol;Acc:MGI:2686215]	63.0729	-3.92421	7.17891e-13
ENSMUSG00000031906	Smpd3	sphingomyelin phosphodiesterase 3, neutral [Source:MGI Symbol;Acc:MGI:1927578]	233.562	-3.91889	2.20815e-36
ENSMUSG00000029875	Ccdc184	coiled-coil domain containing 184 [Source:MGI Symbol;Acc:MGI:2146066]	169.001	-3.90063	1.19135e-23
ENSMUSG00000101939	Gm28438	predicted gene 28438 [Source:MGI Symbol;Acc:MGI:5579144]	128.898	-3.87462	4.23221e-21
ENSMUSG00000040364	Sec1	secretory blood group 1 [Source:MGI Symbol;Acc:MGI:1928893]	9.89857	-3.83044	0.00241335
ENSMUSG00000043085	Tmem82	transmembrane protein 82 [Source:MGI Symbol;Acc:MGI:2384869]	6.53541	-3.82347	0.0125372
ENSMUSG00000016494	Cd34	CD34 antigen [Source:MGI Symbol;Acc:MGI:88329]	1510.97	-3.81836	3.53084e-65
ENSMUSG00000032596	Uba7	ubiquitin-like modifier activating enzyme 7 [Source:MGI Symbol;Acc:MGI:1349462]	29.4398	-3.81724	4.09325e-07
ENSMUSG00000027221	Chst1	carbohydrate sulfotransferase 1 [Source:MGI Symbol;Acc:MGI:1924219]	104.149	-3.76427	1.25454e-18
ENSMUSG00000021835	Bmp4	bone morphogenetic protein 4 [Source:MGI Symbol;Acc:MGI:88180]	102.597	-3.74153	7.22984e-19
ENSMUSG00000020681	Ace	angiotensin I converting enzyme (peptidyl-dipeptidase A) 1 [Source:MGI Symbol;Acc:MGI:87874]	1783.12	-3.70666	8.21388e-87
ENSMUSG00000015599	Ttbk1	tau tubulin kinase 1 [Source:MGI Symbol;Acc:MGI:2147036]	24.1885	-3.69839	9.35893e-06
ENSMUSG00000031489	Adrb3	adrenergic receptor, beta 3 [Source:MGI Symbol;Acc:MGI:87939]	12.0616	-3.68791	0.00139647
ENSMUSG00000085787	Gm13092	predicted gene 13092 [Source:MGI Symbol;Acc:MGI:3649661]	167.883	-3.68577	1.25664e-26
ENSMUSG00000078202	Nrarp	Notch-regulated ankyrin repeat protein [Source:MGI Symbol;Acc:MGI:1914372]	17.3597	-3.63151	0.00013393
ENSMUSG00000000154	Slc22a18	solute carrier family 22 (organic cation transporter), member 18 [Source:MGI Symbol;Acc:MGI:1336884]	8.58121	-3.61252	0.00559976
ENSMUSG00000023013	Aqp2	aquaporin 2 [Source:MGI Symbol;Acc:MGI:1096865]	28.3384	-3.59531	1.11153e-06
ENSMUSG00000017723	Wfdc2	WAP four-disulfide core domain 2 [Source:MGI Symbol;Acc:MGI:1914951]	39.5949	-3.59225	2.08265e-08
ENSMUSG00000074665	Bpifb4	BPI fold containing family B, member 4 [Source:MGI Symbol;Acc:MGI:2685852]	8.42067	-3.57447	0.0108872
ENSMUSG00000037813	D630003M21Rik	RIKEN cDNA D630003M21 gene [Source:MGI Symbol;Acc:MGI:3606579]	22.2936	-3.56607	3.71716e-05
ENSMUSG00000030218	Mgp	matrix Gla protein [Source:MGI Symbol;Acc:MGI:96976]	10389.1	-3.55825	6.85713e-103
ENSMUSG00000040554	Aipl1	aryl hydrocarbon receptor-interacting protein-like 1 [Source:MGI Symbol;Acc:MGI:2148800]	11.0589	-3.55426	0.0023301
ENSMUSG00000070644	Etnk2	ethanolamine kinase 2 [Source:MGI Symbol;Acc:MGI:2443760]	11.0588	-3.55414	0.00209979
ENSMUSG00000036587	Fut7	fucosyltransferase 7 [Source:MGI Symbol;Acc:MGI:107692]	5.54786	-3.55354	0.0307769
ENSMUSG00000039903	Eva1c	eva-1 homolog C (C. elegans) [Source:MGI Symbol;Acc:MGI:1918217]	299.651	-3.54944	1.25714e-31
ENSMUSG00000081721	Gm13882	predicted gene 13882 [Source:MGI Symbol;Acc:MGI:3650052]	5.48926	-3.53866	0.030143
ENSMUSG00000032554	Trf	transferrin [Source:MGI Symbol;Acc:MGI:98821]	171.24	-3.53226	2.07361e-25
ENSMUSG00000015850	Adamtsl4	ADAMTS-like 4 [Source:MGI Symbol;Acc:MGI:2389008]	205.049	-3.52062	5.01141e-28
ENSMUSG00000079547	H2-DMb1	histocompatibility 2, class II, locus Mb1 [Source:MGI Symbol;Acc:MGI:95922]	26.9776	-3.51601	4.77248e-06
ENSMUSG00000056648	Hoxb8	homeobox B8 [Source:MGI Symbol;Acc:MGI:96189]	47.2284	-3.47446	4.84733e-09
ENSMUSG00000025150	Cbr2	carbonyl reductase 2 [Source:MGI Symbol;Acc:MGI:107200]	86.4902	-3.4736	8.04564e-15
ENSMUSG00000027408	Cpxm1	carboxypeptidase X 1 (M14 family) [Source:MGI Symbol;Acc:MGI:1934569]	106.142	-3.45347	1.23871e-15
ENSMUSG00000024678	Ms4a4d	membrane-spanning 4-domains, subfamily A, member 4D [Source:MGI Symbol;Acc:MGI:1913857]	5.11587	-3.43147	0.0429139
ENSMUSG00000001020	S100a4	S100 calcium binding protein A4 [Source:MGI Symbol;Acc:MGI:1330282]	101.549	-3.42442	1.48087e-15
ENSMUSG00000023224	Serping1	serine (or cysteine) peptidase inhibitor, clade G, member 1 [Source:MGI Symbol;Acc:MGI:894696]	50.6602	-3.42246	3.73406e-10
ENSMUSG00000052396	Mogat2	monoacylglycerol O-acyltransferase 2 [Source:MGI Symbol;Acc:MGI:2663253]	55.0757	-3.39962	1.46025e-08
ENSMUSG00000054850	Smim10l2a	small integral membrane protein 10 like 2A [Source:MGI Symbol;Acc:MGI:2443645]	7.43948	-3.38867	0.0125494
ENSMUSG00000033880	Lgals3bp	lectin, galactoside-binding, soluble, 3 binding protein [Source:MGI Symbol;Acc:MGI:99554]	368.667	-3.37346	4.21668e-34
ENSMUSG00000013367	Iglon5	IgLON family member 5 [Source:MGI Symbol;Acc:MGI:2686277]	12.3363	-3.37247	0.00213381
ENSMUSG00000034792	Gna15	guanine nucleotide binding protein, alpha 15 [Source:MGI Symbol;Acc:MGI:95770]	14.7184	-3.36577	0.000670109
ENSMUSG00000034413	Neurl1b	neuralized E3 ubiquitin protein ligase 1B [Source:MGI Symbol;Acc:MGI:3643092]	19.5415	-3.36188	8.66925e-05
ENSMUSG00000032291	Crabp1	cellular retinoic acid binding protein I [Source:MGI Symbol;Acc:MGI:88490]	77.6313	-3.35115	1.12768e-12
ENSMUSG00000000690	Hoxb6	homeobox B6 [Source:MGI Symbol;Acc:MGI:96187]	54.8438	-3.32395	1.88358e-09
ENSMUSG00000071398	2410004P03Rik	RIKEN cDNA 2410004P03 gene [Source:MGI Symbol;Acc:MGI:1920917]	18.9706	-3.31483	0.000124845
ENSMUSG00000087651	1500009L16Rik	RIKEN cDNA 1500009L16 gene [Source:MGI Symbol;Acc:MGI:1917034]	249.108	-3.30405	8.81512e-30
ENSMUSG00000073405	H2-T-ps	histocompatibility 2, T region locus, pseudogene [Source:MGI Symbol;Acc:MGI:2442805]	7.04462	-3.29725	0.022453
ENSMUSG00000031778	Cx3cl1	chemokine (C-X3-C motif) ligand 1 [Source:MGI Symbol;Acc:MGI:1097153]	6751.16	-3.2937	1.47077e-59
ENSMUSG00000035697	Arhgap45	Rho GTPase activating protein 45 [Source:MGI Symbol;Acc:MGI:1917969]	30.2455	-3.28385	2.30113e-06
ENSMUSG00000029925	Tbxas1	thromboxane A synthase 1, platelet [Source:MGI Symbol;Acc:MGI:98497]	6.86882	-3.26201	0.0239459
ENSMUSG00000023393	Slc17a9	solute carrier family 17, member 9 [Source:MGI Symbol;Acc:MGI:1919107]	11.3182	-3.24821	0.00355246
ENSMUSG00000035799	Twist1	twist basic helix-loop-helix transcription factor 1 [Source:MGI Symbol;Acc:MGI:98872]	63.1975	-3.24015	3.9603e-11
ENSMUSG00000059412	Fxyd2	FXYD domain-containing ion transport regulator 2 [Source:MGI Symbol;Acc:MGI:1195260]	13.5549	-3.23224	0.00285902
ENSMUSG00000038776	Ephx1	epoxide hydrolase 1, microsomal [Source:MGI Symbol;Acc:MGI:95405]	5068.6	-3.22999	4.09964e-65
ENSMUSG00000025478	Dpysl4	dihydropyrimidinase-like 4 [Source:MGI Symbol;Acc:MGI:1349764]	20.022	-3.20771	0.00351266
ENSMUSG00000104872	1700008B11Rik	RIKEN cDNA 1700008B11 gene [Source:MGI Symbol;Acc:MGI:1913571]	6.59084	-3.18677	0.0270238
ENSMUSG00000047686	Rtl3	retrotransposon Gag like 3 [Source:MGI Symbol;Acc:MGI:2685221]	30.6004	-3.18516	2.82013e-06
ENSMUSG00000030600	Lrfn1	leucine rich repeat and fibronectin type III domain containing 1 [Source:MGI Symbol;Acc:MGI:2136810]	28.1818	-3.17346	2.22831e-05
ENSMUSG00000027419	Pcsk2	proprotein convertase subtilisin/kexin type 2 [Source:MGI Symbol;Acc:MGI:97512]	669.438	-3.1682	1.32505e-45
ENSMUSG00000071648	Rom1	rod outer segment membrane protein 1 [Source:MGI Symbol;Acc:MGI:97998]	425.778	-3.15262	9.81008e-32
ENSMUSG00000085666	Tdg-ps2	thymine DNA glycosylase, pseudogene 2 [Source:MGI Symbol;Acc:MGI:3704357]	115.263	-3.15228	1.61931e-16
ENSMUSG00000001665	Gstt3	glutathione S-transferase, theta 3 [Source:MGI Symbol;Acc:MGI:2143526]	42.721	-3.14758	8.70161e-08
ENSMUSG00000000693	Loxl3	lysyl oxidase-like 3 [Source:MGI Symbol;Acc:MGI:1337004]	4582.73	-3.14488	2.5239e-69
ENSMUSG00000060550	H2-Q7	histocompatibility 2, Q region locus 7 [Source:MGI Symbol;Acc:MGI:95936]	12.7498	-3.13568	0.00255014
ENSMUSG00000040441	Slc26a10	solute carrier family 26, member 10 [Source:MGI Symbol;Acc:MGI:2143920]	31.6435	-3.12841	2.40154e-06
ENSMUSG00000066867	Oas1e	2'-5' oligoadenylate synthetase 1E [Source:MGI Symbol;Acc:MGI:2180856]	25.2131	-3.12708	2.10991e-05
ENSMUSG00000022330	Osr2	odd-skipped related 2 [Source:MGI Symbol;Acc:MGI:1930813]	10.4697	-3.1179	0.00513458
ENSMUSG00000022091	Sorbs3	sorbin and SH3 domain containing 3 [Source:MGI Symbol;Acc:MGI:700013]	1285.3	-3.10276	3.49055e-49
ENSMUSG00000034959	Rubcnl	RUN and cysteine rich domain containing beclin 1 interacting protein like [Source:MGI Symbol;Acc:MGI:2685590]	8.2483	-3.10017	0.0200709
ENSMUSG00000001281	Itgb7	integrin beta 7 [Source:MGI Symbol;Acc:MGI:96616]	33.1769	-3.09981	2.14818e-06
ENSMUSG00000111977	Gm47163	predicted gene, 47163 [Source:MGI Symbol;Acc:MGI:6095939]	6.15893	-3.08216	0.0329565
ENSMUSG00000074793	Hspa12b	heat shock protein 12B [Source:MGI Symbol;Acc:MGI:1919880]	693.562	-3.07631	4.05955e-38
ENSMUSG00000038692	Hoxb4	homeobox B4 [Source:MGI Symbol;Acc:MGI:96185]	122.109	-3.0718	6.37643e-17
ENSMUSG00000044576	Garem2	GRB2 associated regulator of MAPK1 subtype 2 [Source:MGI Symbol;Acc:MGI:2685290]	56.6776	-3.06358	1.19762e-09
ENSMUSG00000059049	Frem1	Fras1 related extracellular matrix protein 1 [Source:MGI Symbol;Acc:MGI:2670972]	14.1878	-3.06315	0.00167827
ENSMUSG00000032446	Eomes	eomesodermin [Source:MGI Symbol;Acc:MGI:1201683]	46.4643	-3.06042	2.51336e-08
ENSMUSG00000108624	Gm45091	predicted gene 45091 [Source:MGI Symbol;Acc:MGI:5753667]	6.04164	-3.05575	0.0427005
ENSMUSG00000031886	Ces2e	carboxylesterase 2E [Source:MGI Symbol;Acc:MGI:2443170]	28.1633	-3.05467	1.53523e-05
ENSMUSG00000053113	Socs3	suppressor of cytokine signaling 3 [Source:MGI Symbol;Acc:MGI:1201791]	259.153	-3.05136	2.09606e-25
ENSMUSG00000036596	Cpz	carboxypeptidase Z [Source:MGI Symbol;Acc:MGI:88487]	23.9914	-3.04531	5.0693e-05
ENSMUSG00000034957	Cebpa	CCAAT/enhancer binding protein (C/EBP), alpha [Source:MGI Symbol;Acc:MGI:99480]	775.979	-3.0403	1.57456e-39
ENSMUSG00000017754	Pltp	phospholipid transfer protein [Source:MGI Symbol;Acc:MGI:103151]	217.444	-3.03923	1.35289e-22
ENSMUSG00000048387	Osr1	odd-skipped related transcription factor 1 [Source:MGI Symbol;Acc:MGI:1344424]	70.5907	-3.01242	1.70226e-10
ENSMUSG00000003123	Lipe	lipase, hormone sensitive [Source:MGI Symbol;Acc:MGI:96790]	68.3633	-3.00447	1.29024e-10
ENSMUSG00000020241	Col6a2	collagen, type VI, alpha 2 [Source:MGI Symbol;Acc:MGI:88460]	103.026	-2.99863	8.39241e-14
ENSMUSG00000038508	Gdf15	growth differentiation factor 15 [Source:MGI Symbol;Acc:MGI:1346047]	526.559	-2.99716	2.14565e-28
ENSMUSG00000094800	Gm9780	predicted gene 9780 [Source:MGI Symbol;Acc:MGI:3710532]	62.1758	-2.99362	8.7964e-09
ENSMUSG00000021464	Ror2	receptor tyrosine kinase-like orphan receptor 2 [Source:MGI Symbol;Acc:MGI:1347521]	98.5082	-2.99054	4.40375e-14
ENSMUSG00000048240	Gng7	guanine nucleotide binding protein (G protein), gamma 7 [Source:MGI Symbol;Acc:MGI:95787]	78.7924	-2.97848	3.96769e-11
ENSMUSG00000021448	Shc3	src homology 2 domain-containing transforming protein C3 [Source:MGI Symbol;Acc:MGI:106179]	9.58404	-2.97583	0.0107847
ENSMUSG00000033327	Tnxb	tenascin XB [Source:MGI Symbol;Acc:MGI:1932137]	7.65552	-2.97365	0.0209649
ENSMUSG00000042251	Pm20d1	peptidase M20 domain containing 1 [Source:MGI Symbol;Acc:MGI:2442939]	15.3111	-2.97363	0.0011724
ENSMUSG00000024039	Cbs	cystathionine beta-synthase [Source:MGI Symbol;Acc:MGI:88285]	22.8278	-2.96235	9.10811e-05
ENSMUSG00000075334	Rprm	reprimo, TP53 dependent G2 arrest mediator candidate [Source:MGI Symbol;Acc:MGI:1915124]	9.50373	-2.95749	0.012371
ENSMUSG00000003411	Rab3b	RAB3B, member RAS oncogene family [Source:MGI Symbol;Acc:MGI:1917158]	1746.57	-2.94808	1.54439e-48
ENSMUSG00000005338	Cadm3	cell adhesion molecule 3 [Source:MGI Symbol;Acc:MGI:2137858]	9.34988	-2.94084	0.0131461
ENSMUSG00000022489	Pde1b	phosphodiesterase 1B, Ca2+-calmodulin dependent [Source:MGI Symbol;Acc:MGI:97523]	69.0882	-2.93057	4.02377e-10
ENSMUSG00000078965	Gm12033	predicted gene 12033 [Source:MGI Symbol;Acc:MGI:3650772]	5.5881	-2.92392	0.0498291
ENSMUSG00000001119	Col6a1	collagen, type VI, alpha 1 [Source:MGI Symbol;Acc:MGI:88459]	894.057	-2.92222	5.07553e-39
ENSMUSG00000022483	Col2a1	collagen, type II, alpha 1 [Source:MGI Symbol;Acc:MGI:88452]	272.92	-2.91188	3.70974e-25
ENSMUSG00000030748	Il4ra	interleukin 4 receptor, alpha [Source:MGI Symbol;Acc:MGI:105367]	3767.8	-2.91019	1.17735e-52
ENSMUSG00000022469	Rapgef3	Rap guanine nucleotide exchange factor (GEF) 3 [Source:MGI Symbol;Acc:MGI:2441741]	55.0456	-2.90529	8.44937e-09
ENSMUSG00000115810	Gm49066	predicted gene, 49066 [Source:MGI Symbol;Acc:MGI:6118447]	9.18926	-2.90289	0.0149402
ENSMUSG00000021123	Rdh12	retinol dehydrogenase 12 [Source:MGI Symbol;Acc:MGI:1925224]	11.0005	-2.90172	0.00631909
ENSMUSG00000029409	U90926	cDNA sequence U90926 [Source:MGI Symbol;Acc:MGI:1930915]	12.7533	-2.89462	0.00342672
ENSMUSG00000031486	Adgra2	adhesion G protein-coupled receptor A2 [Source:MGI Symbol;Acc:MGI:1925810]	1270.31	-2.89377	3.36007e-45
ENSMUSG00000111343	Gm47175	predicted gene, 47175 [Source:MGI Symbol;Acc:MGI:6095958]	32.5543	-2.88442	6.46971e-06
ENSMUSG00000080115	Eef1akmt3	EEF1A lysine methyltransferase 3 [Source:MGI Symbol;Acc:MGI:3645330]	12.6362	-2.88152	0.00428527
ENSMUSG00000099145	Mir8116	microRNA 8116 [Source:MGI Symbol;Acc:MGI:5530867]	9.0501	-2.87482	0.0183563
ENSMUSG00000020673	Tpo	thyroid peroxidase [Source:MGI Symbol;Acc:MGI:98813]	8.9547	-2.86646	0.014288
ENSMUSG00000036186	Dipk1b	divergent protein kinase domain 1B [Source:MGI Symbol;Acc:MGI:1927576]	326.238	-2.85636	2.39459e-25
ENSMUSG00000022574	Naprt	nicotinate phosphoribosyltransferase [Source:MGI Symbol;Acc:MGI:2442664]	73.0998	-2.85441	6.17137e-10
ENSMUSG00000079018	Ly6c1	lymphocyte antigen 6 complex, locus C1 [Source:MGI Symbol;Acc:MGI:96882]	152.514	-2.84841	3.75303e-18
ENSMUSG00000098019	Gm2546	predicted gene 2546 [Source:MGI Symbol;Acc:MGI:3780714]	8.83749	-2.84798	0.0158396
ENSMUSG00000060735	Rxfp3	relaxin family peptide receptor 3 [Source:MGI Symbol;Acc:MGI:2441827]	7.0847	-2.84715	0.0311142
ENSMUSG00000041827	Oasl1	2'-5' oligoadenylate synthetase-like 1 [Source:MGI Symbol;Acc:MGI:2180849]	24.775	-2.84332	8.26493e-05
ENSMUSG00000031780	Ccl17	chemokine (C-C motif) ligand 17 [Source:MGI Symbol;Acc:MGI:1329039]	139.485	-2.83883	6.18395e-14
ENSMUSG00000009731	Kcnd1	potassium voltage-gated channel, Shal-related family, member 1 [Source:MGI Symbol;Acc:MGI:96671]	15.6878	-2.82637	0.00194512
ENSMUSG00000073679	Mxra8os	matrix-remodelling associated 8, opposite strand [Source:MGI Symbol;Acc:MGI:3704241]	6.96758	-2.82373	0.0318872
ENSMUSG00000048763	Hoxb3	homeobox B3 [Source:MGI Symbol;Acc:MGI:96184]	41.7254	-2.81901	7.30608e-07
ENSMUSG00000024866	Acy3	aspartoacylase (aminoacylase) 3 [Source:MGI Symbol;Acc:MGI:1918920]	187.984	-2.81673	3.76935e-19
ENSMUSG00000001240	Ramp2	receptor (calcitonin) activity modifying protein 2 [Source:MGI Symbol;Acc:MGI:1859650]	17.3386	-2.81328	0.000927805
ENSMUSG00000033295	Ptprf	protein tyrosine phosphatase, receptor type, F [Source:MGI Symbol;Acc:MGI:102695]	1391.15	-2.81076	1.28472e-48
ENSMUSG00000117893	Gm46658	predicted gene, 46658 [Source:MGI Symbol;Acc:MGI:5826295]	8.67688	-2.80684	0.0192251
ENSMUSG00000034463	Scara3	scavenger receptor class A, member 3 [Source:MGI Symbol;Acc:MGI:2444418]	397.021	-2.80617	5.36108e-28
ENSMUSG00000030030	1700003E16Rik	RIKEN cDNA 1700003E16 gene [Source:MGI Symbol;Acc:MGI:1919087]	73.8466	-2.7927	1.09358e-09
ENSMUSG00000022490	Ppp1r1a	protein phosphatase 1, regulatory inhibitor subunit 1A [Source:MGI Symbol;Acc:MGI:1889595]	18.8501	-2.78947	0.00194933
ENSMUSG00000030124	Lag3	lymphocyte-activation gene 3 [Source:MGI Symbol;Acc:MGI:106588]	8.55976	-2.78738	0.0193712
ENSMUSG00000023328	Ache	acetylcholinesterase [Source:MGI Symbol;Acc:MGI:87876]	226.689	-2.77002	2.75549e-18
ENSMUSG00000028369	Svep1	sushi, von Willebrand factor type A, EGF and pentraxin domain containing 1 [Source:MGI Symbol;Acc:MGI:1928849]	339.263	-2.76794	3.97408e-29
ENSMUSG00000063415	Cyp26b1	cytochrome P450, family 26, subfamily b, polypeptide 1 [Source:MGI Symbol;Acc:MGI:2176159]	733.643	-2.7665	1.5209e-40
ENSMUSG00000022575	Gsdmd	gasdermin D [Source:MGI Symbol;Acc:MGI:1916396]	307.12	-2.76562	7.95957e-22
ENSMUSG00000020901	Pik3r5	phosphoinositide-3-kinase regulatory subunit 5 [Source:MGI Symbol;Acc:MGI:2443588]	40.4014	-2.76239	1.31031e-06
ENSMUSG00000110052	1700020G03Rik	RIKEN cDNA 1700020G03 gene [Source:MGI Symbol;Acc:MGI:1921485]	8.4206	-2.7579	0.0351377
ENSMUSG00000025213	Kazald1	Kazal-type serine peptidase inhibitor domain 1 [Source:MGI Symbol;Acc:MGI:2147606]	682.628	-2.75623	1.5166e-25
ENSMUSG00000033510	Otud7a	OTU domain containing 7A [Source:MGI Symbol;Acc:MGI:2158505]	127.412	-2.75413	2.84803e-14
ENSMUSG00000020135	Apc2	APC regulator of WNT signaling pathway 2 [Source:MGI Symbol;Acc:MGI:1346052]	170.896	-2.75324	1.17388e-15
ENSMUSG00000020773	Trim47	tripartite motif-containing 47 [Source:MGI Symbol;Acc:MGI:1917374]	1423.17	-2.75197	3.06592e-31
ENSMUSG00000063268	Parp10	poly (ADP-ribose) polymerase family, member 10 [Source:MGI Symbol;Acc:MGI:3712326]	56.5182	-2.74141	2.60776e-08
ENSMUSG00000032014	Oaf	out at first homolog [Source:MGI Symbol;Acc:MGI:94852]	2747.67	-2.73619	5.30819e-36
ENSMUSG00000023034	Nr4a1	nuclear receptor subfamily 4, group A, member 1 [Source:MGI Symbol;Acc:MGI:1352454]	563.08	-2.73053	2.87877e-30
ENSMUSG00000075592	Nynrin	NYN domain and retroviral integrase containing [Source:MGI Symbol;Acc:MGI:2652872]	914.981	-2.72534	1.88887e-33
ENSMUSG00000059256	Gzmd	granzyme D [Source:MGI Symbol;Acc:MGI:109255]	1168.07	-2.72486	4.23907e-36
ENSMUSG00000050212	Eva1b	eva-1 homolog B (C. elegans) [Source:MGI Symbol;Acc:MGI:1922063]	642.364	-2.71758	3.27485e-24
ENSMUSG00000023017	Asic1	acid-sensing (proton-gated) ion channel 1 [Source:MGI Symbol;Acc:MGI:1194915]	277.455	-2.7105	4.06443e-22
ENSMUSG00000051457	Spn	sialophorin [Source:MGI Symbol;Acc:MGI:98384]	200.554	-2.7103	2.38352e-20
ENSMUSG00000033826	Dnah8	dynein, axonemal, heavy chain 8 [Source:MGI Symbol;Acc:MGI:107714]	6.51388	-2.70849	0.0461173
ENSMUSG00000022090	Pdlim2	PDZ and LIM domain 2 [Source:MGI Symbol;Acc:MGI:2384850]	1176.48	-2.69503	7.71005e-34
ENSMUSG00000028108	Ecm1	extracellular matrix protein 1 [Source:MGI Symbol;Acc:MGI:103060]	6420.86	-2.69229	1.33585e-40
ENSMUSG00000045287	Rtn4rl1	reticulon 4 receptor-like 1 [Source:MGI Symbol;Acc:MGI:2661375]	30.6782	-2.69195	2.84238e-05
ENSMUSG00000022156	Gzme	granzyme E [Source:MGI Symbol;Acc:MGI:109265]	3110.96	-2.69031	5.45536e-42
ENSMUSG00000061878	Sphk1	sphingosine kinase 1 [Source:MGI Symbol;Acc:MGI:1316649]	457.884	-2.68456	1.49755e-25
ENSMUSG00000100801	Gm15459	predicted gene 15459 [Source:MGI Symbol;Acc:MGI:3705702]	5803.53	-2.67059	4.78877e-44
ENSMUSG00000050821	Fam131a	family with sequence similarity 131, member A [Source:MGI Symbol;Acc:MGI:1925658]	127.141	-2.66626	2.96982e-14
ENSMUSG00000060240	Cend1	cell cycle exit and neuronal differentiation 1 [Source:MGI Symbol;Acc:MGI:1929898]	278.016	-2.6653	1.54543e-20
ENSMUSG00000098192	Gm3534	predicted pseudogene 3534 [Source:MGI Symbol;Acc:MGI:3781711]	7.96731	-2.66146	0.0395184
ENSMUSG00000027335	Adra1d	adrenergic receptor, alpha 1d [Source:MGI Symbol;Acc:MGI:106673]	131.2	-2.65804	5.14751e-14
ENSMUSG00000007030	Vwa7	von Willebrand factor A domain containing 7 [Source:MGI Symbol;Acc:MGI:1306798]	17.3573	-2.65569	0.00145619
ENSMUSG00000041515	Irf8	interferon regulatory factor 8 [Source:MGI Symbol;Acc:MGI:96395]	11.0775	-2.6556	0.0122874
ENSMUSG00000020695	Mrc2	mannose receptor, C type 2 [Source:MGI Symbol;Acc:MGI:107818]	5795.56	-2.65114	1.0578e-42
ENSMUSG00000071637	Cebpd	CCAAT/enhancer binding protein (C/EBP), delta [Source:MGI Symbol;Acc:MGI:103573]	329.932	-2.64645	5.70509e-17
ENSMUSG00000024066	Xdh	xanthine dehydrogenase [Source:MGI Symbol;Acc:MGI:98973]	368.395	-2.64483	8.1028e-26
ENSMUSG00000048402	Gli2	GLI-Kruppel family member GLI2 [Source:MGI Symbol;Acc:MGI:95728]	194.204	-2.62858	9.42818e-18
ENSMUSG00000031740	Mmp2	matrix metallopeptidase 2 [Source:MGI Symbol;Acc:MGI:97009]	4786.11	-2.62629	9.99557e-48
ENSMUSG00000039838	Slc45a1	solute carrier family 45, member 1 [Source:MGI Symbol;Acc:MGI:2653235]	35.56	-2.62115	1.01275e-05
ENSMUSG00000028150	Rorc	RAR-related orphan receptor gamma [Source:MGI Symbol;Acc:MGI:104856]	20.0358	-2.61981	0.000813596
ENSMUSG00000093989	Rnasek	ribonuclease, RNase K [Source:MGI Symbol;Acc:MGI:106369]	18.5174	-2.61708	0.00117687
ENSMUSG00000067212	H2-T23	histocompatibility 2, T region locus 23 [Source:MGI Symbol;Acc:MGI:95957]	104.819	-2.61381	1.6671e-11
ENSMUSG00000004035	Gstm7	glutathione S-transferase, mu 7 [Source:MGI Symbol;Acc:MGI:1915562]	59.7859	-2.60763	4.00631e-08
ENSMUSG00000017446	C1qtnf1	C1q and tumor necrosis factor related protein 1 [Source:MGI Symbol;Acc:MGI:1919254]	38.1583	-2.60017	5.80736e-06
ENSMUSG00000024134	Six2	sine oculis-related homeobox 2 [Source:MGI Symbol;Acc:MGI:102778]	1626.72	-2.59927	1.78226e-32
ENSMUSG00000038370	Pcp4l1	Purkinje cell protein 4-like 1 [Source:MGI Symbol;Acc:MGI:1913675]	1387.29	-2.59038	1.6812e-40
ENSMUSG00000042115	Klhdc8a	kelch domain containing 8A [Source:MGI Symbol;Acc:MGI:2442630]	1827.27	-2.58459	3.87178e-37
ENSMUSG00000004655	Aqp1	aquaporin 1 [Source:MGI Symbol;Acc:MGI:103201]	2992.47	-2.58243	1.09026e-34
ENSMUSG00000063171	Rps4l	ribosomal protein S4-like [Source:MGI Symbol;Acc:MGI:1913434]	485.007	-2.58168	9.15795e-24
ENSMUSG00000074457	S100a16	S100 calcium binding protein A16 [Source:MGI Symbol;Acc:MGI:1915110]	4262.15	-2.57387	6.36267e-34
ENSMUSG00000030739	Myh14	myosin, heavy polypeptide 14 [Source:MGI Symbol;Acc:MGI:1919210]	64.5806	-2.57074	7.86203e-08
ENSMUSG00000075602	Ly6a	lymphocyte antigen 6 complex, locus A [Source:MGI Symbol;Acc:MGI:107527]	1036.98	-2.56947	1.20539e-39
ENSMUSG00000027843	Ptpn22	protein tyrosine phosphatase, non-receptor type 22 (lymphoid) [Source:MGI Symbol;Acc:MGI:107170]	14.975	-2.56635	0.00405842
ENSMUSG00000087331	1810021B22Rik	RIKEN cDNA 1810021B22 gene [Source:MGI Symbol;Acc:MGI:1916370]	26.861	-2.56147	0.000252975
ENSMUSG00000074364	Ehd2	EH-domain containing 2 [Source:MGI Symbol;Acc:MGI:2154274]	8323.45	-2.5593	5.38323e-52
ENSMUSG00000028776	Tinagl1	tubulointerstitial nephritis antigen-like 1 [Source:MGI Symbol;Acc:MGI:2137617]	724.105	-2.55836	5.39799e-23
ENSMUSG00000079852	Klra4	killer cell lectin-like receptor, subfamily A, member 4 [Source:MGI Symbol;Acc:MGI:101904]	23.9049	-2.55786	0.000526886
ENSMUSG00000100397	Gm28071	predicted gene 28071 [Source:MGI Symbol;Acc:MGI:5578777]	8.91488	-2.55488	0.0300007
ENSMUSG00000003420	Fcgrt	Fc receptor, IgG, alpha chain transporter [Source:MGI Symbol;Acc:MGI:103017]	1392.18	-2.54341	1.78236e-29
ENSMUSG00000040690	Col16a1	collagen, type XVI, alpha 1 [Source:MGI Symbol;Acc:MGI:1095396]	521.016	-2.54255	3.51087e-27
ENSMUSG00000046694	Tent5b	terminal nucleotidyltransferase 5B [Source:MGI Symbol;Acc:MGI:2140500]	67.8492	-2.54066	1.21321e-08
ENSMUSG00000029126	Nsg1	neuron specific gene family member 1 [Source:MGI Symbol;Acc:MGI:109149]	499.504	-2.53549	2.45612e-30
ENSMUSG00000069920	B3gnt9	UDP-GlcNAc:betaGal beta-1,3-N-acetylglucosaminyltransferase 9 [Source:MGI Symbol;Acc:MGI:2142841]	157.405	-2.53494	6.68331e-13
ENSMUSG00000011589	Fsd1	fibronectin type 3 and SPRY domain-containing protein [Source:MGI Symbol;Acc:MGI:1934858]	189.229	-2.53084	4.17441e-15
ENSMUSG00000044367	Slc16a13	solute carrier family 16 (monocarboxylic acid transporters), member 13 [Source:MGI Symbol;Acc:MGI:1916559]	470.642	-2.52599	8.37669e-26
ENSMUSG00000031995	St14	suppression of tumorigenicity 14 (colon carcinoma) [Source:MGI Symbol;Acc:MGI:1338881]	103.74	-2.52445	3.60829e-11
ENSMUSG00000020787	P2rx1	purinergic receptor P2X, ligand-gated ion channel, 1 [Source:MGI Symbol;Acc:MGI:1098235]	10.2509	-2.524	0.0209474
ENSMUSG00000039450	Dcxr	dicarbonyl L-xylulose reductase [Source:MGI Symbol;Acc:MGI:1915130]	783.501	-2.52318	6.17876e-27
ENSMUSG00000003153	Slc2a3	solute carrier family 2 (facilitated glucose transporter), member 3 [Source:MGI Symbol;Acc:MGI:95757]	123.77	-2.52223	8.49006e-13
ENSMUSG00000055148	Klf2	Kruppel-like factor 2 (lung) [Source:MGI Symbol;Acc:MGI:1342772]	760.971	-2.51188	3.4301e-24
ENSMUSG00000040432	Ltb4r2	leukotriene B4 receptor 2 [Source:MGI Symbol;Acc:MGI:1888501]	15.901	-2.50877	0.00379092
ENSMUSG00000082884	Gm13339	predicted gene 13339 [Source:MGI Symbol;Acc:MGI:3650221]	10.1703	-2.50678	0.0268336
ENSMUSG00000056481	Cd248	CD248 antigen, endosialin [Source:MGI Symbol;Acc:MGI:1917695]	142.977	-2.50527	7.8962e-14
ENSMUSG00000005357	Slc1a6	solute carrier family 1 (high affinity aspartate/glutamate transporter), member 6 [Source:MGI Symbol;Acc:MGI:1096331]	64.8525	-2.49958	1.01482e-07
ENSMUSG00000045348	Nyap1	neuronal tyrosine-phosphorylated phosphoinositide 3-kinase adaptor 1 [Source:MGI Symbol;Acc:MGI:2443880]	57.4842	-2.49956	2.21012e-07
ENSMUSG00000061482	H4c4	H4 clustered histone 4 [Source:MGI Symbol;Acc:MGI:2448423]	8.59992	-2.49515	0.031668
ENSMUSG00000002980	Bcam	basal cell adhesion molecule [Source:MGI Symbol;Acc:MGI:1929940]	292.749	-2.49427	4.96545e-19
ENSMUSG00000046908	Ltb4r1	leukotriene B4 receptor 1 [Source:MGI Symbol;Acc:MGI:1309472]	8.63673	-2.49387	0.0398227
ENSMUSG00000061048	Cdh3	cadherin 3 [Source:MGI Symbol;Acc:MGI:88356]	172.008	-2.49343	7.87087e-16
ENSMUSG00000086298	Gm11716	predicted gene 11716 [Source:MGI Symbol;Acc:MGI:3649215]	8.63681	-2.49332	0.0349116
ENSMUSG00000078234	Klhdc7a	kelch domain containing 7A [Source:MGI Symbol;Acc:MGI:2444612]	273.182	-2.49156	1.96837e-20
ENSMUSG00000034684	Sema3f	sema domain, immunoglobulin domain (Ig), short basic domain, secreted, (semaphorin) 3F [Source:MGI Symbol;Acc:MGI:1096347]	25.8151	-2.49076	0.000336762
ENSMUSG00000041372	B4galnt3	beta-1,4-N-acetyl-galactosaminyl transferase 3 [Source:MGI Symbol;Acc:MGI:3041155]	965.678	-2.48781	1.74653e-35
ENSMUSG00000002908	Kcnn1	potassium intermediate/small conductance calcium-activated channel, subfamily N, member 1 [Source:MGI Symbol;Acc:MGI:1933993]	44.3293	-2.48565	7.47764e-06
ENSMUSG00000005514	Por	P450 (cytochrome) oxidoreductase [Source:MGI Symbol;Acc:MGI:97744]	5893.6	-2.48261	7.4748e-38
ENSMUSG00000029070	Mxra8	matrix-remodelling associated 8 [Source:MGI Symbol;Acc:MGI:1922011]	8223.09	-2.48174	5.12038e-37
ENSMUSG00000050164	Mchr1	melanin-concentrating hormone receptor 1 [Source:MGI Symbol;Acc:MGI:2180756]	127.985	-2.47916	1.0709e-12
ENSMUSG00000006731	B4galnt1	beta-1,4-N-acetyl-galactosaminyl transferase 1 [Source:MGI Symbol;Acc:MGI:1342057]	921.503	-2.47714	1.26967e-28
ENSMUSG00000115388	Eppk1	epiplakin 1 [Source:MGI Symbol;Acc:MGI:2386306]	21.3101	-2.47567	0.000985776
ENSMUSG00000039813	Tbc1d2	TBC1 domain family, member 2 [Source:MGI Symbol;Acc:MGI:2652885]	472.466	-2.47041	4.53213e-25
ENSMUSG00000023031	Cela1	chymotrypsin-like elastase family, member 1 [Source:MGI Symbol;Acc:MGI:95314]	38.1735	-2.46809	1.77053e-05
ENSMUSG00000001021	S100a3	S100 calcium binding protein A3 [Source:MGI Symbol;Acc:MGI:1338849]	117.295	-2.46773	7.90731e-12
ENSMUSG00000073758	Sh3d21	SH3 domain containing 21 [Source:MGI Symbol;Acc:MGI:1914188]	52.337	-2.467	1.69209e-06
ENSMUSG00000058966	Fam57b	family with sequence similarity 57, member B [Source:MGI Symbol;Acc:MGI:1916202]	11.2567	-2.46419	0.0172536
ENSMUSG00000002324	Rec8	REC8 meiotic recombination protein [Source:MGI Symbol;Acc:MGI:1929645]	16.9961	-2.46364	0.00730031
ENSMUSG00000029120	Ppp2r2c	protein phosphatase 2, regulatory subunit B, gamma [Source:MGI Symbol;Acc:MGI:2442660]	8.46109	-2.46301	0.0339431
ENSMUSG00000037060	Cavin3	caveolae associated 3 [Source:MGI Symbol;Acc:MGI:1923422]	663.229	-2.46265	9.81391e-25
ENSMUSG00000038775	Vill	villin-like [Source:MGI Symbol;Acc:MGI:1201781]	8.49798	-2.46195	0.0426748
ENSMUSG00000018865	Sult4a1	sulfotransferase family 4A, member 1 [Source:MGI Symbol;Acc:MGI:1888971]	98.2831	-2.4561	1.02675e-09
ENSMUSG00000051811	Cox6b2	cytochrome c oxidase subunit 6B2 [Source:MGI Symbol;Acc:MGI:3044182]	399.296	-2.45339	1.00387e-18
ENSMUSG00000026051	Ecrg4	ECRG4 augurin precursor [Source:MGI Symbol;Acc:MGI:1926146]	8.43946	-2.4515	0.0428842
ENSMUSG00000020424	Castor1	cytosolic arginine sensor for mTORC1 subunit 1 [Source:MGI Symbol;Acc:MGI:1919212]	137.2	-2.45129	3.10235e-11
ENSMUSG00000076281	Gm24270	predicted gene, 24270 [Source:MGI Symbol;Acc:MGI:5454047]	111.586	-2.44663	0.0275833
ENSMUSG00000046814	Gchfr	GTP cyclohydrolase I feedback regulator [Source:MGI Symbol;Acc:MGI:2443977]	481.37	-2.44648	2.91913e-18
ENSMUSG00000040938	Slc16a11	solute carrier family 16 (monocarboxylic acid transporters), member 11 [Source:MGI Symbol;Acc:MGI:2663709]	143.675	-2.44488	1.9995e-12
ENSMUSG00000031429	Psmd10	proteasome (prosome, macropain) 26S subunit, non-ATPase, 10 [Source:MGI Symbol;Acc:MGI:1858898]	27.6429	-2.44139	0.00308403
ENSMUSG00000000359	Rem1	rad and gem related GTP binding protein 1 [Source:MGI Symbol;Acc:MGI:1097696]	1267.76	-2.44119	2.30101e-31
ENSMUSG00000027800	Tm4sf1	transmembrane 4 superfamily member 1 [Source:MGI Symbol;Acc:MGI:104678]	9088.04	-2.4398	1.34297e-43
ENSMUSG00000068335	Dok1	docking protein 1 [Source:MGI Symbol;Acc:MGI:893587]	2847.86	-2.43867	3.66237e-29
ENSMUSG00000029861	Fam131b	family with sequence similarity 131, member B [Source:MGI Symbol;Acc:MGI:1923406]	664.663	-2.43833	7.61523e-30
ENSMUSG00000007888	Crlf1	cytokine receptor-like factor 1 [Source:MGI Symbol;Acc:MGI:1340030]	11445.2	-2.43803	6.0274e-27
ENSMUSG00000006462	A530013C23Rik	RIKEN cDNA A530013C23 gene [Source:MGI Symbol;Acc:MGI:3041178]	15.2498	-2.43439	0.00540886
ENSMUSG00000032548	Slco2a1	solute carrier organic anion transporter family, member 2a1 [Source:MGI Symbol;Acc:MGI:1346021]	688.893	-2.43281	2.62272e-26
ENSMUSG00000004791	Pgf	placental growth factor [Source:MGI Symbol;Acc:MGI:105095]	1942.38	-2.42948	1.6351e-27
ENSMUSG00000086665	Gm13067	predicted gene 13067 [Source:MGI Symbol;Acc:MGI:3651968]	17.9652	-2.42908	0.00269085
ENSMUSG00000027386	Fbln7	fibulin 7 [Source:MGI Symbol;Acc:MGI:1917620]	13.7746	-2.42568	0.0110151
ENSMUSG00000023966	Rsph9	radial spoke head 9 homolog (Chlamydomonas) [Source:MGI Symbol;Acc:MGI:1922814]	185.65	-2.42143	4.54842e-15
ENSMUSG00000035506	Slc12a8	solute carrier family 12 (potassium/chloride transporters), member 8 [Source:MGI Symbol;Acc:MGI:2443672]	10.9791	-2.41486	0.0194205
ENSMUSG00000064125	Prr36	proline rich 36 [Source:MGI Symbol;Acc:MGI:3605626]	24.615	-2.40986	0.000614454
ENSMUSG00000021957	Tkt	transketolase [Source:MGI Symbol;Acc:MGI:105992]	1743.02	-2.40867	6.56098e-27
ENSMUSG00000041669	Prima1	proline rich membrane anchor 1 [Source:MGI Symbol;Acc:MGI:1926097]	24.5194	-2.40693	0.000540096
ENSMUSG00000020312	Shc2	SHC (Src homology 2 domain containing) transforming protein 2 [Source:MGI Symbol;Acc:MGI:106180]	65.4638	-2.40636	1.4382e-07
ENSMUSG00000084183	Gm12009	predicted gene 12009 [Source:MGI Symbol;Acc:MGI:3651311]	12.3151	-2.40543	0.0167874
ENSMUSG00000048826	Dact2	dishevelled-binding antagonist of beta-catenin 2 [Source:MGI Symbol;Acc:MGI:1920347]	92.73	-2.40524	2.00839e-08
ENSMUSG00000046546	Fam43a	family with sequence similarity 43, member A [Source:MGI Symbol;Acc:MGI:2676309]	87.0184	-2.40377	1.02211e-09
ENSMUSG00000035678	Tnfsf9	tumor necrosis factor (ligand) superfamily, member 9 [Source:MGI Symbol;Acc:MGI:1101058]	104.668	-2.40316	3.46742e-10
ENSMUSG00000059022	Kcp	kielin/chordin-like protein [Source:MGI Symbol;Acc:MGI:2141640]	10.862	-2.39916	0.02216
ENSMUSG00000109715	Gm45606	predicted gene 45606 [Source:MGI Symbol;Acc:MGI:5791442]	21.7606	-2.39873	0.00143297
ENSMUSG00000044197	Gpr146	G protein-coupled receptor 146 [Source:MGI Symbol;Acc:MGI:1933113]	105.874	-2.39767	8.63284e-10
ENSMUSG00000038167	Plekhg6	pleckstrin homology domain containing, family G (with RhoGef domain) member 6 [Source:MGI Symbol;Acc:MGI:2682298]	28.5271	-2.39653	0.000681005
ENSMUSG00000090210	Itga10	integrin, alpha 10 [Source:MGI Symbol;Acc:MGI:2153482]	81.2296	-2.39521	4.94977e-09
ENSMUSG00000001123	Lgals9	lectin, galactose binding, soluble 9 [Source:MGI Symbol;Acc:MGI:109496]	569.493	-2.39013	2.56908e-26
ENSMUSG00000043664	Tmem221	transmembrane protein 221 [Source:MGI Symbol;Acc:MGI:3525074]	8.0877	-2.38865	0.044029
ENSMUSG00000079560	Hoxa3	homeobox A3 [Source:MGI Symbol;Acc:MGI:96175]	122.52	-2.38739	4.97502e-12
ENSMUSG00000032036	Kirrel3	kirre like nephrin family adhesion molecule 3 [Source:MGI Symbol;Acc:MGI:1914953]	87.4477	-2.38443	4.01768e-09
ENSMUSG00000042216	Sgsm1	small G protein signaling modulator 1 [Source:MGI Symbol;Acc:MGI:107320]	25.5779	-2.38175	0.00088908
ENSMUSG00000039110	Mycbpap	MYCBP associated protein [Source:MGI Symbol;Acc:MGI:2388726]	20.205	-2.38166	0.00344649
ENSMUSG00000031849	Comp	cartilage oligomeric matrix protein [Source:MGI Symbol;Acc:MGI:88469]	37.6215	-2.38033	3.66902e-05
ENSMUSG00000043243	Fam129c	family with sequence similarity 129, member C [Source:MGI Symbol;Acc:MGI:3686743]	28.2345	-2.38008	0.000328839
ENSMUSG00000078350	Smim1	small integral membrane protein 1 [Source:MGI Symbol;Acc:MGI:1916109]	54.8337	-2.3706	3.82498e-06
ENSMUSG00000000308	Ckmt1	creatine kinase, mitochondrial 1, ubiquitous [Source:MGI Symbol;Acc:MGI:99441]	12.0219	-2.36943	0.0166006
ENSMUSG00000033488	Cryzl2	crystallin zeta like 2 [Source:MGI Symbol;Acc:MGI:2448516]	22.6863	-2.36771	0.00113958
ENSMUSG00000031805	Jak3	Janus kinase 3 [Source:MGI Symbol;Acc:MGI:99928]	113.001	-2.36261	7.85541e-10
ENSMUSG00000071076	Jund	jun D proto-oncogene [Source:MGI Symbol;Acc:MGI:96648]	43.678	-2.35362	6.82302e-05
ENSMUSG00000020473	Aebp1	AE binding protein 1 [Source:MGI Symbol;Acc:MGI:1197012]	4689.42	-2.35014	5.35057e-34
ENSMUSG00000023043	Krt18	keratin 18 [Source:MGI Symbol;Acc:MGI:96692]	352.13	-2.34999	5.86526e-20
ENSMUSG00000009687	Fxyd5	FXYD domain-containing ion transport regulator 5 [Source:MGI Symbol;Acc:MGI:1201785]	593.497	-2.34301	6.11271e-25
ENSMUSG00000043857	Mgat5b	mannoside acetylglucosaminyltransferase 5, isoenzyme B [Source:MGI Symbol;Acc:MGI:3606200]	18.3418	-2.34299	0.00336505
ENSMUSG00000009614	Sardh	sarcosine dehydrogenase [Source:MGI Symbol;Acc:MGI:2183102]	589.116	-2.34155	1.72286e-24
ENSMUSG00000041351	Rap1gap	Rap1 GTPase-activating protein [Source:MGI Symbol;Acc:MGI:109338]	220.488	-2.34091	8.1658e-15
ENSMUSG00000081214	Rpl35a-ps2	ribosomal protein L35A, pseudogene 2 [Source:MGI Symbol;Acc:MGI:3705461]	21.0139	-2.34037	0.00188606
ENSMUSG00000030707	Coro1a	coronin, actin binding protein 1A [Source:MGI Symbol;Acc:MGI:1345961]	24.9265	-2.33537	0.00119054
ENSMUSG00000033022	Cdo1	cysteine dioxygenase 1, cytosolic [Source:MGI Symbol;Acc:MGI:105925]	65.4056	-2.3351	1.93185e-07
ENSMUSG00000020178	Adora2a	adenosine A2a receptor [Source:MGI Symbol;Acc:MGI:99402]	31.3638	-2.33203	0.000239328
ENSMUSG00000027078	Ube2l6	ubiquitin-conjugating enzyme E2L 6 [Source:MGI Symbol;Acc:MGI:1914500]	237.565	-2.33147	4.16265e-15
ENSMUSG00000117730	Gm5503	predicted gene 5503 [Source:MGI Symbol;Acc:MGI:3646950]	13.0434	-2.32418	0.016121
ENSMUSG00000037254	Itih2	inter-alpha trypsin inhibitor, heavy chain 2 [Source:MGI Symbol;Acc:MGI:96619]	19.4805	-2.32294	0.00259966
ENSMUSG00000078954	Arhgap8	Rho GTPase activating protein 8 [Source:MGI Symbol;Acc:MGI:1920417]	10.4084	-2.3229	0.0302821
ENSMUSG00000010307	Tmem86a	transmembrane protein 86A [Source:MGI Symbol;Acc:MGI:1915143]	572.289	-2.32211	9.40727e-19
ENSMUSG00000018012	Rac3	Rac family small GTPase 3 [Source:MGI Symbol;Acc:MGI:2180784]	116.928	-2.32188	1.23528e-09
ENSMUSG00000023191	P3h3	prolyl 3-hydroxylase 3 [Source:MGI Symbol;Acc:MGI:1315208]	969.792	-2.32112	5.39997e-25
ENSMUSG00000043099	Hic1	hypermethylated in cancer 1 [Source:MGI Symbol;Acc:MGI:1338010]	234.652	-2.31895	5.28575e-12
ENSMUSG00000075702	Selenom	selenoprotein M [Source:MGI Symbol;Acc:MGI:2149786]	884.832	-2.31457	1.87968e-19
ENSMUSG00000115783	Bc1	brain cytoplasmic RNA 1 [Source:MGI Symbol;Acc:MGI:104905]	705.823	-2.31022	0.000434509
ENSMUSG00000029816	Gpnmb	glycoprotein (transmembrane) nmb [Source:MGI Symbol;Acc:MGI:1934765]	3238.11	-2.30971	3.87082e-39
ENSMUSG00000091971	Hspa1a	heat shock protein 1A [Source:MGI Symbol;Acc:MGI:96244]	57.7532	-2.3031	8.42203e-07
ENSMUSG00000098104	Gm6085	predicted gene 6085 [Source:MGI Symbol;Acc:MGI:3646770]	15.444	-2.3026	0.00991216
ENSMUSG00000008035	Mid1ip1	Mid1 interacting protein 1 (gastrulation specific G12-like (zebrafish)) [Source:MGI Symbol;Acc:MGI:1915291]	1540.93	-2.29778	7.06299e-35
ENSMUSG00000103735	Gm38317	predicted gene, 38317 [Source:MGI Symbol;Acc:MGI:5611545]	17.9033	-2.29178	0.00582791
ENSMUSG00000054418	2900041M22Rik	RIKEN cDNA 2900041M22 gene [Source:MGI Symbol;Acc:MGI:1925653]	12.7502	-2.29022	0.017004
ENSMUSG00000007805	Twist2	twist basic helix-loop-helix transcription factor 2 [Source:MGI Symbol;Acc:MGI:104685]	10.1738	-2.28916	0.0286758
ENSMUSG00000031504	Rab20	RAB20, member RAS oncogene family [Source:MGI Symbol;Acc:MGI:102789]	47.1627	-2.28877	1.18163e-05
ENSMUSG00000002020	Ltbp2	latent transforming growth factor beta binding protein 2 [Source:MGI Symbol;Acc:MGI:99502]	1477.8	-2.28672	2.32044e-34
ENSMUSG00000057666	Gapdh	glyceraldehyde-3-phosphate dehydrogenase [Source:MGI Symbol;Acc:MGI:95640]	568.988	-2.28592	0.0199183
ENSMUSG00000005107	Slc2a9	solute carrier family 2 (facilitated glucose transporter), member 9 [Source:MGI Symbol;Acc:MGI:2152844]	98.8902	-2.28515	1.4632e-09
ENSMUSG00000060572	Mfap2	microfibrillar-associated protein 2 [Source:MGI Symbol;Acc:MGI:99559]	133.48	-2.28513	6.9566e-11
ENSMUSG00000048218	Amigo2	adhesion molecule with Ig like domain 2 [Source:MGI Symbol;Acc:MGI:2145995]	83.6957	-2.28506	1.16488e-08
ENSMUSG00000023032	Slc4a8	solute carrier family 4 (anion exchanger), member 8 [Source:MGI Symbol;Acc:MGI:1928745]	48.2862	-2.28441	8.28043e-06
ENSMUSG00000025207	Sema4g	sema domain, immunoglobulin domain (Ig), transmembrane domain (TM) and short cytoplasmic domain, (semaphorin) 4G [Source:MGI Symbol;Acc:MGI:1347047]	56.9477	-2.2797	1.4782e-06
ENSMUSG00000035964	Tmem59l	transmembrane protein 59-like [Source:MGI Symbol;Acc:MGI:1915187]	139.282	-2.27785	8.08e-11
ENSMUSG00000025064	Col17a1	collagen, type XVII, alpha 1 [Source:MGI Symbol;Acc:MGI:88450]	26.5069	-2.27596	0.000603467
ENSMUSG00000042626	Shc1	src homology 2 domain-containing transforming protein C1 [Source:MGI Symbol;Acc:MGI:98296]	8943.47	-2.27323	2.48275e-38
ENSMUSG00000019539	Rcn3	reticulocalbin 3, EF-hand calcium binding domain [Source:MGI Symbol;Acc:MGI:1277122]	2153.81	-2.26416	8.26001e-28
ENSMUSG00000040562	Gstm2	glutathione S-transferase, mu 2 [Source:MGI Symbol;Acc:MGI:95861]	1015.27	-2.26258	7.63588e-28
ENSMUSG00000070720	Tmem200b	transmembrane protein 200B [Source:MGI Symbol;Acc:MGI:3646343]	35.1778	-2.26181	0.000279222
ENSMUSG00000063524	Eno1	enolase 1, alpha non-neuron [Source:MGI Symbol;Acc:MGI:95393]	51967.3	-2.25791	2.61637e-29
ENSMUSG00000017314	Mpp2	membrane protein, palmitoylated 2 (MAGUK p55 subfamily member 2) [Source:MGI Symbol;Acc:MGI:1858257]	250.95	-2.25462	6.13529e-16
ENSMUSG00000072949	Acot1	acyl-CoA thioesterase 1 [Source:MGI Symbol;Acc:MGI:1349396]	191.071	-2.25445	4.74358e-13
ENSMUSG00000006519	Cyba	cytochrome b-245, alpha polypeptide [Source:MGI Symbol;Acc:MGI:1316658]	603.793	-2.25356	3.32462e-17
ENSMUSG00000102135	Gm37108	predicted gene, 37108 [Source:MGI Symbol;Acc:MGI:5610336]	9.97622	-2.25278	0.0336219
ENSMUSG00000040723	Rcsd1	RCSD domain containing 1 [Source:MGI Symbol;Acc:MGI:2676394]	14.9533	-2.24986	0.0157022
ENSMUSG00000006154	Eps8l1	EPS8-like 1 [Source:MGI Symbol;Acc:MGI:1914675]	46.0424	-2.24819	1.9427e-05
ENSMUSG00000067370	B3galt4	UDP-Gal:betaGlcNAc beta 1,3-galactosyltransferase, polypeptide 4 [Source:MGI Symbol;Acc:MGI:1859517]	51.0564	-2.24808	2.19124e-05
ENSMUSG00000053175	Bcl3	B cell leukemia/lymphoma 3 [Source:MGI Symbol;Acc:MGI:88140]	155.445	-2.24787	1.61484e-12
ENSMUSG00000082171	Rpl27-ps2	ribosomal protein L27, pseudogene 2 [Source:MGI Symbol;Acc:MGI:3649792]	12.4724	-2.24642	0.0241435
ENSMUSG00000017724	Etv4	ets variant 4 [Source:MGI Symbol;Acc:MGI:99423]	2892.91	-2.24408	1.89111e-25
ENSMUSG00000094344	Gm11942	predicted gene 11942 [Source:MGI Symbol;Acc:MGI:3650608]	803.11	-2.23968	3.26742e-16
ENSMUSG00000084845	Tmem240	transmembrane protein 240 [Source:MGI Symbol;Acc:MGI:3648074]	12.4139	-2.23876	0.0212974
ENSMUSG00000036918	Ttc7	tetratricopeptide repeat domain 7 [Source:MGI Symbol;Acc:MGI:1920999]	474.732	-2.23365	4.40599e-21
ENSMUSG00000079499	6530402F18Rik	RIKEN cDNA 6530402F18 gene [Source:MGI Symbol;Acc:MGI:1923470]	77.6261	-2.23197	7.03898e-08
ENSMUSG00000010154	Spire2	spire type actin nucleation factor 2 [Source:MGI Symbol;Acc:MGI:2446256]	222.925	-2.23042	4.28827e-14
ENSMUSG00000034786	Gpsm3	G-protein signalling modulator 3 (AGS3-like, C. elegans) [Source:MGI Symbol;Acc:MGI:2146785]	119.363	-2.22715	8.82087e-09
ENSMUSG00000039208	Metrnl	meteorin, glial cell differentiation regulator-like [Source:MGI Symbol;Acc:MGI:2384806]	284.991	-2.22581	2.22235e-14
ENSMUSG00000047654	Tssk6	testis-specific serine kinase 6 [Source:MGI Symbol;Acc:MGI:2148775]	9.8374	-2.22427	0.0374584
ENSMUSG00000029596	Sdsl	serine dehydratase-like [Source:MGI Symbol;Acc:MGI:2182607]	29.4536	-2.22177	0.000549622
ENSMUSG00000068758	Il3ra	interleukin 3 receptor, alpha chain [Source:MGI Symbol;Acc:MGI:96553]	520.49	-2.21722	2.59115e-17
ENSMUSG00000032502	Stac	src homology three (SH3) and cysteine rich domain [Source:MGI Symbol;Acc:MGI:1201400]	15.8795	-2.21675	0.00854119
ENSMUSG00000116657	Gm49774	predicted gene, 49774 [Source:MGI Symbol;Acc:MGI:6215288]	109.924	-2.21453	5.78459e-09
ENSMUSG00000008206	Cers4	ceramide synthase 4 [Source:MGI Symbol;Acc:MGI:1914510]	336.726	-2.21421	4.84498e-16
ENSMUSG00000020684	Rasl10b	RAS-like, family 10, member B [Source:MGI Symbol;Acc:MGI:2685575]	14.6755	-2.21245	0.0184551
ENSMUSG00000030630	Fah	fumarylacetoacetate hydrolase [Source:MGI Symbol;Acc:MGI:95482]	589.569	-2.21198	1.88542e-19
ENSMUSG00000047604	Frat2	frequently rearranged in advanced T cell lymphomas 2 [Source:MGI Symbol;Acc:MGI:2673967]	19.5356	-2.21123	0.00720725
ENSMUSG00000069300	H2bc11	H2B clustered histone 11 [Source:MGI Symbol;Acc:MGI:2448388]	12.1795	-2.21008	0.0216207
ENSMUSG00000053137	Mapk11	mitogen-activated protein kinase 11 [Source:MGI Symbol;Acc:MGI:1338024]	380.331	-2.20736	1.03576e-17
ENSMUSG00000020407	Upp1	uridine phosphorylase 1 [Source:MGI Symbol;Acc:MGI:1097668]	390.997	-2.20631	3.93576e-18
ENSMUSG00000006205	Htra1	HtrA serine peptidase 1 [Source:MGI Symbol;Acc:MGI:1929076]	317.957	-2.205	4.0527e-16
ENSMUSG00000030431	Tmem238	transmembrane protein 238 [Source:MGI Symbol;Acc:MGI:1922935]	44.9752	-2.20425	7.08792e-05
ENSMUSG00000022623	Shank3	SH3 and multiple ankyrin repeat domains 3 [Source:MGI Symbol;Acc:MGI:1930016]	130.967	-2.20363	6.05553e-11
ENSMUSG00000034255	Arhgap27	Rho GTPase activating protein 27 [Source:MGI Symbol;Acc:MGI:1916903]	130.923	-2.20238	1.52696e-10
ENSMUSG00000022415	Syngr1	synaptogyrin 1 [Source:MGI Symbol;Acc:MGI:1328323]	18.2368	-2.20199	0.00743702
ENSMUSG00000110935	Gm8834	predicted gene 8834 [Source:MGI Symbol;Acc:MGI:3646859]	14.5951	-2.20114	0.0283163
ENSMUSG00000035692	Isg15	ISG15 ubiquitin-like modifier [Source:MGI Symbol;Acc:MGI:1855694]	16.8637	-2.19363	0.00796551
ENSMUSG00000037621	Atoh8	atonal bHLH transcription factor 8 [Source:MGI Symbol;Acc:MGI:1918343]	4172.93	-2.19349	3.63252e-23
ENSMUSG00000026879	Gsn	gelsolin [Source:MGI Symbol;Acc:MGI:95851]	10648.8	-2.1912	3.37091e-28
ENSMUSG00000032657	Fam189b	family with sequence similarity 189, member B [Source:MGI Symbol;Acc:MGI:1915771]	1163.58	-2.19102	5.53319e-23
ENSMUSG00000020175	Rab36	RAB36, member RAS oncogene family [Source:MGI Symbol;Acc:MGI:1924127]	89.9662	-2.18614	1.15297e-08
ENSMUSG00000022562	Oplah	5-oxoprolinase (ATP-hydrolysing) [Source:MGI Symbol;Acc:MGI:1922725]	201.667	-2.18486	4.56578e-12
ENSMUSG00000044786	Zfp36	zinc finger protein 36 [Source:MGI Symbol;Acc:MGI:99180]	419.181	-2.1819	7.20395e-17
ENSMUSG00000041757	Plekha6	pleckstrin homology domain containing, family A member 6 [Source:MGI Symbol;Acc:MGI:2388662]	21.5632	-2.17871	0.00336436
ENSMUSG00000032841	Prr5l	proline rich 5 like [Source:MGI Symbol;Acc:MGI:1919696]	52.5391	-2.17769	1.03546e-05
ENSMUSG00000089762	Ier5l	immediate early response 5-like [Source:MGI Symbol;Acc:MGI:1919750]	1202.14	-2.17696	3.80813e-15
ENSMUSG00000025511	Tspan4	tetraspanin 4 [Source:MGI Symbol;Acc:MGI:1928097]	3065.95	-2.17283	3.54829e-22
ENSMUSG00000035172	Plekhh3	pleckstrin homology domain containing, family H (with MyTH4 domain) member 3 [Source:MGI Symbol;Acc:MGI:2384950]	277.501	-2.17166	1.10625e-14
ENSMUSG00000111348	Gm19531	predicted gene, 19531 [Source:MGI Symbol;Acc:MGI:5011716]	10.7045	-2.17122	0.0340667
ENSMUSG00000021118	Plek2	pleckstrin 2 [Source:MGI Symbol;Acc:MGI:1351466]	23.7515	-2.16919	0.00179893
ENSMUSG00000011267	Zfp296	zinc finger protein 296 [Source:MGI Symbol;Acc:MGI:1926956]	38.0909	-2.16845	0.000159931
ENSMUSG00000044037	Als2cl	ALS2 C-terminal like [Source:MGI Symbol;Acc:MGI:2447532]	51.1743	-2.1682	1.7785e-05
ENSMUSG00000038366	Lasp1	LIM and SH3 protein 1 [Source:MGI Symbol;Acc:MGI:109656]	8935.9	-2.16416	3.45277e-31
ENSMUSG00000031375	Bgn	biglycan [Source:MGI Symbol;Acc:MGI:88158]	22443.1	-2.16272	2.64558e-35
ENSMUSG00000071647	Eml3	echinoderm microtubule associated protein like 3 [Source:MGI Symbol;Acc:MGI:2387612]	1364.18	-2.15985	1.86722e-22
ENSMUSG00000053004	Hrh1	histamine receptor H1 [Source:MGI Symbol;Acc:MGI:107619]	47.2465	-2.15951	2.06325e-05
ENSMUSG00000085401	Slc39a1-ps	solute carrier family 39 (zinc transporter), member 1, pseudogene [Source:MGI Symbol;Acc:MGI:3615375]	13.0252	-2.1593	0.0211196
ENSMUSG00000083337	Gm11539	predicted gene 11539 [Source:MGI Symbol;Acc:MGI:3651911]	29.5153	-2.15736	0.000743796
ENSMUSG00000032492	Pth1r	parathyroid hormone 1 receptor [Source:MGI Symbol;Acc:MGI:97801]	14.1484	-2.1563	0.0148965
ENSMUSG00000024845	Tmem134	transmembrane protein 134 [Source:MGI Symbol;Acc:MGI:1914240]	91.9913	-2.15566	6.87374e-08
ENSMUSG00000097328	Tnfsf12	tumor necrosis factor (ligand) superfamily, member 12 [Source:MGI Symbol;Acc:MGI:1196259]	120.302	-2.15504	3.89046e-10
ENSMUSG00000073889	Il11ra1	interleukin 11 receptor, alpha chain 1 [Source:MGI Symbol;Acc:MGI:107426]	334.949	-2.15452	2.015e-15
ENSMUSG00000003528	Slc25a1	solute carrier family 25 (mitochondrial carrier, citrate transporter), member 1 [Source:MGI Symbol;Acc:MGI:1345283]	980.049	-2.15347	7.24643e-22
ENSMUSG00000064215	Ifi27	interferon, alpha-inducible protein 27 [Source:MGI Symbol;Acc:MGI:1277180]	537.327	-2.15346	7.65161e-18
ENSMUSG00000054342	Kcnn4	potassium intermediate/small conductance calcium-activated channel, subfamily N, member 4 [Source:MGI Symbol;Acc:MGI:1277957]	836.795	-2.14669	3.85607e-18
ENSMUSG00000044254	Pcsk9	proprotein convertase subtilisin/kexin type 9 [Source:MGI Symbol;Acc:MGI:2140260]	136.107	-2.14385	2.52629e-09
ENSMUSG00000050908	Tvp23a	trans-golgi network vesicle protein 23A [Source:MGI Symbol;Acc:MGI:3665441]	140.607	-2.14328	5.33659e-11
ENSMUSG00000036256	Igfbp7	insulin-like growth factor binding protein 7 [Source:MGI Symbol;Acc:MGI:1352480]	1469.47	-2.14303	5.55475e-22
ENSMUSG00000068874	Selenbp1	selenium binding protein 1 [Source:MGI Symbol;Acc:MGI:96825]	34.0174	-2.14226	0.000382921
ENSMUSG00000020601	Trib2	tribbles pseudokinase 2 [Source:MGI Symbol;Acc:MGI:2145021]	137.824	-2.13974	4.19928e-11
ENSMUSG00000001249	Hpn	hepsin [Source:MGI Symbol;Acc:MGI:1196620]	21.0509	-2.13564	0.00491263
ENSMUSG00000018740	Slc25a35	solute carrier family 25, member 35 [Source:MGI Symbol;Acc:MGI:1919248]	39.6862	-2.1354	0.000108953
ENSMUSG00000002227	Mov10	Mov10 RISC complex RNA helicase [Source:MGI Symbol;Acc:MGI:97054]	779.448	-2.13408	7.35853e-24
ENSMUSG00000035828	Pim3	proviral integration site 3 [Source:MGI Symbol;Acc:MGI:1355297]	2452.39	-2.13351	2.25074e-24
ENSMUSG00000064080	Fbln2	fibulin 2 [Source:MGI Symbol;Acc:MGI:95488]	1933.48	-2.13079	2.11113e-30
ENSMUSG00000050132	Sarm1	sterile alpha and HEAT/Armadillo motif containing 1 [Source:MGI Symbol;Acc:MGI:2136419]	82.6338	-2.12928	3.60318e-07
ENSMUSG00000057163	Prss2	protease, serine 2 [Source:MGI Symbol;Acc:MGI:102759]	48.9097	-2.12883	5.72264e-05
ENSMUSG00000090544	Gm6576	predicted gene 6576 [Source:MGI Symbol;Acc:MGI:3646644]	30.3329	-2.12864	0.00211075
ENSMUSG00000020865	Abcc3	ATP-binding cassette, sub-family C (CFTR/MRP), member 3 [Source:MGI Symbol;Acc:MGI:1923658]	55.8192	-2.1282	1.69152e-05
ENSMUSG00000071657	Bscl2	Berardinelli-Seip congenital lipodystrophy 2 (seipin) [Source:MGI Symbol;Acc:MGI:1298392]	418.488	-2.12475	6.39292e-19
ENSMUSG00000014158	Trpv4	transient receptor potential cation channel, subfamily V, member 4 [Source:MGI Symbol;Acc:MGI:1926945]	46.413	-2.12366	5.11258e-05
ENSMUSG00000003355	Fkbp11	FK506 binding protein 11 [Source:MGI Symbol;Acc:MGI:1913370]	618.669	-2.12356	1.6942e-17
ENSMUSG00000022817	Itgb5	integrin beta 5 [Source:MGI Symbol;Acc:MGI:96614]	1375.72	-2.12343	5.58783e-24
ENSMUSG00000001025	S100a6	S100 calcium binding protein A6 (calcyclin) [Source:MGI Symbol;Acc:MGI:1339467]	54267.1	-2.12318	1.88658e-23
ENSMUSG00000022620	Arsa	arylsulfatase A [Source:MGI Symbol;Acc:MGI:88077]	505.702	-2.12139	6.56884e-17
ENSMUSG00000003352	Cacnb3	calcium channel, voltage-dependent, beta 3 subunit [Source:MGI Symbol;Acc:MGI:103307]	2015.44	-2.12096	8.0578e-25
ENSMUSG00000001507	Itga3	integrin alpha 3 [Source:MGI Symbol;Acc:MGI:96602]	6728.75	-2.11949	4.36598e-29
ENSMUSG00000044250	Pced1b	PC-esterase domain containing 1B [Source:MGI Symbol;Acc:MGI:2446270]	38.0941	-2.1172	0.000141889
ENSMUSG00000050737	Ptges	prostaglandin E synthase [Source:MGI Symbol;Acc:MGI:1927593]	454.697	-2.11654	1.73802e-17
ENSMUSG00000038264	Sema7a	sema domain, immunoglobulin domain (Ig), and GPI membrane anchor, (semaphorin) 7A [Source:MGI Symbol;Acc:MGI:1306826]	6078.9	-2.11523	1.53999e-27
ENSMUSG00000085521	4930526A20Rik	RIKEN cDNA 4930526A20 gene [Source:MGI Symbol;Acc:MGI:3612449]	13.8117	-2.10955	0.0234378
ENSMUSG00000070509	Rgma	repulsive guidance molecule family member A [Source:MGI Symbol;Acc:MGI:2679262]	160.941	-2.10854	1.71563e-10
ENSMUSG00000113936	Gm8784	predicted gene 8784 [Source:MGI Symbol;Acc:MGI:3646031]	11.5283	-2.10851	0.0351363
ENSMUSG00000022474	Pmm1	phosphomannomutase 1 [Source:MGI Symbol;Acc:MGI:1353418]	1133.3	-2.10636	7.91677e-20
ENSMUSG00000027254	Map1a	microtubule-associated protein 1 A [Source:MGI Symbol;Acc:MGI:1306776]	1783.41	-2.10565	2.69286e-31
ENSMUSG00000080006	Rps19-ps7	ribosomal protein S19, pseudogene 7 [Source:MGI Symbol;Acc:MGI:3652235]	17.1971	-2.10436	0.00907243
ENSMUSG00000005142	Man2b1	mannosidase 2, alpha B1 [Source:MGI Symbol;Acc:MGI:107286]	1976.12	-2.10342	9.99094e-27
ENSMUSG00000086324	Gm15564	predicted gene 15564 [Source:MGI Symbol;Acc:MGI:3783013]	25.2379	-2.09987	0.00703511
ENSMUSG00000029119	Man2b2	mannosidase 2, alpha B2 [Source:MGI Symbol;Acc:MGI:1195262]	874.908	-2.09862	1.19012e-19
ENSMUSG00000041571	Selenow	selenoprotein W [Source:MGI Symbol;Acc:MGI:1100878]	2400.1	-2.09693	4.23205e-20
ENSMUSG00000028337	Coro2a	coronin, actin binding protein 2A [Source:MGI Symbol;Acc:MGI:1345966]	20.5233	-2.09689	0.00770927
ENSMUSG00000032174	Icam5	intercellular adhesion molecule 5, telencephalin [Source:MGI Symbol;Acc:MGI:109430]	14.8919	-2.09615	0.0195299
ENSMUSG00000036599	Chst12	carbohydrate sulfotransferase 12 [Source:MGI Symbol;Acc:MGI:1929064]	547.944	-2.09374	1.85938e-19
ENSMUSG00000059555	Tor4a	torsin family 4, member A [Source:MGI Symbol;Acc:MGI:2442720]	1430.95	-2.09161	2.72626e-22
ENSMUSG00000066629	Rpl36-ps3	ribosomal protein L36, pseudogene 3 [Source:MGI Symbol;Acc:MGI:3642480]	10.251	-2.09137	0.0430301
ENSMUSG00000038677	Scube3	signal peptide, CUB domain, EGF-like 3 [Source:MGI Symbol;Acc:MGI:3045253]	43.192	-2.09111	6.51568e-05
ENSMUSG00000044986	Tst	thiosulfate sulfurtransferase, mitochondrial [Source:MGI Symbol;Acc:MGI:98852]	233.284	-2.09096	8.68412e-12
ENSMUSG00000073411	H2-D1	histocompatibility 2, D region locus 1 [Source:MGI Symbol;Acc:MGI:95896]	1475.75	-2.09078	2.3595e-22
ENSMUSG00000078776	9530053A07Rik	RIKEN cDNA 9530053A07 gene [Source:MGI Symbol;Acc:MGI:2442118]	218.482	-2.09022	2.25995e-11
ENSMUSG00000090291	Lrrc10b	leucine rich repeat containing 10B [Source:MGI Symbol;Acc:MGI:2685551]	18.1815	-2.08984	0.00759234
ENSMUSG00000038884	Shfl	shiftless antiviral inhibitor of ribosomal frameshifting [Source:MGI Symbol;Acc:MGI:2441788]	27.3091	-2.08926	0.0014288
ENSMUSG00000024338	Psmb8	proteasome (prosome, macropain) subunit, beta type 8 (large multifunctional peptidase 7) [Source:MGI Symbol;Acc:MGI:1346527]	36.4369	-2.08926	0.000344012
ENSMUSG00000027932	Slc27a3	solute carrier family 27 (fatty acid transporter), member 3 [Source:MGI Symbol;Acc:MGI:1347358]	1459.74	-2.08923	2.7763e-19
ENSMUSG00000022610	Mapk12	mitogen-activated protein kinase 12 [Source:MGI Symbol;Acc:MGI:1353438]	225.003	-2.08825	1.37275e-12
ENSMUSG00000036545	Adamts2	a disintegrin-like and metallopeptidase (reprolysin type) with thrombospondin type 1 motif, 2 [Source:MGI Symbol;Acc:MGI:1347356]	290.615	-2.08741	6.59787e-15
ENSMUSG00000117975	Itprip	inositol 1,4,5-triphosphate receptor interacting protein [Source:MGI Symbol;Acc:MGI:3042776]	3348.38	-2.08512	2.86044e-25
ENSMUSG00000043618	Eif5al3-ps	eukaryotic translation initiation factor 5A-like 3, pseudogene [Source:MGI Symbol;Acc:MGI:3643585]	11.3525	-2.08499	0.0349926
ENSMUSG00000028737	Aldh4a1	aldehyde dehydrogenase 4 family, member A1 [Source:MGI Symbol;Acc:MGI:2443883]	375.226	-2.08456	4.14566e-16
ENSMUSG00000045555	Mettl24	methyltransferase like 24 [Source:MGI Symbol;Acc:MGI:3045338]	70.2608	-2.08261	2.69912e-06
ENSMUSG00000047428	Dlk2	delta like non-canonical Notch ligand 2 [Source:MGI Symbol;Acc:MGI:2146838]	702.118	-2.08034	9.41805e-19
ENSMUSG00000018920	Cxcl16	chemokine (C-X-C motif) ligand 16 [Source:MGI Symbol;Acc:MGI:1932682]	21.4646	-2.07502	0.00505701
ENSMUSG00000046623	Gjb4	gap junction protein, beta 4 [Source:MGI Symbol;Acc:MGI:95722]	21.4646	-2.07502	0.00505701
ENSMUSG00000025473	Adam8	a disintegrin and metallopeptidase domain 8 [Source:MGI Symbol;Acc:MGI:107825]	350.543	-2.07465	8.22602e-17
ENSMUSG00000001911	Nfix	nuclear factor I/X [Source:MGI Symbol;Acc:MGI:97311]	4831.98	-2.07285	3.78686e-31
ENSMUSG00000044117	Bmerb1	bMERB domain containing 1 [Source:MGI Symbol;Acc:MGI:1914504]	19.1442	-2.07121	0.00700599
ENSMUSG00000032118	Fez1	fasciculation and elongation protein zeta 1 (zygin I) [Source:MGI Symbol;Acc:MGI:2670976]	385.482	-2.07098	5.59243e-19
ENSMUSG00000058542	Gm15590	predicted gene 15590 [Source:MGI Symbol;Acc:MGI:3831433]	137.293	-2.07049	9.8561e-10
ENSMUSG00000038721	Hoxb7	homeobox B7 [Source:MGI Symbol;Acc:MGI:96188]	17.9473	-2.07013	0.00956562
ENSMUSG00000022456	Septin3	septin 3 [Source:MGI Symbol;Acc:MGI:1345148]	29.1826	-2.06983	0.000983063
ENSMUSG00000059714	Flot1	flotillin 1 [Source:MGI Symbol;Acc:MGI:1100500]	1272.44	-2.0688	2.51373e-21
ENSMUSG00000030032	Wdr54	WD repeat domain 54 [Source:MGI Symbol;Acc:MGI:1922909]	195.484	-2.06738	7.54996e-11
ENSMUSG00000026839	Upp2	uridine phosphorylase 2 [Source:MGI Symbol;Acc:MGI:1923904]	34.7862	-2.06493	0.000403997
ENSMUSG00000064326	Siva1	SIVA1, apoptosis-inducing factor [Source:MGI Symbol;Acc:MGI:1353606]	1511.05	-2.06413	2.90495e-18
ENSMUSG00000026814	Eng	endoglin [Source:MGI Symbol;Acc:MGI:95392]	1200.26	-2.06354	1.24447e-25
ENSMUSG00000036957	Lrfn3	leucine rich repeat and fibronectin type III domain containing 3 [Source:MGI Symbol;Acc:MGI:2442512]	287.393	-2.05988	1.11493e-13
ENSMUSG00000033152	Podxl2	podocalyxin-like 2 [Source:MGI Symbol;Acc:MGI:2442488]	211.275	-2.05931	1.20018e-12
ENSMUSG00000003541	Ier3	immediate early response 3 [Source:MGI Symbol;Acc:MGI:104814]	662.649	-2.05635	2.64892e-18
ENSMUSG00000091561	Gm6665	predicted gene 6665 [Source:MGI Symbol;Acc:MGI:3643253]	59.1981	-2.05483	4.21154e-05
ENSMUSG00000024909	Efemp2	epidermal growth factor-containing fibulin-like extracellular matrix protein 2 [Source:MGI Symbol;Acc:MGI:1891209]	4009.4	-2.05479	1.51572e-23
ENSMUSG00000027316	Gfra4	glial cell line derived neurotrophic factor family receptor alpha 4 [Source:MGI Symbol;Acc:MGI:1341873]	65.8658	-2.05356	1.50285e-05
ENSMUSG00000046711	Hmga1	high mobility group AT-hook 1 [Source:MGI Symbol;Acc:MGI:96160]	23588.7	-2.05136	7.69983e-24
ENSMUSG00000001288	Rarg	retinoic acid receptor, gamma [Source:MGI Symbol;Acc:MGI:97858]	1825.05	-2.05052	8.5481e-26
ENSMUSG00000078249	Hmga1b	high mobility group AT-hook 1B [Source:MGI Symbol;Acc:MGI:96161]	3631.67	-2.05033	1.46163e-21
ENSMUSG00000037679	Inf2	inverted formin, FH2 and WH2 domain containing [Source:MGI Symbol;Acc:MGI:1917685]	13153.9	-2.05032	7.92465e-27
ENSMUSG00000095440	Fignl2	fidgetin-like 2 [Source:MGI Symbol;Acc:MGI:3646919]	53.4556	-2.0503	5.60997e-05
ENSMUSG00000030826	Bcat2	branched chain aminotransferase 2, mitochondrial [Source:MGI Symbol;Acc:MGI:1276534]	755.632	-2.04937	3.90809e-17
ENSMUSG00000096956	Snhg18	small nucleolar RNA host gene 18 [Source:MGI Symbol;Acc:MGI:1914085]	193.368	-2.04857	9.86027e-12
ENSMUSG00000032289	Thsd4	thrombospondin, type I, domain containing 4 [Source:MGI Symbol;Acc:MGI:2672033]	34.3023	-2.04747	0.000608285
ENSMUSG00000048772	Tmem53	transmembrane protein 53 [Source:MGI Symbol;Acc:MGI:1916027]	245.437	-2.04705	6.00057e-12
ENSMUSG00000042417	Ccno	cyclin O [Source:MGI Symbol;Acc:MGI:2145534]	53.3748	-2.0467	4.81915e-05
ENSMUSG00000020884	Asgr1	asialoglycoprotein receptor 1 [Source:MGI Symbol;Acc:MGI:88081]	28.8834	-2.04666	0.00198376
ENSMUSG00000063856	Gpx1	glutathione peroxidase 1 [Source:MGI Symbol;Acc:MGI:104887]	9819.02	-2.04579	1.39287e-22
ENSMUSG00000025647	Shisa5	shisa family member 5 [Source:MGI Symbol;Acc:MGI:1915044]	4127.55	-2.04565	1.32937e-22
ENSMUSG00000028943	Espn	espin [Source:MGI Symbol;Acc:MGI:1861630]	68.665	-2.04106	3.61941e-06
ENSMUSG00000000594	Gm2a	GM2 ganglioside activator protein [Source:MGI Symbol;Acc:MGI:95762]	595.991	-2.04066	8.03956e-20
ENSMUSG00000033594	Spata2l	spermatogenesis associated 2-like [Source:MGI Symbol;Acc:MGI:1926029]	42.1021	-2.04062	0.00025282
ENSMUSG00000076441	Ass1	argininosuccinate synthetase 1 [Source:MGI Symbol;Acc:MGI:88090]	11577.3	-2.03971	3.7279e-25
ENSMUSG00000056737	Capg	capping protein (actin filament), gelsolin-like [Source:MGI Symbol;Acc:MGI:1098259]	3634.22	-2.03955	2.60464e-20
ENSMUSG00000117406	Ntn3	netrin 3 [Source:MGI Symbol;Acc:MGI:1341188]	50.8565	-2.03665	8.23987e-05
ENSMUSG00000013921	Clip3	CAP-GLY domain containing linker protein 3 [Source:MGI Symbol;Acc:MGI:1923936]	2673.96	-2.03633	4.44441e-24
ENSMUSG00000037347	Chst7	carbohydrate (N-acetylglucosamino) sulfotransferase 7 [Source:MGI Symbol;Acc:MGI:1891767]	328.635	-2.03524	5.46933e-15
ENSMUSG00000034993	Vat1	vesicle amine transport 1 [Source:MGI Symbol;Acc:MGI:1349450]	6828.1	-2.03399	7.33527e-21
ENSMUSG00000113651	Gm4900	predicted gene 4900 [Source:MGI Symbol;Acc:MGI:3646967]	46.333	-2.03323	0.000105767
ENSMUSG00000029053	Prkcz	protein kinase C, zeta [Source:MGI Symbol;Acc:MGI:97602]	19.8142	-2.03205	0.00801179
ENSMUSG00000028600	Podn	podocan [Source:MGI Symbol;Acc:MGI:2674939]	63.6792	-2.03091	4.82377e-06
ENSMUSG00000033033	Calhm2	calcium homeostasis modulator family member 2 [Source:MGI Symbol;Acc:MGI:1919941]	297.649	-2.02805	2.78981e-13
ENSMUSG00000005951	Shpk	sedoheptulokinase [Source:MGI Symbol;Acc:MGI:1921887]	27.4302	-2.02764	0.00230142
ENSMUSG00000022408	Fam83f	family with sequence similarity 83, member F [Source:MGI Symbol;Acc:MGI:2146227]	10.9791	-2.02739	0.0449243
ENSMUSG00000038058	Nod1	nucleotide-binding oligomerization domain containing 1 [Source:MGI Symbol;Acc:MGI:1341839]	665.739	-2.02637	9.83746e-22
ENSMUSG00000056596	Trnp1	TMF1-regulated nuclear protein 1 [Source:MGI Symbol;Acc:MGI:1916789]	70.297	-2.02633	5.6846e-06
ENSMUSG00000040009	Gnaz	guanine nucleotide binding protein, alpha z subunit [Source:MGI Symbol;Acc:MGI:95780]	30.6021	-2.02551	0.00129804
ENSMUSG00000019590	Cyb561	cytochrome b-561 [Source:MGI Symbol;Acc:MGI:103253]	348.623	-2.02475	3.36138e-15
ENSMUSG00000066357	Wdr6	WD repeat domain 6 [Source:MGI Symbol;Acc:MGI:1930140]	5236.11	-2.02274	1.16613e-24
ENSMUSG00000029718	Pcolce	procollagen C-endopeptidase enhancer protein [Source:MGI Symbol;Acc:MGI:105099]	4737.46	-2.02244	2.6908e-24
ENSMUSG00000028681	Ptch2	patched 2 [Source:MGI Symbol;Acc:MGI:1095405]	10.9205	-2.01923	0.0460377
ENSMUSG00000024014	Pim1	proviral integration site 1 [Source:MGI Symbol;Acc:MGI:97584]	93.9165	-2.01876	6.82119e-08
ENSMUSG00000046417	Lrrc75a	leucine rich repeat containing 75A [Source:MGI Symbol;Acc:MGI:2682293]	457.671	-2.0186	8.85473e-15
ENSMUSG00000043895	S1pr2	sphingosine-1-phosphate receptor 2 [Source:MGI Symbol;Acc:MGI:99569]	1249.02	-2.01518	1.26769e-23
ENSMUSG00000030605	Mfge8	milk fat globule-EGF factor 8 protein [Source:MGI Symbol;Acc:MGI:102768]	11511.5	-2.01358	4.6919e-24
ENSMUSG00000071724	Smpd5	sphingomyelin phosphodiesterase 5 [Source:MGI Symbol;Acc:MGI:3709877]	17.3759	-2.01214	0.019227
ENSMUSG00000030246	Ldhb	lactate dehydrogenase B [Source:MGI Symbol;Acc:MGI:96763]	2409.36	-2.00949	7.28574e-28
ENSMUSG00000102752	Gm7694	predicted gene 7694 [Source:MGI Symbol;Acc:MGI:3649135]	48.8022	-2.00913	6.07625e-05
ENSMUSG00000028923	Necap2	NECAP endocytosis associated 2 [Source:MGI Symbol;Acc:MGI:1913397]	1487.51	-2.00838	2.15359e-23
ENSMUSG00000055707	Klhl26	kelch-like 26 [Source:MGI Symbol;Acc:MGI:2443079]	3448.74	-2.00765	8.64509e-23
ENSMUSG00000040867	Begain	brain-enriched guanylate kinase-associated [Source:MGI Symbol;Acc:MGI:3044626]	28.3274	-2.00722	0.00322879
ENSMUSG00000102543	Pcdhgc5	protocadherin gamma subfamily C, 5 [Source:MGI Symbol;Acc:MGI:1935205]	476.496	-2.0071	9.57295e-17
ENSMUSG00000070858	Gm1673	predicted gene 1673 [Source:MGI Symbol;Acc:MGI:2686519]	76.1784	-2.00696	0.000465997
ENSMUSG00000024940	Ltbp3	latent transforming growth factor beta binding protein 3 [Source:MGI Symbol;Acc:MGI:1101355]	7501.27	-2.00243	2.54942e-24
ENSMUSG00000020911	Krt19	keratin 19 [Source:MGI Symbol;Acc:MGI:96693]	118.084	-2.00142	5.18677e-08
ENSMUSG00000000317	Bcl6b	B cell CLL/lymphoma 6, member B [Source:MGI Symbol;Acc:MGI:1278332]	51.8517	-2.00103	6.83551e-05
ENSMUSG00000039704	Lmbrd2	LMBR1 domain containing 2 [Source:MGI Symbol;Acc:MGI:2444173]	13.3033	2.00052	0.0395144
ENSMUSG00000019846	Lama4	laminin, alpha 4 [Source:MGI Symbol;Acc:MGI:109321]	48.5045	2.00167	0.000129455
ENSMUSG00000026097	Ormdl1	ORM1-like 1 (S. cerevisiae) [Source:MGI Symbol;Acc:MGI:2181669]	127.777	2.00196	4.60721e-09
ENSMUSG00000019907	Ppp1r12a	protein phosphatase 1, regulatory subunit 12A [Source:MGI Symbol;Acc:MGI:1309528]	936.868	2.00253	5.48523e-25
ENSMUSG00000070709	Zfp974	zinc finger protein 974 [Source:MGI Symbol;Acc:MGI:1920680]	60.1378	2.00269	1.7331e-05
ENSMUSG00000110605	Gm32856	predicted gene, 32856 [Source:MGI Symbol;Acc:MGI:5592015]	38.3607	2.00288	0.000387649
ENSMUSG00000057367	Birc2	baculoviral IAP repeat-containing 2 [Source:MGI Symbol;Acc:MGI:1197009]	181.448	2.00366	1.92131e-11
ENSMUSG00000028228	Cpne3	copine III [Source:MGI Symbol;Acc:MGI:1917818]	517.799	2.00367	2.92475e-20
ENSMUSG00000021709	Erbin	Erbb2 interacting protein [Source:MGI Symbol;Acc:MGI:1890169]	1571.31	2.00411	2.0904e-28
ENSMUSG00000040123	Zmym5	zinc finger, MYM-type 5 [Source:MGI Symbol;Acc:MGI:3041170]	291.741	2.00596	3.5865e-15
ENSMUSG00000027201	Myef2	myelin basic protein expression factor 2, repressor [Source:MGI Symbol;Acc:MGI:104592]	869.748	2.00654	2.97432e-24
ENSMUSG00000032293	Ireb2	iron responsive element binding protein 2 [Source:MGI Symbol;Acc:MGI:1928268]	1241.9	2.00752	1.22197e-26
ENSMUSG00000038250	Usp38	ubiquitin specific peptidase 38 [Source:MGI Symbol;Acc:MGI:1922091]	307.779	2.00759	1.72013e-15
ENSMUSG00000036745	Ttll7	tubulin tyrosine ligase-like family, member 7 [Source:MGI Symbol;Acc:MGI:1918142]	1017.57	2.00762	8.34062e-25
ENSMUSG00000030347	D6Wsu163e	DNA segment, Chr 6, Wayne State University 163, expressed [Source:MGI Symbol;Acc:MGI:107893]	161.194	2.00784	4.00953e-10
ENSMUSG00000035681	Kcnc2	potassium voltage gated channel, Shaw-related subfamily, member 2 [Source:MGI Symbol;Acc:MGI:96668]	35.0221	2.00852	0.000819822
ENSMUSG00000007097	Atp1a2	ATPase, Na+/K+ transporting, alpha 2 polypeptide [Source:MGI Symbol;Acc:MGI:88106]	263.607	2.00927	3.81306e-12
ENSMUSG00000045328	Cenpe	centromere protein E [Source:MGI Symbol;Acc:MGI:1098230]	672.572	2.00952	2.33749e-21
ENSMUSG00000062794	Zfp599	zinc finger protein 599 [Source:MGI Symbol;Acc:MGI:2679006]	27.2773	2.0105	0.00261165
ENSMUSG00000020817	Rabep1	rabaptin, RAB GTPase binding effector protein 1 [Source:MGI Symbol;Acc:MGI:1860236]	606.911	2.01095	7.71871e-21
ENSMUSG00000057110	Cntrl	centriolin [Source:MGI Symbol;Acc:MGI:1889576]	257.128	2.01098	3.6882e-14
ENSMUSG00000106981	Gm45495	predicted gene 45495 [Source:MGI Symbol;Acc:MGI:5791331]	15.6428	2.01134	0.0200193
ENSMUSG00000020516	Rps6kb1	ribosomal protein S6 kinase, polypeptide 1 [Source:MGI Symbol;Acc:MGI:1270849]	482.664	2.01194	1.52217e-19
ENSMUSG00000034021	Pds5b	PDS5 cohesin associated factor B [Source:MGI Symbol;Acc:MGI:2140945]	798.653	2.01211	6.04308e-24
ENSMUSG00000043090	Zfp866	zinc finger protein 866 [Source:MGI Symbol;Acc:MGI:3584369]	186.778	2.01271	9.17147e-12
ENSMUSG00000036330	Slc18a1	solute carrier family 18 (vesicular monoamine), member 1 [Source:MGI Symbol;Acc:MGI:106684]	41.2503	2.01333	0.00022387
ENSMUSG00000032030	Cul5	cullin 5 [Source:MGI Symbol;Acc:MGI:1922967]	751.72	2.0154	1.17633e-23
ENSMUSG00000072847	A530017D24Rik	RIKEN cDNA A530017D24 gene [Source:MGI Symbol;Acc:MGI:2144320]	33.6267	2.0156	0.000966998
ENSMUSG00000026678	Rgs5	regulator of G-protein signaling 5 [Source:MGI Symbol;Acc:MGI:1098434]	2563.53	2.01589	1.16484e-30
ENSMUSG00000032745	Gpbp1	GC-rich promoter binding protein 1 [Source:MGI Symbol;Acc:MGI:1920524]	759.356	2.01748	4.0985e-23
ENSMUSG00000032449	Slc25a36	solute carrier family 25, member 36 [Source:MGI Symbol;Acc:MGI:1924909]	627.696	2.01766	9.05125e-22
ENSMUSG00000024083	Pja2	praja ring finger ubiquitin ligase 2 [Source:MGI Symbol;Acc:MGI:2159342]	1389.06	2.01785	3.81855e-28
ENSMUSG00000039990	Edrf1	erythroid differentiation regulatory factor 1 [Source:MGI Symbol;Acc:MGI:1919831]	218.926	2.0197	5.67776e-13
ENSMUSG00000022833	Ccdc14	coiled-coil domain containing 14 [Source:MGI Symbol;Acc:MGI:2443448]	113.612	2.02004	1.5066e-08
ENSMUSG00000000869	Il4	interleukin 4 [Source:MGI Symbol;Acc:MGI:96556]	20.5354	2.02048	0.00892847
ENSMUSG00000039480	Nt5dc1	5'-nucleotidase domain containing 1 [Source:MGI Symbol;Acc:MGI:2442446]	91.2853	2.02109	1.67704e-07
ENSMUSG00000031922	Cep57	centrosomal protein 57 [Source:MGI Symbol;Acc:MGI:1915551]	329.903	2.02128	1.38427e-16
ENSMUSG00000036822	Topors	topoisomerase I binding, arginine/serine-rich [Source:MGI Symbol;Acc:MGI:2146189]	621.816	2.02245	4.92498e-22
ENSMUSG00000011831	Evi5	ecotropic viral integration site 5 [Source:MGI Symbol;Acc:MGI:104736]	707.417	2.02253	3.87968e-23
ENSMUSG00000040204	Pclaf	PCNA clamp associated factor [Source:MGI Symbol;Acc:MGI:1915276]	1074.18	2.02276	9.0391e-26
ENSMUSG00000049164	Zfp518a	zinc finger protein 518A [Source:MGI Symbol;Acc:MGI:1919922]	149.314	2.02396	6.75086e-10
ENSMUSG00000027770	Dhx36	DEAH (Asp-Glu-Ala-His) box polypeptide 36 [Source:MGI Symbol;Acc:MGI:1919412]	810.53	2.02439	7.69343e-23
ENSMUSG00000078956	Gm14221	predicted gene 14221 [Source:MGI Symbol;Acc:MGI:3650696]	168.027	2.02459	5.05073e-11
ENSMUSG00000028399	Ptprd	protein tyrosine phosphatase, receptor type, D [Source:MGI Symbol;Acc:MGI:97812]	478.553	2.02483	7.31446e-20
ENSMUSG00000022228	Zscan26	zinc finger and SCAN domain containing 26 [Source:MGI Symbol;Acc:MGI:3531417]	294.371	2.02632	1.50057e-15
ENSMUSG00000038538	Ubn2	ubinuclein 2 [Source:MGI Symbol;Acc:MGI:2444236]	604.804	2.02641	4.03176e-21
ENSMUSG00000036768	Kif15	kinesin family member 15 [Source:MGI Symbol;Acc:MGI:1098258]	350.455	2.02644	4.18216e-17
ENSMUSG00000096768	Gm47283	predicted gene, 47283 [Source:MGI Symbol;Acc:MGI:6096131]	63.1966	2.02693	0.000166363
ENSMUSG00000029422	Rsrc2	arginine/serine-rich coiled-coil 2 [Source:MGI Symbol;Acc:MGI:1913489]	881.033	2.0272	3.56179e-23
ENSMUSG00000064061	Dzip3	DAZ interacting protein 3, zinc finger [Source:MGI Symbol;Acc:MGI:1917433]	446.556	2.02725	8.51215e-19
ENSMUSG00000002718	Cse1l	chromosome segregation 1-like (S. cerevisiae) [Source:MGI Symbol;Acc:MGI:1339951]	1949.62	2.02739	2.79035e-27
ENSMUSG00000033054	Npat	nuclear protein in the AT region [Source:MGI Symbol;Acc:MGI:107605]	433.17	2.02797	2.27142e-17
ENSMUSG00000035726	Supt16	SPT16, facilitates chromatin remodeling subunit [Source:MGI Symbol;Acc:MGI:1890948]	1356.45	2.02801	2.42676e-27
ENSMUSG00000034647	Ankrd12	ankyrin repeat domain 12 [Source:MGI Symbol;Acc:MGI:1914357]	205.126	2.02863	1.78221e-12
ENSMUSG00000020994	Pnn	pinin [Source:MGI Symbol;Acc:MGI:1100514]	1177.29	2.02892	1.55328e-25
ENSMUSG00000040785	Ttc3	tetratricopeptide repeat domain 3 [Source:MGI Symbol;Acc:MGI:1276539]	1814.16	2.02902	9.52476e-29
ENSMUSG00000035151	Elmod2	ELMO/CED-12 domain containing 2 [Source:MGI Symbol;Acc:MGI:2445165]	196.501	2.02913	4.20614e-12
ENSMUSG00000014850	Msh3	mutS homolog 3 [Source:MGI Symbol;Acc:MGI:109519]	183.353	2.03081	5.87577e-11
ENSMUSG00000026361	Cdc73	cell division cycle 73, Paf1/RNA polymerase II complex component [Source:MGI Symbol;Acc:MGI:2384876]	742.145	2.03111	2.41022e-23
ENSMUSG00000029782	Tmem209	transmembrane protein 209 [Source:MGI Symbol;Acc:MGI:1919899]	618.21	2.03127	4.80134e-21
ENSMUSG00000038127	Ccdc50	coiled-coil domain containing 50 [Source:MGI Symbol;Acc:MGI:1914751]	750.378	2.03183	7.35695e-24
ENSMUSG00000036257	Pnpla8	patatin-like phospholipase domain containing 8 [Source:MGI Symbol;Acc:MGI:1914702]	373.018	2.0324	9.71442e-18
ENSMUSG00000034723	Tmx4	thioredoxin-related transmembrane protein 4 [Source:MGI Symbol;Acc:MGI:106558]	347.012	2.03243	1.19977e-16
ENSMUSG00000052852	Reep1	receptor accessory protein 1 [Source:MGI Symbol;Acc:MGI:1098827]	252.353	2.03337	1.33036e-13
ENSMUSG00000021635	Rad17	RAD17 checkpoint clamp loader component [Source:MGI Symbol;Acc:MGI:1333807]	289.51	2.03366	1.22625e-14
ENSMUSG00000052137	Rbm12b2	RNA binding motif protein 12 B2 [Source:MGI Symbol;Acc:MGI:1924854]	87.9226	2.0343	2.56854e-07
ENSMUSG00000021109	Hif1a	hypoxia inducible factor 1, alpha subunit [Source:MGI Symbol;Acc:MGI:106918]	1001.33	2.03432	1.71005e-25
ENSMUSG00000048047	Zbtb33	zinc finger and BTB domain containing 33 [Source:MGI Symbol;Acc:MGI:1927290]	413.544	2.0351	3.10993e-18
ENSMUSG00000040865	Ino80d	INO80 complex subunit D [Source:MGI Symbol;Acc:MGI:3027003]	437.697	2.03547	1.47476e-18
ENSMUSG00000022201	Zfr	zinc finger RNA binding protein [Source:MGI Symbol;Acc:MGI:1341890]	1295.68	2.03578	1.07107e-27
ENSMUSG00000031644	Nek1	NIMA (never in mitosis gene a)-related expressed kinase 1 [Source:MGI Symbol;Acc:MGI:97303]	188.798	2.03621	1.78404e-11
ENSMUSG00000070583	Fv1	Friend virus susceptibility 1 [Source:MGI Symbol;Acc:MGI:95595]	98.7113	2.03633	6.52737e-08
ENSMUSG00000048347	Pcdhb18	protocadherin beta 18 [Source:MGI Symbol;Acc:MGI:2136756]	37.9471	2.03707	0.000380538
ENSMUSG00000041596	Nlrp5-ps	NLR family, pyrin domain containing 5, pseudogene [Source:MGI Symbol;Acc:MGI:5010941]	28.4368	2.03744	0.00204127
ENSMUSG00000086416	Gm14002	predicted gene 14002 [Source:MGI Symbol;Acc:MGI:3650401]	27.1003	2.03833	0.00245674
ENSMUSG00000038774	Ascc3	activating signal cointegrator 1 complex subunit 3 [Source:MGI Symbol;Acc:MGI:1925237]	458.98	2.0392	3.44718e-19
ENSMUSG00000071266	Zfp946	zinc finger protein 946 [Source:MGI Symbol;Acc:MGI:1921399]	109.166	2.03929	1.94387e-08
ENSMUSG00000079550	Mpp4	membrane protein, palmitoylated 4 (MAGUK p55 subfamily member 4) [Source:MGI Symbol;Acc:MGI:2386681]	13.1865	2.04051	0.0302611
ENSMUSG00000022752	Tomm70a	translocase of outer mitochondrial membrane 70A [Source:MGI Symbol;Acc:MGI:106295]	2015.41	2.0411	1.10749e-30
ENSMUSG00000042699	Dhx9	DEAH (Asp-Glu-Ala-His) box polypeptide 9 [Source:MGI Symbol;Acc:MGI:108177]	2816.12	2.04137	1.89048e-32
ENSMUSG00000059263	Usp47	ubiquitin specific peptidase 47 [Source:MGI Symbol;Acc:MGI:1922246]	1702.52	2.04142	6.17209e-30
ENSMUSG00000037062	Sh3glb1	SH3-domain GRB2-like B1 (endophilin) [Source:MGI Symbol;Acc:MGI:1859730]	7739.93	2.04332	2.86033e-35
ENSMUSG00000070372	Capza1	capping protein (actin filament) muscle Z-line, alpha 1 [Source:MGI Symbol;Acc:MGI:106227]	1144.54	2.0435	3.76868e-27
ENSMUSG00000043467	Zbtb37	zinc finger and BTB domain containing 37 [Source:MGI Symbol;Acc:MGI:2444467]	186.89	2.0438	3.73555e-12
ENSMUSG00000027699	Ect2	ect2 oncogene [Source:MGI Symbol;Acc:MGI:95281]	850.031	2.04454	3.7681e-25
ENSMUSG00000090112	Shprh	SNF2 histone linker PHD RING helicase [Source:MGI Symbol;Acc:MGI:1917581]	311.948	2.0456	6.36036e-15
ENSMUSG00000045205	Dpy19l4	dpy-19-like 4 (C. elegans) [Source:MGI Symbol;Acc:MGI:2685869]	536.393	2.04563	2.2661e-20
ENSMUSG00000041607	Mbp	myelin basic protein [Source:MGI Symbol;Acc:MGI:96925]	106.65	2.04595	2.38877e-08
ENSMUSG00000030924	Rexo5	RNA exonuclease 5 [Source:MGI Symbol;Acc:MGI:1919402]	93.1893	2.04597	1.0319e-07
ENSMUSG00000024294	Mib1	mindbomb E3 ubiquitin protein ligase 1 [Source:MGI Symbol;Acc:MGI:2443157]	1299.12	2.04631	2.38546e-27
ENSMUSG00000028693	Nasp	nuclear autoantigenic sperm protein (histone-binding) [Source:MGI Symbol;Acc:MGI:1355328]	1352.27	2.04698	7.96133e-28
ENSMUSG00000030322	Mbd4	methyl-CpG binding domain protein 4 [Source:MGI Symbol;Acc:MGI:1333850]	102.034	2.0474	4.45433e-08
ENSMUSG00000020330	Hmmr	hyaluronan mediated motility receptor (RHAMM) [Source:MGI Symbol;Acc:MGI:104667]	564.863	2.04834	1.76346e-21
ENSMUSG00000090066	1110002E22Rik	RIKEN cDNA 1110002E22 gene [Source:MGI Symbol;Acc:MGI:1915066]	1600.77	2.04844	7.01349e-30
ENSMUSG00000054519	Zfp867	zinc finger protein 867 [Source:MGI Symbol;Acc:MGI:2681848]	80.2775	2.04869	5.80626e-07
ENSMUSG00000020064	Herc4	hect domain and RLD 4 [Source:MGI Symbol;Acc:MGI:1914595]	521.076	2.04874	4.18824e-21
ENSMUSG00000036916	Zfp280c	zinc finger protein 280C [Source:MGI Symbol;Acc:MGI:2387585]	289.048	2.04906	4.06174e-15
ENSMUSG00000063894	Zkscan8	zinc finger with KRAB and SCAN domains 8 [Source:MGI Symbol;Acc:MGI:1913815]	281.554	2.04911	2.39903e-15
ENSMUSG00000030528	Blm	Bloom syndrome, RecQ like helicase [Source:MGI Symbol;Acc:MGI:1328362]	227.256	2.05069	9.24224e-14
ENSMUSG00000060301	2610008E11Rik	RIKEN cDNA 2610008E11 gene [Source:MGI Symbol;Acc:MGI:1919378]	337.728	2.0513	5.10348e-16
ENSMUSG00000044676	Zfp612	zinc finger protein 612 [Source:MGI Symbol;Acc:MGI:2443465]	33.6668	2.05205	0.00137829
ENSMUSG00000081201	Smt3h2-ps4	SMT3 suppressor of mif two 3 homolog 2, pseudogene 4 (S. cerevisiae) [Source:MGI Symbol;Acc:MGI:2149598]	11.5165	2.05262	0.0399966
ENSMUSG00000091474	2610021A01Rik	RIKEN cDNA 2610021A01 gene [Source:MGI Symbol;Acc:MGI:1922662]	168.949	2.05344	1.53305e-11
ENSMUSG00000035337	Uchl4	ubiquitin carboxyl-terminal esterase L4 [Source:MGI Symbol;Acc:MGI:1890440]	15.0731	2.0539	0.0293756
ENSMUSG00000006435	Neurl1a	neuralized E3 ubiquitin protein ligase 1A [Source:MGI Symbol;Acc:MGI:1334263]	504.851	2.05569	2.62018e-17
ENSMUSG00000031715	Smarca5	SWI/SNF related, matrix associated, actin dependent regulator of chromatin, subfamily a, member 5 [Source:MGI Symbol;Acc:MGI:1935129]	1585.93	2.05781	3.58483e-30
ENSMUSG00000118032	Gm50147	predicted gene, 50147 [Source:MGI Symbol;Acc:MGI:6302902]	20.9676	2.05822	0.00729149
ENSMUSG00000047213	Ythdf3	YTH N6-methyladenosine RNA binding protein 3 [Source:MGI Symbol;Acc:MGI:1918850]	1161.83	2.05834	8.1369e-28
ENSMUSG00000020273	Papolg	poly(A) polymerase gamma [Source:MGI Symbol;Acc:MGI:2442119]	268.507	2.05845	2.91929e-15
ENSMUSG00000000325	Arvcf	armadillo repeat gene deleted in velocardiofacial syndrome [Source:MGI Symbol;Acc:MGI:109620]	53.6927	2.05855	8.76674e-05
ENSMUSG00000039735	Fnbp1l	formin binding protein 1-like [Source:MGI Symbol;Acc:MGI:1925642]	1809.21	2.06015	6.20873e-31
ENSMUSG00000000838	Fmr1	fragile X mental retardation 1 [Source:MGI Symbol;Acc:MGI:95564]	949.007	2.06145	1.39761e-24
ENSMUSG00000078427	Sarnp	SAP domain containing ribonucleoprotein [Source:MGI Symbol;Acc:MGI:1913368]	219.985	2.06211	0.0140254
ENSMUSG00000066613	Zfp932	zinc finger protein 932 [Source:MGI Symbol;Acc:MGI:1916754]	118.519	2.0626	7.99031e-09
ENSMUSG00000070544	Top1	topoisomerase (DNA) I [Source:MGI Symbol;Acc:MGI:98788]	1832.51	2.06278	5.6725e-30
ENSMUSG00000052135	Foxo6	forkhead box O6 [Source:MGI Symbol;Acc:MGI:2676586]	18.2948	2.06305	0.0143477
ENSMUSG00000041153	Osgin2	oxidative stress induced growth inhibitor family member 2 [Source:MGI Symbol;Acc:MGI:2384798]	125.718	2.06345	3.89825e-09
ENSMUSG00000033364	Usp37	ubiquitin specific peptidase 37 [Source:MGI Symbol;Acc:MGI:2442483]	298.749	2.06374	9.75023e-16
ENSMUSG00000036769	Wdr44	WD repeat domain 44 [Source:MGI Symbol;Acc:MGI:1919654]	385.062	2.06393	1.36934e-18
ENSMUSG00000023845	Lnpep	leucyl/cystinyl aminopeptidase [Source:MGI Symbol;Acc:MGI:2387123]	2088.78	2.06502	1.04529e-28
ENSMUSG00000025766	D3Ertd751e	DNA segment, Chr 3, ERATO Doi 751, expressed [Source:MGI Symbol;Acc:MGI:1289213]	65.8555	2.06532	5.07697e-06
ENSMUSG00000020687	Cdc27	cell division cycle 27 [Source:MGI Symbol;Acc:MGI:102685]	1200.34	2.06572	7.45188e-26
ENSMUSG00000069094	Pde7a	phosphodiesterase 7A [Source:MGI Symbol;Acc:MGI:1202402]	468.927	2.06648	4.59338e-19
ENSMUSG00000020027	Socs2	suppressor of cytokine signaling 2 [Source:MGI Symbol;Acc:MGI:1201787]	723.044	2.06671	4.7525e-21
ENSMUSG00000032525	Nktr	natural killer tumor recognition sequence [Source:MGI Symbol;Acc:MGI:97346]	936.395	2.06689	4.20824e-25
ENSMUSG00000040121	Rep15	RAB15 effector protein [Source:MGI Symbol;Acc:MGI:1913782]	32.0917	2.0682	0.000806582
ENSMUSG00000036368	Rmdn2	regulator of microtubule dynamics 2 [Source:MGI Symbol;Acc:MGI:2147043]	109.07	2.06936	1.47334e-08
ENSMUSG00000062901	Klhl24	kelch-like 24 [Source:MGI Symbol;Acc:MGI:1923035]	812.002	2.06947	5.41081e-22
ENSMUSG00000035649	Zcchc7	zinc finger, CCHC domain containing 7 [Source:MGI Symbol;Acc:MGI:2442912]	314.39	2.06982	1.24468e-16
ENSMUSG00000035234	Abraxas1	BRCA1 A complex subunit [Source:MGI Symbol;Acc:MGI:1917931]	133.477	2.07071	5.01521e-10
ENSMUSG00000038068	Rnf144b	ring finger protein 144B [Source:MGI Symbol;Acc:MGI:2384986]	30.1476	2.07103	0.00140546
ENSMUSG00000035150	Eif2s3x	eukaryotic translation initiation factor 2, subunit 3, structural gene X-linked [Source:MGI Symbol;Acc:MGI:1349431]	1340.24	2.07103	2.34134e-29
ENSMUSG00000030016	Zfp638	zinc finger protein 638 [Source:MGI Symbol;Acc:MGI:1203484]	952.524	2.07162	6.16755e-25
ENSMUSG00000078566	Bnip3	BCL2/adenovirus E1B interacting protein 3 [Source:MGI Symbol;Acc:MGI:109326]	259.471	2.07209	9.41948e-14
ENSMUSG00000025326	Ube3a	ubiquitin protein ligase E3A [Source:MGI Symbol;Acc:MGI:105098]	902.792	2.07248	7.247e-26
ENSMUSG00000067851	Arfgef1	ADP-ribosylation factor guanine nucleotide-exchange factor 1(brefeldin A-inhibited) [Source:MGI Symbol;Acc:MGI:2442988]	1067.48	2.07258	1.45769e-25
ENSMUSG00000036943	Rab8b	RAB8B, member RAS oncogene family [Source:MGI Symbol;Acc:MGI:2442982]	457.536	2.07273	1.57906e-19
ENSMUSG00000029407	Uso1	USO1 vesicle docking factor [Source:MGI Symbol;Acc:MGI:1929095]	1967.7	2.07337	6.8547e-32
ENSMUSG00000029267	Mtf2	metal response element binding transcription factor 2 [Source:MGI Symbol;Acc:MGI:105050]	372.912	2.07373	5.03982e-18
ENSMUSG00000043881	Kbtbd7	kelch repeat and BTB (POZ) domain containing 7 [Source:MGI Symbol;Acc:MGI:2685141]	79.2592	2.0739	1.52211e-06
ENSMUSG00000031381	Piga	phosphatidylinositol glycan anchor biosynthesis, class A [Source:MGI Symbol;Acc:MGI:99461]	144.422	2.07391	1.40586e-10
ENSMUSG00000030671	Pde3b	phosphodiesterase 3B, cGMP-inhibited [Source:MGI Symbol;Acc:MGI:1333863]	184.081	2.07554	8.03855e-12
ENSMUSG00000036721	Zscan12	zinc finger and SCAN domain containing 12 [Source:MGI Symbol;Acc:MGI:1099444]	132.753	2.07576	1.01156e-09
ENSMUSG00000021373	Cap2	CAP, adenylate cyclase-associated protein, 2 (yeast) [Source:MGI Symbol;Acc:MGI:1914502]	1034.14	2.07605	3.23588e-27
ENSMUSG00000040359	Ufl1	UFM1 specific ligase 1 [Source:MGI Symbol;Acc:MGI:1914740]	226.942	2.07682	5.00905e-14
ENSMUSG00000067424	Zfp563	zinc finger protein 563 [Source:MGI Symbol;Acc:MGI:2677168]	52.4883	2.07707	3.71583e-05
ENSMUSG00000037315	Jade3	jade family PHD finger 3 [Source:MGI Symbol;Acc:MGI:2148019]	196.379	2.07881	1.83046e-11
ENSMUSG00000074415	Mir100hg	Mir100 Mirlet7a-2 Mir125b-1 cluster host gene [Source:MGI Symbol;Acc:MGI:1920394]	2445.8	2.07896	4.26083e-27
ENSMUSG00000070565	Rasal2	RAS protein activator like 2 [Source:MGI Symbol;Acc:MGI:2443881]	371.954	2.07957	1.80902e-18
ENSMUSG00000024974	Smc3	structural maintenance of chromosomes 3 [Source:MGI Symbol;Acc:MGI:1339795]	874.808	2.07966	2.71133e-26
ENSMUSG00000042671	Rgs8	regulator of G-protein signaling 8 [Source:MGI Symbol;Acc:MGI:108408]	15.4085	2.08008	0.0268574
ENSMUSG00000047036	Zfp445	zinc finger protein 445 [Source:MGI Symbol;Acc:MGI:2143340]	909.486	2.08143	3.53086e-26
ENSMUSG00000035133	Arhgap5	Rho GTPase activating protein 5 [Source:MGI Symbol;Acc:MGI:1332637]	985.23	2.082	3.9465e-27
ENSMUSG00000001657	Hoxc8	homeobox C8 [Source:MGI Symbol;Acc:MGI:96198]	73.401	2.08219	1.06597e-06
ENSMUSG00000021514	Zfp369	zinc finger protein 369 [Source:MGI Symbol;Acc:MGI:2176229]	256.065	2.08242	7.50818e-15
ENSMUSG00000038323	1700066M21Rik	RIKEN cDNA 1700066M21 gene [Source:MGI Symbol;Acc:MGI:1920717]	127.262	2.08345	2.72966e-09
ENSMUSG00000025789	St8sia2	ST8 alpha-N-acetyl-neuraminide alpha-2,8-sialyltransferase 2 [Source:MGI Symbol;Acc:MGI:106020]	2031.35	2.08346	2.50918e-32
ENSMUSG00000037286	Stag1	stromal antigen 1 [Source:MGI Symbol;Acc:MGI:1098658]	587.663	2.08471	1.04005e-21
ENSMUSG00000110388	Gm30329	predicted gene, 30329 [Source:MGI Symbol;Acc:MGI:5589488]	40.3654	2.08496	0.000230504
ENSMUSG00000100158	Gm28119	predicted gene 28119 [Source:MGI Symbol;Acc:MGI:5578825]	77.0193	2.08535	1.44955e-06
ENSMUSG00000027833	Shox2	short stature homeobox 2 [Source:MGI Symbol;Acc:MGI:1201673]	11.7323	2.08567	0.0358357
ENSMUSG00000057899	Adgrf2	adhesion G protein-coupled receptor F2 [Source:MGI Symbol;Acc:MGI:2182728]	17.903	2.08629	0.0104492
ENSMUSG00000041671	Pyroxd1	pyridine nucleotide-disulphide oxidoreductase domain 1 [Source:MGI Symbol;Acc:MGI:2676395]	70.3939	2.0869	2.09388e-06
ENSMUSG00000027285	Haus2	HAUS augmin-like complex, subunit 2 [Source:MGI Symbol;Acc:MGI:1913546]	293.154	2.08702	2.47896e-15
ENSMUSG00000050730	Arhgap42	Rho GTPase activating protein 42 [Source:MGI Symbol;Acc:MGI:1918794]	352.559	2.0881	7.79988e-18
ENSMUSG00000065947	mt-Nd4l	mitochondrially encoded NADH dehydrogenase 4L [Source:MGI Symbol;Acc:MGI:102497]	73.3169	2.08876	5.74809e-06
ENSMUSG00000074994	Qser1	glutamine and serine rich 1 [Source:MGI Symbol;Acc:MGI:2138986]	934.818	2.08915	1.28541e-24
ENSMUSG00000056268	Dennd1b	DENN/MADD domain containing 1B [Source:MGI Symbol;Acc:MGI:2447812]	132.984	2.08926	7.08121e-10
ENSMUSG00000028282	Casp8ap2	caspase 8 associated protein 2 [Source:MGI Symbol;Acc:MGI:1349399]	280.588	2.08931	8.56317e-16
ENSMUSG00000072969	Armcx5	armadillo repeat containing, X-linked 5 [Source:MGI Symbol;Acc:MGI:2148026]	156.511	2.09172	5.6166e-11
ENSMUSG00000033405	Nudt15	nudix (nucleoside diphosphate linked moiety X)-type motif 15 [Source:MGI Symbol;Acc:MGI:2443366]	23.1321	2.09255	0.00483184
ENSMUSG00000026977	Marchf7	membrane associated ring-CH-type finger 7 [Source:MGI Symbol;Acc:MGI:1931053]	813.972	2.0927	3.73899e-25
ENSMUSG00000037876	Jmjd1c	jumonji domain containing 1C [Source:MGI Symbol;Acc:MGI:1918614]	777.684	2.09271	6.55507e-25
ENSMUSG00000037369	Kdm6a	lysine (K)-specific demethylase 6A [Source:MGI Symbol;Acc:MGI:1095419]	274.173	2.09404	4.37259e-14
ENSMUSG00000021470	Ercc6l2	excision repair cross-complementing rodent repair deficiency, complementation group 6 like 2 [Source:MGI Symbol;Acc:MGI:1923501]	289.439	2.09493	1.08079e-15
ENSMUSG00000026384	Ptpn4	protein tyrosine phosphatase, non-receptor type 4 [Source:MGI Symbol;Acc:MGI:1099792]	245.038	2.09717	6.38638e-15
ENSMUSG00000037605	Adgrl3	adhesion G protein-coupled receptor L3 [Source:MGI Symbol;Acc:MGI:2441950]	162.78	2.09722	2.2846e-11
ENSMUSG00000027177	Hipk3	homeodomain interacting protein kinase 3 [Source:MGI Symbol;Acc:MGI:1314882]	1435.12	2.09831	1.66665e-28
ENSMUSG00000028522	Mier1	MEIR1 treanscription regulator [Source:MGI Symbol;Acc:MGI:1918398]	441.75	2.09854	4.76971e-20
ENSMUSG00000038535	Zfp280d	zinc finger protein 280D [Source:MGI Symbol;Acc:MGI:2384583]	338.487	2.09873	1.02395e-17
ENSMUSG00000028995	Fam126a	family with sequence similarity 126, member A [Source:MGI Symbol;Acc:MGI:2149839]	629.215	2.09924	9.5429e-24
ENSMUSG00000028233	Tgs1	trimethylguanosine synthase 1 [Source:MGI Symbol;Acc:MGI:2151797]	501.731	2.10086	1.36041e-21
ENSMUSG00000078864	Gm14322	predicted gene 14322 [Source:MGI Symbol;Acc:MGI:3652185]	20.3367	2.1016	0.0133242
ENSMUSG00000038344	Txlng	taxilin gamma [Source:MGI Symbol;Acc:MGI:3590652]	160.57	2.10165	7.76903e-11
ENSMUSG00000046311	Zfp62	zinc finger protein 62 [Source:MGI Symbol;Acc:MGI:99662]	437.148	2.10172	3.32316e-19
ENSMUSG00000022974	Paxbp1	PAX3 and PAX7 binding protein 1 [Source:MGI Symbol;Acc:MGI:1914617]	387.417	2.10307	8.7228e-19
ENSMUSG00000052155	Acvr2a	activin receptor IIA [Source:MGI Symbol;Acc:MGI:102806]	452.251	2.10325	1.35567e-20
ENSMUSG00000035455	Fignl1	fidgetin-like 1 [Source:MGI Symbol;Acc:MGI:1890648]	454.352	2.1041	9.37707e-21
ENSMUSG00000046667	Rbm12b1	RNA binding motif protein 12 B1 [Source:MGI Symbol;Acc:MGI:1919647]	59.917	2.10542	9.56949e-06
ENSMUSG00000063047	Zfp780b	zinc finger protein 780B [Source:MGI Symbol;Acc:MGI:2444764]	89.7101	2.10639	8.86133e-08
ENSMUSG00000017548	Suz12	SUZ12 polycomb repressive complex 2 subunit [Source:MGI Symbol;Acc:MGI:1261758]	922.248	2.10652	4.35865e-27
ENSMUSG00000107182	Gm43268	predicted gene 43268 [Source:MGI Symbol;Acc:MGI:5663405]	10.67	2.10747	0.0481953
ENSMUSG00000020288	Ahsa2	AHA1, activator of heat shock protein ATPase 2 [Source:MGI Symbol;Acc:MGI:1916133]	1044.48	2.10865	2.27969e-28
ENSMUSG00000027132	Katnbl1	katanin p80 subunit B like 1 [Source:MGI Symbol;Acc:MGI:1919675]	467.96	2.11269	1.25977e-19
ENSMUSG00000028557	Rnf11	ring finger protein 11 [Source:MGI Symbol;Acc:MGI:1352759]	1314.47	2.11427	3.05719e-28
ENSMUSG00000025903	Lypla1	lysophospholipase 1 [Source:MGI Symbol;Acc:MGI:1344588]	426.546	2.11506	3.51244e-20
ENSMUSG00000003929	Zfp81	zinc finger protein 81 [Source:MGI Symbol;Acc:MGI:1890752]	161.285	2.1164	2.07599e-11
ENSMUSG00000049658	Bdp1	B double prime 1, subunit of RNA polymerase III transcription initiation factor IIIB [Source:MGI Symbol;Acc:MGI:1347077]	367.77	2.11649	3.36614e-17
ENSMUSG00000052144	Ppp4r2	protein phosphatase 4, regulatory subunit 2 [Source:MGI Symbol;Acc:MGI:3027896]	1201.51	2.11653	2.00931e-29
ENSMUSG00000049804	Armcx4	armadillo repeat containing, X-linked 4 [Source:MGI Symbol;Acc:MGI:2147887]	632.234	2.11705	6.98278e-21
ENSMUSG00000108456	4732496C06Rik	RIKEN cDNA 4732496C06 gene [Source:MGI Symbol;Acc:MGI:2442534]	13.5598	2.11705	0.0222874
ENSMUSG00000028080	Lrba	LPS-responsive beige-like anchor [Source:MGI Symbol;Acc:MGI:1933162]	252.957	2.11714	3.25291e-15
ENSMUSG00000055884	Fancm	Fanconi anemia, complementation group M [Source:MGI Symbol;Acc:MGI:2442306]	205.308	2.11775	1.151e-12
ENSMUSG00000044308	Ubr3	ubiquitin protein ligase E3 component n-recognin 3 [Source:MGI Symbol;Acc:MGI:1861100]	983.351	2.11779	1.84875e-27
ENSMUSG00000096370	Gm21992	predicted gene 21992 [Source:MGI Symbol;Acc:MGI:5439461]	21.2827	2.11979	0.00464224
ENSMUSG00000057396	Zfp759	zinc finger protein 759 [Source:MGI Symbol;Acc:MGI:2446280]	30.0088	2.12046	0.000881659
ENSMUSG00000067336	Bmpr2	bone morphogenetic protein receptor, type II (serine/threonine kinase) [Source:MGI Symbol;Acc:MGI:1095407]	1515.78	2.12096	6.34271e-31
ENSMUSG00000068457	Uty	ubiquitously transcribed tetratricopeptide repeat gene, Y chromosome [Source:MGI Symbol;Acc:MGI:894810]	206.084	2.12234	3.35747e-13
ENSMUSG00000058656	Samd12	sterile alpha motif domain containing 12 [Source:MGI Symbol;Acc:MGI:2444518]	103.408	2.12311	1.80869e-08
ENSMUSG00000051220	Ercc6l	excision repair cross-complementing rodent repair deficiency complementation group 6 like [Source:MGI Symbol;Acc:MGI:2654144]	238.1	2.12324	5.85408e-15
ENSMUSG00000037475	Thoc2	THO complex 2 [Source:MGI Symbol;Acc:MGI:2442413]	749.383	2.12386	7.92419e-26
ENSMUSG00000022604	Cep97	centrosomal protein 97 [Source:MGI Symbol;Acc:MGI:1921451]	199.942	2.12386	7.46428e-13
ENSMUSG00000027427	Polr3f	polymerase (RNA) III (DNA directed) polypeptide F [Source:MGI Symbol;Acc:MGI:1924086]	344.431	2.12425	8.07907e-18
ENSMUSG00000040297	Suco	SUN domain containing ossification factor [Source:MGI Symbol;Acc:MGI:2138346]	483.244	2.12453	1.7109e-20
ENSMUSG00000021188	Trip11	thyroid hormone receptor interactor 11 [Source:MGI Symbol;Acc:MGI:1924393]	526.305	2.12481	3.49672e-21
ENSMUSG00000041777	Cir1	corepressor interacting with RBPJ, 1 [Source:MGI Symbol;Acc:MGI:1914185]	116.455	2.12587	3.96719e-09
ENSMUSG00000021189	Atxn3	ataxin 3 [Source:MGI Symbol;Acc:MGI:1099442]	243.188	2.12592	1.53788e-14
ENSMUSG00000040550	Otud6b	OTU domain containing 6B [Source:MGI Symbol;Acc:MGI:1919451]	1229.33	2.12659	1.97598e-27
ENSMUSG00000099876	Gm29650	predicted gene 29650 [Source:MGI Symbol;Acc:MGI:5580356]	19.946	2.12716	0.0060458
ENSMUSG00000031403	Dkc1	dyskeratosis congenita 1, dyskerin [Source:MGI Symbol;Acc:MGI:1861727]	772.463	2.12963	6.90531e-25
ENSMUSG00000085438	Oip5os1	Opa interacting protein 5, opposite strand 1 [Source:MGI Symbol;Acc:MGI:1913852]	883.392	2.1313	6.37462e-27
ENSMUSG00000095105	Edaradd	EDAR (ectodysplasin-A receptor)-associated death domain [Source:MGI Symbol;Acc:MGI:1931001]	11.6155	2.13134	0.0419378
ENSMUSG00000022035	Ccdc25	coiled-coil domain containing 25 [Source:MGI Symbol;Acc:MGI:1914429]	251.952	2.13155	2.03203e-15
ENSMUSG00000072872	Rybp	RING1 and YY1 binding protein [Source:MGI Symbol;Acc:MGI:1929059]	284.339	2.13201	1.94754e-16
ENSMUSG00000021712	Trim23	tripartite motif-containing 23 [Source:MGI Symbol;Acc:MGI:1933161]	263.318	2.13236	4.39884e-15
ENSMUSG00000052854	Nrk	Nik related kinase [Source:MGI Symbol;Acc:MGI:1351326]	30.2254	2.13327	0.000890091
ENSMUSG00000042323	Pbrm1	polybromo 1 [Source:MGI Symbol;Acc:MGI:1923998]	1322.41	2.13406	1.6682e-30
ENSMUSG00000031600	Vps37a	vacuolar protein sorting 37A [Source:MGI Symbol;Acc:MGI:1261835]	542.66	2.13438	1.08994e-22
ENSMUSG00000045392	Olfr1033	olfactory receptor 1033 [Source:MGI Symbol;Acc:MGI:3030867]	92.6815	2.13527	1.28399e-07
ENSMUSG00000028560	Usp1	ubiquitin specific peptidase 1 [Source:MGI Symbol;Acc:MGI:2385198]	688.747	2.13569	9.50974e-25
ENSMUSG00000046404	Yod1	YOD1 deubiquitinase [Source:MGI Symbol;Acc:MGI:2442596]	81.2197	2.13573	1.8722e-07
ENSMUSG00000032409	Atr	ataxia telangiectasia and Rad3 related [Source:MGI Symbol;Acc:MGI:108028]	334.918	2.13598	1.65752e-17
ENSMUSG00000056220	Pla2g4a	phospholipase A2, group IVA (cytosolic, calcium-dependent) [Source:MGI Symbol;Acc:MGI:1195256]	630.726	2.13731	4.52821e-21
ENSMUSG00000049092	Gpr137c	G protein-coupled receptor 137C [Source:MGI Symbol;Acc:MGI:1917963]	20.4947	2.13751	0.00761514
ENSMUSG00000038047	Haus6	HAUS augmin-like complex, subunit 6 [Source:MGI Symbol;Acc:MGI:1923389]	412.1	2.13811	5.65874e-20
ENSMUSG00000030064	Frmd4b	FERM domain containing 4B [Source:MGI Symbol;Acc:MGI:2141794]	82.8916	2.13845	2.83914e-07
ENSMUSG00000025907	Rb1cc1	RB1-inducible coiled-coil 1 [Source:MGI Symbol;Acc:MGI:1341850]	572.476	2.13879	1.51107e-23
ENSMUSG00000027353	Mcm8	minichromosome maintenance 8 homologous recombination repair factor [Source:MGI Symbol;Acc:MGI:1913884]	150.553	2.13896	2.28899e-11
ENSMUSG00000031337	Mtm1	X-linked myotubular myopathy gene 1 [Source:MGI Symbol;Acc:MGI:1099452]	55.0416	2.13936	3.37535e-05
ENSMUSG00000068479	Mfap1a	microfibrillar-associated protein 1A [Source:MGI Symbol;Acc:MGI:1914782]	130.94	2.13945	2.15038e-10
ENSMUSG00000020063	Sirt1	sirtuin 1 [Source:MGI Symbol;Acc:MGI:2135607]	294.539	2.13968	4.22188e-17
ENSMUSG00000028354	Fmn2	formin 2 [Source:MGI Symbol;Acc:MGI:1859252]	36.2769	2.13986	0.000319831
ENSMUSG00000033808	Tmem87a	transmembrane protein 87A [Source:MGI Symbol;Acc:MGI:2441844]	402.322	2.14103	4.14086e-19
ENSMUSG00000047242	Taf9b	TATA-box binding protein associated factor 9B [Source:MGI Symbol;Acc:MGI:3039562]	35.6698	2.14197	0.000486873
ENSMUSG00000027326	Knl1	kinetochore scaffold 1 [Source:MGI Symbol;Acc:MGI:1923714]	368.941	2.14413	7.70506e-19
ENSMUSG00000108465	Gm45110	predicted gene 45110 [Source:MGI Symbol;Acc:MGI:5753686]	16.6655	2.14616	0.0116803
ENSMUSG00000074221	Zfp568	zinc finger protein 568 [Source:MGI Symbol;Acc:MGI:2142347]	1799.92	2.14654	3.85569e-31
ENSMUSG00000090622	A930033H14Rik	RIKEN cDNA A930033H14 gene [Source:MGI Symbol;Acc:MGI:2444562]	49.9942	2.14691	3.0301e-05
ENSMUSG00000040322	Slc25a24	solute carrier family 25 (mitochondrial carrier, phosphate carrier), member 24 [Source:MGI Symbol;Acc:MGI:1917160]	2318.26	2.14881	4.6263e-34
ENSMUSG00000116673	A630089N07Rik	RIKEN cDNA A630089N07 gene [Source:MGI Symbol;Acc:MGI:2444323]	66.0869	2.14951	6.70844e-06
ENSMUSG00000056531	Ccdc18	coiled-coil domain containing 18 [Source:MGI Symbol;Acc:MGI:1922974]	70.7061	2.14957	7.42519e-07
ENSMUSG00000020364	Zfp354a	zinc finger protein 354A [Source:MGI Symbol;Acc:MGI:103172]	36.4939	2.15016	0.000241021
ENSMUSG00000043252	Tmem64	transmembrane protein 64 [Source:MGI Symbol;Acc:MGI:2140359]	2333.71	2.1502	5.31282e-35
ENSMUSG00000032267	Usp28	ubiquitin specific peptidase 28 [Source:MGI Symbol;Acc:MGI:2442293]	526.524	2.15046	2.83709e-19
ENSMUSG00000027737	Slc7a11	solute carrier family 7 (cationic amino acid transporter, y+ system), member 11 [Source:MGI Symbol;Acc:MGI:1347355]	231.794	2.15048	1.08101e-14
ENSMUSG00000021929	Kpna3	karyopherin (importin) alpha 3 [Source:MGI Symbol;Acc:MGI:1100863]	1058.68	2.15057	2.15441e-28
ENSMUSG00000040648	Ppip5k2	diphosphoinositol pentakisphosphate kinase 2 [Source:MGI Symbol;Acc:MGI:2142810]	557.242	2.15196	1.37115e-23
ENSMUSG00000020738	Sumo2	small ubiquitin-like modifier 2 [Source:MGI Symbol;Acc:MGI:2158813]	555.66	2.1527	2.08322e-16
ENSMUSG00000033813	Tcea1	transcription elongation factor A (SII) 1 [Source:MGI Symbol;Acc:MGI:1196624]	830.111	2.15281	7.84837e-24
ENSMUSG00000031631	Cfap97	cilia and flagella associated protein 97 [Source:MGI Symbol;Acc:MGI:1914006]	359.916	2.15362	3.23903e-17
ENSMUSG00000112794	Gm48878	predicted gene, 48878 [Source:MGI Symbol;Acc:MGI:6098630]	13.4424	2.15536	0.0239638
ENSMUSG00000110317	Gm45250	predicted gene 45250 [Source:MGI Symbol;Acc:MGI:5791086]	13.4422	2.15562	0.0247975
ENSMUSG00000017418	Arl5b	ADP-ribosylation factor-like 5B [Source:MGI Symbol;Acc:MGI:1923119]	372.62	2.15676	3.19563e-19
ENSMUSG00000009535	Rnmt	RNA (guanine-7-) methyltransferase [Source:MGI Symbol;Acc:MGI:1915147]	562.193	2.15696	9.62699e-24
ENSMUSG00000049878	Rlf	rearranged L-myc fusion sequence [Source:MGI Symbol;Acc:MGI:1924705]	393.188	2.15716	5.34134e-20
ENSMUSG00000024943	Smc5	structural maintenance of chromosomes 5 [Source:MGI Symbol;Acc:MGI:2385088]	653.693	2.15798	3.54949e-24
ENSMUSG00000034206	Polq	polymerase (DNA directed), theta [Source:MGI Symbol;Acc:MGI:2155399]	128.286	2.15893	2.08096e-10
ENSMUSG00000051098	Mblac2	metallo-beta-lactamase domain containing 2 [Source:MGI Symbol;Acc:MGI:1920102]	40.2069	2.15912	0.000108426
ENSMUSG00000028248	Pnisr	PNN interacting serine/arginine-rich [Source:MGI Symbol;Acc:MGI:1913875]	793.536	2.16022	4.03768e-27
ENSMUSG00000038349	Plcl1	phospholipase C-like 1 [Source:MGI Symbol;Acc:MGI:3036262]	66.2441	2.16029	3.96661e-06
ENSMUSG00000021392	Nol8	nucleolar protein 8 [Source:MGI Symbol;Acc:MGI:1918180]	352.665	2.16087	8.79276e-18
ENSMUSG00000018199	Ro60	Ro60, Y RNA binding protein [Source:MGI Symbol;Acc:MGI:106652]	723.615	2.16105	2.77868e-26
ENSMUSG00000026107	Nabp1	nucleic acid binding protein 1 [Source:MGI Symbol;Acc:MGI:1923258]	418.69	2.16142	4.77471e-20
ENSMUSG00000027387	Zc3h8	zinc finger CCCH type containing 8 [Source:MGI Symbol;Acc:MGI:1930128]	62.017	2.16307	9.70316e-06
ENSMUSG00000035125	Gcfc2	GC-rich sequence DNA binding factor 2 [Source:MGI Symbol;Acc:MGI:2141656]	80.6313	2.16376	1.69152e-07
ENSMUSG00000034687	Fras1	Fraser extracellular matrix complex subunit 1 [Source:MGI Symbol;Acc:MGI:2385368]	367.69	2.16547	1.75143e-18
ENSMUSG00000036712	Cyld	CYLD lysine 63 deubiquitinase [Source:MGI Symbol;Acc:MGI:1921506]	906.309	2.16558	8.32572e-28
ENSMUSG00000058729	Lin9	lin-9 homolog (C. elegans) [Source:MGI Symbol;Acc:MGI:1919818]	157.403	2.16628	8.97411e-11
ENSMUSG00000033031	Cip2a	cell proliferation regulating inhibitor of protein phosphatase 2A [Source:MGI Symbol;Acc:MGI:2146335]	644.179	2.16677	2.69553e-25
ENSMUSG00000031433	Rbm41	RNA binding motif protein 41 [Source:MGI Symbol;Acc:MGI:2444923]	108.89	2.16684	3.50638e-09
ENSMUSG00000028005	Gucy1b1	guanylate cyclase 1, soluble, beta 1 [Source:MGI Symbol;Acc:MGI:1860604]	10.8279	2.16731	0.036934
ENSMUSG00000037857	Nufip2	nuclear fragile X mental retardation protein interacting protein 2 [Source:MGI Symbol;Acc:MGI:1915814]	727.033	2.1674	1.94505e-26
ENSMUSG00000021669	Col4a3bp	collagen, type IV, alpha 3 (Goodpasture antigen) binding protein [Source:MGI Symbol;Acc:MGI:1915268]	673.52	2.16776	4.12331e-25
ENSMUSG00000036403	Cep135	centrosomal protein 135 [Source:MGI Symbol;Acc:MGI:2681869]	92.6772	2.16813	2.47046e-08
ENSMUSG00000030616	Sytl2	synaptotagmin-like 2 [Source:MGI Symbol;Acc:MGI:1933366]	2803.65	2.16889	2.11671e-36
ENSMUSG00000087502	Gm16091	predicted gene 16091 [Source:MGI Symbol;Acc:MGI:3802007]	33.7625	2.16908	0.000371535
ENSMUSG00000028986	Klhl7	kelch-like 7 [Source:MGI Symbol;Acc:MGI:1196453]	275.966	2.16958	1.25823e-16
ENSMUSG00000035310	Lin54	lin-54 homolog (C. elegans) [Source:MGI Symbol;Acc:MGI:2140902]	215.893	2.1705	4.93968e-14
ENSMUSG00000040389	Wdr47	WD repeat domain 47 [Source:MGI Symbol;Acc:MGI:2139593]	230.589	2.17065	5.09722e-15
ENSMUSG00000022905	Kpna1	karyopherin (importin) alpha 1 [Source:MGI Symbol;Acc:MGI:103560]	687.762	2.17079	9.40364e-26
ENSMUSG00000041440	Gk5	glycerol kinase 5 (putative) [Source:MGI Symbol;Acc:MGI:2443336]	66.64	2.17178	7.6056e-06
ENSMUSG00000024477	Pggt1b	protein geranylgeranyltransferase type I, beta subunit [Source:MGI Symbol;Acc:MGI:1917514]	419.541	2.17187	5.0481e-21
ENSMUSG00000046111	Cep295	centrosomal protein 295 [Source:MGI Symbol;Acc:MGI:2442521]	274.672	2.17196	4.47992e-16
ENSMUSG00000022533	Atp13a3	ATPase type 13A3 [Source:MGI Symbol;Acc:MGI:2685387]	2694	2.1728	4.61041e-35
ENSMUSG00000064128	Cenpj	centromere protein J [Source:MGI Symbol;Acc:MGI:2684927]	221.959	2.17284	5.5793e-14
ENSMUSG00000025979	Mob4	MOB family member 4, phocein [Source:MGI Symbol;Acc:MGI:104899]	904.29	2.17306	7.77437e-25
ENSMUSG00000021027	Ralgapa1	Ral GTPase activating protein, alpha subunit 1 [Source:MGI Symbol;Acc:MGI:1931050]	514.026	2.17323	3.59202e-23
ENSMUSG00000035623	Rsf1	remodeling and spacing factor 1 [Source:MGI Symbol;Acc:MGI:2682305]	534.44	2.17324	2.99029e-23
ENSMUSG00000026648	Dclre1c	DNA cross-link repair 1C [Source:MGI Symbol;Acc:MGI:2441769]	73.0036	2.17338	1.10509e-06
ENSMUSG00000073542	Cep76	centrosomal protein 76 [Source:MGI Symbol;Acc:MGI:1923401]	238.685	2.17346	3.25746e-15
ENSMUSG00000027435	Cd93	CD93 antigen [Source:MGI Symbol;Acc:MGI:106664]	74.4018	2.17417	3.34863e-07
ENSMUSG00000027171	Prrg4	proline rich Gla (G-carboxyglutamic acid) 4 (transmembrane) [Source:MGI Symbol;Acc:MGI:2442211]	347.25	2.1748	2.0367e-18
ENSMUSG00000042444	Mindy2	MINDY lysine 48 deubiquitinase 2 [Source:MGI Symbol;Acc:MGI:2443086]	130.465	2.17631	1.924e-10
ENSMUSG00000041245	Wnk3	WNK lysine deficient protein kinase 3 [Source:MGI Symbol;Acc:MGI:2652875]	75.9549	2.17639	3.02248e-07
ENSMUSG00000051235	Gen1	GEN1, Holliday junction 5' flap endonuclease [Source:MGI Symbol;Acc:MGI:2443149]	244.719	2.17698	1.34988e-15
ENSMUSG00000033931	Rbm34	RNA binding motif protein 34 [Source:MGI Symbol;Acc:MGI:1098653]	405.426	2.17793	3.87454e-20
ENSMUSG00000116718	Gm49668	predicted gene, 49668 [Source:MGI Symbol;Acc:MGI:6215110]	13.3845	2.17798	0.0297933
ENSMUSG00000056537	Rlim	ring finger protein, LIM domain interacting [Source:MGI Symbol;Acc:MGI:1342291]	1078.38	2.18058	3.43552e-30
ENSMUSG00000043153	Crppa	CDP-L-ribitol pyrophosphorylase A [Source:MGI Symbol;Acc:MGI:1923097]	91.4401	2.1808	2.89641e-08
ENSMUSG00000049230	Gm9833	predicted gene 9833 [Source:MGI Symbol;Acc:MGI:3641855]	163.898	2.18085	6.70955e-12
ENSMUSG00000078134	Srsf3-ps	serine and arginine rich splicing factor 3, pseudogene [Source:MGI Symbol;Acc:MGI:3649769]	14.266	2.18089	0.0186681
ENSMUSG00000103285	Gm37274	predicted gene, 37274 [Source:MGI Symbol;Acc:MGI:5610502]	10.4954	2.18298	0.0498337
ENSMUSG00000039967	Zfp292	zinc finger protein 292 [Source:MGI Symbol;Acc:MGI:1353423]	411.223	2.18309	2.07629e-20
ENSMUSG00000103928	Gm37893	predicted gene, 37893 [Source:MGI Symbol;Acc:MGI:5611121]	13.6585	2.18315	0.0215567
ENSMUSG00000054099	Slc25a40	solute carrier family 25, member 40 [Source:MGI Symbol;Acc:MGI:2442486]	147.111	2.18373	1.33485e-11
ENSMUSG00000031229	Atrx	ATRX, chromatin remodeler [Source:MGI Symbol;Acc:MGI:103067]	1559.87	2.18549	2.50057e-33
ENSMUSG00000007827	Ankrd26	ankyrin repeat domain 26 [Source:MGI Symbol;Acc:MGI:1917887]	237.193	2.18754	1.14631e-15
ENSMUSG00000021597	Slf1	SMC5-SMC6 complex localization factor 1 [Source:MGI Symbol;Acc:MGI:2145448]	229.779	2.18795	1.11342e-13
ENSMUSG00000034653	Ythdc2	YTH domain containing 2 [Source:MGI Symbol;Acc:MGI:2448561]	154.479	2.18797	6.23104e-12
ENSMUSG00000028243	Ubxn2b	UBX domain protein 2B [Source:MGI Symbol;Acc:MGI:1915303]	147.428	2.19301	1.82581e-11
ENSMUSG00000091754	Gm3636	predicted gene 3636 [Source:MGI Symbol;Acc:MGI:3781812]	31.9129	2.19362	0.000480374
ENSMUSG00000051166	Eml5	echinoderm microtubule associated protein like 5 [Source:MGI Symbol;Acc:MGI:2442513]	34.469	2.19455	0.00025942
ENSMUSG00000104344	Gm38077	predicted gene, 38077 [Source:MGI Symbol;Acc:MGI:5611305]	35.7455	2.19584	0.000387088
ENSMUSG00000021587	Pcsk1	proprotein convertase subtilisin/kexin type 1 [Source:MGI Symbol;Acc:MGI:97511]	70.4921	2.19692	7.4979e-07
ENSMUSG00000027680	Fxr1	fragile X mental retardation gene 1, autosomal homolog [Source:MGI Symbol;Acc:MGI:104860]	2346.11	2.1972	1.15384e-35
ENSMUSG00000032523	Hhatl	hedgehog acyltransferase-like [Source:MGI Symbol;Acc:MGI:1922020]	50.8379	2.19745	1.34728e-05
ENSMUSG00000032252	Glce	glucuronyl C5-epimerase [Source:MGI Symbol;Acc:MGI:2136405]	646.378	2.19758	5.64162e-26
ENSMUSG00000025323	Sp4	trans-acting transcription factor 4 [Source:MGI Symbol;Acc:MGI:107595]	75.2073	2.19822	2.47749e-07
ENSMUSG00000028718	Stil	Scl/Tal1 interrupting locus [Source:MGI Symbol;Acc:MGI:107477]	193.038	2.19935	9.91044e-14
ENSMUSG00000042523	Dnal1	dynein, axonemal, light chain 1 [Source:MGI Symbol;Acc:MGI:1921462]	663.014	2.20016	7.62391e-24
ENSMUSG00000096916	Zfp850	zinc finger protein 850 [Source:MGI Symbol;Acc:MGI:3036281]	81.0808	2.20079	9.25968e-08
ENSMUSG00000054387	Mdm4	transformed mouse 3T3 cell double minute 4 [Source:MGI Symbol;Acc:MGI:107934]	1103.75	2.20124	2.06705e-26
ENSMUSG00000042447	Mios	meiosis regulator for oocyte development [Source:MGI Symbol;Acc:MGI:2182066]	244.261	2.20488	9.22186e-15
ENSMUSG00000024298	Zfp871	zinc finger protein 871 [Source:MGI Symbol;Acc:MGI:1921793]	862.744	2.20505	8.77921e-27
ENSMUSG00000073176	Zfp449	zinc finger protein 449 [Source:MGI Symbol;Acc:MGI:1925869]	89.1773	2.20561	2.45362e-08
ENSMUSG00000097133	Gm26628	predicted gene, 26628 [Source:MGI Symbol;Acc:MGI:5477122]	12.5969	2.21086	0.0225167
ENSMUSG00000003226	Ranbp2	RAN binding protein 2 [Source:MGI Symbol;Acc:MGI:894323]	2019.41	2.21182	3.07619e-35
ENSMUSG00000043154	Ppp2r3a	protein phosphatase 2, regulatory subunit B'', alpha [Source:MGI Symbol;Acc:MGI:2442104]	255.591	2.21214	5.29331e-16
ENSMUSG00000034457	Eda2r	ectodysplasin A2 receptor [Source:MGI Symbol;Acc:MGI:2442860]	1079.8	2.21222	3.08184e-31
ENSMUSG00000044072	Eml6	echinoderm microtubule associated protein like 6 [Source:MGI Symbol;Acc:MGI:2442895]	22.6377	2.21242	0.00272225
ENSMUSG00000118651	CT030740.1	novel transcript, antisense to Cdc42ep3	10.041	2.21274	0.0499548
ENSMUSG00000022270	Retreg1	reticulophagy regulator 1 [Source:MGI Symbol;Acc:MGI:1913520]	1073.29	2.21291	5.55059e-31
ENSMUSG00000049811	Fam161a	family with sequence similarity 161, member A [Source:MGI Symbol;Acc:MGI:1921123]	11.319	2.21295	0.0306688
ENSMUSG00000015757	Ppil4	peptidylprolyl isomerase (cyclophilin)-like 4 [Source:MGI Symbol;Acc:MGI:1914668]	390.294	2.21435	9.33593e-21
ENSMUSG00000107962	Gm43980	predicted gene, 43980 [Source:MGI Symbol;Acc:MGI:5690372]	66.088	2.21541	1.58539e-06
ENSMUSG00000037474	Dtl	denticleless E3 ubiquitin protein ligase [Source:MGI Symbol;Acc:MGI:1924093]	361.822	2.21646	2.84137e-20
ENSMUSG00000042155	Klhl23	kelch-like 23 [Source:MGI Symbol;Acc:MGI:2683536]	208.676	2.21794	1.86212e-14
ENSMUSG00000114584	Gm47694	predicted gene, 47694 [Source:MGI Symbol;Acc:MGI:6096803]	18.471	2.21902	0.0107376
ENSMUSG00000050945	Zfp438	zinc finger protein 438 [Source:MGI Symbol;Acc:MGI:2444919]	33.897	2.21985	0.000335593
ENSMUSG00000111027	Gm2981	predicted gene 2981 [Source:MGI Symbol;Acc:MGI:3781159]	40.7756	2.2199	0.000106524
ENSMUSG00000024238	Zeb1	zinc finger E-box binding homeobox 1 [Source:MGI Symbol;Acc:MGI:1344313]	425.324	2.22137	5.91691e-19
ENSMUSG00000066538	Gm6254	predicted gene 6254 [Source:MGI Symbol;Acc:MGI:3648838]	48.7161	2.22155	3.22356e-05
ENSMUSG00000097267	1700109K24Rik	RIKEN cDNA 1700109K24 gene [Source:MGI Symbol;Acc:MGI:1921553]	45.2785	2.2217	5.81582e-05
ENSMUSG00000014932	Yes1	YES proto-oncogene 1, Src family tyrosine kinase [Source:MGI Symbol;Acc:MGI:99147]	413.36	2.22272	5.78186e-21
ENSMUSG00000063108	Zfp26	zinc finger protein 26 [Source:MGI Symbol;Acc:MGI:99173]	320.157	2.22382	7.34986e-19
ENSMUSG00000039531	Zup1	zinc finger containing ubiquitin peptidase 1 [Source:MGI Symbol;Acc:MGI:1919830]	87.272	2.2241	4.48822e-08
ENSMUSG00000085894	Gm15832	predicted gene 15832 [Source:MGI Symbol;Acc:MGI:3834078]	10.9854	2.22568	0.0331163
ENSMUSG00000097164	Cep83os	centrosomal protein 83, opposite strand [Source:MGI Symbol;Acc:MGI:1914973]	41.1116	2.22574	7.35007e-05
ENSMUSG00000028312	Smc2	structural maintenance of chromosomes 2 [Source:MGI Symbol;Acc:MGI:106067]	1056.48	2.22643	5.1029e-31
ENSMUSG00000047141	Zfp654	zinc finger protein 654 [Source:MGI Symbol;Acc:MGI:1919270]	159.31	2.22876	5.36031e-12
ENSMUSG00000021770	Samd8	sterile alpha motif domain containing 8 [Source:MGI Symbol;Acc:MGI:1914880]	722.696	2.22899	4.79698e-27
ENSMUSG00000060771	Tsga10	testis specific 10 [Source:MGI Symbol;Acc:MGI:2685063]	48.5368	2.22929	2.44655e-05
ENSMUSG00000063334	Krr1	KRR1, small subunit (SSU) processome component, homolog (yeast) [Source:MGI Symbol;Acc:MGI:1289274]	436.502	2.2303	3.39084e-21
ENSMUSG00000026532	Spta1	spectrin alpha, erythrocytic 1 [Source:MGI Symbol;Acc:MGI:98385]	311.2	2.23078	2.41899e-18
ENSMUSG00000002266	Zim1	zinc finger, imprinted 1 [Source:MGI Symbol;Acc:MGI:1341879]	1732.58	2.23148	1.03598e-28
ENSMUSG00000030660	Pik3c2a	phosphatidylinositol-4-phosphate 3-kinase catalytic subunit type 2 alpha [Source:MGI Symbol;Acc:MGI:1203729]	731.141	2.23246	2.7875e-25
ENSMUSG00000031278	Acsl4	acyl-CoA synthetase long-chain family member 4 [Source:MGI Symbol;Acc:MGI:1354713]	900.793	2.23378	1.92483e-29
ENSMUSG00000026536	Ifi211	interferon activated gene 211 [Source:MGI Symbol;Acc:MGI:3041120]	84.8149	2.23529	5.36897e-08
ENSMUSG00000051285	Pcmtd1	protein-L-isoaspartate (D-aspartate) O-methyltransferase domain containing 1 [Source:MGI Symbol;Acc:MGI:2441773]	512.644	2.23587	2.61928e-24
ENSMUSG00000020954	Strn3	striatin, calmodulin binding protein 3 [Source:MGI Symbol;Acc:MGI:2151064]	1236.64	2.23682	7.68251e-33
ENSMUSG00000056014	A430033K04Rik	RIKEN cDNA A430033K04 gene [Source:MGI Symbol;Acc:MGI:3583896]	73.9524	2.23692	1.11088e-06
ENSMUSG00000039831	Arhgap29	Rho GTPase activating protein 29 [Source:MGI Symbol;Acc:MGI:2443818]	1418.59	2.23696	3.165e-34
ENSMUSG00000039585	Myo9a	myosin IXa [Source:MGI Symbol;Acc:MGI:107735]	349.523	2.23703	1.39175e-19
ENSMUSG00000031647	Mfap3l	microfibrillar-associated protein 3-like [Source:MGI Symbol;Acc:MGI:1918556]	1724.35	2.23722	6.40509e-35
ENSMUSG00000010175	Prox1	prospero homeobox 1 [Source:MGI Symbol;Acc:MGI:97772]	120.546	2.23789	1.14001e-09
ENSMUSG00000091002	Tcerg1l	transcription elongation regulator 1-like [Source:MGI Symbol;Acc:MGI:1917821]	19.0826	2.23821	0.0057502
ENSMUSG00000031592	Pcm1	pericentriolar material 1 [Source:MGI Symbol;Acc:MGI:1277958]	636.324	2.23837	3.49775e-25
ENSMUSG00000032688	Malt1	MALT1 paracaspase [Source:MGI Symbol;Acc:MGI:2445027]	123.076	2.24026	1.12016e-10
ENSMUSG00000074909	Ranbp6	RAN binding protein 6 [Source:MGI Symbol;Acc:MGI:2683212]	123.624	2.24144	1.65964e-10
ENSMUSG00000057228	Aadat	aminoadipate aminotransferase [Source:MGI Symbol;Acc:MGI:1345167]	16.9217	2.24235	0.013688
ENSMUSG00000069769	Msi2	musashi RNA-binding protein 2 [Source:MGI Symbol;Acc:MGI:1923876]	2546.64	2.24344	4.51001e-38
ENSMUSG00000032740	Ccdc88a	coiled coil domain containing 88A [Source:MGI Symbol;Acc:MGI:1925177]	700.801	2.24462	3.12468e-24
ENSMUSG00000114797	Gm49336	predicted gene, 49336 [Source:MGI Symbol;Acc:MGI:6121524]	653.12	2.2449	9.23033e-25
ENSMUSG00000053774	Ubxn7	UBX domain protein 7 [Source:MGI Symbol;Acc:MGI:2146388]	654.578	2.24555	1.79199e-23
ENSMUSG00000024276	Zfp397	zinc finger protein 397 [Source:MGI Symbol;Acc:MGI:1916506]	403.782	2.24595	1.03654e-20
ENSMUSG00000022698	Naa50	N(alpha)-acetyltransferase 50, NatE catalytic subunit [Source:MGI Symbol;Acc:MGI:1919367]	2980.24	2.24843	3.56912e-39
ENSMUSG00000068959	Zfp619	zinc finger protein 619 [Source:MGI Symbol;Acc:MGI:1917477]	42.094	2.24871	4.94432e-05
ENSMUSG00000004347	Pde1c	phosphodiesterase 1C [Source:MGI Symbol;Acc:MGI:108413]	185.446	2.24911	1.30524e-13
ENSMUSG00000034071	Zfp551	zinc fingr protein 551 [Source:MGI Symbol;Acc:MGI:3588205]	26.1756	2.24925	0.0010988
ENSMUSG00000020067	Mypn	myopalladin [Source:MGI Symbol;Acc:MGI:1916052]	302.923	2.25319	4.09661e-17
ENSMUSG00000034997	Htr2a	5-hydroxytryptamine (serotonin) receptor 2A [Source:MGI Symbol;Acc:MGI:109521]	28.0021	2.25447	0.000755321
ENSMUSG00000041144	Dnah7b	dynein, axonemal, heavy chain 7B [Source:MGI Symbol;Acc:MGI:2684953]	12.4796	2.25502	0.0268099
ENSMUSG00000035597	Prpf39	pre-mRNA processing factor 39 [Source:MGI Symbol;Acc:MGI:104602]	521.126	2.25583	2.11439e-24
ENSMUSG00000112368	Gm49376	predicted gene, 49376 [Source:MGI Symbol;Acc:MGI:6121596]	9.64883	2.25696	0.0421029
ENSMUSG00000102861	Gm37637	predicted gene, 37637 [Source:MGI Symbol;Acc:MGI:5610865]	13.7576	2.25717	0.0302268
ENSMUSG00000007613	Tgfbr1	transforming growth factor, beta receptor I [Source:MGI Symbol;Acc:MGI:98728]	407.567	2.25728	3.69828e-22
ENSMUSG00000089857	Zfp882	zinc finger protein 882 [Source:MGI Symbol;Acc:MGI:3642748]	33.056	2.25757	0.000604541
ENSMUSG00000019933	Mrln	myoregulin [Source:MGI Symbol;Acc:MGI:1916813]	13.3621	2.25782	0.0180928
ENSMUSG00000036572	Upf3b	UPF3 regulator of nonsense transcripts homolog B (yeast) [Source:MGI Symbol;Acc:MGI:1915384]	363.287	2.25819	2.697e-20
ENSMUSG00000031626	Sorbs2	sorbin and SH3 domain containing 2 [Source:MGI Symbol;Acc:MGI:1924574]	226.584	2.259	2.91952e-15
ENSMUSG00000071281	Zfp65	zinc finger protein 65 [Source:MGI Symbol;Acc:MGI:107769]	102.912	2.25937	2.3386e-09
ENSMUSG00000041762	Gpr155	G protein-coupled receptor 155 [Source:MGI Symbol;Acc:MGI:1915776]	34.4871	2.26131	0.000190673
ENSMUSG00000026754	Golga1	golgi autoantigen, golgin subfamily a, 1 [Source:MGI Symbol;Acc:MGI:1924149]	284.789	2.26181	4.80737e-18
ENSMUSG00000045624	Esf1	ESF1 nucleolar pre-rRNA processing protein homolog [Source:MGI Symbol;Acc:MGI:1913830]	481.281	2.26196	8.82111e-24
ENSMUSG00000082925	Gm13135	predicted gene 13135 [Source:MGI Symbol;Acc:MGI:3650404]	35.4318	2.26431	0.000196149
ENSMUSG00000040771	Oard1	O-acyl-ADP-ribose deacylase 1 [Source:MGI Symbol;Acc:MGI:2146818]	35.3141	2.2665	0.000745307
ENSMUSG00000033964	Zbtb41	zinc finger and BTB domain containing 41 [Source:MGI Symbol;Acc:MGI:2444487]	579.796	2.26653	1.6543e-25
ENSMUSG00000042408	Zmym6	zinc finger, MYM-type 6 [Source:MGI Symbol;Acc:MGI:106505]	170.102	2.26705	2.06088e-13
ENSMUSG00000042213	Zfand4	zinc finger, AN1-type domain 4 [Source:MGI Symbol;Acc:MGI:1914742]	119.086	2.26732	2.59603e-10
ENSMUSG00000024174	Pot1b	protection of telomeres 1B [Source:MGI Symbol;Acc:MGI:1920086]	9.92405	2.26865	0.0388697
ENSMUSG00000020634	Ubxn2a	UBX domain protein 2A [Source:MGI Symbol;Acc:MGI:2442310]	240.026	2.27048	3.06377e-15
ENSMUSG00000063488	Zkscan7	zinc finger with KRAB and SCAN domains 7 [Source:MGI Symbol;Acc:MGI:3040678]	45.2972	2.27155	2.92515e-05
ENSMUSG00000044337	Ackr3	atypical chemokine receptor 3 [Source:MGI Symbol;Acc:MGI:109562]	693.741	2.27167	2.15864e-24
ENSMUSG00000053205	Styx	serine/threonine/tyrosine interaction protein [Source:MGI Symbol;Acc:MGI:1891150]	98.1755	2.27193	4.19e-09
ENSMUSG00000108621	Gm37494	predicted gene, 37494 [Source:MGI Symbol;Acc:MGI:5610722]	300.069	2.27245	1.40937e-18
ENSMUSG00000105954	Gm42793	predicted gene 42793 [Source:MGI Symbol;Acc:MGI:5662930]	137.205	2.27377	1.62767e-11
ENSMUSG00000017291	Taok1	TAO kinase 1 [Source:MGI Symbol;Acc:MGI:1914490]	1175.23	2.27573	1.57618e-30
ENSMUSG00000028496	Mllt3	myeloid/lymphoid or mixed-lineage leukemia; translocated to, 3 [Source:MGI Symbol;Acc:MGI:1917372]	593.918	2.2764	3.36894e-26
ENSMUSG00000040372	Gpr63	G protein-coupled receptor 63 [Source:MGI Symbol;Acc:MGI:2135884]	76.2294	2.27771	2.07128e-07
ENSMUSG00000027281	Slx4ip	SLX4 interacting protein [Source:MGI Symbol;Acc:MGI:1921493]	93.6401	2.27779	4.76655e-08
ENSMUSG00000009575	Cbx5	chromobox 5 [Source:MGI Symbol;Acc:MGI:109372]	4128.14	2.27794	3.72371e-41
ENSMUSG00000042208	0610010F05Rik	RIKEN cDNA 0610010F05 gene [Source:MGI Symbol;Acc:MGI:1918925]	394.693	2.27906	2.6829e-21
ENSMUSG00000031133	Arhgef6	Rac/Cdc42 guanine nucleotide exchange factor (GEF) 6 [Source:MGI Symbol;Acc:MGI:1920591]	114.707	2.27906	4.14044e-09
ENSMUSG00000025915	Sgk3	serum/glucocorticoid regulated kinase 3 [Source:MGI Symbol;Acc:MGI:2182368]	85.269	2.27964	2.62118e-07
ENSMUSG00000052981	Ube2ql1	ubiquitin-conjugating enzyme E2Q family-like 1 [Source:MGI Symbol;Acc:MGI:1924230]	45.5129	2.27989	2.89558e-05
ENSMUSG00000020124	Usp15	ubiquitin specific peptidase 15 [Source:MGI Symbol;Acc:MGI:101857]	823.312	2.28071	1.17376e-28
ENSMUSG00000037999	Arap2	ArfGAP with RhoGAP domain, ankyrin repeat and PH domain 2 [Source:MGI Symbol;Acc:MGI:2684416]	173.503	2.28105	1.95006e-13
ENSMUSG00000054893	Zfp667	zinc finger protein 667 [Source:MGI Symbol;Acc:MGI:2442757]	104.21	2.28118	8.6337e-10
ENSMUSG00000026004	Kansl1l	KAT8 regulatory NSL complex subunit 1-like [Source:MGI Symbol;Acc:MGI:1915941]	151.827	2.28235	2.08887e-12
ENSMUSG00000038170	Pde4dip	phosphodiesterase 4D interacting protein (myomegalin) [Source:MGI Symbol;Acc:MGI:1891434]	2755.45	2.28237	1.08972e-38
ENSMUSG00000035476	Tab3	TGF-beta activated kinase 1/MAP3K7 binding protein 3 [Source:MGI Symbol;Acc:MGI:1913974]	165.38	2.28307	5.80897e-12
ENSMUSG00000043241	Upf2	UPF2 regulator of nonsense transcripts homolog (yeast) [Source:MGI Symbol;Acc:MGI:2449307]	399.311	2.28322	2.20306e-22
ENSMUSG00000019878	Hsf2	heat shock factor 2 [Source:MGI Symbol;Acc:MGI:96239]	416.057	2.28754	3.94955e-21
ENSMUSG00000097119	B230354K17Rik	RIKEN cDNA B230354K17 gene [Source:MGI Symbol;Acc:MGI:2443272]	218.24	2.29046	2.78415e-15
ENSMUSG00000022686	B3gnt5	UDP-GlcNAc:betaGal beta-1,3-N-acetylglucosaminyltransferase 5 [Source:MGI Symbol;Acc:MGI:2137302]	287.51	2.29076	7.78062e-18
ENSMUSG00000024143	Rhoq	ras homolog family member Q [Source:MGI Symbol;Acc:MGI:1931553]	1002.21	2.29233	2.70332e-32
ENSMUSG00000021945	Zmym2	zinc finger, MYM-type 2 [Source:MGI Symbol;Acc:MGI:1923257]	857.67	2.29289	1.61451e-30
ENSMUSG00000033883	Zfp267	zinc finger protein 267 [Source:MGI Symbol;Acc:MGI:1098769]	144.628	2.29339	6.52567e-11
ENSMUSG00000107019	Gm43682	predicted gene 43682 [Source:MGI Symbol;Acc:MGI:5663819]	66.0082	2.29356	5.99264e-07
ENSMUSG00000094483	Purb	purine rich element binding protein B [Source:MGI Symbol;Acc:MGI:1338779]	5553.42	2.29396	1.98697e-41
ENSMUSG00000024274	Zscan30	zinc finger and SCAN domain containing 30 [Source:MGI Symbol;Acc:MGI:2685600]	21.2827	2.29429	0.00279097
ENSMUSG00000032253	Phip	pleckstrin homology domain interacting protein [Source:MGI Symbol;Acc:MGI:1932404]	714.493	2.29452	1.12615e-27
ENSMUSG00000027236	Eif3j1	eukaryotic translation initiation factor 3, subunit J1 [Source:MGI Symbol;Acc:MGI:1925905]	846.954	2.29504	3.27948e-28
ENSMUSG00000040852	Plekhh2	pleckstrin homology domain containing, family H (with MyTH4 domain) member 2 [Source:MGI Symbol;Acc:MGI:2146813]	1053.9	2.29668	9.97315e-33
ENSMUSG00000114995	Gm49284	predicted gene, 49284 [Source:MGI Symbol;Acc:MGI:6118771]	23.9929	2.29805	0.00172997
ENSMUSG00000022797	Tfrc	transferrin receptor [Source:MGI Symbol;Acc:MGI:98822]	1728.34	2.29908	1.50048e-36
ENSMUSG00000031609	Sap30	sin3 associated polypeptide [Source:MGI Symbol;Acc:MGI:1929129]	136.139	2.30088	4.99891e-11
ENSMUSG00000029283	Cdc7	cell division cycle 7 (S. cerevisiae) [Source:MGI Symbol;Acc:MGI:1309511]	169.51	2.30121	1.12327e-13
ENSMUSG00000022800	Fyttd1	forty-two-three domain containing 1 [Source:MGI Symbol;Acc:MGI:1917955]	1426.69	2.30145	5.8534e-34
ENSMUSG00000025898	Cwf19l2	CWF19-like 2, cell cycle control (S. pombe) [Source:MGI Symbol;Acc:MGI:1918023]	198.102	2.30148	3.5037e-15
ENSMUSG00000030177	Ccdc77	coiled-coil domain containing 77 [Source:MGI Symbol;Acc:MGI:1914450]	122.251	2.30245	2.10843e-10
ENSMUSG00000015214	Mtmr1	myotubularin related protein 1 [Source:MGI Symbol;Acc:MGI:1858271]	168.235	2.30559	1.89214e-13
ENSMUSG00000001827	Folr1	folate receptor 1 (adult) [Source:MGI Symbol;Acc:MGI:95568]	23.66	2.30598	0.00151242
ENSMUSG00000101462	Gm3052	predicted gene 3052 [Source:MGI Symbol;Acc:MGI:3781230]	13.52	2.30616	0.0147534
ENSMUSG00000042826	Fgf11	fibroblast growth factor 11 [Source:MGI Symbol;Acc:MGI:109167]	355.974	2.30735	5.53606e-16
ENSMUSG00000115852	AC169509.1	BMP2 inducible kinase (Bmp2k) pseudogene	16.0174	2.30842	0.0132472
ENSMUSG00000107000	Gm43481	predicted gene 43481 [Source:MGI Symbol;Acc:MGI:5663618]	17.844	2.30874	0.00722382
ENSMUSG00000102553	D930036K23Rik	RIKEN cDNA D930036K23 gene [Source:MGI Symbol;Acc:MGI:2442341]	15.3475	2.30943	0.0101716
ENSMUSG00000026605	Cenpf	centromere protein F [Source:MGI Symbol;Acc:MGI:1313302]	640.466	2.3127	7.64879e-28
ENSMUSG00000030557	Mef2a	myocyte enhancer factor 2A [Source:MGI Symbol;Acc:MGI:99532]	1959.23	2.31474	2.11295e-38
ENSMUSG00000112964	E430024I08Rik	RIKEN cDNA E430024I08 gene [Source:MGI Symbol;Acc:MGI:3649010]	86.1506	2.31607	1.06544e-08
ENSMUSG00000117113	Gm49883	predicted gene, 49883 [Source:MGI Symbol;Acc:MGI:6270565]	34.0145	2.31673	0.000189986
ENSMUSG00000027677	Ttc14	tetratricopeptide repeat domain 14 [Source:MGI Symbol;Acc:MGI:1914370]	458.715	2.31765	3.56198e-24
ENSMUSG00000058093	Zfp729b	zinc finger protein 729b [Source:MGI Symbol;Acc:MGI:2145180]	50.4612	2.31948	1.57659e-05
ENSMUSG00000029238	Clock	circadian locomotor output cycles kaput [Source:MGI Symbol;Acc:MGI:99698]	707.839	2.31958	1.94717e-27
ENSMUSG00000023025	Larp4	La ribonucleoprotein domain family, member 4 [Source:MGI Symbol;Acc:MGI:2443114]	1194.9	2.32214	5.98055e-35
ENSMUSG00000020154	Ptprb	protein tyrosine phosphatase, receptor type, B [Source:MGI Symbol;Acc:MGI:97809]	30.302	2.32407	0.000320465
ENSMUSG00000055493	Epm2a	epilepsy, progressive myoclonic epilepsy, type 2 gene alpha [Source:MGI Symbol;Acc:MGI:1341085]	32.7993	2.32497	0.000408449
ENSMUSG00000020286	1700093K21Rik	RIKEN cDNA 1700093K21 gene [Source:MGI Symbol;Acc:MGI:1914608]	26.9229	2.3265	0.000743103
ENSMUSG00000037416	Dmxl1	Dmx-like 1 [Source:MGI Symbol;Acc:MGI:2443926]	492.86	2.32654	1.61645e-24
ENSMUSG00000105176	Gm43668	predicted gene 43668 [Source:MGI Symbol;Acc:MGI:5663805]	29.9066	2.32811	0.000638653
ENSMUSG00000046785	Epm2aip1	EPM2A (laforin) interacting protein 1 [Source:MGI Symbol;Acc:MGI:1925031]	824.733	2.32848	2.59765e-31
ENSMUSG00000027346	Gpcpd1	glycerophosphocholine phosphodiesterase 1 [Source:MGI Symbol;Acc:MGI:104898]	197.987	2.32921	2.82389e-14
ENSMUSG00000026718	Stam	signal transducing adaptor molecule (SH3 domain and ITAM motif) 1 [Source:MGI Symbol;Acc:MGI:1329014]	1350.92	2.33035	2.0532e-36
ENSMUSG00000075376	Rc3h2	ring finger and CCCH-type zinc finger domains 2 [Source:MGI Symbol;Acc:MGI:2442789]	573.881	2.33038	5.66798e-27
ENSMUSG00000023284	Zfp605	zinc finger protein 605 [Source:MGI Symbol;Acc:MGI:2444933]	33.6233	2.33066	0.0001681
ENSMUSG00000042807	Hecw2	HECT, C2 and WW domain containing E3 ubiquitin protein ligase 2 [Source:MGI Symbol;Acc:MGI:2685817]	39.1038	2.33103	9.48829e-05
ENSMUSG00000079184	Mphosph8	M-phase phosphoprotein 8 [Source:MGI Symbol;Acc:MGI:1922589]	447.192	2.33169	5.94824e-24
ENSMUSG00000034648	Lrrn1	leucine rich repeat protein 1, neuronal [Source:MGI Symbol;Acc:MGI:106038]	7253.92	2.33248	1.47858e-44
ENSMUSG00000059645	Gm7361	predicted gene 7361 [Source:MGI Symbol;Acc:MGI:3805965]	10.0817	2.33308	0.0358457
ENSMUSG00000023918	Adgrf4	adhesion G protein-coupled receptor F4 [Source:MGI Symbol;Acc:MGI:1925499]	39.3806	2.33336	4.60435e-05
ENSMUSG00000039697	Ncoa7	nuclear receptor coactivator 7 [Source:MGI Symbol;Acc:MGI:2444847]	334.687	2.33373	4.89974e-20
ENSMUSG00000038916	Soga3	SOGA family member 3 [Source:MGI Symbol;Acc:MGI:1914662]	85.737	2.33522	9.60891e-09
ENSMUSG00000040943	Tet2	tet methylcytosine dioxygenase 2 [Source:MGI Symbol;Acc:MGI:2443298]	188.925	2.33602	4.96776e-15
ENSMUSG00000040254	Sema3d	sema domain, immunoglobulin domain (Ig), short basic domain, secreted, (semaphorin) 3D [Source:MGI Symbol;Acc:MGI:1860118]	511.14	2.33611	1.91459e-25
ENSMUSG00000028397	Kdm4c	lysine (K)-specific demethylase 4C [Source:MGI Symbol;Acc:MGI:1924054]	255.42	2.33668	2.71766e-17
ENSMUSG00000057894	Zfp329	zinc finger protein 329 [Source:MGI Symbol;Acc:MGI:1921283]	193.07	2.33788	2.44811e-15
ENSMUSG00000029403	Cdkl2	cyclin-dependent kinase-like 2 (CDC2-related kinase) [Source:MGI Symbol;Acc:MGI:1858227]	98.8051	2.33947	1.05186e-09
ENSMUSG00000048279	Sacs	sacsin [Source:MGI Symbol;Acc:MGI:1354724]	698.46	2.34058	7.34921e-29
ENSMUSG00000028382	Ptbp3	polypyrimidine tract binding protein 3 [Source:MGI Symbol;Acc:MGI:1923334]	1333.63	2.342	1.20016e-36
ENSMUSG00000050199	Lgr4	leucine-rich repeat-containing G protein-coupled receptor 4 [Source:MGI Symbol;Acc:MGI:1891468]	183.422	2.34204	7.17302e-15
ENSMUSG00000040420	Cdh18	cadherin 18 [Source:MGI Symbol;Acc:MGI:1344366]	224.966	2.34214	1.2119e-16
ENSMUSG00000021750	Fam107a	family with sequence similarity 107, member A [Source:MGI Symbol;Acc:MGI:3041256]	40.5414	2.34305	4.43535e-05
ENSMUSG00000083246	Gm11839	predicted gene 11839 [Source:MGI Symbol;Acc:MGI:3651162]	8.52821	2.34393	0.049423
ENSMUSG00000078185	Chml	choroideremia-like [Source:MGI Symbol;Acc:MGI:101913]	572.956	2.34625	2.02875e-26
ENSMUSG00000054737	Zfp182	zinc finger protein 182 [Source:MGI Symbol;Acc:MGI:2442220]	48.675	2.34645	8.77366e-06
ENSMUSG00000074340	Ovgp1	oviductal glycoprotein 1 [Source:MGI Symbol;Acc:MGI:106661]	13.4021	2.34682	0.015681
ENSMUSG00000018800	Abca5	ATP-binding cassette, sub-family A (ABC1), member 5 [Source:MGI Symbol;Acc:MGI:2386607]	236.949	2.34704	3.38809e-17
ENSMUSG00000058258	Idi1	isopentenyl-diphosphate delta isomerase [Source:MGI Symbol;Acc:MGI:2442264]	112.64	2.34752	1.30896e-10
ENSMUSG00000015882	Lcorl	ligand dependent nuclear receptor corepressor-like [Source:MGI Symbol;Acc:MGI:2651932]	141.151	2.34857	2.0313e-12
ENSMUSG00000024420	Zfp521	zinc finger protein 521 [Source:MGI Symbol;Acc:MGI:95459]	330.336	2.35027	1.15104e-19
ENSMUSG00000042515	Pwwp3b	PWWP domain containing 3B [Source:MGI Symbol;Acc:MGI:2445062]	778.968	2.35194	1.82755e-30
ENSMUSG00000027660	Skil	SKI-like [Source:MGI Symbol;Acc:MGI:106203]	1966.94	2.35332	2.10323e-36
ENSMUSG00000034218	Atm	ataxia telangiectasia mutated [Source:MGI Symbol;Acc:MGI:107202]	464.69	2.35425	2.11288e-24
ENSMUSG00000026723	Trdmt1	tRNA aspartic acid methyltransferase 1 [Source:MGI Symbol;Acc:MGI:1274787]	51.9368	2.35502	3.04723e-06
ENSMUSG00000085687	Gm16153	predicted gene 16153 [Source:MGI Symbol;Acc:MGI:3802057]	11.8501	2.35611	0.0206842
ENSMUSG00000022512	Cldn1	claudin 1 [Source:MGI Symbol;Acc:MGI:1276109]	33.7227	2.35954	0.000214159
ENSMUSG00000069237	Fam8a1	family with sequence similarity 8, member A1 [Source:MGI Symbol;Acc:MGI:2145496]	775.511	2.36041	1.38473e-29
ENSMUSG00000039496	Cdnf	cerebral dopamine neurotrophic factor [Source:MGI Symbol;Acc:MGI:3606576]	12.1248	2.36425	0.0180754
ENSMUSG00000015134	Aldh1a3	aldehyde dehydrogenase family 1, subfamily A3 [Source:MGI Symbol;Acc:MGI:1861722]	25.4687	2.36661	0.00096082
ENSMUSG00000031245	Hmgn5	high-mobility group nucleosome binding domain 5 [Source:MGI Symbol;Acc:MGI:1355295]	207.291	2.37136	8.00944e-15
ENSMUSG00000039126	Prune2	prune homolog 2 [Source:MGI Symbol;Acc:MGI:1925004]	2274.67	2.3718	9.40302e-39
ENSMUSG00000037795	N4bp2	NEDD4 binding protein 2 [Source:MGI Symbol;Acc:MGI:2684414]	286.04	2.37258	2.03211e-19
ENSMUSG00000028403	Zdhhc21	zinc finger, DHHC domain containing 21 [Source:MGI Symbol;Acc:MGI:1915518]	465.857	2.37412	1.89683e-25
ENSMUSG00000028133	Rwdd3	RWD domain containing 3 [Source:MGI Symbol;Acc:MGI:1920420]	25.0734	2.37495	0.00102394
ENSMUSG00000020640	Itsn2	intersectin 2 [Source:MGI Symbol;Acc:MGI:1338049]	613.453	2.37669	1.76011e-28
ENSMUSG00000030592	Ryr1	ryanodine receptor 1, skeletal muscle [Source:MGI Symbol;Acc:MGI:99659]	1190.58	2.37771	1.29412e-34
ENSMUSG00000021936	Mapk8	mitogen-activated protein kinase 8 [Source:MGI Symbol;Acc:MGI:1346861]	527.876	2.37949	2.58386e-27
ENSMUSG00000025006	Sorbs1	sorbin and SH3 domain containing 1 [Source:MGI Symbol;Acc:MGI:700014]	143.93	2.38424	1.10301e-10
ENSMUSG00000004319	Clcn3	chloride channel, voltage-sensitive 3 [Source:MGI Symbol;Acc:MGI:103555]	713.654	2.38432	1.06058e-30
ENSMUSG00000097472	Gm26586	predicted gene, 26586 [Source:MGI Symbol;Acc:MGI:5477080]	8.74491	2.38696	0.0423891
ENSMUSG00000033799	Tasor2	transcription activation suppressor family member 2 [Source:MGI Symbol;Acc:MGI:2145274]	544.361	2.39125	5.27178e-26
ENSMUSG00000039701	Usp53	ubiquitin specific peptidase 53 [Source:MGI Symbol;Acc:MGI:2139607]	79.4053	2.39175	6.27838e-08
ENSMUSG00000017550	Atad5	ATPase family, AAA domain containing 5 [Source:MGI Symbol;Acc:MGI:2442925]	195.469	2.39243	1.47691e-15
ENSMUSG00000111681	Gm47640	predicted gene, 47640 [Source:MGI Symbol;Acc:MGI:6096715]	18.9836	2.39245	0.00357667
ENSMUSG00000073821	8030451A03Rik	RIKEN cDNA 8030451A03 gene [Source:MGI Symbol;Acc:MGI:1915353]	79.8617	2.39302	3.75059e-08
ENSMUSG00000030346	Rad51ap1	RAD51 associated protein 1 [Source:MGI Symbol;Acc:MGI:1098224]	238.582	2.39312	9.35036e-18
ENSMUSG00000028389	Zfp37	zinc finger protein 37 [Source:MGI Symbol;Acc:MGI:99181]	59.5392	2.39417	1.21532e-06
ENSMUSG00000034560	Washc4	WASH complex subunit 4 [Source:MGI Symbol;Acc:MGI:2441787]	728.156	2.3956	4.95396e-31
ENSMUSG00000069793	Slfn9	schlafen 9 [Source:MGI Symbol;Acc:MGI:2445121]	208.242	2.39621	4.06146e-16
ENSMUSG00000033721	Vav3	vav 3 oncogene [Source:MGI Symbol;Acc:MGI:1888518]	365.033	2.40352	4.58064e-23
ENSMUSG00000039883	Lrrc17	leucine rich repeat containing 17 [Source:MGI Symbol;Acc:MGI:1921761]	938.655	2.40407	2.9549e-29
ENSMUSG00000039431	Mtmr7	myotubularin related protein 7 [Source:MGI Symbol;Acc:MGI:1891693]	25.5053	2.40459	0.000828143
ENSMUSG00000085030	2810455O05Rik	RIKEN cDNA 2810455O05 gene [Source:MGI Symbol;Acc:MGI:1920072]	10.5129	2.4046	0.0273379
ENSMUSG00000056673	Kdm5d	lysine (K)-specific demethylase 5D [Source:MGI Symbol;Acc:MGI:99780]	290.87	2.40787	2.41117e-20
ENSMUSG00000085269	Gm15777	predicted gene 15777 [Source:MGI Symbol;Acc:MGI:3783219]	22.5213	2.40924	0.0017937
ENSMUSG00000042607	Asb4	ankyrin repeat and SOCS box-containing 4 [Source:MGI Symbol;Acc:MGI:1929751]	92.397	2.40968	1.2554e-09
ENSMUSG00000035021	Baz1a	bromodomain adjacent to zinc finger domain 1A [Source:MGI Symbol;Acc:MGI:1309478]	826.205	2.41018	6.96998e-31
ENSMUSG00000074001	Klhl40	kelch-like 40 [Source:MGI Symbol;Acc:MGI:1919580]	174.712	2.4107	2.00899e-14
ENSMUSG00000110981	Gm35940	predicted gene, 35940 [Source:MGI Symbol;Acc:MGI:5595099]	19.1989	2.41189	0.0034202
ENSMUSG00000027676	Ccdc39	coiled-coil domain containing 39 [Source:MGI Symbol;Acc:MGI:1289263]	26.3912	2.41204	0.000560675
ENSMUSG00000026153	Fam135a	family with sequence similarity 135, member A [Source:MGI Symbol;Acc:MGI:1915437]	830.957	2.4129	4.36877e-32
ENSMUSG00000048186	Bend7	BEN domain containing 7 [Source:MGI Symbol;Acc:MGI:2443100]	10.7877	2.41325	0.0238161
ENSMUSG00000055027	Smyd1	SET and MYND domain containing 1 [Source:MGI Symbol;Acc:MGI:104790]	1779.35	2.41345	1.24084e-29
ENSMUSG00000043384	Gprasp1	G protein-coupled receptor associated sorting protein 1 [Source:MGI Symbol;Acc:MGI:1917418]	739.932	2.41444	3.32355e-31
ENSMUSG00000038594	Cep85l	centrosomal protein 85-like [Source:MGI Symbol;Acc:MGI:3642684]	83.5947	2.4156	5.14742e-09
ENSMUSG00000033174	Mgll	monoglyceride lipase [Source:MGI Symbol;Acc:MGI:1346042]	121.081	2.41598	4.20002e-10
ENSMUSG00000046230	Vps13a	vacuolar protein sorting 13A [Source:MGI Symbol;Acc:MGI:2444304]	337.461	2.41879	2.99756e-22
ENSMUSG00000114104	Gm47585	predicted gene, 47585 [Source:MGI Symbol;Acc:MGI:6096625]	8.68582	2.41887	0.0440567
ENSMUSG00000087528	9830144P21Rik	RIKEN cDNA 9830144P21 gene [Source:MGI Symbol;Acc:MGI:3041171]	20.1445	2.41933	0.00810617
ENSMUSG00000110710	C78859	expressed sequence C78859 [Source:MGI Symbol;Acc:MGI:2142856]	8.68656	2.41975	0.0468496
ENSMUSG00000089769	Gm16574	predicted gene 16574 [Source:MGI Symbol;Acc:MGI:4414994]	16.8233	2.42095	0.0132865
ENSMUSG00000046185	Zfp84	zinc finger protein 84 [Source:MGI Symbol;Acc:MGI:107780]	215.471	2.42271	9.94927e-17
ENSMUSG00000054752	Fsd1l	fibronectin type III and SPRY domain containing 1-like [Source:MGI Symbol;Acc:MGI:2442443]	97.4663	2.42316	3.98675e-10
ENSMUSG00000023961	Enpp4	ectonucleotide pyrophosphatase/phosphodiesterase 4 [Source:MGI Symbol;Acc:MGI:2682634]	70.2491	2.42425	8.05933e-08
ENSMUSG00000032776	Mctp2	multiple C2 domains, transmembrane 2 [Source:MGI Symbol;Acc:MGI:2685335]	57.9675	2.42545	7.19048e-07
ENSMUSG00000098066	Gm26944	predicted gene, 26944 [Source:MGI Symbol;Acc:MGI:5504059]	8.96038	2.42865	0.038396
ENSMUSG00000036879	Phkb	phosphorylase kinase beta [Source:MGI Symbol;Acc:MGI:97578]	213.289	2.42994	5.28135e-17
ENSMUSG00000020722	Cacng1	calcium channel, voltage-dependent, gamma subunit 1 [Source:MGI Symbol;Acc:MGI:1206582]	926.526	2.4303	2.42235e-26
ENSMUSG00000066880	Zfp617	zinc finger protein 617 [Source:MGI Symbol;Acc:MGI:2684459]	230.554	2.43227	2.85985e-15
ENSMUSG00000080850	Gm12439	predicted gene 12439 [Source:MGI Symbol;Acc:MGI:3651708]	121.643	2.43429	4.01357e-10
ENSMUSG00000103839	Gm37607	predicted gene, 37607 [Source:MGI Symbol;Acc:MGI:5610835]	25.0551	2.43573	0.000652246
ENSMUSG00000104876	Trdc	T cell receptor delta, constant region [Source:MGI Symbol;Acc:MGI:98612]	13.1063	2.43763	0.0138916
ENSMUSG00000046351	Zfp322a	zinc finger protein 322A [Source:MGI Symbol;Acc:MGI:2442566]	392.712	2.43805	2.50369e-24
ENSMUSG00000113800	2210039B01Rik	RIKEN cDNA 2210039B01 gene [Source:MGI Symbol;Acc:MGI:1920894]	9.23519	2.4388	0.0349695
ENSMUSG00000108701	Gm44616	predicted gene 44616 [Source:MGI Symbol;Acc:MGI:5753192]	10.7297	2.43907	0.0230266
ENSMUSG00000037270	4932438A13Rik	RIKEN cDNA 4932438A13 gene [Source:MGI Symbol;Acc:MGI:2444631]	479.475	2.44174	4.71435e-27
ENSMUSG00000093579	Gm20036	predicted gene, 20036 [Source:MGI Symbol;Acc:MGI:5012221]	9.51074	2.44527	0.0407044
ENSMUSG00000053907	Mat2a	methionine adenosyltransferase II, alpha [Source:MGI Symbol;Acc:MGI:2443731]	146.596	2.45115	3.8919e-13
ENSMUSG00000039103	Nexn	nexilin [Source:MGI Symbol;Acc:MGI:1916060]	962.933	2.45314	4.0199e-36
ENSMUSG00000002076	Hsf2bp	heat shock transcription factor 2 binding protein [Source:MGI Symbol;Acc:MGI:1921627]	65.0847	2.45323	1.8348e-07
ENSMUSG00000052676	Zmat1	zinc finger, matrin type 1 [Source:MGI Symbol;Acc:MGI:2442284]	48.3777	2.4546	4.56635e-06
ENSMUSG00000034810	Scn7a	sodium channel, voltage-gated, type VII, alpha [Source:MGI Symbol;Acc:MGI:102965]	11.2789	2.4551	0.0201202
ENSMUSG00000035236	Scai	suppressor of cancer cell invasion [Source:MGI Symbol;Acc:MGI:2443716]	298.688	2.45512	2.23099e-21
ENSMUSG00000024617	Camk2a	calcium/calmodulin-dependent protein kinase II alpha [Source:MGI Symbol;Acc:MGI:88256]	94.5614	2.45613	8.25406e-09
ENSMUSG00000020275	Rel	reticuloendotheliosis oncogene [Source:MGI Symbol;Acc:MGI:97897]	92.3404	2.45815	1.44252e-09
ENSMUSG00000056305	Usp39	ubiquitin specific peptidase 39 [Source:MGI Symbol;Acc:MGI:107622]	83.0387	2.45892	3.08095e-08
ENSMUSG00000003452	Bicd1	BICD cargo adaptor 1 [Source:MGI Symbol;Acc:MGI:1101760]	117.765	2.45897	8.28534e-12
ENSMUSG00000111291	Gm48604	predicted gene, 48604 [Source:MGI Symbol;Acc:MGI:6098186]	21.9494	2.46011	0.00122042
ENSMUSG00000062627	Mysm1	myb-like, SWIRM and MPN domains 1 [Source:MGI Symbol;Acc:MGI:2444584]	342.394	2.46479	1.25544e-22
ENSMUSG00000063810	Alms1	ALMS1, centrosome and basal body associated [Source:MGI Symbol;Acc:MGI:1934606]	179.87	2.4668	1.36772e-12
ENSMUSG00000087368	BC065397	cDNA sequence BC065397 [Source:MGI Symbol;Acc:MGI:3584520]	16.5848	2.46692	0.00449171
ENSMUSG00000024529	Lox	lysyl oxidase [Source:MGI Symbol;Acc:MGI:96817]	628.733	2.467	3.1042e-31
ENSMUSG00000107877	Gm43951	predicted gene, 43951 [Source:MGI Symbol;Acc:MGI:5690343]	16.5861	2.46708	0.00649264
ENSMUSG00000007617	Homer1	homer scaffolding protein 1 [Source:MGI Symbol;Acc:MGI:1347345]	336.36	2.46747	4.22342e-22
ENSMUSG00000033377	Palmd	palmdelphin [Source:MGI Symbol;Acc:MGI:2148896]	118.688	2.4687	6.72399e-12
ENSMUSG00000035967	Ints6l	integrator complex subunit 6 like [Source:MGI Symbol;Acc:MGI:2442593]	66.8887	2.46885	7.00595e-08
ENSMUSG00000047786	Lix1	limb and CNS expressed 1 [Source:MGI Symbol;Acc:MGI:1913893]	109.786	2.469	3.57499e-11
ENSMUSG00000104394	Gm37254	predicted gene, 37254 [Source:MGI Symbol;Acc:MGI:5610482]	9.17717	2.4693	0.0334705
ENSMUSG00000024302	Dtna	dystrobrevin alpha [Source:MGI Symbol;Acc:MGI:106039]	489.747	2.47583	4.00943e-28
ENSMUSG00000082163	Gm14276	predicted gene 14276 [Source:MGI Symbol;Acc:MGI:3701955]	35.43	2.48093	4.89321e-05
ENSMUSG00000017978	Cadps2	Ca2+-dependent activator protein for secretion 2 [Source:MGI Symbol;Acc:MGI:2443963]	12.9885	2.48194	0.0117764
ENSMUSG00000092341	Malat1	metastasis associated lung adenocarcinoma transcript 1 (non-coding RNA) [Source:MGI Symbol;Acc:MGI:1919539]	3358.79	2.48432	3.59476e-34
ENSMUSG00000031438	Rnf128	ring finger protein 128 [Source:MGI Symbol;Acc:MGI:1914139]	428.671	2.48443	1.34598e-26
ENSMUSG00000053985	Zfp14	zinc finger protein 14 [Source:MGI Symbol;Acc:MGI:99160]	35.9791	2.48477	4.8894e-05
ENSMUSG00000061544	Zfp229	zinc finger protein 229 [Source:MGI Symbol;Acc:MGI:2679295]	79.3687	2.48597	6.55092e-09
ENSMUSG00000091387	Gcnt4	glucosaminyl (N-acetyl) transferase 4, core 2 (beta-1,6-N-acetylglucosaminyltransferase) [Source:MGI Symbol;Acc:MGI:2684919]	448.699	2.49139	6.45389e-27
ENSMUSG00000047907	Tshz2	teashirt zinc finger family member 2 [Source:MGI Symbol;Acc:MGI:2153084]	11.7694	2.49231	0.0199976
ENSMUSG00000027288	Zfp106	zinc finger protein 106 [Source:MGI Symbol;Acc:MGI:1270153]	3916.98	2.49261	3.07629e-46
ENSMUSG00000028158	Mttp	microsomal triglyceride transfer protein [Source:MGI Symbol;Acc:MGI:106926]	102.793	2.49289	1.47298e-10
ENSMUSG00000030393	Zik1	zinc finger protein interacting with K protein 1 [Source:MGI Symbol;Acc:MGI:108070]	184.179	2.49324	2.92352e-15
ENSMUSG00000021234	Fam161b	family with sequence similarity 161, member B [Source:MGI Symbol;Acc:MGI:2443027]	18.8447	2.49357	0.0023648
ENSMUSG00000005124	Ccn4	cellular communication network factor 4 [Source:MGI Symbol;Acc:MGI:1197008]	1534.8	2.4967	1.33463e-41
ENSMUSG00000056222	Spock1	sparc/osteonectin, cwcv and kazal-like domains proteoglycan 1 [Source:MGI Symbol;Acc:MGI:105371]	112.4	2.4975	1.00223e-11
ENSMUSG00000036292	Gramd1c	GRAM domain containing 1C [Source:MGI Symbol;Acc:MGI:2443024]	9.11824	2.50028	0.0336647
ENSMUSG00000029788	Cpa5	carboxypeptidase A5 [Source:MGI Symbol;Acc:MGI:1921899]	9.11799	2.50048	0.0343814
ENSMUSG00000032487	Ptgs2	prostaglandin-endoperoxide synthase 2 [Source:MGI Symbol;Acc:MGI:97798]	1715.28	2.50161	2.43926e-35
ENSMUSG00000026950	Neb	nebulin [Source:MGI Symbol;Acc:MGI:97292]	2537.99	2.50192	1.00812e-45
ENSMUSG00000075511	1700001L05Rik	RIKEN cDNA 1700001L05 gene [Source:MGI Symbol;Acc:MGI:1916541]	31.1667	2.50413	0.000179332
ENSMUSG00000031196	F8	coagulation factor VIII [Source:MGI Symbol;Acc:MGI:88383]	32.9343	2.5053	0.0001941
ENSMUSG00000074252	Gm10654	predicted gene 10654 [Source:MGI Symbol;Acc:MGI:3643366]	11.1615	2.50576	0.0178155
ENSMUSG00000032698	Lmo2	LIM domain only 2 [Source:MGI Symbol;Acc:MGI:102811]	11.161	2.50628	0.0204419
ENSMUSG00000026414	Tnnt2	troponin T2, cardiac [Source:MGI Symbol;Acc:MGI:104597]	4234.48	2.50712	3.00773e-46
ENSMUSG00000117183	Gm20008	predicted gene, 20008 [Source:MGI Symbol;Acc:MGI:5012193]	97.1291	2.50841	2.0442e-10
ENSMUSG00000002459	Rgs20	regulator of G-protein signaling 20 [Source:MGI Symbol;Acc:MGI:1929866]	24.3676	2.50859	0.000705035
ENSMUSG00000045991	Onecut2	one cut domain, family member 2 [Source:MGI Symbol;Acc:MGI:1891408]	11.7108	2.5197	0.0158802
ENSMUSG00000022788	Fgd4	FYVE, RhoGEF and PH domain containing 4 [Source:MGI Symbol;Acc:MGI:2183747]	76.1258	2.52054	6.7689e-09
ENSMUSG00000048222	Mfap1b	microfibrillar-associated protein 1B [Source:MGI Symbol;Acc:MGI:3694697]	176.035	2.5212	8.52234e-13
ENSMUSG00000086903	Hotair	HOX transcript antisense RNA (non-protein coding) [Source:MGI Symbol;Acc:MGI:3826586]	32.4811	2.52294	7.71227e-05
ENSMUSG00000004698	Hdac9	histone deacetylase 9 [Source:MGI Symbol;Acc:MGI:1931221]	14.0294	2.52302	0.0118511
ENSMUSG00000106518	Gm42759	predicted gene 42759 [Source:MGI Symbol;Acc:MGI:5662896]	9.94258	2.52374	0.0288283
ENSMUSG00000035923	Myf6	myogenic factor 6 [Source:MGI Symbol;Acc:MGI:97253]	32.7556	2.52493	8.03653e-05
ENSMUSG00000113491	Gm19221	predicted gene, 19221 [Source:MGI Symbol;Acc:MGI:5011406]	31.5986	2.52729	0.000150811
ENSMUSG00000020182	Ddc	dopa decarboxylase [Source:MGI Symbol;Acc:MGI:94876]	95.496	2.52854	8.80604e-10
ENSMUSG00000029361	Nos1	nitric oxide synthase 1, neuronal [Source:MGI Symbol;Acc:MGI:97360]	27.1753	2.52905	0.00028344
ENSMUSG00000022661	Cd200	CD200 antigen [Source:MGI Symbol;Acc:MGI:1196990]	363.08	2.53066	2.16777e-24
ENSMUSG00000024228	Nudt12	nudix (nucleoside diphosphate linked moiety X)-type motif 12 [Source:MGI Symbol;Acc:MGI:1915243]	85.2828	2.53447	1.67504e-09
ENSMUSG00000036202	Rif1	replication timing regulatory factor 1 [Source:MGI Symbol;Acc:MGI:1098622]	308.625	2.537	7.44478e-23
ENSMUSG00000008307	1700109H08Rik	RIKEN cDNA 1700109H08 gene [Source:MGI Symbol;Acc:MGI:1924286]	20.7125	2.53963	0.00151409
ENSMUSG00000022894	Adamts5	a disintegrin-like and metallopeptidase (reprolysin type) with thrombospondin type 1 motif, 5 (aggrecanase-2) [Source:MGI Symbol;Acc:MGI:1346321]	69.6402	2.5434	1.7406e-08
ENSMUSG00000052572	Dlg2	discs large MAGUK scaffold protein 2 [Source:MGI Symbol;Acc:MGI:1344351]	65.2765	2.54373	8.65221e-08
ENSMUSG00000104443	4932442E05Rik	RIKEN cDNA 4932442E05 gene [Source:MGI Symbol;Acc:MGI:1921665]	11.6522	2.54484	0.0141084
ENSMUSG00000107096	Gm43597	predicted gene 43597 [Source:MGI Symbol;Acc:MGI:5663734]	25.6224	2.5458	0.00044325
ENSMUSG00000053178	Mterf1b	mitochondrial transcription termination factor 1b [Source:MGI Symbol;Acc:MGI:3704243]	21.5362	2.54922	0.00100774
ENSMUSG00000040651	Tasor	transcription activation suppressor [Source:MGI Symbol;Acc:MGI:1921694]	187.149	2.55007	4.88645e-17
ENSMUSG00000029607	Ankrd61	ankyrin repeat domain 61 [Source:MGI Symbol;Acc:MGI:1913979]	7.56578	2.55053	0.047573
ENSMUSG00000048012	Zfp473	zinc finger protein 473 [Source:MGI Symbol;Acc:MGI:2442697]	7.56528	2.55075	0.0490311
ENSMUSG00000040666	Sh3bgr	SH3-binding domain glutamic acid-rich protein [Source:MGI Symbol;Acc:MGI:1354740]	84.3779	2.55255	1.73252e-09
ENSMUSG00000060176	Kif27	kinesin family member 27 [Source:MGI Symbol;Acc:MGI:1922300]	9.88349	2.55504	0.0237739
ENSMUSG00000108573	Gm44986	predicted gene 44986 [Source:MGI Symbol;Acc:MGI:5753562]	13.0878	2.55535	0.011516
ENSMUSG00000102091	Olfr1034	olfactory receptor 1034 [Source:MGI Symbol;Acc:MGI:3030868]	7.84026	2.56059	0.041379
ENSMUSG00000020598	Nrcam	neuronal cell adhesion molecule [Source:MGI Symbol;Acc:MGI:104750]	131.733	2.56265	2.64965e-13
ENSMUSG00000042225	Ammecr1	Alport syndrome, mental retardation, midface hypoplasia and elliptocytosis chromosomal region gene 1 [Source:MGI Symbol;Acc:MGI:1860206]	468.696	2.56525	8.11955e-29
ENSMUSG00000086825	Gm15675	predicted gene 15675 [Source:MGI Symbol;Acc:MGI:3783117]	8.11449	2.56832	0.0448894
ENSMUSG00000103821	D430013B06Rik	RIKEN cDNA D430013B06 gene [Source:MGI Symbol;Acc:MGI:3026994]	8.11482	2.56949	0.041442
ENSMUSG00000109903	Gm28710	predicted gene 28710 [Source:MGI Symbol;Acc:MGI:5579416]	8.11507	2.56964	0.0411277
ENSMUSG00000104621	Gm43185	predicted gene 43185 [Source:MGI Symbol;Acc:MGI:5663322]	17.3912	2.57014	0.00308155
ENSMUSG00000042595	Fam199x	family with sequence similarity 199, X-linked [Source:MGI Symbol;Acc:MGI:2384304]	325.564	2.57041	6.75044e-24
ENSMUSG00000010461	Eya4	EYA transcriptional coactivator and phosphatase 4 [Source:MGI Symbol;Acc:MGI:1337104]	1101.77	2.57193	2.74956e-40
ENSMUSG00000031333	Abcb7	ATP-binding cassette, sub-family B (MDR/TAP), member 7 [Source:MGI Symbol;Acc:MGI:109533]	271.086	2.57318	1.28994e-19
ENSMUSG00000074634	Tmem267	transmembrane protein 267 [Source:MGI Symbol;Acc:MGI:3648543]	109.135	2.57399	1.12125e-11
ENSMUSG00000042567	Nek10	NIMA (never in mitosis gene a)- related kinase 10 [Source:MGI Symbol;Acc:MGI:2685128]	9.27568	2.57507	0.0364737
ENSMUSG00000039954	Stk32a	serine/threonine kinase 32A [Source:MGI Symbol;Acc:MGI:2442403]	29.8084	2.57673	0.0001118
ENSMUSG00000073792	Alg6	asparagine-linked glycosylation 6 (alpha-1,3,-glucosyltransferase) [Source:MGI Symbol;Acc:MGI:2444031]	9.55049	2.57752	0.0263001
ENSMUSG00000087266	Gm15991	predicted gene 15991 [Source:MGI Symbol;Acc:MGI:3801813]	9.55049	2.57752	0.0263001
ENSMUSG00000099478	Gm28370	predicted gene 28370 [Source:MGI Symbol;Acc:MGI:5579076]	15.6224	2.57914	0.00454674
ENSMUSG00000069045	Ddx3y	DEAD (Asp-Glu-Ala-Asp) box polypeptide 3, Y-linked [Source:MGI Symbol;Acc:MGI:1349406]	583.661	2.58124	1.99005e-32
ENSMUSG00000042485	Mustn1	musculoskeletal, embryonic nuclear protein 1 [Source:MGI Symbol;Acc:MGI:1913425]	149.143	2.58179	1.40831e-14
ENSMUSG00000025170	Rab40b	Rab40B, member RAS oncogene family [Source:MGI Symbol;Acc:MGI:2183451]	71.7048	2.58498	2.39228e-08
ENSMUSG00000048550	Thnsl1	threonine synthase-like 1 (bacterial) [Source:MGI Symbol;Acc:MGI:2139347]	92.6677	2.58618	5.6157e-10
ENSMUSG00000113425	Gm48653	predicted gene, 48653 [Source:MGI Symbol;Acc:MGI:6098263]	27.4322	2.58868	0.000196574
ENSMUSG00000028780	Sema3c	sema domain, immunoglobulin domain (Ig), short basic domain, secreted, (semaphorin) 3C [Source:MGI Symbol;Acc:MGI:107557]	92.6081	2.59026	2.91029e-10
ENSMUSG00000073988	Ttpa	tocopherol (alpha) transfer protein [Source:MGI Symbol;Acc:MGI:1354168]	10.1004	2.5911	0.0240993
ENSMUSG00000085359	Gm12336	predicted gene 12336 [Source:MGI Symbol;Acc:MGI:3650722]	10.0999	2.59191	0.0206733
ENSMUSG00000054640	Slc8a1	solute carrier family 8 (sodium/calcium exchanger), member 1 [Source:MGI Symbol;Acc:MGI:107956]	780.217	2.59509	1.87622e-33
ENSMUSG00000019894	Slc6a15	solute carrier family 6 (neurotransmitter transporter), member 15 [Source:MGI Symbol;Acc:MGI:2143484]	18.7052	2.60232	0.00275671
ENSMUSG00000085334	Gm12940	predicted gene 12940 [Source:MGI Symbol;Acc:MGI:3702626]	129.788	2.60577	9.29826e-14
ENSMUSG00000058385	H2bc8	H2B clustered histone 8 [Source:MGI Symbol;Acc:MGI:2448386]	8.05663	2.60649	0.0370914
ENSMUSG00000042599	Kdm7a	lysine (K)-specific demethylase 7A [Source:MGI Symbol;Acc:MGI:2443388]	158.027	2.61472	1.33686e-15
ENSMUSG00000031871	Cdh5	cadherin 5 [Source:MGI Symbol;Acc:MGI:105057]	69.7973	2.61598	1.01901e-08
ENSMUSG00000081996	Gm7153	predicted gene 7153 [Source:MGI Symbol;Acc:MGI:3644674]	8.60584	2.61629	0.043256
ENSMUSG00000063663	Brwd3	bromodomain and WD repeat domain containing 3 [Source:MGI Symbol;Acc:MGI:3029414]	209.607	2.61673	5.16169e-19
ENSMUSG00000021798	Ldb3	LIM domain binding 3 [Source:MGI Symbol;Acc:MGI:1344412]	1084.35	2.62003	6.74432e-40
ENSMUSG00000031200	Mtcp1	mature T cell proliferation 1 [Source:MGI Symbol;Acc:MGI:102699]	45.8411	2.62442	5.00939e-06
ENSMUSG00000056492	Adgrf5	adhesion G protein-coupled receptor F5 [Source:MGI Symbol;Acc:MGI:2182928]	21.7933	2.62488	0.000982086
ENSMUSG00000032221	Mns1	meiosis-specific nuclear structural protein 1 [Source:MGI Symbol;Acc:MGI:107933]	201.9	2.62897	1.33159e-18
ENSMUSG00000117333	Gm16386	predicted gene 16386 [Source:MGI Symbol;Acc:MGI:3646848]	12.3003	2.63609	0.0100902
ENSMUSG00000047562	Mmp10	matrix metallopeptidase 10 [Source:MGI Symbol;Acc:MGI:97007]	7.72314	2.63896	0.0485939
ENSMUSG00000112008	Gm47218	predicted gene, 47218 [Source:MGI Symbol;Acc:MGI:6096027]	7.72322	2.63908	0.0488138
ENSMUSG00000106121	Gm42679	predicted gene 42679 [Source:MGI Symbol;Acc:MGI:5662816]	7.99795	2.64287	0.0366588
ENSMUSG00000097392	Thoc2l	THO complex subunit 2-like [Source:MGI Symbol;Acc:MGI:3040669]	192.825	2.64552	1.04072e-17
ENSMUSG00000117605	Gm50097	predicted gene, 50097 [Source:MGI Symbol;Acc:MGI:6275436]	17.9801	2.64841	0.00228566
ENSMUSG00000040167	Ikzf5	IKAROS family zinc finger 5 [Source:MGI Symbol;Acc:MGI:1914393]	26.5266	2.65104	0.000229036
ENSMUSG00000111496	Gm47483	predicted gene, 47483 [Source:MGI Symbol;Acc:MGI:6096458]	18.2561	2.6517	0.00243815
ENSMUSG00000040407	Akap9	A kinase (PRKA) anchor protein (yotiao) 9 [Source:MGI Symbol;Acc:MGI:2178217]	768.804	2.65212	1.32059e-31
ENSMUSG00000020656	Grhl1	grainyhead like transcription factor 1 [Source:MGI Symbol;Acc:MGI:2182540]	49.3003	2.65592	8.71859e-07
ENSMUSG00000020647	Ncoa1	nuclear receptor coactivator 1 [Source:MGI Symbol;Acc:MGI:1276523]	530.388	2.65848	8.49654e-33
ENSMUSG00000111080	Gm20300	predicted gene, 20300 [Source:MGI Symbol;Acc:MGI:5012485]	53.5459	2.65882	2.00578e-07
ENSMUSG00000027438	Napb	N-ethylmaleimide sensitive fusion protein attachment protein beta [Source:MGI Symbol;Acc:MGI:104562]	98.8189	2.65982	1.28863e-11
ENSMUSG00000029298	Gbp9	guanylate-binding protein 9 [Source:MGI Symbol;Acc:MGI:3605620]	270.145	2.66012	2.40568e-22
ENSMUSG00000031174	Rpgr	retinitis pigmentosa GTPase regulator [Source:MGI Symbol;Acc:MGI:1344037]	78.5176	2.66045	7.36455e-09
ENSMUSG00000115624	Gm49204	predicted gene, 49204 [Source:MGI Symbol;Acc:MGI:6118653]	25.9202	2.66223	0.000458124
ENSMUSG00000000948	Gm38393	predicted gene, 38393 [Source:MGI Symbol;Acc:MGI:5613898]	25.0336	2.66523	0.000250183
ENSMUSG00000113909	Gm36377	predicted gene, 36377 [Source:MGI Symbol;Acc:MGI:5595536]	12.5165	2.66536	0.00867065
ENSMUSG00000036687	Tmem184a	transmembrane protein 184a [Source:MGI Symbol;Acc:MGI:2385897]	10.8064	2.66654	0.0176365
ENSMUSG00000104814	Gm42979	predicted gene 42979 [Source:MGI Symbol;Acc:MGI:5663116]	18.1962	2.66816	0.00205084
ENSMUSG00000028348	Cavin4	caveolae associated 4 [Source:MGI Symbol;Acc:MGI:1915266]	1628.93	2.67023	1.69911e-48
ENSMUSG00000040929	Rfx3	regulatory factor X, 3 (influences HLA class II expression) [Source:MGI Symbol;Acc:MGI:106582]	164.799	2.67072	2.10457e-16
ENSMUSG00000090053	Pakap	paralemmin A kinase anchor protein [Source:MGI Symbol;Acc:MGI:5141924]	48.0238	2.67076	6.97535e-07
ENSMUSG00000034574	Daam1	dishevelled associated activator of morphogenesis 1 [Source:MGI Symbol;Acc:MGI:1914596]	564.084	2.67191	1.45141e-33
ENSMUSG00000109771	Gm35315	predicted gene, 35315 [Source:MGI Symbol;Acc:MGI:5594474]	20.7305	2.67404	0.000786305
ENSMUSG00000074862	BC025920	cDNA sequence BC025920 [Source:MGI Symbol;Acc:MGI:2670983]	20.7302	2.67406	0.000818049
ENSMUSG00000094786	Gm14403	predicted gene 14403 [Source:MGI Symbol;Acc:MGI:3649813]	21.0049	2.67672	0.000761551
ENSMUSG00000040855	Reps2	RALBP1 associated Eps domain containing protein 2 [Source:MGI Symbol;Acc:MGI:2663511]	17.3098	2.67673	0.00313985
ENSMUSG00000100455	Gm29170	predicted gene 29170 [Source:MGI Symbol;Acc:MGI:5579876]	19.2942	2.6774	0.00185076
ENSMUSG00000031425	Plp1	proteolipid protein (myelin) 1 [Source:MGI Symbol;Acc:MGI:97623]	24.9751	2.67744	0.000240648
ENSMUSG00000021112	Mpp5	membrane protein, palmitoylated 5 (MAGUK p55 subfamily member 5) [Source:MGI Symbol;Acc:MGI:1927339]	333.628	2.68129	3.07676e-25
ENSMUSG00000023150	Ivns1abp	influenza virus NS1A binding protein [Source:MGI Symbol;Acc:MGI:2152389]	3615.83	2.68243	3.5902e-56
ENSMUSG00000026443	Lrrn2	leucine rich repeat protein 2, neuronal [Source:MGI Symbol;Acc:MGI:106037]	193.213	2.684	9.52437e-18
ENSMUSG00000117743	Gm50232	predicted gene, 50232 [Source:MGI Symbol;Acc:MGI:6303036]	11.9084	2.68719	0.0163035
ENSMUSG00000085781	Gm15640	predicted gene 15640 [Source:MGI Symbol;Acc:MGI:3783084]	10.4729	2.69117	0.0159253
ENSMUSG00000057280	Musk	muscle, skeletal, receptor tyrosine kinase [Source:MGI Symbol;Acc:MGI:103581]	834.089	2.6917	7.66285e-39
ENSMUSG00000118365	Gm41724	predicted gene, 41724 [Source:MGI Symbol;Acc:MGI:5624609]	21.2208	2.69375	0.000723224
ENSMUSG00000033308	Dpyd	dihydropyrimidine dehydrogenase [Source:MGI Symbol;Acc:MGI:2139667]	38.4723	2.69442	9.38568e-06
ENSMUSG00000074629	4930518I15Rik	RIKEN cDNA 4930518I15 gene [Source:MGI Symbol;Acc:MGI:1921954]	10.7476	2.69643	0.0151621
ENSMUSG00000109536	9330162G02Rik	RIKEN cDNA 9330162G02 gene [Source:MGI Symbol;Acc:MGI:2442217]	17.2519	2.69698	0.00218416
ENSMUSG00000107756	Gm44164	predicted gene, 44164 [Source:MGI Symbol;Acc:MGI:5690556]	19.5111	2.69745	0.0012621
ENSMUSG00000061186	Sfmbt2	Scm-like with four mbt domains 2 [Source:MGI Symbol;Acc:MGI:2447794]	13.0078	2.69801	0.00781997
ENSMUSG00000037820	Tgm2	transglutaminase 2, C polypeptide [Source:MGI Symbol;Acc:MGI:98731]	64.1542	2.69934	1.86549e-08
ENSMUSG00000035270	Impg2	interphotoreceptor matrix proteoglycan 2 [Source:MGI Symbol;Acc:MGI:3044955]	8.76337	2.70047	0.0280054
ENSMUSG00000086454	Platr14	pluripotency associated transcript 14 [Source:MGI Symbol;Acc:MGI:1922209]	42.6599	2.702	2.91317e-06
ENSMUSG00000071540	3425401B19Rik	RIKEN cDNA 3425401B19 gene [Source:MGI Symbol;Acc:MGI:3588196]	99.9777	2.70359	6.48313e-12
ENSMUSG00000074607	Tox2	TOX high mobility group box family member 2 [Source:MGI Symbol;Acc:MGI:3611233]	386.84	2.7045	6.9595e-29
ENSMUSG00000102602	A930004J17Rik	RIKEN cDNA A930004J17 gene [Source:MGI Symbol;Acc:MGI:2442442]	89.2908	2.70466	4.3971e-10
ENSMUSG00000039629	Strip2	striatin interacting protein 2 [Source:MGI Symbol;Acc:MGI:2444363]	140.317	2.70545	2.59224e-15
ENSMUSG00000001349	Cnn1	calponin 1 [Source:MGI Symbol;Acc:MGI:104979]	34.719	2.70597	2.6297e-05
ENSMUSG00000031661	Nkd1	naked cuticle 1 [Source:MGI Symbol;Acc:MGI:2135954]	27.942	2.7075	0.000118694
ENSMUSG00000038763	Alpk3	alpha-kinase 3 [Source:MGI Symbol;Acc:MGI:2151224]	383.832	2.70899	6.52253e-28
ENSMUSG00000039239	Tgfb2	transforming growth factor, beta 2 [Source:MGI Symbol;Acc:MGI:98726]	334.674	2.71334	1.47514e-26
ENSMUSG00000075271	Ttc30a1	tetratricopeptide repeat domain 30A1 [Source:MGI Symbol;Acc:MGI:1926052]	44.1937	2.72275	2.28092e-06
ENSMUSG00000090015	Gm15446	predicted gene 15446 [Source:MGI Symbol;Acc:MGI:3709333]	70.5193	2.72997	9.54262e-09
ENSMUSG00000017057	Il13ra1	interleukin 13 receptor, alpha 1 [Source:MGI Symbol;Acc:MGI:105052]	350.683	2.73028	1.44707e-27
ENSMUSG00000087203	Gm13986	predicted gene 13986 [Source:MGI Symbol;Acc:MGI:3651937]	8.70444	2.73598	0.0247996
ENSMUSG00000006740	Kif5b	kinesin family member 5B [Source:MGI Symbol;Acc:MGI:1098268]	2600.09	2.73721	1.12191e-54
ENSMUSG00000026276	Septin2	septin 2 [Source:MGI Symbol;Acc:MGI:97298]	30.2998	2.74016	4.34413e-05
ENSMUSG00000041695	Kcnj2	potassium inwardly-rectifying channel, subfamily J, member 2 [Source:MGI Symbol;Acc:MGI:104744]	8.97908	2.74134	0.0250308
ENSMUSG00000102302	Gm38190	predicted gene, 38190 [Source:MGI Symbol;Acc:MGI:5611418]	12.8906	2.74572	0.00667899
ENSMUSG00000036006	Ripor2	RHO family interacting cell polarization regulator 2 [Source:MGI Symbol;Acc:MGI:2444879]	163.877	2.74829	2.80942e-17
ENSMUSG00000044456	Rin3	Ras and Rab interactor 3 [Source:MGI Symbol;Acc:MGI:2385708]	699.747	2.75161	2.48727e-31
ENSMUSG00000037833	Sh2d4b	SH2 domain containing 4B [Source:MGI Symbol;Acc:MGI:1925182]	6.72013	2.75373	0.0490997
ENSMUSG00000038994	Hils1	histone H1-like protein in spermatids 1 [Source:MGI Symbol;Acc:MGI:2136691]	10.6308	2.75396	0.014035
ENSMUSG00000039943	Plcb4	phospholipase C, beta 4 [Source:MGI Symbol;Acc:MGI:107464]	183.312	2.75448	1.28758e-18
ENSMUSG00000061601	Pclo	piccolo (presynaptic cytomatrix protein) [Source:MGI Symbol;Acc:MGI:1349390]	32.1671	2.75679	3.47348e-05
ENSMUSG00000052812	Atad2b	ATPase family, AAA domain containing 2B [Source:MGI Symbol;Acc:MGI:2444798]	309.012	2.75814	1.8875e-23
ENSMUSG00000039167	Adgrl4	adhesion G protein-coupled receptor L4 [Source:MGI Symbol;Acc:MGI:2655562]	15.0911	2.76051	0.00338955
ENSMUSG00000007989	Fzd3	frizzled class receptor 3 [Source:MGI Symbol;Acc:MGI:108476]	644.546	2.76568	2.85003e-37
ENSMUSG00000028134	Ptbp2	polypyrimidine tract binding protein 2 [Source:MGI Symbol;Acc:MGI:1860489]	581.5	2.76686	3.00785e-36
ENSMUSG00000008658	Rbfox1	RNA binding protein, fox-1 homolog (C. elegans) 1 [Source:MGI Symbol;Acc:MGI:1926224]	492.398	2.76846	4.46127e-33
ENSMUSG00000027820	Mme	membrane metallo endopeptidase [Source:MGI Symbol;Acc:MGI:97004]	274.678	2.77415	1.03234e-24
ENSMUSG00000035173	Ccdc186	coiled-coil domain containing 186 [Source:MGI Symbol;Acc:MGI:2445022]	674.851	2.77836	8.6982e-38
ENSMUSG00000034981	Parm1	prostate androgen-regulated mucin-like protein 1 [Source:MGI Symbol;Acc:MGI:2443349]	1376.59	2.78286	9.42525e-50
ENSMUSG00000027750	Postn	periostin, osteoblast specific factor [Source:MGI Symbol;Acc:MGI:1926321]	94.2522	2.78484	6.32031e-10
ENSMUSG00000046442	Ppm1e	protein phosphatase 1E (PP2C domain containing) [Source:MGI Symbol;Acc:MGI:2444096]	102.687	2.786	1.03388e-12
ENSMUSG00000021974	Fgf9	fibroblast growth factor 9 [Source:MGI Symbol;Acc:MGI:104723]	11.1221	2.79063	0.0109815
ENSMUSG00000068205	Macrod2	mono-ADP ribosylhydrolase 2 [Source:MGI Symbol;Acc:MGI:1920149]	17.5085	2.7924	0.00167391
ENSMUSG00000038843	Gcnt1	glucosaminyl (N-acetyl) transferase 1, core 2 [Source:MGI Symbol;Acc:MGI:95676]	68.3223	2.79867	5.86517e-09
ENSMUSG00000097139	Gm26626	predicted gene, 26626 [Source:MGI Symbol;Acc:MGI:5477120]	6.6612	2.79942	0.0448024
ENSMUSG00000037685	Atp8a1	ATPase, aminophospholipid transporter (APLT), class I, type 8A, member 1 [Source:MGI Symbol;Acc:MGI:1330848]	57.4749	2.79952	5.65459e-08
ENSMUSG00000033949	Trim36	tripartite motif-containing 36 [Source:MGI Symbol;Acc:MGI:106264]	27.1953	2.80287	0.000101387
ENSMUSG00000057604	Lmcd1	LIM and cysteine-rich domains 1 [Source:MGI Symbol;Acc:MGI:1353635]	55.7663	2.80362	5.42814e-08
ENSMUSG00000034724	Cnot6l	CCR4-NOT transcription complex, subunit 6-like [Source:MGI Symbol;Acc:MGI:2443154]	1629.1	2.81878	2.30526e-53
ENSMUSG00000004540	Psg17	pregnancy specific glycoprotein 17 [Source:MGI Symbol;Acc:MGI:1347250]	28.2379	2.82015	0.000215056
ENSMUSG00000109864	Eid3	EP300 interacting inhibitor of differentiation 3 [Source:MGI Symbol;Acc:MGI:1913591]	22.126	2.82047	0.000454567
ENSMUSG00000040653	Ppp1r14c	protein phosphatase 1, regulatory inhibitor subunit 14C [Source:MGI Symbol;Acc:MGI:1923392]	174.467	2.82479	1.54331e-18
ENSMUSG00000102496	Gm36989	predicted gene, 36989 [Source:MGI Symbol;Acc:MGI:5610217]	15.7396	2.82935	0.00236188
ENSMUSG00000022449	Adamts20	a disintegrin-like and metallopeptidase (reprolysin type) with thrombospondin type 1 motif, 20 [Source:MGI Symbol;Acc:MGI:2660628]	15.7389	2.82969	0.00261411
ENSMUSG00000028278	Rragd	Ras-related GTP binding D [Source:MGI Symbol;Acc:MGI:1098604]	674.419	2.82975	2.3006e-40
ENSMUSG00000038132	Rbm24	RNA binding motif protein 24 [Source:MGI Symbol;Acc:MGI:3610364]	1736.25	2.83037	4.00096e-54
ENSMUSG00000054321	Taf4b	TATA-box binding protein associated factor 4b [Source:MGI Symbol;Acc:MGI:2152345]	59.811	2.84203	1.52967e-08
ENSMUSG00000045103	Dmd	dystrophin, muscular dystrophy [Source:MGI Symbol;Acc:MGI:94909]	95.5147	2.85017	2.63492e-12
ENSMUSG00000022838	Eaf2	ELL associated factor 2 [Source:MGI Symbol;Acc:MGI:2146616]	9.07834	2.85053	0.0190199
ENSMUSG00000090641	Zfp712	zinc finger protein 712 [Source:MGI Symbol;Acc:MGI:1925501]	13.7545	2.85203	0.00400751
ENSMUSG00000097140	Gm26779	predicted gene, 26779 [Source:MGI Symbol;Acc:MGI:5477273]	6.87774	2.85212	0.0417695
ENSMUSG00000040367	Lrrd1	leucine rich repeats and death domain containing 1 [Source:MGI Symbol;Acc:MGI:3045299]	7.42604	2.85417	0.0486681
ENSMUSG00000022292	Rrm2b	ribonucleotide reductase M2 B (TP53 inducible) [Source:MGI Symbol;Acc:MGI:2155865]	155.089	2.85501	4.58419e-17
ENSMUSG00000047216	Cdh19	cadherin 19, type 2 [Source:MGI Symbol;Acc:MGI:3588198]	7.42703	2.85762	0.0428387
ENSMUSG00000030465	Psd3	pleckstrin and Sec7 domain containing 3 [Source:MGI Symbol;Acc:MGI:1918215]	228.757	2.85875	3.13166e-22
ENSMUSG00000109115	Gm44669	predicted gene 44669 [Source:MGI Symbol;Acc:MGI:5753245]	15.8967	2.87328	0.00256717
ENSMUSG00000029757	Dync1i1	dynein cytoplasmic 1 intermediate chain 1 [Source:MGI Symbol;Acc:MGI:107743]	119.525	2.87503	1.01475e-14
ENSMUSG00000056270	Prr9	proline rich 9 [Source:MGI Symbol;Acc:MGI:1925680]	167.739	2.88419	8.77299e-18
ENSMUSG00000030303	Far2	fatty acyl CoA reductase 2 [Source:MGI Symbol;Acc:MGI:2687035]	12.3193	2.88762	0.00722014
ENSMUSG00000044734	Serpinb1a	serine (or cysteine) peptidase inhibitor, clade B, member 1a [Source:MGI Symbol;Acc:MGI:1913472]	55.2166	2.89591	2.6928e-07
ENSMUSG00000053963	Stum	mechanosensory transduction mediator [Source:MGI Symbol;Acc:MGI:2138735]	6.81857	2.90036	0.0447945
ENSMUSG00000015533	Itga2	integrin alpha 2 [Source:MGI Symbol;Acc:MGI:96600]	7.09354	2.90208	0.0342711
ENSMUSG00000078902	Gm14443	predicted gene 14443 [Source:MGI Symbol;Acc:MGI:3652324]	7.09354	2.90208	0.0342711
ENSMUSG00000082674	Gm11914	predicted gene 11914 [Source:MGI Symbol;Acc:MGI:3649889]	21.8311	2.90408	0.000527852
ENSMUSG00000022105	Rb1	RB transcriptional corepressor 1 [Source:MGI Symbol;Acc:MGI:97874]	573.856	2.90641	3.34852e-37
ENSMUSG00000107352	Gm43660	predicted gene 43660 [Source:MGI Symbol;Acc:MGI:5663797]	11.7111	2.91104	0.00755153
ENSMUSG00000025488	Cox8b	cytochrome c oxidase subunit 8B [Source:MGI Symbol;Acc:MGI:105958]	19.9031	2.91156	0.000709435
ENSMUSG00000066720	Cldn9	claudin 9 [Source:MGI Symbol;Acc:MGI:1913100]	11.9858	2.91306	0.00615309
ENSMUSG00000115276	9930017N22Rik	RIKEN cDNA 9930017N22 gene [Source:MGI Symbol;Acc:MGI:2443961]	16.6037	2.91617	0.00144049
ENSMUSG00000046169	Adamts6	a disintegrin-like and metallopeptidase (reprolysin type) with thrombospondin type 1 motif, 6 [Source:MGI Symbol;Acc:MGI:1347348]	211.684	2.91673	2.77075e-20
ENSMUSG00000032564	Cpne4	copine IV [Source:MGI Symbol;Acc:MGI:1921270]	62.8373	2.92272	2.31078e-09
ENSMUSG00000021622	Ckmt2	creatine kinase, mitochondrial 2 [Source:MGI Symbol;Acc:MGI:1923972]	9.50985	2.92647	0.0161689
ENSMUSG00000103046	Gm37309	predicted gene, 37309 [Source:MGI Symbol;Acc:MGI:5610537]	14.1278	2.92657	0.00374472
ENSMUSG00000028976	Slc2a5	solute carrier family 2 (facilitated glucose transporter), member 5 [Source:MGI Symbol;Acc:MGI:1928369]	9.23545	2.92707	0.0206644
ENSMUSG00000107320	Gm42549	predicted gene 42549 [Source:MGI Symbol;Acc:MGI:5662686]	14.4021	2.92748	0.00335759
ENSMUSG00000041268	Dmxl2	Dmx-like 2 [Source:MGI Symbol;Acc:MGI:2444630]	114.734	2.92799	1.5248e-13
ENSMUSG00000027499	Pkia	protein kinase inhibitor, alpha [Source:MGI Symbol;Acc:MGI:104747]	2670.46	2.93615	3.43686e-58
ENSMUSG00000024642	Tle4	transducin-like enhancer of split 4 [Source:MGI Symbol;Acc:MGI:104633]	38.257	2.93762	3.40673e-06
ENSMUSG00000026594	Ralgps2	Ral GEF with PH domain and SH3 binding motif 2 [Source:MGI Symbol;Acc:MGI:1925505]	225.024	2.94522	1.41971e-22
ENSMUSG00000004360	9330159F19Rik	RIKEN cDNA 9330159F19 gene [Source:MGI Symbol;Acc:MGI:3036239]	57.1562	2.94989	1.82963e-08
ENSMUSG00000028238	Atp6v0d2	ATPase, H+ transporting, lysosomal V0 subunit D2 [Source:MGI Symbol;Acc:MGI:1924415]	7.30942	2.9507	0.0298117
ENSMUSG00000005611	Mrvi1	MRV integration site 1 [Source:MGI Symbol;Acc:MGI:1338023]	14.344	2.95073	0.00322311
ENSMUSG00000107749	Gm44321	predicted gene, 44321 [Source:MGI Symbol;Acc:MGI:5690713]	9.72639	2.962	0.0128237
ENSMUSG00000041324	Inhba	inhibin beta-A [Source:MGI Symbol;Acc:MGI:96570]	382.221	2.9646	1.5061e-30
ENSMUSG00000033847	Pla2g4c	phospholipase A2, group IVC (cytosolic, calcium-independent) [Source:MGI Symbol;Acc:MGI:1196403]	10.0007	2.9646	0.011954
ENSMUSG00000016493	Cd46	CD46 antigen, complement regulatory protein [Source:MGI Symbol;Acc:MGI:1203290]	12.4179	2.97066	0.0048107
ENSMUSG00000032561	Acpp	acid phosphatase, prostate [Source:MGI Symbol;Acc:MGI:1928480]	12.4178	2.97067	0.0048753
ENSMUSG00000102411	Gm36936	predicted gene, 36936 [Source:MGI Symbol;Acc:MGI:5610164]	29.6695	2.97553	2.30987e-05
ENSMUSG00000115548	5430440P10Rik	RIKEN cDNA 5430440P10 gene [Source:MGI Symbol;Acc:MGI:1918612]	17.8025	2.97945	0.00113365
ENSMUSG00000036390	Gadd45a	growth arrest and DNA-damage-inducible 45 alpha [Source:MGI Symbol;Acc:MGI:107799]	805.875	2.99035	4.52174e-47
ENSMUSG00000027827	Kcnab1	potassium voltage-gated channel, shaker-related subfamily, beta member 1 [Source:MGI Symbol;Acc:MGI:109155]	9.9426	2.99733	0.0112374
ENSMUSG00000072844	G530011O06Rik	RIKEN cDNA G530011O06 gene [Source:MGI Symbol;Acc:MGI:3603513]	9.9426	2.99733	0.0112374
ENSMUSG00000109156	Gm45194	predicted gene 45194 [Source:MGI Symbol;Acc:MGI:5753770]	7.2509	2.99767	0.0340591
ENSMUSG00000102559	Gm37570	predicted gene, 37570 [Source:MGI Symbol;Acc:MGI:5610798]	10.2175	2.99963	0.00993322
ENSMUSG00000086741	Gm15816	predicted gene 15816 [Source:MGI Symbol;Acc:MGI:3802114]	18.0174	2.99996	0.000710021
ENSMUSG00000025658	Cnksr2	connector enhancer of kinase suppressor of Ras 2 [Source:MGI Symbol;Acc:MGI:2661175]	7.79986	3.00065	0.0257393
ENSMUSG00000109724	Gm18194	predicted gene, 18194 [Source:MGI Symbol;Acc:MGI:5010379]	10.4923	3.00072	0.010403
ENSMUSG00000053799	Exoc6	exocyst complex component 6 [Source:MGI Symbol;Acc:MGI:1351611]	73.3297	3.00428	8.77657e-11
ENSMUSG00000020723	Cacng4	calcium channel, voltage-dependent, gamma subunit 4 [Source:MGI Symbol;Acc:MGI:1859167]	79.42	3.01238	1.34072e-11
ENSMUSG00000001227	Sema6b	sema domain, transmembrane domain (TM), and cytoplasmic domain, (semaphorin) 6B [Source:MGI Symbol;Acc:MGI:1202889]	192.341	3.01363	4.50519e-22
ENSMUSG00000035158	Mitf	melanogenesis associated transcription factor [Source:MGI Symbol;Acc:MGI:104554]	46.1342	3.01433	1.3952e-07
ENSMUSG00000027765	P2ry1	purinergic receptor P2Y, G-protein coupled 1 [Source:MGI Symbol;Acc:MGI:105049]	41.027	3.01626	5.27459e-07
ENSMUSG00000038530	Rgs4	regulator of G-protein signaling 4 [Source:MGI Symbol;Acc:MGI:108409]	1036.76	3.01737	3.77498e-51
ENSMUSG00000114951	Gm20784	predicted gene, 20784 [Source:MGI Symbol;Acc:MGI:5434140]	10.433	3.03356	0.00878511
ENSMUSG00000073489	Ifi204	interferon activated gene 204 [Source:MGI Symbol;Acc:MGI:96429]	133.038	3.03985	2.6261e-15
ENSMUSG00000026679	Enkur	enkurin, TRPC channel interacting protein [Source:MGI Symbol;Acc:MGI:1918483]	8.29146	3.0421	0.0260049
ENSMUSG00000086753	Gm15751	predicted gene 15751 [Source:MGI Symbol;Acc:MGI:3783193]	15.2085	3.04413	0.00195226
ENSMUSG00000086652	Gm14029	predicted gene 14029 [Source:MGI Symbol;Acc:MGI:3650450]	7.46728	3.04472	0.0307803
ENSMUSG00000028020	Glrb	glycine receptor, beta subunit [Source:MGI Symbol;Acc:MGI:95751]	41.4989	3.06802	6.07828e-07
ENSMUSG00000020848	Doc2b	double C2, beta [Source:MGI Symbol;Acc:MGI:1100497]	18.8816	3.07624	0.000442854
ENSMUSG00000041886	Macc1	metastasis associated in colon cancer 1 [Source:MGI Symbol;Acc:MGI:2685113]	112.347	3.08045	1.61476e-13
ENSMUSG00000051316	Taf7	TATA-box binding protein associated factor 7 [Source:MGI Symbol;Acc:MGI:1346348]	44.8383	3.08691	1.7312e-07
ENSMUSG00000109847	Gm45278	predicted gene 45278 [Source:MGI Symbol;Acc:MGI:5791114]	7.68299	3.08893	0.0262404
ENSMUSG00000065431	Mir186	microRNA 186 [Source:MGI Symbol;Acc:MGI:2676850]	7.68291	3.08906	0.0264358
ENSMUSG00000115379	Gm48990	predicted gene, 48990 [Source:MGI Symbol;Acc:MGI:6118337]	8.23245	3.08958	0.0184072
ENSMUSG00000074194	Zfp791	zinc finger protein 791 [Source:MGI Symbol;Acc:MGI:3648473]	10.5904	3.09869	0.00809011
ENSMUSG00000115354	Gm49083	predicted gene, 49083 [Source:MGI Symbol;Acc:MGI:6118469]	47.414	3.09886	1.59252e-07
ENSMUSG00000026458	Ppfia4	protein tyrosine phosphatase, receptor type, f polypeptide (PTPRF), interacting protein (liprin), alpha 4 [Source:MGI Symbol;Acc:MGI:1915757]	350.825	3.09913	2.02442e-33
ENSMUSG00000106933	Gm43621	predicted gene 43621 [Source:MGI Symbol;Acc:MGI:5663758]	10.8656	3.09939	0.00660255
ENSMUSG00000063659	Zbtb18	zinc finger and BTB domain containing 18 [Source:MGI Symbol;Acc:MGI:1353609]	782.367	3.10266	1.95236e-47
ENSMUSG00000015843	Rxrg	retinoid X receptor gamma [Source:MGI Symbol;Acc:MGI:98216]	89.7739	3.10349	4.58829e-13
ENSMUSG00000054453	Sytl5	synaptotagmin-like 5 [Source:MGI Symbol;Acc:MGI:2668451]	155.403	3.10573	1.08495e-18
ENSMUSG00000020641	Rsad2	radical S-adenosyl methionine domain containing 2 [Source:MGI Symbol;Acc:MGI:1929628]	12.9489	3.10964	0.00484322
ENSMUSG00000046449	Nexmif	neurite extension and migration factor [Source:MGI Symbol;Acc:MGI:2148050]	12.9488	3.10983	0.00491565
ENSMUSG00000036766	Dner	delta/notch-like EGF repeat containing [Source:MGI Symbol;Acc:MGI:2152889]	134.59	3.11403	1.17778e-17
ENSMUSG00000103901	Gm37499	predicted gene, 37499 [Source:MGI Symbol;Acc:MGI:5610727]	24.0304	3.1179	8.91625e-05
ENSMUSG00000044951	Mylk4	myosin light chain kinase family, member 4 [Source:MGI Symbol;Acc:MGI:3643758]	1231.82	3.12399	5.15686e-56
ENSMUSG00000087365	C430049B03Rik	RIKEN cDNA C430049B03 gene [Source:MGI Symbol;Acc:MGI:1924903]	148.407	3.12427	9.27818e-18
ENSMUSG00000073374	C030034I22Rik	RIKEN cDNA C030034I22 gene [Source:MGI Symbol;Acc:MGI:1924783]	8.17368	3.13043	0.0174883
ENSMUSG00000104245	Gm38155	predicted gene, 38155 [Source:MGI Symbol;Acc:MGI:5611383]	19.255	3.13092	0.000330125
ENSMUSG00000105572	Gm43300	predicted gene 43300 [Source:MGI Symbol;Acc:MGI:5663437]	30.3366	3.13092	8.0445e-06
ENSMUSG00000044948	Cfap43	cilia and flagella associated protein 43 [Source:MGI Symbol;Acc:MGI:1289258]	10.8073	3.13103	0.00719618
ENSMUSG00000051910	Sox6	SRY (sex determining region Y)-box 6 [Source:MGI Symbol;Acc:MGI:98368]	21.8891	3.13112	0.000146459
ENSMUSG00000094595	Fsbp	fibrinogen silencer binding protein [Source:MGI Symbol;Acc:MGI:5301008]	18.981	3.13113	0.000386502
ENSMUSG00000081810	Gm11878	predicted gene 11878 [Source:MGI Symbol;Acc:MGI:3651784]	5.54075	3.13128	0.0484913
ENSMUSG00000108042	B130021K23Rik	RIKEN cDNA B130021K23 gene [Source:MGI Symbol;Acc:MGI:2442518]	5.54092	3.13131	0.048761
ENSMUSG00000107200	Gm43039	predicted gene 43039 [Source:MGI Symbol;Acc:MGI:5663176]	7.8992	3.13241	0.0229679
ENSMUSG00000044938	Klhl31	kelch-like 31 [Source:MGI Symbol;Acc:MGI:3045305]	118.656	3.13401	2.22174e-16
ENSMUSG00000042429	Adora1	adenosine A1 receptor [Source:MGI Symbol;Acc:MGI:99401]	24.4639	3.14718	9.15915e-05
ENSMUSG00000103509	Gm38372	predicted gene, 38372 [Source:MGI Symbol;Acc:MGI:5611600]	19.7468	3.14861	0.000297154
ENSMUSG00000059325	Hopx	HOP homeobox [Source:MGI Symbol;Acc:MGI:1916782]	11.0235	3.16255	0.00641113
ENSMUSG00000075316	Scn9a	sodium channel, voltage-gated, type IX, alpha [Source:MGI Symbol;Acc:MGI:107636]	770.218	3.16519	1.46932e-47
ENSMUSG00000097476	Gm26583	predicted gene, 26583 [Source:MGI Symbol;Acc:MGI:5477077]	10.7483	3.16568	0.00841734
ENSMUSG00000026228	Htr2b	5-hydroxytryptamine (serotonin) receptor 2B [Source:MGI Symbol;Acc:MGI:109323]	30.1605	3.16837	1.54666e-05
ENSMUSG00000087064	Sap30bpos	SAP30 binding protein, opposite strand [Source:MGI Symbol;Acc:MGI:3650575]	8.11483	3.1757	0.0214336
ENSMUSG00000044288	Cnr1	cannabinoid receptor 1 (brain) [Source:MGI Symbol;Acc:MGI:104615]	216.27	3.17729	4.21596e-25
ENSMUSG00000101335	Gm28229	predicted gene 28229 [Source:MGI Symbol;Acc:MGI:5578935]	13.5976	3.18577	0.0032877
ENSMUSG00000107505	Stambp-ps1	STAM binding protein, pseudogene 1 [Source:MGI Symbol;Acc:MGI:5010194]	19.3536	3.18726	0.000436562
ENSMUSG00000067279	Ppp1r3c	protein phosphatase 1, regulatory subunit 3C [Source:MGI Symbol;Acc:MGI:1858229]	5.75712	3.19281	0.0431253
ENSMUSG00000030623	Prss23os	protease, serine 23, opposite strand [Source:MGI Symbol;Acc:MGI:1916654]	5.75696	3.19283	0.0421719
ENSMUSG00000032186	Tmod2	tropomodulin 2 [Source:MGI Symbol;Acc:MGI:1355335]	98.0278	3.19912	2.02501e-13
ENSMUSG00000112533	Gm20758	predicted gene, 20758 [Source:MGI Symbol;Acc:MGI:5434114]	9.15457	3.2026	0.0186789
ENSMUSG00000031410	Nxf7	nuclear RNA export factor 7 [Source:MGI Symbol;Acc:MGI:2159343]	51.9696	3.20602	5.67288e-09
ENSMUSG00000021944	Gata4	GATA binding protein 4 [Source:MGI Symbol;Acc:MGI:95664]	123.998	3.20938	7.94209e-16
ENSMUSG00000112280	A830082N09Rik	RIKEN cDNA A830082N09 gene [Source:MGI Symbol;Acc:MGI:3041184]	24.2839	3.2149	0.000117859
ENSMUSG00000104918	Gm42944	predicted gene 42944 [Source:MGI Symbol;Acc:MGI:5663081]	16.938	3.21544	0.0008504
ENSMUSG00000073678	Pgap1	post-GPI attachment to proteins 1 [Source:MGI Symbol;Acc:MGI:2443342]	115.983	3.22067	1.40314e-16
ENSMUSG00000118029	AC132288.1	TEC	26.2496	3.23965	2.40434e-05
ENSMUSG00000060548	Tnfrsf19	tumor necrosis factor receptor superfamily, member 19 [Source:MGI Symbol;Acc:MGI:1352474]	35.8968	3.24083	9.88098e-07
ENSMUSG00000041180	Hectd2	HECT domain E3 ubiquitin protein ligase 2 [Source:MGI Symbol;Acc:MGI:2442663]	35.0714	3.24334	1.49634e-06
ENSMUSG00000045876	Pcdhb8	protocadherin beta 8 [Source:MGI Symbol;Acc:MGI:2136742]	5.97259	3.2516	0.038677
ENSMUSG00000090698	Apold1	apolipoprotein L domain containing 1 [Source:MGI Symbol;Acc:MGI:2685921]	8.82239	3.25199	0.0119501
ENSMUSG00000114253	Gm47798	predicted gene, 47798 [Source:MGI Symbol;Acc:MGI:6096974]	8.82157	3.25219	0.0129064
ENSMUSG00000104465	BC002189	cDNA sequence BC002189 [Source:MGI Symbol;Acc:MGI:3642300]	17.6433	3.25274	0.000553483
ENSMUSG00000050640	Tmem150c	transmembrane protein 150C [Source:MGI Symbol;Acc:MGI:3041258]	5.69828	3.25376	0.0451527
ENSMUSG00000035004	Igsf6	immunoglobulin superfamily, member 6 [Source:MGI Symbol;Acc:MGI:1891393]	5.69844	3.25407	0.0456337
ENSMUSG00000105198	Gm42502	predicted gene 42502 [Source:MGI Symbol;Acc:MGI:5662639]	5.69844	3.25407	0.0456337
ENSMUSG00000037386	Rims2	regulating synaptic membrane exocytosis 2 [Source:MGI Symbol;Acc:MGI:2152972]	39.1188	3.26936	2.35844e-07
ENSMUSG00000030306	Tmtc1	transmembrane and tetratricopeptide repeat containing 1 [Source:MGI Symbol;Acc:MGI:3039590]	132.094	3.27054	1.05035e-18
ENSMUSG00000035615	Frmpd1	FERM and PDZ domain containing 1 [Source:MGI Symbol;Acc:MGI:2446274]	261.769	3.27255	2.25495e-28
ENSMUSG00000090272	Mndal	myeloid nuclear differentiation antigen like [Source:MGI Symbol;Acc:MGI:3780953]	14.7364	3.27633	0.00129806
ENSMUSG00000026094	Stk17b	serine/threonine kinase 17b (apoptosis-inducing) [Source:MGI Symbol;Acc:MGI:2138162]	398.384	3.28115	8.06787e-39
ENSMUSG00000053199	Arhgap20	Rho GTPase activating protein 20 [Source:MGI Symbol;Acc:MGI:2445175]	15.777	3.29363	0.00105064
ENSMUSG00000046167	Gldn	gliomedin [Source:MGI Symbol;Acc:MGI:2388361]	20.3759	3.2945	0.00035105
ENSMUSG00000025529	Zfp711	zinc finger protein 711 [Source:MGI Symbol;Acc:MGI:3045342]	8.76297	3.29582	0.0151019
ENSMUSG00000105710	Gm43859	predicted gene 43859 [Source:MGI Symbol;Acc:MGI:5663996]	6.46394	3.30385	0.0340458
ENSMUSG00000108725	Gm45004	predicted gene 45004 [Source:MGI Symbol;Acc:MGI:5753580]	6.18921	3.30855	0.0321189
ENSMUSG00000079470	Utp14b	UTP14B small subunit processome component [Source:MGI Symbol;Acc:MGI:2445092]	138.677	3.30991	2.71375e-17
ENSMUSG00000087014	Gm16364	predicted gene 16364 [Source:MGI Symbol;Acc:MGI:3840142]	5.91416	3.31185	0.0400042
ENSMUSG00000106099	Gm42664	predicted gene 42664 [Source:MGI Symbol;Acc:MGI:5662801]	27.5475	3.31607	1.26539e-05
ENSMUSG00000102780	Gm38253	predicted gene, 38253 [Source:MGI Symbol;Acc:MGI:5611481]	18.5083	3.32782	0.000263689
ENSMUSG00000021815	Mss51	MSS51 mitochondrial translational activator [Source:MGI Symbol;Acc:MGI:1922093]	16.2093	3.33716	0.000842847
ENSMUSG00000101609	Kcnq1ot1	KCNQ1 overlapping transcript 1 [Source:MGI Symbol;Acc:MGI:1926855]	82.4602	3.34041	3.89479e-13
ENSMUSG00000002007	Srpk3	serine/arginine-rich protein specific kinase 3 [Source:MGI Symbol;Acc:MGI:1891338]	99.9263	3.34055	7.68285e-14
ENSMUSG00000024059	Clip4	CAP-GLY domain containing linker protein family, member 4 [Source:MGI Symbol;Acc:MGI:1919100]	111.915	3.34272	2.32177e-16
ENSMUSG00000055489	Ano5	anoctamin 5 [Source:MGI Symbol;Acc:MGI:3576659]	738.463	3.35031	1.59757e-54
ENSMUSG00000025983	Ccdc150	coiled-coil domain containing 150 [Source:MGI Symbol;Acc:MGI:1925266]	9.745	3.36206	0.00726395
ENSMUSG00000029204	Rhoh	ras homolog family member H [Source:MGI Symbol;Acc:MGI:1921984]	12.8107	3.36293	0.00217529
ENSMUSG00000052821	Cysltr1	cysteinyl leukotriene receptor 1 [Source:MGI Symbol;Acc:MGI:1926218]	6.40485	3.36296	0.0285931
ENSMUSG00000048827	Pkd1l3	polycystic kidney disease 1 like 3 [Source:MGI Symbol;Acc:MGI:2664670]	6.40509	3.36309	0.0276793
ENSMUSG00000043943	Naalad2	N-acetylated alpha-linked acidic dipeptidase 2 [Source:MGI Symbol;Acc:MGI:1919810]	6.40534	3.3631	0.0281255
ENSMUSG00000029765	Plxna4	plexin A4 [Source:MGI Symbol;Acc:MGI:2179061]	15.8756	3.36356	0.000627893
ENSMUSG00000036040	Adamtsl2	ADAMTS-like 2 [Source:MGI Symbol;Acc:MGI:1925044]	18.9406	3.36414	0.000202613
ENSMUSG00000113104	Gm47806	predicted gene, 47806 [Source:MGI Symbol;Acc:MGI:6096988]	6.13037	3.367	0.0343786
ENSMUSG00000086095	Gm15328	predicted gene 15328 [Source:MGI Symbol;Acc:MGI:3705182]	6.13028	3.36716	0.0346503
ENSMUSG00000056498	Tmem154	transmembrane protein 154 [Source:MGI Symbol;Acc:MGI:2444725]	6.13061	3.36724	0.0346454
ENSMUSG00000074652	Myh7b	myosin, heavy chain 7B, cardiac muscle, beta [Source:MGI Symbol;Acc:MGI:3710243]	29.4511	3.37212	5.80725e-06
ENSMUSG00000021636	Marveld2	MARVEL (membrane-associating) domain containing 2 [Source:MGI Symbol;Acc:MGI:2446166]	206.693	3.37435	1.92213e-26
ENSMUSG00000028644	Ermap	erythroblast membrane-associated protein [Source:MGI Symbol;Acc:MGI:1349816]	35.7981	3.38138	4.91649e-07
ENSMUSG00000084911	Gm16185	predicted gene 16185 [Source:MGI Symbol;Acc:MGI:3802169]	57.196	3.38469	7.23883e-10
ENSMUSG00000040046	Tph1	tryptophan hydroxylase 1 [Source:MGI Symbol;Acc:MGI:98796]	10.2363	3.38913	0.00820537
ENSMUSG00000024027	Glp1r	glucagon-like peptide 1 receptor [Source:MGI Symbol;Acc:MGI:99571]	140.11	3.39476	5.76965e-20
ENSMUSG00000026418	Tnni1	troponin I, skeletal, slow 1 [Source:MGI Symbol;Acc:MGI:105073]	3880.67	3.40477	1.371e-49
ENSMUSG00000054034	Tceal5	transcription elongation factor A (SII)-like 5 [Source:MGI Symbol;Acc:MGI:3036236]	65.7208	3.41068	2.1138e-11
ENSMUSG00000101599	Gm20342	predicted gene, 20342 [Source:MGI Symbol;Acc:MGI:5012527]	13.2424	3.41554	0.00158988
ENSMUSG00000079564	Gm11149	predicted gene 11149 [Source:MGI Symbol;Acc:MGI:3642683]	6.62122	3.41567	0.0241035
ENSMUSG00000034555	Tex16	testis expressed gene 16 [Source:MGI Symbol;Acc:MGI:1890545]	12.9679	3.41765	0.00186932
ENSMUSG00000003282	Plag1	pleiomorphic adenoma gene 1 [Source:MGI Symbol;Acc:MGI:1891916]	72.7737	3.42045	2.64783e-12
ENSMUSG00000112922	Gm47572	predicted gene, 47572 [Source:MGI Symbol;Acc:MGI:6096602]	19.0393	3.42633	0.000348622
ENSMUSG00000084407	Gm14018	predicted gene 14018 [Source:MGI Symbol;Acc:MGI:3649456]	10.1774	3.43131	0.00567585
ENSMUSG00000028572	Hook1	hook microtubule tethering protein 1 [Source:MGI Symbol;Acc:MGI:1925213]	55.8593	3.43433	6.61955e-10
ENSMUSG00000059003	Grin2a	glutamate receptor, ionotropic, NMDA2A (epsilon 1) [Source:MGI Symbol;Acc:MGI:95820]	9.90311	3.43435	0.00675922
ENSMUSG00000079363	Gbp4	guanylate binding protein 4 [Source:MGI Symbol;Acc:MGI:97072]	94.2136	3.43502	1.71834e-13
ENSMUSG00000020053	Igf1	insulin-like growth factor 1 [Source:MGI Symbol;Acc:MGI:96432]	23.8518	3.45095	2.66708e-05
ENSMUSG00000006204	Cdcp3	CUB domain containing protein 3 [Source:MGI Symbol;Acc:MGI:1918645]	52.953	3.45341	3.78584e-09
ENSMUSG00000111390	Gm48796	predicted gene, 48796 [Source:MGI Symbol;Acc:MGI:6098500]	41.3572	3.45406	8.26552e-08
ENSMUSG00000071112	Spx	spexin hormone [Source:MGI Symbol;Acc:MGI:2442262]	7.11166	3.45876	0.0232376
ENSMUSG00000097003	D930007P13Rik	Riken cDNA D930007P13 gene [Source:MGI Symbol;Acc:MGI:3715731]	6.83677	3.46603	0.0235636
ENSMUSG00000031112	Stk26	serine/threonine kinase 26 [Source:MGI Symbol;Acc:MGI:1917665]	6.83759	3.46639	0.02171
ENSMUSG00000102373	9530018H14Rik	RIKEN cDNA 9530018H14 gene [Source:MGI Symbol;Acc:MGI:1924645]	6.83726	3.46639	0.0210399
ENSMUSG00000068037	Mas1	MAS1 oncogene [Source:MGI Symbol;Acc:MGI:96918]	6.83751	3.46641	0.0213701
ENSMUSG00000065934	Gm25630	predicted gene, 25630 [Source:MGI Symbol;Acc:MGI:5455407]	6.56245	3.47196	0.0263992
ENSMUSG00000086421	Gm14091	predicted gene 14091 [Source:MGI Symbol;Acc:MGI:3650488]	6.56237	3.47222	0.0267417
ENSMUSG00000113650	Gm47826	predicted gene, 47826 [Source:MGI Symbol;Acc:MGI:6097020]	6.56237	3.47222	0.0267417
ENSMUSG00000052616	Terb1	telomere repeat binding bouquet formation protein 1 [Source:MGI Symbol;Acc:MGI:2443187]	6.56295	3.47274	0.0272353
ENSMUSG00000107560	Gm44199	predicted gene, 44199 [Source:MGI Symbol;Acc:MGI:5690591]	9.84352	3.47415	0.00758575
ENSMUSG00000031957	Ctrb1	chymotrypsinogen B1 [Source:MGI Symbol;Acc:MGI:88559]	52.123	3.47656	2.03694e-09
ENSMUSG00000099465	Gm3830	predicted gene 3830 [Source:MGI Symbol;Acc:MGI:3782002]	30.513	3.49285	2.75003e-06
ENSMUSG00000048520	Fbxl13	F-box and leucine-rich repeat protein 13 [Source:MGI Symbol;Acc:MGI:2443416]	13.3414	3.49977	0.00189487
ENSMUSG00000109930	Gm34730	predicted gene, 34730 [Source:MGI Symbol;Acc:MGI:5593889]	7.32869	3.50492	0.0226209
ENSMUSG00000113853	Gm47583	predicted gene, 47583 [Source:MGI Symbol;Acc:MGI:6096621]	7.32804	3.50819	0.0194905
ENSMUSG00000037736	Limch1	LIM and calponin homology domains 1 [Source:MGI Symbol;Acc:MGI:1924819]	80.8694	3.51296	8.91233e-14
ENSMUSG00000086695	Gm15247	predicted gene 15247 [Source:MGI Symbol;Acc:MGI:3705183]	14.1072	3.51525	0.00101666
ENSMUSG00000097768	2310043M15Rik	RIKEN cDNA 2310043M15 gene [Source:MGI Symbol;Acc:MGI:1919180]	7.05331	3.51539	0.0184081
ENSMUSG00000103756	Gm37285	predicted gene, 37285 [Source:MGI Symbol;Acc:MGI:5610513]	7.05364	3.51541	0.0187901
ENSMUSG00000030116	Mfap5	microfibrillar associated protein 5 [Source:MGI Symbol;Acc:MGI:1354387]	6.77866	3.52143	0.0228557
ENSMUSG00000098206	Mir181a-1hg	Mir181a-1 and Mir181b-1 host gene [Source:MGI Symbol;Acc:MGI:2443823]	6.77866	3.52143	0.0228557
ENSMUSG00000065904	Gm26109	predicted gene, 26109 [Source:MGI Symbol;Acc:MGI:5455886]	6.77858	3.52152	0.022972
ENSMUSG00000068587	Mgam	maltase-glucoamylase [Source:MGI Symbol;Acc:MGI:1203495]	14.8724	3.52718	0.00124263
ENSMUSG00000094622	Gm3055	predicted gene 3055 [Source:MGI Symbol;Acc:MGI:3809197]	10.8261	3.52865	0.00441838
ENSMUSG00000019874	Fabp7	fatty acid binding protein 7, brain [Source:MGI Symbol;Acc:MGI:101916]	85.9963	3.53319	2.10501e-14
ENSMUSG00000042686	Jph1	junctophilin 1 [Source:MGI Symbol;Acc:MGI:1891495]	177.455	3.53342	2.52134e-25
ENSMUSG00000086429	Gt(ROSA)26Sor	gene trap ROSA 26, Philippe Soriano [Source:MGI Symbol;Acc:MGI:104735]	369.322	3.53693	3.44951e-37
ENSMUSG00000027520	Zdbf2	zinc finger, DBF-type containing 2 [Source:MGI Symbol;Acc:MGI:1921134]	180.621	3.53808	3.91354e-25
ENSMUSG00000052920	Prkg1	protein kinase, cGMP-dependent, type I [Source:MGI Symbol;Acc:MGI:108174]	66.7431	3.54379	1.62145e-11
ENSMUSG00000029095	Ablim2	actin-binding LIM protein 2 [Source:MGI Symbol;Acc:MGI:2385758]	43.1845	3.54669	1.61882e-08
ENSMUSG00000006457	Actn3	actinin alpha 3 [Source:MGI Symbol;Acc:MGI:99678]	1517.76	3.54722	2.99946e-45
ENSMUSG00000039579	Grin3a	glutamate receptor ionotropic, NMDA3A [Source:MGI Symbol;Acc:MGI:1933206]	11.3165	3.5525	0.00412811
ENSMUSG00000113211	4921525O09Rik	RIKEN cDNA 4921525O09 gene [Source:MGI Symbol;Acc:MGI:1921300]	7.54375	3.55357	0.0181974
ENSMUSG00000042842	Serpinb6b	serine (or cysteine) peptidase inhibitor, clade B, member 6b [Source:MGI Symbol;Acc:MGI:894688]	7.54433	3.55489	0.0172196
ENSMUSG00000018654	Ikzf1	IKAROS family zinc finger 1 [Source:MGI Symbol;Acc:MGI:1342540]	7.26944	3.56281	0.0160599
ENSMUSG00000026601	Axdnd1	axonemal dynein light chain domain containing 1 [Source:MGI Symbol;Acc:MGI:1924602]	6.99446	3.57013	0.020815
ENSMUSG00000001763	Tspan33	tetraspanin 33 [Source:MGI Symbol;Acc:MGI:1919012]	256.828	3.59384	1.88137e-32
ENSMUSG00000048108	Tmem72	transmembrane protein 72 [Source:MGI Symbol;Acc:MGI:2442707]	10.9826	3.59545	0.00330297
ENSMUSG00000084984	Far1os	fatty acyl CoA reductase 1, opposite strand [Source:MGI Symbol;Acc:MGI:1916545]	10.9833	3.59554	0.00330224
ENSMUSG00000007908	Hmgcll1	3-hydroxymethyl-3-methylglutaryl-Coenzyme A lyase-like 1 [Source:MGI Symbol;Acc:MGI:2446108]	25.9535	3.60303	8.35371e-06
ENSMUSG00000110598	Gm45854	predicted gene 45854 [Source:MGI Symbol;Acc:MGI:5804969]	10.7089	3.60409	0.00498318
ENSMUSG00000110424	1700012D14Rik	RIKEN cDNA 1700012D14 gene [Source:MGI Symbol;Acc:MGI:1922729]	7.48523	3.60857	0.0146247
ENSMUSG00000113528	Gm32699	predicted gene, 32699 [Source:MGI Symbol;Acc:MGI:5591858]	7.48548	3.60869	0.0140799
ENSMUSG00000041362	Shtn1	shootin 1 [Source:MGI Symbol;Acc:MGI:1918903]	27.2107	3.61773	1.09692e-05
ENSMUSG00000090582	Gm17024	predicted gene 17024 [Source:MGI Symbol;Acc:MGI:4937851]	15.1868	3.63088	0.000551068
ENSMUSG00000032883	Acsl3	acyl-CoA synthetase long-chain family member 3 [Source:MGI Symbol;Acc:MGI:1921455]	884.958	3.63252	1.90413e-61
ENSMUSG00000044176	Spink10	serine peptidase inhibitor, Kazal type 10 [Source:MGI Symbol;Acc:MGI:3584533]	14.9129	3.63476	0.000639771
ENSMUSG00000106664	Gm17936	predicted gene, 17936 [Source:MGI Symbol;Acc:MGI:5010121]	7.97617	3.64433	0.0132233
ENSMUSG00000026072	Il1r1	interleukin 1 receptor, type I [Source:MGI Symbol;Acc:MGI:96545]	412.946	3.64918	9.92371e-46
ENSMUSG00000018166	Erbb3	erb-b2 receptor tyrosine kinase 3 [Source:MGI Symbol;Acc:MGI:95411]	324.614	3.65309	7.20807e-39
ENSMUSG00000108161	Gm32914	predicted gene, 32914 [Source:MGI Symbol;Acc:MGI:5592073]	18.842	3.65802	0.000127595
ENSMUSG00000020704	Asic2	acid-sensing (proton-gated) ion channel 2 [Source:MGI Symbol;Acc:MGI:1100867]	7.42704	3.66078	0.0153805
ENSMUSG00000104841	Gm17743	predicted gene, 17743 [Source:MGI Symbol;Acc:MGI:5009819]	7.42663	3.6614	0.0159645
ENSMUSG00000022488	Nckap1l	NCK associated protein 1 like [Source:MGI Symbol;Acc:MGI:1926063]	7.42737	3.66196	0.0163224
ENSMUSG00000001334	Fndc5	fibronectin type III domain containing 5 [Source:MGI Symbol;Acc:MGI:1917614]	384.147	3.67583	1.35115e-42
ENSMUSG00000085913	Gm15601	predicted gene 15601 [Source:MGI Symbol;Acc:MGI:3783048]	7.91732	3.69616	0.0114757
ENSMUSG00000106757	Gm43482	predicted gene 43482 [Source:MGI Symbol;Acc:MGI:5663619]	7.91749	3.69626	0.0110296
ENSMUSG00000103945	Gm38228	predicted gene, 38228 [Source:MGI Symbol;Acc:MGI:5611456]	7.91765	3.69633	0.010815
ENSMUSG00000036466	Megf11	multiple EGF-like-domains 11 [Source:MGI Symbol;Acc:MGI:1920951]	12.3963	3.69844	0.00226576
ENSMUSG00000058897	Col25a1	collagen, type XXV, alpha 1 [Source:MGI Symbol;Acc:MGI:1924268]	238.226	3.7052	8.00277e-30
ENSMUSG00000041482	Piezo2	piezo-type mechanosensitive ion channel component 2 [Source:MGI Symbol;Acc:MGI:1918781]	415.693	3.71855	5.20026e-47
ENSMUSG00000053141	Ptprt	protein tyrosine phosphatase, receptor type, T [Source:MGI Symbol;Acc:MGI:1321152]	31.7698	3.73275	6.89823e-07
ENSMUSG00000025082	Vwa2	von Willebrand factor A domain containing 2 [Source:MGI Symbol;Acc:MGI:2684334]	8.13394	3.73826	0.0095215
ENSMUSG00000071226	Cecr2	CECR2, histone acetyl-lysine reader [Source:MGI Symbol;Acc:MGI:1923799]	12.0632	3.74054	0.00169131
ENSMUSG00000049134	Nrap	nebulin-related anchoring protein [Source:MGI Symbol;Acc:MGI:1098765]	481.179	3.74553	5.85185e-50
ENSMUSG00000101450	Gm28941	predicted gene 28941 [Source:MGI Symbol;Acc:MGI:5579647]	12.8285	3.75316	0.00176985
ENSMUSG00000109539	Gm44667	predicted gene 44667 [Source:MGI Symbol;Acc:MGI:5753243]	24.3433	3.7548	1.0802e-05
ENSMUSG00000032968	Inha	inhibin alpha [Source:MGI Symbol;Acc:MGI:96569]	224.172	3.75549	1.96245e-29
ENSMUSG00000028558	Calr4	calreticulin 4 [Source:MGI Symbol;Acc:MGI:2140435]	8.34991	3.77897	0.00832948
ENSMUSG00000039179	Tekt5	tektin 5 [Source:MGI Symbol;Acc:MGI:1917676]	13.045	3.78037	0.00150154
ENSMUSG00000052861	Dnah6	dynein, axonemal, heavy chain 6 [Source:MGI Symbol;Acc:MGI:107744]	37.5458	3.78422	5.47727e-08
ENSMUSG00000108563	Gm44686	predicted gene 44686 [Source:MGI Symbol;Acc:MGI:5753262]	8.0751	3.78764	0.0104522
ENSMUSG00000025172	Ankrd2	ankyrin repeat domain 2 (stretch responsive muscle) [Source:MGI Symbol;Acc:MGI:1861447]	41.9066	3.7967	9.5384e-09
ENSMUSG00000106424	Gm34866	predicted gene, 34866 [Source:MGI Symbol;Acc:MGI:5594025]	24.9321	3.81267	9.53622e-06
ENSMUSG00000028351	Brinp1	bone morphogenic protein/retinoic acid inducible neural specific 1 [Source:MGI Symbol;Acc:MGI:1928478]	17.407	3.81333	0.000190374
ENSMUSG00000026502	Desi2	desumoylating isopeptidase 2 [Source:MGI Symbol;Acc:MGI:1926075]	38.1346	3.82186	3.97346e-08
ENSMUSG00000029189	Sel1l3	sel-1 suppressor of lin-12-like 3 (C. elegans) [Source:MGI Symbol;Acc:MGI:1916941]	35.521	3.82413	4.30823e-07
ENSMUSG00000074826	Gm10767	predicted gene 10767 [Source:MGI Symbol;Acc:MGI:3642136]	8.29122	3.82749	0.00917094
ENSMUSG00000048349	Pou4f1	POU domain, class 4, transcription factor 1 [Source:MGI Symbol;Acc:MGI:102525]	8.2918	3.82896	0.00995983
ENSMUSG00000110580	D830024N08Rik	RIKEN cDNA D830024N08 gene [Source:MGI Symbol;Acc:MGI:2442966]	8.78241	3.85711	0.00669053
ENSMUSG00000030433	Sbk2	SH3-binding domain kinase family, member 2 [Source:MGI Symbol;Acc:MGI:2685925]	25.796	3.8652	7.28184e-06
ENSMUSG00000028977	Casz1	castor zinc finger 1 [Source:MGI Symbol;Acc:MGI:1196251]	76.5225	3.87546	7.43043e-14
ENSMUSG00000055022	Cntn1	contactin 1 [Source:MGI Symbol;Acc:MGI:105980]	9.27285	3.88431	0.00606297
ENSMUSG00000056427	Slit3	slit guidance ligand 3 [Source:MGI Symbol;Acc:MGI:1315202]	8.9982	3.89468	0.00569097
ENSMUSG00000100967	Gm29666	predicted gene 29666 [Source:MGI Symbol;Acc:MGI:5580372]	9.48914	3.92051	0.00542689
ENSMUSG00000024907	Gal	galanin and GMAP prepropeptide [Source:MGI Symbol;Acc:MGI:95637]	1841.81	3.92121	1.14607e-93
ENSMUSG00000051456	Hspb3	heat shock protein 3 [Source:MGI Symbol;Acc:MGI:1928479]	86.5832	3.92339	5.18278e-16
ENSMUSG00000037754	Ppp1r16b	protein phosphatase 1, regulatory subunit 16B [Source:MGI Symbol;Acc:MGI:2151841]	18.1539	3.93593	0.000100515
ENSMUSG00000090222	Ifi203-ps	interferon activated gene 203, pseudogene [Source:MGI Symbol;Acc:MGI:3840117]	28.1339	3.93912	1.79897e-06
ENSMUSG00000075225	Ccdc162	coiled-coil domain containing 162 [Source:MGI Symbol;Acc:MGI:1923223]	13.7924	3.94619	0.000652949
ENSMUSG00000091230	H1f11-ps	H1.11 linker histone, pseudogene [Source:MGI Symbol;Acc:MGI:3645322]	4.57774	3.94866	0.0445764
ENSMUSG00000086693	A730081D07Rik	RIKEN cDNA A730081D07 gene [Source:MGI Symbol;Acc:MGI:2441825]	4.57791	3.94871	0.0445729
ENSMUSG00000105382	Gm43339	predicted gene 43339 [Source:MGI Symbol;Acc:MGI:5663476]	4.57791	3.94871	0.0445729
ENSMUSG00000104728	Gm42462	predicted gene 42462 [Source:MGI Symbol;Acc:MGI:5662599]	4.57766	3.94871	0.044943
ENSMUSG00000105962	Gm42432	predicted gene 42432 [Source:MGI Symbol;Acc:MGI:5662569]	9.70527	3.95594	0.00482255
ENSMUSG00000048502	Duxbl1	double homeobox B-like 1 [Source:MGI Symbol;Acc:MGI:1916048]	9.43037	3.96696	0.00443589
ENSMUSG00000087473	Gm13883	predicted gene 13883 [Source:MGI Symbol;Acc:MGI:3650051]	4.85304	3.97282	0.0453269
ENSMUSG00000100586	Vmn1r90	vomeronasal 1 receptor 90 [Source:MGI Symbol;Acc:MGI:3612342]	4.85214	3.974	0.0422773
ENSMUSG00000025889	Snca	synuclein, alpha [Source:MGI Symbol;Acc:MGI:1277151]	4.8528	3.97465	0.041296
ENSMUSG00000092887	Snord53	small nucleolar RNA, C/D box 53 [Source:MGI Symbol;Acc:MGI:3819542]	4.8523	3.97485	0.0406197
ENSMUSG00000114835	Gm48194	predicted gene, 48194 [Source:MGI Symbol;Acc:MGI:6097578]	4.85239	3.97509	0.0401783
ENSMUSG00000010803	Gabra1	gamma-aminobutyric acid (GABA) A receptor, subunit alpha 1 [Source:MGI Symbol;Acc:MGI:95613]	38.4272	3.98053	3.3041e-08
ENSMUSG00000061603	Akap6	A kinase (PRKA) anchor protein 6 [Source:MGI Symbol;Acc:MGI:3050566]	366.234	3.99967	3.35619e-45
ENSMUSG00000015966	Il17rb	interleukin 17 receptor B [Source:MGI Symbol;Acc:MGI:1355292]	4.79387	4.01859	0.0387406
ENSMUSG00000027794	Sohlh2	spermatogenesis and oogenesis specific basic helix-loop-helix 2 [Source:MGI Symbol;Acc:MGI:1921684]	4.79395	4.01861	0.0387391
ENSMUSG00000070942	Il1rl2	interleukin 1 receptor-like 2 [Source:MGI Symbol;Acc:MGI:1913107]	4.79395	4.01861	0.0387391
ENSMUSG00000103445	Gm36948	predicted gene, 36948 [Source:MGI Symbol;Acc:MGI:5610176]	4.79395	4.01861	0.0387391
ENSMUSG00000047419	Cmya5	cardiomyopathy associated 5 [Source:MGI Symbol;Acc:MGI:1923719]	10.1371	4.02478	0.00370603
ENSMUSG00000074766	Ism1	isthmin 1, angiogenesis inhibitor [Source:MGI Symbol;Acc:MGI:2442963]	5.06802	4.04034	0.0402302
ENSMUSG00000045404	Kcnk13	potassium channel, subfamily K, member 13 [Source:MGI Symbol;Acc:MGI:2384976]	89.1945	4.04243	1.08987e-16
ENSMUSG00000086035	Gm12610	predicted gene 12610 [Source:MGI Symbol;Acc:MGI:3652143]	5.06835	4.04276	0.0356881
ENSMUSG00000097587	4930578M01Rik	RIKEN cDNA 4930578M01 gene [Source:MGI Symbol;Acc:MGI:1923201]	5.06868	4.04325	0.0349349
ENSMUSG00000109157	Gm44829	predicted gene 44829 [Source:MGI Symbol;Acc:MGI:5753405]	5.0686	4.04328	0.0348455
ENSMUSG00000060487	Samd5	sterile alpha motif domain containing 5 [Source:MGI Symbol;Acc:MGI:2444815]	9.58807	4.04615	0.00442257
ENSMUSG00000050503	Fbxl22	F-box and leucine-rich repeat protein 22 [Source:MGI Symbol;Acc:MGI:1921415]	34.8133	4.0562	7.23187e-08
ENSMUSG00000075420	Smim6	small integral membrane protein 6 [Source:MGI Symbol;Acc:MGI:1915778]	14.8724	4.06105	0.000351243
ENSMUSG00000052415	Tchh	trichohyalin [Source:MGI Symbol;Acc:MGI:2177944]	5.01008	4.08533	0.0338821
ENSMUSG00000104724	Gm43162	predicted gene 43162 [Source:MGI Symbol;Acc:MGI:5663299]	5.01008	4.08533	0.0338821
ENSMUSG00000086359	9630013K17Rik	RIKEN cDNA 9630013K17 gene [Source:MGI Symbol;Acc:MGI:1926133]	5.00983	4.08533	0.034147
ENSMUSG00000049537	Tecrl	trans-2,3-enoyl-CoA reductase-like [Source:MGI Symbol;Acc:MGI:2444966]	5.01041	4.08599	0.0361333
ENSMUSG00000115667	Gm10389	predicted gene 10389 [Source:MGI Symbol;Acc:MGI:3641773]	5.01041	4.08599	0.0361333
ENSMUSG00000107937	Gm44200	predicted gene, 44200 [Source:MGI Symbol;Acc:MGI:5690592]	5.28415	4.10599	0.0342546
ENSMUSG00000115148	Gm49125	predicted gene, 49125 [Source:MGI Symbol;Acc:MGI:6118530]	5.28415	4.10599	0.0342546
ENSMUSG00000039851	4932438H23Rik	RIKEN cDNA 4932438H23 gene [Source:MGI Symbol;Acc:MGI:1921637]	5.28439	4.10763	0.0314594
ENSMUSG00000113334	D030007L05Rik	RIKEN cDNA D030007L05 gene [Source:MGI Symbol;Acc:MGI:3026977]	5.28439	4.10763	0.0314594
ENSMUSG00000071392	Ect2l	epithelial cell transforming sequence 2 oncogene-like [Source:MGI Symbol;Acc:MGI:3641723]	5.28456	4.10814	0.0306526
ENSMUSG00000107577	Gm44103	predicted gene, 44103 [Source:MGI Symbol;Acc:MGI:5690495]	10.0191	4.11526	0.00442735
ENSMUSG00000026971	Itgb6	integrin beta 6 [Source:MGI Symbol;Acc:MGI:96615]	188.918	4.13303	1.78973e-30
ENSMUSG00000105245	Gm31305	predicted gene, 31305 [Source:MGI Symbol;Acc:MGI:5590464]	10.5109	4.13329	0.00244098
ENSMUSG00000067929	Gm10226	predicted gene 10226 [Source:MGI Symbol;Acc:MGI:3704470]	5.22604	4.14901	0.0295938
ENSMUSG00000030031	Kbtbd8	kelch repeat and BTB (POZ) domain containing 8 [Source:MGI Symbol;Acc:MGI:2661430]	31.9648	4.15383	2.00695e-07
ENSMUSG00000026141	Col19a1	collagen, type XIX, alpha 1 [Source:MGI Symbol;Acc:MGI:1095415]	148.274	4.15682	6.52308e-25
ENSMUSG00000022321	Cdh10	cadherin 10 [Source:MGI Symbol;Acc:MGI:107436]	37.6811	4.16228	1.95322e-08
ENSMUSG00000105096	Gbp10	guanylate-binding protein 10 [Source:MGI Symbol;Acc:MGI:4359647]	5.50052	4.17003	0.0273253
ENSMUSG00000039891	Txlnb	taxilin beta [Source:MGI Symbol;Acc:MGI:2671945]	92.4544	4.17471	2.92268e-17
ENSMUSG00000016756	Cmah	cytidine monophospho-N-acetylneuraminic acid hydroxylase [Source:MGI Symbol;Acc:MGI:103227]	54.0669	4.17615	2.59315e-11
ENSMUSG00000113216	Gm40841	predicted gene, 40841 [Source:MGI Symbol;Acc:MGI:5623726]	26.8955	4.17859	1.63925e-06
ENSMUSG00000073125	Xlr3b	X-linked lymphocyte-regulated 3B [Source:MGI Symbol;Acc:MGI:109505]	31.8473	4.18287	2.63692e-07
ENSMUSG00000040732	Erg	ETS transcription factor [Source:MGI Symbol;Acc:MGI:95415]	5.44208	4.21003	0.0260032
ENSMUSG00000085054	Gm15834	predicted gene 15834 [Source:MGI Symbol;Acc:MGI:3802168]	5.44233	4.21015	0.0261896
ENSMUSG00000105520	Gm42837	predicted gene 42837 [Source:MGI Symbol;Acc:MGI:5662974]	5.44184	4.21028	0.0269866
ENSMUSG00000020904	Cfap52	cilia and flagella associated protein 52 [Source:MGI Symbol;Acc:MGI:1919110]	5.71607	4.22545	0.0304783
ENSMUSG00000036885	Arhgef26	Rho guanine nucleotide exchange factor (GEF) 26 [Source:MGI Symbol;Acc:MGI:1918053]	44.3616	4.22741	1.05325e-09
ENSMUSG00000104569	Gm43054	predicted gene 43054 [Source:MGI Symbol;Acc:MGI:5663191]	5.71689	4.23012	0.0234875
ENSMUSG00000007653	Gabrb2	gamma-aminobutyric acid (GABA) A receptor, subunit beta 2 [Source:MGI Symbol;Acc:MGI:95620]	10.8847	4.23587	0.00223911
ENSMUSG00000050556	Kcnb1	potassium voltage gated channel, Shab-related subfamily, member 1 [Source:MGI Symbol;Acc:MGI:96666]	33.418	4.2381	1.00935e-07
ENSMUSG00000031220	Awat2	acyl-CoA wax alcohol acyltransferase 2 [Source:MGI Symbol;Acc:MGI:3045345]	56.6601	4.24751	8.28007e-12
ENSMUSG00000040536	Necab1	N-terminal EF-hand calcium binding protein 1 [Source:MGI Symbol;Acc:MGI:1916602]	11.3753	4.2538	0.00153033
ENSMUSG00000106535	Gm43031	predicted gene 43031 [Source:MGI Symbol;Acc:MGI:5663168]	5.65838	4.26864	0.0229222
ENSMUSG00000106089	Gm9419	predicted gene 9419 [Source:MGI Symbol;Acc:MGI:3643978]	5.65846	4.26873	0.023139
ENSMUSG00000030098	Grip2	glutamate receptor interacting protein 2 [Source:MGI Symbol;Acc:MGI:2681173]	17.5246	4.27866	9.92989e-05
ENSMUSG00000030336	Cd27	CD27 antigen [Source:MGI Symbol;Acc:MGI:88326]	5.93286	4.28736	0.0207182
ENSMUSG00000039899	Fgl2	fibrinogen-like protein 2 [Source:MGI Symbol;Acc:MGI:103266]	5.93302	4.2874	0.0207168
ENSMUSG00000078496	Zfp982	zinc finger protein 982 [Source:MGI Symbol;Acc:MGI:3701121]	5.93294	4.28741	0.0206693
ENSMUSG00000101872	Gm29237	predicted gene 29237 [Source:MGI Symbol;Acc:MGI:5579943]	23.1241	4.30199	7.84203e-06
ENSMUSG00000009214	Mymk	myomaker, myoblast fusion factor [Source:MGI Symbol;Acc:MGI:1913389]	1888.62	4.30436	5.99112e-105
ENSMUSG00000042254	Cilp	cartilage intermediate layer protein, nucleotide pyrophosphohydrolase [Source:MGI Symbol;Acc:MGI:2444507]	29.7635	4.31348	4.23976e-07
ENSMUSG00000022519	Srl	sarcalumenin [Source:MGI Symbol;Acc:MGI:2146620]	1306.48	4.32123	1.37516e-78
ENSMUSG00000063296	Tmem117	transmembrane protein 117 [Source:MGI Symbol;Acc:MGI:2444580]	59.6848	4.32658	1.84418e-12
ENSMUSG00000021200	Asb2	ankyrin repeat and SOCS box-containing 2 [Source:MGI Symbol;Acc:MGI:1929743]	54.734	4.3384	2.27281e-11
ENSMUSG00000043340	6530409C15Rik	RIKEN cDNA 6530409C15 gene [Source:MGI Symbol;Acc:MGI:1923474]	6.14923	4.34236	0.0184987
ENSMUSG00000108137	Gm44053	predicted gene, 44053 [Source:MGI Symbol;Acc:MGI:5690445]	6.09046	4.37894	0.0177459
ENSMUSG00000086413	Gm12415	predicted gene 12415 [Source:MGI Symbol;Acc:MGI:3650585]	6.09079	4.37935	0.0185679
ENSMUSG00000027961	Lrrc39	leucine rich repeat containing 39 [Source:MGI Symbol;Acc:MGI:1924557]	19.311	4.39518	5.60725e-05
ENSMUSG00000056643	Chst13	carbohydrate sulfotransferase 13 [Source:MGI Symbol;Acc:MGI:1919047]	6.36519	4.39561	0.0161571
ENSMUSG00000071714	Csf2rb2	colony stimulating factor 2 receptor, beta 2, low-affinity (granulocyte-macrophage) [Source:MGI Symbol;Acc:MGI:1339760]	43.1234	4.40899	2.13778e-09
ENSMUSG00000064360	mt-Nd3	mitochondrially encoded NADH dehydrogenase 3 [Source:MGI Symbol;Acc:MGI:102499]	128.343	4.42421	4.33182e-22
ENSMUSG00000034438	Gbp8	guanylate-binding protein 8 [Source:MGI Symbol;Acc:MGI:1923324]	18.9786	4.42968	4.52034e-05
ENSMUSG00000099364	5730419F03Rik	RIKEN cDNA 5730419F03 gene [Source:MGI Symbol;Acc:MGI:1917787]	6.30634	4.4311	0.0158291
ENSMUSG00000038623	Tm6sf1	transmembrane 6 superfamily member 1 [Source:MGI Symbol;Acc:MGI:1933209]	38.446	4.43428	1.0982e-08
ENSMUSG00000032735	Ablim3	actin binding LIM protein family, member 3 [Source:MGI Symbol;Acc:MGI:2442582]	180.037	4.45036	1.33456e-30
ENSMUSG00000096035	Odaph	odontogenesis associated phosphoprotein [Source:MGI Symbol;Acc:MGI:2685891]	25.9328	4.4738	1.96134e-06
ENSMUSG00000064179	Tnnt1	troponin T1, skeletal, slow [Source:MGI Symbol;Acc:MGI:1333868]	3231.92	4.47532	1.04192e-134
ENSMUSG00000074570	Cass4	Cas scaffolding protein family member 4 [Source:MGI Symbol;Acc:MGI:2444482]	12.8287	4.47945	0.000806748
ENSMUSG00000026459	Myog	myogenin [Source:MGI Symbol;Acc:MGI:97276]	4991.28	4.48059	1.20946e-106
ENSMUSG00000094613	A630076J17Rik	RIKEN cDNA A630076J17 gene [Source:MGI Symbol;Acc:MGI:2442999]	6.79703	4.49601	0.0129296
ENSMUSG00000032495	Lrrc2	leucine rich repeat containing 2 [Source:MGI Symbol;Acc:MGI:1921499]	6.79744	4.49624	0.0127871
ENSMUSG00000091898	Tnnc1	troponin C, cardiac/slow skeletal [Source:MGI Symbol;Acc:MGI:98779]	3682.75	4.55864	3.29921e-106
ENSMUSG00000054690	Emcn	endomucin [Source:MGI Symbol;Acc:MGI:1891716]	41.846	4.57628	1.91762e-09
ENSMUSG00000022297	Fzd6	frizzled class receptor 6 [Source:MGI Symbol;Acc:MGI:108474]	7.22986	4.58989	0.0105765
ENSMUSG00000036641	Ccdc148	coiled-coil domain containing 148 [Source:MGI Symbol;Acc:MGI:3039583]	7.2297	4.59027	0.0102366
ENSMUSG00000070368	Prok1	prokineticin 1 [Source:MGI Symbol;Acc:MGI:2180370]	43.2009	4.61027	1.02678e-09
ENSMUSG00000046916	Myct1	myc target 1 [Source:MGI Symbol;Acc:MGI:1915882]	14.4005	4.61054	0.000337347
ENSMUSG00000028328	Tmod1	tropomodulin 1 [Source:MGI Symbol;Acc:MGI:98775]	28.0344	4.6129	1.16151e-06
ENSMUSG00000048572	Tmem252	transmembrane protein 252 [Source:MGI Symbol;Acc:MGI:3583948]	44.1829	4.6151	1.39604e-09
ENSMUSG00000040276	Pacsin1	protein kinase C and casein kinase substrate in neurons 1 [Source:MGI Symbol;Acc:MGI:1345181]	7.17126	4.62301	0.0103026
ENSMUSG00000024049	Myom1	myomesin 1 [Source:MGI Symbol;Acc:MGI:1341430]	274.18	4.62693	4.38753e-42
ENSMUSG00000038403	Hjv	hemojuvelin BMP co-receptor [Source:MGI Symbol;Acc:MGI:1916835]	212.545	4.64482	3.21128e-35
ENSMUSG00000031448	Adprhl1	ADP-ribosylhydrolase like 1 [Source:MGI Symbol;Acc:MGI:2442168]	22.2195	4.6657	9.23219e-06
ENSMUSG00000089817	Gm7162	predicted gene 7162 [Source:MGI Symbol;Acc:MGI:3645097]	14.558	4.66584	0.000339895
ENSMUSG00000028834	Trim63	tripartite motif-containing 63 [Source:MGI Symbol;Acc:MGI:2447992]	95.7734	4.66891	2.45708e-18
ENSMUSG00000086918	4930429F24Rik	RIKEN cDNA 4930429F24 gene [Source:MGI Symbol;Acc:MGI:1921883]	7.66195	4.67854	0.00827629
ENSMUSG00000075330	A930003A15Rik	RIKEN cDNA A930003A15 gene [Source:MGI Symbol;Acc:MGI:1915412]	45.3036	4.69495	4.41135e-10
ENSMUSG00000111740	Gm49783	predicted gene, 49783 [Source:MGI Symbol;Acc:MGI:6215303]	7.6031	4.70959	0.00784738
ENSMUSG00000001027	Scn4a	sodium channel, voltage-gated, type IV, alpha [Source:MGI Symbol;Acc:MGI:98250]	39.547	4.72706	8.47802e-09
ENSMUSG00000030730	Atp2a1	ATPase, Ca++ transporting, cardiac muscle, fast twitch 1 [Source:MGI Symbol;Acc:MGI:105058]	1024.44	4.7448	1.3681e-88
ENSMUSG00000111933	Gm36660	predicted gene, 36660 [Source:MGI Symbol;Acc:MGI:5595819]	2.80874	4.74913	0.0455261
ENSMUSG00000086932	Gm22000	predicted gene 22000 [Source:MGI Symbol;Acc:MGI:5440235]	2.80883	4.74917	0.0428819
ENSMUSG00000093734	Gm25082	predicted gene, 25082 [Source:MGI Symbol;Acc:MGI:5454859]	2.80891	4.74921	0.0412549
ENSMUSG00000066749	Olfr877	olfactory receptor 877 [Source:MGI Symbol;Acc:MGI:3030711]	2.80899	4.74925	0.0403081
ENSMUSG00000105643	Gm42611	predicted gene 42611 [Source:MGI Symbol;Acc:MGI:5662748]	2.80899	4.74925	0.0403081
ENSMUSG00000087024	B230119M05Rik	RIKEN cDNA B230119M05 gene [Source:MGI Symbol;Acc:MGI:1925233]	2.80907	4.74929	0.0398686
ENSMUSG00000108753	Gm45094	predicted gene 45094 [Source:MGI Symbol;Acc:MGI:5753670]	2.80907	4.74929	0.0398686
ENSMUSG00000037996	Slc24a2	solute carrier family 24 (sodium/potassium/calcium exchanger), member 2 [Source:MGI Symbol;Acc:MGI:1923626]	2.80915	4.74933	0.0398657
ENSMUSG00000052293	Taf9	TATA-box binding protein associated factor 9 [Source:MGI Symbol;Acc:MGI:1888697]	2.80915	4.74933	0.0398657
ENSMUSG00000054162	Spock3	sparc/osteonectin, cwcv and kazal-like domains proteoglycan 3 [Source:MGI Symbol;Acc:MGI:1920152]	2.80915	4.74933	0.0398657
ENSMUSG00000110597	Gm8798	predicted gene 8798 [Source:MGI Symbol;Acc:MGI:3646429]	2.80915	4.74933	0.0398657
ENSMUSG00000114892	Gm5463	predicted gene 5463 [Source:MGI Symbol;Acc:MGI:3779490]	2.80915	4.74933	0.0398657
ENSMUSG00000102573	Gm7265	predicted gene 7265 [Source:MGI Symbol;Acc:MGI:3648991]	2.80924	4.74936	0.0402995
ENSMUSG00000117653	Gm50009	predicted gene, 50009 [Source:MGI Symbol;Acc:MGI:6275295]	2.80932	4.7494	0.0412403
ENSMUSG00000024647	Cbln2	cerebellin 2 precursor protein [Source:MGI Symbol;Acc:MGI:88282]	2.8094	4.74944	0.0428608
ENSMUSG00000049436	Upk1b	uroplakin 1B [Source:MGI Symbol;Acc:MGI:98912]	2.8094	4.74944	0.0428608
ENSMUSG00000038216	Pnmt	phenylethanolamine-N-methyltransferase [Source:MGI Symbol;Acc:MGI:97724]	7.81907	4.75115	0.00702421
ENSMUSG00000033060	Lmo7	LIM domain only 7 [Source:MGI Symbol;Acc:MGI:1353586]	543.086	4.76195	3.19725e-66
ENSMUSG00000053025	Sv2b	synaptic vesicle glycoprotein 2 b [Source:MGI Symbol;Acc:MGI:1927338]	8.09396	4.76211	0.00649772
ENSMUSG00000041817	Fam169a	family with sequence similarity 169, member A [Source:MGI Symbol;Acc:MGI:2444268]	8.31017	4.80189	0.00592502
ENSMUSG00000050071	Bex1	brain expressed X-linked 1 [Source:MGI Symbol;Acc:MGI:1328321]	174.137	4.81907	1.44445e-30
ENSMUSG00000021182	Ccdc88c	coiled-coil domain containing 88C [Source:MGI Symbol;Acc:MGI:1915589]	58.1503	4.83015	2.11348e-12
ENSMUSG00000117980	Gm30571	predicted gene, 30571 [Source:MGI Symbol;Acc:MGI:5589730]	16.7774	4.8397	0.00011281
ENSMUSG00000006587	Snai3	snail family zinc finger 3 [Source:MGI Symbol;Acc:MGI:1353563]	3.02495	4.85611	0.0332621
ENSMUSG00000057003	Myh4	myosin, heavy polypeptide 4, skeletal muscle [Source:MGI Symbol;Acc:MGI:1339713]	3.02503	4.85615	0.0323081
ENSMUSG00000078612	Fyb2	FYN binding protein 2 [Source:MGI Symbol;Acc:MGI:2685466]	3.02503	4.85615	0.0323081
ENSMUSG00000086392	Mccc1os	methylcrotonoyl-Coenzyme A carboxylase 1 (alpha), opposite strand [Source:MGI Symbol;Acc:MGI:3590669]	3.02503	4.85615	0.0323081
ENSMUSG00000091109	Gm17622	predicted gene, 17622 [Source:MGI Symbol;Acc:MGI:4937256]	3.02503	4.85615	0.0323081
ENSMUSG00000058728	Cd300c	CD300C molecule [Source:MGI Symbol;Acc:MGI:3032626]	3.02512	4.85619	0.031791
ENSMUSG00000084843	B230312C02Rik	RIKEN cDNA B230312C02 gene [Source:MGI Symbol;Acc:MGI:2444130]	3.02512	4.85619	0.031791
ENSMUSG00000100783	2310047D07Rik	RIKEN cDNA 2310047D07 gene [Source:MGI Symbol;Acc:MGI:1916907]	3.02512	4.85619	0.031791
ENSMUSG00000108802	Gm44769	predicted gene 44769 [Source:MGI Symbol;Acc:MGI:5753345]	3.02512	4.85619	0.031791
ENSMUSG00000028360	Slc44a5	solute carrier family 44, member 5 [Source:MGI Symbol;Acc:MGI:3035141]	3.0252	4.85622	0.0316215
ENSMUSG00000054247	Gm9939	predicted gene 9939 [Source:MGI Symbol;Acc:MGI:3708775]	3.0252	4.85622	0.0316215
ENSMUSG00000073130	Gm1141	predicted gene 1141 [Source:MGI Symbol;Acc:MGI:2685987]	3.0252	4.85622	0.0316215
ENSMUSG00000113959	Gm46339	predicted gene, 46339 [Source:MGI Symbol;Acc:MGI:5825976]	3.0252	4.85622	0.0316215
ENSMUSG00000005268	Prlr	prolactin receptor [Source:MGI Symbol;Acc:MGI:97763]	3.02528	4.85626	0.0317866
ENSMUSG00000014198	Zfp385c	zinc finger protein 385C [Source:MGI Symbol;Acc:MGI:3608347]	3.02528	4.85626	0.0317866
ENSMUSG00000034755	Pcdh11x	protocadherin 11 X-linked [Source:MGI Symbol;Acc:MGI:2442849]	3.02528	4.85626	0.0317866
ENSMUSG00000043441	Gpr149	G protein-coupled receptor 149 [Source:MGI Symbol;Acc:MGI:2443628]	3.02528	4.85626	0.0317866
ENSMUSG00000066392	Nrxn3	neurexin III [Source:MGI Symbol;Acc:MGI:1096389]	3.02528	4.85626	0.0317866
ENSMUSG00000084850	Gm12092	predicted gene 12092 [Source:MGI Symbol;Acc:MGI:3650092]	3.02528	4.85626	0.0317866
ENSMUSG00000085663	Gm15718	predicted gene 15718 [Source:MGI Symbol;Acc:MGI:3783160]	3.02528	4.85626	0.0317866
ENSMUSG00000102415	A430110C17Rik	RIKEN cDNA A430110C17 gene [Source:MGI Symbol;Acc:MGI:2444994]	3.02528	4.85626	0.0317866
ENSMUSG00000099375	Gm28187	predicted gene 28187 [Source:MGI Symbol;Acc:MGI:5578893]	3.02545	4.85633	0.0332485
ENSMUSG00000113505	Gm48593	predicted gene, 48593 [Source:MGI Symbol;Acc:MGI:6098166]	3.02545	4.85633	0.0332485
ENSMUSG00000107814	Gm35876	predicted gene, 35876 [Source:MGI Symbol;Acc:MGI:5595035]	3.02553	4.85636	0.0347347
ENSMUSG00000030249	Abcc9	ATP-binding cassette, sub-family C (CFTR/MRP), member 9 [Source:MGI Symbol;Acc:MGI:1352630]	59.2329	4.85771	2.13586e-12
ENSMUSG00000031097	Tnni2	troponin I, skeletal, fast 2 [Source:MGI Symbol;Acc:MGI:105070]	248.534	4.93281	1.84742e-40
ENSMUSG00000104164	Gm38248	predicted gene, 38248 [Source:MGI Symbol;Acc:MGI:5611476]	8.89945	4.94276	0.00416746
ENSMUSG00000103388	Gm37581	predicted gene, 37581 [Source:MGI Symbol;Acc:MGI:5610809]	8.89954	4.94277	0.00416064
ENSMUSG00000048442	Smim5	small integral membrane protein 5 [Source:MGI Symbol;Acc:MGI:1913778]	62.139	4.95039	7.25174e-13
ENSMUSG00000029088	Kcnip4	Kv channel interacting protein 4 [Source:MGI Symbol;Acc:MGI:1933131]	3.241	4.95564	0.0269903
ENSMUSG00000031509	1700016D06Rik	RIKEN cDNA 1700016D06 gene [Source:MGI Symbol;Acc:MGI:1923663]	3.24108	4.95567	0.0260789
ENSMUSG00000108195	Gm44415	predicted gene, 44415 [Source:MGI Symbol;Acc:MGI:5690807]	3.24116	4.95571	0.0255335
ENSMUSG00000111481	Gm47652	predicted gene, 47652 [Source:MGI Symbol;Acc:MGI:6096735]	3.24116	4.95571	0.0255335
ENSMUSG00000033520	Idi2	isopentenyl-diphosphate delta isomerase 2 [Source:MGI Symbol;Acc:MGI:2444315]	3.24124	4.95574	0.0252706
ENSMUSG00000036381	P2ry14	purinergic receptor P2Y, G-protein coupled, 14 [Source:MGI Symbol;Acc:MGI:2155705]	3.24124	4.95574	0.0252706
ENSMUSG00000046245	Pilra	paired immunoglobin-like type 2 receptor alpha [Source:MGI Symbol;Acc:MGI:2450529]	3.24124	4.95574	0.0252706
ENSMUSG00000071713	Csf2rb	colony stimulating factor 2 receptor, beta, low-affinity (granulocyte-macrophage) [Source:MGI Symbol;Acc:MGI:1339759]	3.24124	4.95574	0.0252706
ENSMUSG00000082194	Gm12444	predicted gene 12444 [Source:MGI Symbol;Acc:MGI:3650375]	3.24124	4.95574	0.0252706
ENSMUSG00000090363	Gm3512	predicted gene 3512 [Source:MGI Symbol;Acc:MGI:3781689]	3.24124	4.95574	0.0252706
ENSMUSG00000112026	Gm6653	predicted gene 6653 [Source:MGI Symbol;Acc:MGI:3647484]	3.24124	4.95574	0.0252706
ENSMUSG00000022899	Slc15a2	solute carrier family 15 (H+/peptide transporter), member 2 [Source:MGI Symbol;Acc:MGI:1890457]	3.24133	4.95577	0.0252689
ENSMUSG00000085980	Gm12408	predicted gene 12408 [Source:MGI Symbol;Acc:MGI:3649921]	3.24133	4.95577	0.0252689
ENSMUSG00000104761	Gm43511	predicted gene 43511 [Source:MGI Symbol;Acc:MGI:5663648]	3.24133	4.95577	0.0252689
ENSMUSG00000106751	Gm42467	predicted gene 42467 [Source:MGI Symbol;Acc:MGI:5662604]	3.24133	4.95577	0.0252689
ENSMUSG00000111232	A730043L09Rik	RIKEN cDNA A730043L09 gene [Source:MGI Symbol;Acc:MGI:5439419]	3.24133	4.95577	0.0252689
ENSMUSG00000030373	Psg28	pregnancy-specific glycoprotein 28 [Source:MGI Symbol;Acc:MGI:1891360]	3.24141	4.95581	0.0255284
ENSMUSG00000115149	9330188P03Rik	RIKEN cDNA 9330188P03 gene [Source:MGI Symbol;Acc:MGI:2686435]	3.24141	4.95581	0.0255284
ENSMUSG00000116272	Gm49540	predicted gene, 49540 [Source:MGI Symbol;Acc:MGI:6155243]	3.24141	4.95581	0.0255284
ENSMUSG00000024131	Slc3a1	solute carrier family 3, member 1 [Source:MGI Symbol;Acc:MGI:1195264]	3.24149	4.95584	0.0260702
ENSMUSG00000096169	Olfr1564	olfactory receptor 1564 [Source:MGI Symbol;Acc:MGI:3782645]	3.24149	4.95584	0.0260702
ENSMUSG00000113780	Gm33195	predicted gene, 33195 [Source:MGI Symbol;Acc:MGI:5592354]	3.24157	4.95587	0.0269779
ENSMUSG00000004939	Nmrk2	nicotinamide riboside kinase 2 [Source:MGI Symbol;Acc:MGI:1916814]	36.8554	4.96211	2.37823e-08
ENSMUSG00000047501	Cldn4	claudin 4 [Source:MGI Symbol;Acc:MGI:1313314]	443.945	4.97279	3.90656e-59
ENSMUSG00000109279	Gm45220	predicted gene 45220 [Source:MGI Symbol;Acc:MGI:5753796]	9.11591	4.97836	0.00383921
ENSMUSG00000027797	Dclk1	doublecortin-like kinase 1 [Source:MGI Symbol;Acc:MGI:1330861]	852.907	4.97878	8.05944e-93
ENSMUSG00000115326	Gm35019	predicted gene, 35019 [Source:MGI Symbol;Acc:MGI:5594178]	18.0158	4.9795	7.84766e-05
ENSMUSG00000090674	Gm17082	predicted gene 17082 [Source:MGI Symbol;Acc:MGI:4937909]	18.2319	4.99705	7.24145e-05
ENSMUSG00000035296	Sgcg	sarcoglycan, gamma (dystrophin-associated glycoprotein) [Source:MGI Symbol;Acc:MGI:1346524]	187.496	5.0001	2.9531e-32
ENSMUSG00000032228	Tcf12	transcription factor 12 [Source:MGI Symbol;Acc:MGI:101877]	1367.44	5.0054	1.33007e-114
ENSMUSG00000111264	E030022I16Rik	RIKEN cDNA E030022I16 gene [Source:MGI Symbol;Acc:MGI:2444690]	9.6066	5.02086	0.00318639
ENSMUSG00000086755	Gm11216	predicted gene 11216 [Source:MGI Symbol;Acc:MGI:3651044]	9.60635	5.02091	0.00315724
ENSMUSG00000117599	Gm49971	predicted gene, 49971 [Source:MGI Symbol;Acc:MGI:6275241]	3.45712	5.04877	0.0211947
ENSMUSG00000038591	Colec10	collectin sub-family member 10 [Source:MGI Symbol;Acc:MGI:3606482]	3.45721	5.04881	0.0206515
ENSMUSG00000063529	Stmnd1	stathmin domain containing 1 [Source:MGI Symbol;Acc:MGI:2686420]	3.45721	5.04881	0.0206515
ENSMUSG00000085348	Myhas	myosin heavy chain gene antisense RNA [Source:MGI Symbol;Acc:MGI:3650429]	3.45721	5.04881	0.0206515
ENSMUSG00000100213	Gm28151	predicted gene 28151 [Source:MGI Symbol;Acc:MGI:5578857]	3.45721	5.04881	0.0206515
ENSMUSG00000047565	Acot10	acyl-CoA thioesterase 10 [Source:MGI Symbol;Acc:MGI:1928940]	3.45729	5.04884	0.0203411
ENSMUSG00000057836	Xlr3a	X-linked lymphocyte-regulated 3A [Source:MGI Symbol;Acc:MGI:109506]	3.45737	5.04887	0.0202397
ENSMUSG00000095663	Gm2310	predicted gene 2310 [Source:MGI Symbol;Acc:MGI:3780481]	3.45737	5.04887	0.0202397
ENSMUSG00000106904	Gm43029	predicted gene 43029 [Source:MGI Symbol;Acc:MGI:5663166]	3.45737	5.04887	0.0202397
ENSMUSG00000048939	Atp13a5	ATPase type 13A5 [Source:MGI Symbol;Acc:MGI:2444068]	3.45745	5.0489	0.0203385
ENSMUSG00000084433	Gm25945	predicted gene, 25945 [Source:MGI Symbol;Acc:MGI:5455722]	3.45745	5.0489	0.0203385
ENSMUSG00000111345	Gm48562	predicted gene, 48562 [Source:MGI Symbol;Acc:MGI:6098119]	3.45762	5.04896	0.0211866
ENSMUSG00000103590	Gm37353	predicted gene, 37353 [Source:MGI Symbol;Acc:MGI:5610581]	3.4577	5.04899	0.0220376
ENSMUSG00000105804	Gm43654	predicted gene 43654 [Source:MGI Symbol;Acc:MGI:5663791]	3.4577	5.04899	0.0220376
ENSMUSG00000043760	Pkhd1	polycystic kidney and hepatic disease 1 [Source:MGI Symbol;Acc:MGI:2155808]	28.4267	5.05438	8.63945e-07
ENSMUSG00000041731	Pgm5	phosphoglucomutase 5 [Source:MGI Symbol;Acc:MGI:1925668]	220.129	5.12125	7.52648e-36
ENSMUSG00000053093	Myh7	myosin, heavy polypeptide 7, cardiac muscle, beta [Source:MGI Symbol;Acc:MGI:2155600]	140.602	5.12354	1.70982e-25
ENSMUSG00000048721	Fndc9	fibronectin type III domain containing 9 [Source:MGI Symbol;Acc:MGI:2443410]	3.67333	5.13629	0.0164871
ENSMUSG00000111052	Gm20139	predicted gene, 20139 [Source:MGI Symbol;Acc:MGI:5012324]	3.67333	5.13629	0.0164871
ENSMUSG00000020401	Fam71b	family with sequence similarity 71, member B [Source:MGI Symbol;Acc:MGI:3650836]	3.67341	5.13632	0.0163286
ENSMUSG00000037334	H2-M1	histocompatibility 2, M region locus 1 [Source:MGI Symbol;Acc:MGI:95913]	3.67341	5.13632	0.0163286
ENSMUSG00000113090	Gm48190	predicted gene, 48190 [Source:MGI Symbol;Acc:MGI:6097571]	3.67341	5.13632	0.0163286
ENSMUSG00000083120	Gm15854	predicted gene 15854 [Source:MGI Symbol;Acc:MGI:3783238]	3.67358	5.13638	0.016484
ENSMUSG00000087263	Gm15726	predicted gene 15726 [Source:MGI Symbol;Acc:MGI:3783169]	21.0992	5.18121	1.93945e-05
ENSMUSG00000086866	4930512H18Rik	RIKEN cDNA 4930512H18 gene [Source:MGI Symbol;Acc:MGI:1922361]	10.9029	5.21096	0.00180418
ENSMUSG00000105199	Gm43581	predicted gene 43581 [Source:MGI Symbol;Acc:MGI:5663718]	3.88921	5.21868	0.014281
ENSMUSG00000028777	Gnat3	guanine nucleotide binding protein, alpha transducing 3 [Source:MGI Symbol;Acc:MGI:3588268]	3.88938	5.21874	0.0134527
ENSMUSG00000104467	Gm37660	predicted gene, 37660 [Source:MGI Symbol;Acc:MGI:5610888]	3.88946	5.21877	0.0132642
ENSMUSG00000058626	Capn11	calpain 11 [Source:MGI Symbol;Acc:MGI:1352490]	3.88954	5.21879	0.0131972
ENSMUSG00000112854	Gm38403	predicted gene, 38403 [Source:MGI Symbol;Acc:MGI:5621288]	3.88954	5.21879	0.0131972
ENSMUSG00000022123	Scel	sciellin [Source:MGI Symbol;Acc:MGI:1891228]	3.88962	5.21882	0.0132626
ENSMUSG00000102776	Gm38162	predicted gene, 38162 [Source:MGI Symbol;Acc:MGI:5611390]	3.88962	5.21882	0.0132626
ENSMUSG00000111722	Gm47270	predicted gene, 47270 [Source:MGI Symbol;Acc:MGI:6096107]	3.88979	5.21888	0.0137738
ENSMUSG00000109005	Gm45221	predicted gene 45221 [Source:MGI Symbol;Acc:MGI:5753797]	21.2558	5.22143	2.15399e-05
ENSMUSG00000110547	Gm29773	predicted gene, 29773 [Source:MGI Symbol;Acc:MGI:5588932]	21.7472	5.22611	1.5067e-05
ENSMUSG00000051747	Ttn	titin [Source:MGI Symbol;Acc:MGI:98864]	2220.66	5.23475	1.14207e-135
ENSMUSG00000027249	F2	coagulation factor II [Source:MGI Symbol;Acc:MGI:88380]	11.2767	5.2916	0.00149852
ENSMUSG00000092354	Gm20548	predicted gene 20548 [Source:MGI Symbol;Acc:MGI:5142013]	4.10542	5.29673	0.0110474
ENSMUSG00000023959	Clic5	chloride intracellular channel 5 [Source:MGI Symbol;Acc:MGI:1917912]	4.1055	5.29676	0.0108463
ENSMUSG00000060726	Tmsb15a	thymosin beta 15a [Source:MGI Symbol;Acc:MGI:1925728]	4.10559	5.29678	0.0107445
ENSMUSG00000108486	Gm44836	predicted gene 44836 [Source:MGI Symbol;Acc:MGI:5753412]	4.10559	5.29678	0.0107445
ENSMUSG00000109416	Gm44863	predicted gene 44863 [Source:MGI Symbol;Acc:MGI:5753439]	4.10559	5.29678	0.0107445
ENSMUSG00000039321	Uts2r	urotensin 2 receptor [Source:MGI Symbol;Acc:MGI:2183450]	4.10567	5.29681	0.0107439
ENSMUSG00000103039	Gm37123	predicted gene, 37123 [Source:MGI Symbol;Acc:MGI:5610351]	4.32147	5.37072	0.00912623
ENSMUSG00000105419	Gm43205	predicted gene 43205 [Source:MGI Symbol;Acc:MGI:5663342]	4.3218	5.37082	0.00880392
ENSMUSG00000079993	Gm11799	predicted gene 11799 [Source:MGI Symbol;Acc:MGI:3650446]	4.32196	5.37087	0.00912314
ENSMUSG00000103632	Gm38329	predicted gene, 38329 [Source:MGI Symbol;Acc:MGI:5611557]	4.32204	5.3709	0.00942661
ENSMUSG00000039620	Trmt9b	tRNA methyltransferase 9B [Source:MGI Symbol;Acc:MGI:2442328]	12.1412	5.40013	0.00108484
ENSMUSG00000099906	Gm28653	predicted gene 28653 [Source:MGI Symbol;Acc:MGI:5579359]	490.871	5.42296	1.88861e-64
ENSMUSG00000028396	2310002L09Rik	RIKEN cDNA 2310002L09 gene [Source:MGI Symbol;Acc:MGI:1916780]	4.53784	5.4412	0.00719928
ENSMUSG00000030617	Ccdc83	coiled-coil domain containing 83 [Source:MGI Symbol;Acc:MGI:1918255]	4.53784	5.4412	0.00719928
ENSMUSG00000038663	Fsd2	fibronectin type III and SPRY domain containing 2 [Source:MGI Symbol;Acc:MGI:2444310]	4.53784	5.4412	0.00719928
ENSMUSG00000103382	Gm37755	predicted gene, 37755 [Source:MGI Symbol;Acc:MGI:5610983]	4.53784	5.4412	0.00719928
ENSMUSG00000103966	Gm37120	predicted gene, 37120 [Source:MGI Symbol;Acc:MGI:5610348]	4.53825	5.44132	0.00825098
ENSMUSG00000025758	Plk4	polo like kinase 4 [Source:MGI Symbol;Acc:MGI:101783]	25.4172	5.4557	2.33956e-05
ENSMUSG00000079588	Tmem182	transmembrane protein 182 [Source:MGI Symbol;Acc:MGI:1923725]	244.601	5.47675	8.9011e-40
ENSMUSG00000104342	Gm36401	predicted gene, 36401 [Source:MGI Symbol;Acc:MGI:5595560]	13.0642	5.4807	0.000803889
ENSMUSG00000001494	Sost	sclerostin [Source:MGI Symbol;Acc:MGI:1921749]	25.8522	5.482	3.73392e-06
ENSMUSG00000061086	Myl4	myosin, light polypeptide 4 [Source:MGI Symbol;Acc:MGI:97267]	2802.61	5.5128	2.68765e-143
ENSMUSG00000030996	Art1	ADP-ribosyltransferase 1 [Source:MGI Symbol;Acc:MGI:107511]	66.5978	5.54184	3.64484e-13
ENSMUSG00000104713	Gbp6	guanylate binding protein 6 [Source:MGI Symbol;Acc:MGI:2140937]	13.4372	5.54871	0.000657341
ENSMUSG00000118031	Gm19956	predicted gene, 19956 [Source:MGI Symbol;Acc:MGI:5012141]	4.9696	5.57233	0.00532948
ENSMUSG00000053111	Fank1	fibronectin type 3 and ankyrin repeat domains 1 [Source:MGI Symbol;Acc:MGI:1914180]	4.96976	5.57238	0.00502737
ENSMUSG00000090157	Gm16534	predicted gene 16534 [Source:MGI Symbol;Acc:MGI:4413442]	4.97042	5.57255	0.00556037
ENSMUSG00000020000	Moxd1	monooxygenase, DBH-like 1 [Source:MGI Symbol;Acc:MGI:1921582]	13.928	5.57615	0.000571268
ENSMUSG00000007877	Tcap	titin-cap [Source:MGI Symbol;Acc:MGI:1330233]	83.8259	5.59641	5.82993e-16
ENSMUSG00000042828	Trim72	tripartite motif-containing 72 [Source:MGI Symbol;Acc:MGI:3612190]	476.764	5.60513	5.39734e-66
ENSMUSG00000007122	Casq1	calsequestrin 1 [Source:MGI Symbol;Acc:MGI:1309468]	112.862	5.61746	1.97952e-20
ENSMUSG00000000794	Kcnn3	potassium intermediate/small conductance calcium-activated channel, subfamily N, member 3 [Source:MGI Symbol;Acc:MGI:2153183]	84.8464	5.62278	4.26337e-16
ENSMUSG00000038239	Hrc	histidine rich calcium binding protein [Source:MGI Symbol;Acc:MGI:96226]	213.798	5.63161	5.24272e-35
ENSMUSG00000027869	Hsd3b6	hydroxy-delta-5-steroid dehydrogenase, 3 beta- and steroid delta-isomerase 6 [Source:MGI Symbol;Acc:MGI:109598]	77.6345	5.63164	0.000749171
ENSMUSG00000118204	4930414N06Rik	RIKEN cDNA 4930414N06 gene [Source:MGI Symbol;Acc:MGI:1921144]	5.18597	5.63381	0.00408617
ENSMUSG00000103697	Gm38020	predicted gene, 38020 [Source:MGI Symbol;Acc:MGI:5611248]	5.18606	5.63383	0.00407046
ENSMUSG00000057182	Scn3a	sodium channel, voltage-gated, type III, alpha [Source:MGI Symbol;Acc:MGI:98249]	5.18614	5.63385	0.00408576
ENSMUSG00000033196	Myh2	myosin, heavy polypeptide 2, skeletal muscle, adult [Source:MGI Symbol;Acc:MGI:1339710]	5.1863	5.6339	0.00421609
ENSMUSG00000019880	Rspo3	R-spondin 3 [Source:MGI Symbol;Acc:MGI:1920030]	5.18638	5.63392	0.00433637
ENSMUSG00000044033	Ccdc141	coiled-coil domain containing 141 [Source:MGI Symbol;Acc:MGI:1919735]	285.855	5.63596	1.95789e-44
ENSMUSG00000053846	Lipg	lipase, endothelial [Source:MGI Symbol;Acc:MGI:1341803]	5.40218	5.69274	0.00339655
ENSMUSG00000094634	Gm3468	predicted gene 3468 [Source:MGI Symbol;Acc:MGI:3781644]	5.40226	5.69276	0.0034216
ENSMUSG00000024471	Myot	myotilin [Source:MGI Symbol;Acc:MGI:1889800]	14.9504	5.70499	0.000403604
ENSMUSG00000044017	Adgrd1	adhesion G protein-coupled receptor D1 [Source:MGI Symbol;Acc:MGI:3041203]	15.1662	5.72582	0.000365341
ENSMUSG00000018830	Myh11	myosin, heavy polypeptide 11, smooth muscle [Source:MGI Symbol;Acc:MGI:102643]	86.2408	5.73842	4.86056e-05
ENSMUSG00000047517	Dmbt1	deleted in malignant brain tumors 1 [Source:MGI Symbol;Acc:MGI:106210]	5.61814	5.74929	0.00285001
ENSMUSG00000112847	Gm47573	predicted gene, 47573 [Source:MGI Symbol;Acc:MGI:6096604]	5.61847	5.74937	0.00293516
ENSMUSG00000060429	Sntb1	syntrophin, basic 1 [Source:MGI Symbol;Acc:MGI:101781]	430.574	5.77939	1.05882e-58
ENSMUSG00000021390	Ogn	osteoglycin [Source:MGI Symbol;Acc:MGI:109278]	319.899	5.79461	8.45037e-48
ENSMUSG00000103292	Gm35048	predicted gene, 35048 [Source:MGI Symbol;Acc:MGI:5594207]	5.83402	5.80369	0.00249232
ENSMUSG00000042717	Ppp1r3a	protein phosphatase 1, regulatory subunit 3A [Source:MGI Symbol;Acc:MGI:2153588]	5.83435	5.80377	0.00238686
ENSMUSG00000078949	R3hdml	R3H domain containing-like [Source:MGI Symbol;Acc:MGI:3650937]	106.378	5.83318	0.000252392
ENSMUSG00000057123	Gja5	gap junction protein, alpha 5 [Source:MGI Symbol;Acc:MGI:95716]	178.613	5.83504	4.66036e-29
ENSMUSG00000110071	Gm45512	predicted gene 45512 [Source:MGI Symbol;Acc:MGI:5791348]	6.0499	5.85612	0.00228325
ENSMUSG00000026828	Galnt5	polypeptide N-acetylgalactosaminyltransferase 5 [Source:MGI Symbol;Acc:MGI:2179403]	6.05015	5.85617	0.00207405
ENSMUSG00000033849	B3galt2	UDP-Gal:betaGlcNAc beta 1,3-galactosyltransferase, polypeptide 2 [Source:MGI Symbol;Acc:MGI:1349461]	33.9061	5.86118	3.38713e-07
ENSMUSG00000031636	Pdlim3	PDZ and LIM domain 3 [Source:MGI Symbol;Acc:MGI:1859274]	588.209	5.86757	3.03795e-75
ENSMUSG00000061723	Tnnt3	troponin T3, skeletal, fast [Source:MGI Symbol;Acc:MGI:109550]	2625.44	5.88858	2.99815e-174
ENSMUSG00000104671	Gm43062	predicted gene 43062 [Source:MGI Symbol;Acc:MGI:5663199]	6.26636	5.90683	0.00171232
ENSMUSG00000101746	2310043L19Rik	RIKEN cDNA 2310043L19 gene [Source:MGI Symbol;Acc:MGI:1922839]	6.2671	5.90698	0.00207326
ENSMUSG00000033044	Dhrs7c	dehydrogenase/reductase (SDR family) member 7C [Source:MGI Symbol;Acc:MGI:1915710]	51.5491	5.92163	4.8057e-10
ENSMUSG00000027562	Car2	carbonic anhydrase 2 [Source:MGI Symbol;Acc:MGI:88269]	17.8183	5.9407	0.000171956
ENSMUSG00000116812	Gm2792	predicted gene 2792 [Source:MGI Symbol;Acc:MGI:3780960]	6.69754	6.00284	0.00262444
ENSMUSG00000085479	9430073C21Rik	Riken cDNA 9430073C21 gene [Source:MGI Symbol;Acc:MGI:3699860]	6.69853	6.00305	0.00123588
ENSMUSG00000048703	Speer4b	spermatogenesis associated glutamate (E)-rich protein 4B [Source:MGI Symbol;Acc:MGI:1920776]	6.69902	6.00314	0.00130965
ENSMUSG00000033740	St18	suppression of tumorigenicity 18 [Source:MGI Symbol;Acc:MGI:2446700]	6.69927	6.00319	0.00147638
ENSMUSG00000027559	Car3	carbonic anhydrase 3 [Source:MGI Symbol;Acc:MGI:88270]	2230.42	6.06677	3.4198e-164
ENSMUSG00000040710	St8sia4	ST8 alpha-N-acetyl-neuraminide alpha-2,8-sialyltransferase 4 [Source:MGI Symbol;Acc:MGI:106018]	77.3607	6.0841	8.278e-14
ENSMUSG00000030359	Pzp	PZP, alpha-2-macroglobulin like [Source:MGI Symbol;Acc:MGI:87854]	7.13095	6.09329	0.000902952
ENSMUSG00000037139	Myom3	myomesin family, member 3 [Source:MGI Symbol;Acc:MGI:2685280]	956.595	6.11945	2.48815e-100
ENSMUSG00000087038	2900079G21Rik	RIKEN cDNA 2900079G21 gene [Source:MGI Symbol;Acc:MGI:1920268]	7.34691	6.13634	0.000770283
ENSMUSG00000002944	Cd36	CD36 molecule [Source:MGI Symbol;Acc:MGI:107899]	39.8378	6.13671	1.0633e-07
ENSMUSG00000079471	Mymx	myomixer, myoblast fusion factor [Source:MGI Symbol;Acc:MGI:3649059]	355.334	6.17487	2.19097e-48
ENSMUSG00000037940	Inpp4b	inositol polyphosphate-4-phosphatase, type II [Source:MGI Symbol;Acc:MGI:2158925]	247.977	6.17497	6.65565e-37
ENSMUSG00000075307	Klhl41	kelch-like 41 [Source:MGI Symbol;Acc:MGI:2683854]	663.875	6.17535	2.91118e-80
ENSMUSG00000040680	Kremen2	kringle containing transmembrane protein 2 [Source:MGI Symbol;Acc:MGI:1920266]	21.2171	6.21566	6.68297e-05
ENSMUSG00000056423	Uts2b	urotensin 2B [Source:MGI Symbol;Acc:MGI:2677064]	7.77875	6.21874	0.00059896
ENSMUSG00000052374	Actn2	actinin alpha 2 [Source:MGI Symbol;Acc:MGI:109192]	1034.01	6.23136	4.87116e-106
ENSMUSG00000043747	1520401A03Rik	RIKEN cDNA 1520401A03 gene [Source:MGI Symbol;Acc:MGI:2443785]	21.9239	6.24629	5.61783e-05
ENSMUSG00000050592	Fam78a	family with sequence similarity 78, member A [Source:MGI Symbol;Acc:MGI:2443569]	65.4942	6.24633	1.39163e-11
ENSMUSG00000064246	Chil1	chitinase-like 1 [Source:MGI Symbol;Acc:MGI:1340899]	22.1392	6.26079	5.18788e-05
ENSMUSG00000111793	Gm47950	predicted gene, 47950 [Source:MGI Symbol;Acc:MGI:6097220]	8.2115	6.29684	0.000440673
ENSMUSG00000085246	Gm15893	predicted gene 15893 [Source:MGI Symbol;Acc:MGI:3801832]	8.42639	6.33413	0.000537682
ENSMUSG00000067578	Cbln4	cerebellin 4 precursor protein [Source:MGI Symbol;Acc:MGI:2154433]	8.85996	6.40649	0.000307506
ENSMUSG00000061462	Obscn	obscurin, cytoskeletal calmodulin and titin-interacting RhoGEF [Source:MGI Symbol;Acc:MGI:2681862]	245.678	6.42823	7.64746e-35
ENSMUSG00000072945	Ripply1	ripply transcriptional repressor 1 [Source:MGI Symbol;Acc:MGI:3614797]	25.5966	6.47385	2.3189e-05
ENSMUSG00000084899	Gm15344	predicted gene 15344 [Source:MGI Symbol;Acc:MGI:3708098]	9.29148	6.47511	0.000222661
ENSMUSG00000085779	Atcayos	ataxia, cerebellar, Cayman type, opposite strand [Source:MGI Symbol;Acc:MGI:1916928]	52.9231	6.51898	4.19089e-09
ENSMUSG00000031461	Myom2	myomesin 2 [Source:MGI Symbol;Acc:MGI:1328358]	452.614	6.53936	1.25211e-56
ENSMUSG00000070695	Cntnap5a	contactin associated protein-like 5A [Source:MGI Symbol;Acc:MGI:3643623]	9.93994	6.57244	0.000150368
ENSMUSG00000114206	Gm30551	predicted gene, 30551 [Source:MGI Symbol;Acc:MGI:5589710]	9.9406	6.57252	0.000173097
ENSMUSG00000031285	Dcx	doublecortin [Source:MGI Symbol;Acc:MGI:1277171]	27.484	6.59205	1.65151e-05
ENSMUSG00000099871	Gm21742	predicted gene, 21742 [Source:MGI Symbol;Acc:MGI:5433906]	10.1556	6.6034	0.000142065
ENSMUSG00000091844	Gm8251	predicted gene 8251 [Source:MGI Symbol;Acc:MGI:3647616]	10.588	6.66356	0.000106158
ENSMUSG00000114490	Gm19866	predicted gene, 19866 [Source:MGI Symbol;Acc:MGI:5012051]	10.5883	6.6636	0.000105299
ENSMUSG00000005583	Mef2c	myocyte enhancer factor 2C [Source:MGI Symbol;Acc:MGI:99458]	720.885	6.66524	8.539e-79
ENSMUSG00000106296	4632404M16Rik	RIKEN cDNA 4632404M16 gene [Source:MGI Symbol;Acc:MGI:1921598]	10.8041	6.69271	9.40265e-05
ENSMUSG00000031312	Itgb1bp2	integrin beta 1 binding protein 2 [Source:MGI Symbol;Acc:MGI:1353420]	267.852	6.69332	4.07902e-35
ENSMUSG00000027887	Sypl2	synaptophysin-like 2 [Source:MGI Symbol;Acc:MGI:1328311]	11.0211	6.72138	9.58439e-05
ENSMUSG00000108322	5430431A17Rik	RIKEN cDNA 5430431A17 gene [Source:MGI Symbol;Acc:MGI:1918618]	59.9359	6.72696	1.17633e-09
ENSMUSG00000032503	Arpp21	cyclic AMP-regulated phosphoprotein, 21 [Source:MGI Symbol;Acc:MGI:107562]	581.851	6.74878	6.45317e-67
ENSMUSG00000042045	Sln	sarcolipin [Source:MGI Symbol;Acc:MGI:1913652]	11.4521	6.77674	7.0289e-05
ENSMUSG00000030785	Cox6a2	cytochrome c oxidase subunit 6A2 [Source:MGI Symbol;Acc:MGI:104649]	63.9426	6.79694	5.4288e-10
ENSMUSG00000087090	Nctc1	non-coding transcript 1 [Source:MGI Symbol;Acc:MGI:1306816]	11.6694	6.80385	7.14916e-05
ENSMUSG00000044086	Lmod3	leiomodin 3 (fetal) [Source:MGI Symbol;Acc:MGI:2444169]	424.375	6.87688	2.3197e-12
ENSMUSG00000030672	Mylpf	myosin light chain, phosphorylatable, fast skeletal muscle [Source:MGI Symbol;Acc:MGI:97273]	6184.93	6.89043	7.21489e-205
ENSMUSG00000079110	Capn3	calpain 3 [Source:MGI Symbol;Acc:MGI:107437]	12.7498	6.9316	4.07754e-05
ENSMUSG00000052013	Btla	B and T lymphocyte associated [Source:MGI Symbol;Acc:MGI:2658978]	13.1814	6.97963	2.89701e-05
ENSMUSG00000026100	Mstn	myostatin [Source:MGI Symbol;Acc:MGI:95691]	71.8191	6.98896	1.84609e-10
ENSMUSG00000006362	Cbfa2t3	CBFA2/RUNX1 translocation partner 3 [Source:MGI Symbol;Acc:MGI:1338013]	13.8292	7.04885	2.17141e-05
ENSMUSG00000070385	Ampd1	adenosine monophosphate deaminase 1 [Source:MGI Symbol;Acc:MGI:88015]	13.8302	7.04895	2.4201e-05
ENSMUSG00000031022	BC051019	cDNA sequence BC051019 [Source:MGI Symbol;Acc:MGI:1928824]	39.1519	7.10524	1.96241e-06
ENSMUSG00000026407	Cacna1s	calcium channel, voltage-dependent, L type, alpha 1S subunit [Source:MGI Symbol;Acc:MGI:88294]	315.235	7.10871	1.11868e-36
ENSMUSG00000019787	Trdn	triadin [Source:MGI Symbol;Acc:MGI:1924007]	79.0098	7.11676	5.49847e-11
ENSMUSG00000025129	Ppp1r27	protein phosphatase 1, regulatory subunit 27 [Source:MGI Symbol;Acc:MGI:1915951]	39.5833	7.12113	1.83736e-06
ENSMUSG00000064359	mt-Tg	mitochondrially encoded tRNA glycine [Source:MGI Symbol;Acc:MGI:102486]	14.6928	7.13624	1.87018e-05
ENSMUSG00000030827	Fgf21	fibroblast growth factor 21 [Source:MGI Symbol;Acc:MGI:1861377]	42.3943	7.22073	1.31404e-06
ENSMUSG00000000889	Dbh	dopamine beta hydroxylase [Source:MGI Symbol;Acc:MGI:94864]	15.774	7.23868	9.54342e-06
ENSMUSG00000042895	Abra	actin-binding Rho activating protein [Source:MGI Symbol;Acc:MGI:2444891]	15.7741	7.23869	9.49498e-06
ENSMUSG00000027398	Il1b	interleukin 1 beta [Source:MGI Symbol;Acc:MGI:96543]	16.6389	7.31568	6.86676e-06
ENSMUSG00000047746	Fbxo40	F-box protein 40 [Source:MGI Symbol;Acc:MGI:2443753]	17.9354	7.42394	4.25112e-06
ENSMUSG00000069044	Usp9y	ubiquitin specific peptidase 9, Y chromosome [Source:MGI Symbol;Acc:MGI:1313274]	18.3672	7.45826	3.60648e-06
ENSMUSG00000050395	Tnfsf15	tumor necrosis factor (ligand) superfamily, member 15 [Source:MGI Symbol;Acc:MGI:2180140]	20.096	7.58804	2.00972e-06
ENSMUSG00000068105	Tnfrsf13c	tumor necrosis factor receptor superfamily, member 13c [Source:MGI Symbol;Acc:MGI:1919299]	20.312	7.60346	1.8756e-06
ENSMUSG00000033182	Kbtbd12	kelch repeat and BTB (POZ) domain containing 12 [Source:MGI Symbol;Acc:MGI:1918481]	58.4414	7.6782	1.66401e-07
ENSMUSG00000086219	Srrm4os	serine/arginine repetitive matrix 4, opposite strand [Source:MGI Symbol;Acc:MGI:1924048]	23.3367	7.80373	7.79946e-07
ENSMUSG00000027861	Casq2	calsequestrin 2 [Source:MGI Symbol;Acc:MGI:1309469]	1229.32	7.91672	5.11987e-91
ENSMUSG00000041771	Slc24a4	solute carrier family 24 (sodium/potassium/calcium exchanger), member 4 [Source:MGI Symbol;Acc:MGI:2447362]	25.2816	7.91922	4.46403e-07
ENSMUSG00000113178	Mylf-ps	myosin light chain, alkali, fast skeletal muscle, pseudogene [Source:MGI Symbol;Acc:MGI:97270]	70.1108	7.94258	5.19297e-08
ENSMUSG00000047230	Cldn2	claudin 2 [Source:MGI Symbol;Acc:MGI:1276110]	25.9304	7.95577	3.72316e-07
ENSMUSG00000036855	Gjd4	gap junction protein, delta 4 [Source:MGI Symbol;Acc:MGI:2444990]	25.9308	7.95579	3.8028e-07
ENSMUSG00000049565	Aknad1	AKNA domain containing 1 [Source:MGI Symbol;Acc:MGI:3584453]	26.7954	8.00311	3.13574e-07
ENSMUSG00000048373	Fgfbp1	fibroblast growth factor binding protein 1 [Source:MGI Symbol;Acc:MGI:1096350]	74.433	8.02936	3.5598e-08
ENSMUSG00000035277	Arx	aristaless related homeobox [Source:MGI Symbol;Acc:MGI:1097716]	28.5244	8.09332	2.15052e-07
ENSMUSG00000087579	Hectd2os	Hectd2, opposite strand [Source:MGI Symbol;Acc:MGI:1919243]	30.9005	8.20876	1.13235e-07
ENSMUSG00000000183	Fgf6	fibroblast growth factor 6 [Source:MGI Symbol;Acc:MGI:95520]	32.6298	8.28731	8.19074e-08
ENSMUSG00000018845	Unc45b	unc-45 myosin chaperone B [Source:MGI Symbol;Acc:MGI:2443377]	181.87	8.32584	3.68975e-15
ENSMUSG00000037318	Traf3ip3	TRAF3 interacting protein 3 [Source:MGI Symbol;Acc:MGI:2441706]	34.5737	8.3708	5.20538e-08
ENSMUSG00000037016	Frem2	Fras1 related extracellular matrix protein 2 [Source:MGI Symbol;Acc:MGI:2444465]	94.4692	8.37986	7.28096e-09
ENSMUSG00000025175	Fn3k	fructosamine 3 kinase [Source:MGI Symbol;Acc:MGI:1926834]	35.0054	8.38871	4.85089e-08
ENSMUSG00000031972	Acta1	actin, alpha 1, skeletal muscle [Source:MGI Symbol;Acc:MGI:87902]	10510.6	8.40638	0
ENSMUSG00000037086	Prr32	proline rich 32 [Source:MGI Symbol;Acc:MGI:1916050]	36.0863	8.43258	3.86757e-08
ENSMUSG00000074892	B3galt5	UDP-Gal:betaGlcNAc beta 1,3-galactosyltransferase, polypeptide 5 [Source:MGI Symbol;Acc:MGI:2136878]	38.4636	8.52462	2.49375e-08
ENSMUSG00000020061	Mybpc1	myosin binding protein C, slow-type [Source:MGI Symbol;Acc:MGI:1336213]	208.17	8.52645	6.70145e-16
ENSMUSG00000051985	Igfn1	immunoglobulin-like and fibronectin type III domain containing 1 [Source:MGI Symbol;Acc:MGI:3045352]	105.549	8.5357	3.44017e-09
ENSMUSG00000056328	Myh1	myosin, heavy polypeptide 1, skeletal muscle, adult [Source:MGI Symbol;Acc:MGI:1339711]	1330.16	8.61388	6.42118e-78
ENSMUSG00000018893	Mb	myoglobin [Source:MGI Symbol;Acc:MGI:96922]	488.357	8.75521	3.26878e-31
ENSMUSG00000042451	Mybph	myosin binding protein H [Source:MGI Symbol;Acc:MGI:1858196]	1003.65	9.20966	1.11509e-49
ENSMUSG00000079428	Tceal7	transcription elongation factor A (SII)-like 7 [Source:MGI Symbol;Acc:MGI:1915746]	63.0975	9.23871	7.28282e-10
ENSMUSG00000027022	Xirp2	xin actin-binding repeat containing 2 [Source:MGI Symbol;Acc:MGI:2685198]	63.5293	9.24855	6.89061e-10
ENSMUSG00000028116	Myoz2	myozenin 2 [Source:MGI Symbol;Acc:MGI:1913063]	71.9572	9.42827	2.79506e-10
ENSMUSG00000087591	Gm14635	predicted gene 14635 [Source:MGI Symbol;Acc:MGI:3705138]	74.9819	9.48767	2.04382e-10
ENSMUSG00000030399	Ckm	creatine kinase, muscle [Source:MGI Symbol;Acc:MGI:88413]	80.1695	9.58418	1.31012e-10
ENSMUSG00000068614	Actc1	actin, alpha, cardiac muscle 1 [Source:MGI Symbol;Acc:MGI:87905]	7041.47	9.59363	1.83854e-209
ENSMUSG00000034898	Filip1	filamin A interacting protein 1 [Source:MGI Symbol;Acc:MGI:1917848]	87.0839	9.70353	6.92324e-11
ENSMUSG00000041476	Smpx	small muscle protein, X-linked [Source:MGI Symbol;Acc:MGI:1913356]	322.931	10.1529	1.0572e-12
ENSMUSG00000055775	Myh8	myosin, heavy polypeptide 8, skeletal muscle, perinatal [Source:MGI Symbol;Acc:MGI:1339712]	375.82	10.374	3.50275e-13
ENSMUSG00000020908	Myh3	myosin, heavy polypeptide 3, skeletal muscle, embryonic [Source:MGI Symbol;Acc:MGI:1339709]	6869.81	10.4055	1.60036e-160
ENSMUSG00000030470	Csrp3	cysteine and glycine-rich protein 3 [Source:MGI Symbol;Acc:MGI:1330824]	160.335	10.5841	6.31698e-13
ENSMUSG00000029683	Lmod2	leiomodin 2 (cardiac) [Source:MGI Symbol;Acc:MGI:2135672]	180.431	10.7545	2.47391e-13
ENSMUSG00000061816	Myl1	myosin, light polypeptide 1 [Source:MGI Symbol;Acc:MGI:97269]	2885.21	11.7318	3.48257e-43
