# Supplementary material for: Tcf12 is required to sustain myogenic genes synergism with MyoD by remodelling the chromatin landscape
Source: Commun Biol. 2022 Nov 9;5:1201. doi: 10.1038/s42003-022-04176-0 (PMC9646716; doi:10.1038/s42003-022-04176-0)
Supplement: Supplementary file 6 — Supplementary Data 4 [file 42003_2022_4176_MOESM6_ESM.xlsx]

## Sheet: WT_PRO
Supplementary Table S4 merged ATAC-seq peak of WT_PRO cells
chr9	123461726	123462269	Peak_23	1000	.	23.1085	1159.98	1154	365
chr9	123461726	123462269	Peak_28	1000	.	19.9981	941.277	935.504	180
chrX	76598511	76599213	Peak_34	1000	.	24.959	832.952	827.268	537
chr12	78350793	78351244	Peak_35	1000	.	26.3313	821.181	815.508	118
chr12	78350793	78351244	Peak_38	1000	.	25	766.831	761.198	312
chr17	70963567	70963977	Peak_43	1000	.	25.3681	650.268	644.728	113
chrX	76598511	76599213	Peak_44	1000	.	20.9819	649.118	643.58	429
chr17	70963567	70963977	Peak_45	1000	.	24.1332	607.285	601.78	293
chr16	17222143	17222589	Peak_49	1000	.	23.2339	574.334	568.855	140
chr16	17222143	17222589	Peak_51	1000	.	22.9984	566.044	560.574	311
chr2	22588642	22590196	Peak_68	1000	.	9.59415	379.093	373.778	1051
chrX	143482947	143483180	Peak_69	1000	.	36.15	374.532	369.22	114
chrY	258862	259544	Peak_73	1000	.	14.2605	340.684	335.4	350
chr1	100180016	100180494	Peak_76	1000	.	24.5865	330.826	325.552	120
chr9	3023398	3023789	Peak_80	1000	.	8.11628	295.545	290.309	144
chr1	100180016	100180494	Peak_81	1000	.	22.8376	295.456	290.221	325
chr2	22587538	22588320	Peak_86	1000	.	7.71699	261.898	256.697	519
chr17	13552128	13553204	Peak_94	1000	.	7.86558	224.763	219.607	802
chr2	22588642	22590196	Peak_95	1000	.	6.99717	220.786	215.635	621
chr2	69355470	69355730	Peak_100	1000	.	20.7965	180.715	175.611	127
chr17	3081467	3082488	Peak_101	1000	.	8.27244	174.662	169.565	367
chr9	3001922	3002310	Peak_106	1000	.	5.02669	163.123	158.042	259
chr12	97061372	97061857	Peak_109	1000	.	16.2162	157.697	152.624	326
chr13	9834230	9834636	Peak_110	1000	.	19.3414	156.922	151.85	78
chr13	9834230	9834636	Peak_111	1000	.	19.3414	156.922	151.85	291
chr5	60042832	60043155	Peak_113	1000	.	17.8668	148.204	143.148	141
chr9	3009307	3009639	Peak_115	1000	.	5.18026	138.064	133.026	243
chr9	3006626	3006921	Peak_116	1000	.	4.95685	136.464	131.429	99
chr16	3116111	3116595	Peak_120	1000	.	9.78607	134.586	129.553	170
chr16	3114849	3115277	Peak_121	1000	.	10.2096	133.399	128.369	305
chr16	3116111	3116595	Peak_122	1000	.	9.68764	133.096	128.067	371
chr13	119596630	119597130	Peak_123	1000	.	7.28276	133.057	128.028	286
chr13	44869493	44869894	Peak_124	1000	.	14.791	130.955	125.93	81
chr16	3114849	3115277	Peak_125	1000	.	9.92519	126.127	121.113	117
chr12	54710031	54711186	Peak_126	1000	.	8.82107	123.248	118.24	612
chrX	112370670	112371304	Peak_127	1000	.	16.3481	122.975	117.968	378
chr10	96077552	96077932	Peak_128	1000	.	15.9557	122.965	117.958	110
chr11	3126971	3127706	Peak_129	1000	.	5.88175	121.913	116.908	390
chr17	3081467	3082488	Peak_130	1000	.	6.73304	121.879	116.874	509
chr9	3012746	3013093	Peak_131	1000	.	5.35487	121.772	116.768	101
chr9	3012746	3013093	Peak_132	1000	.	5.30177	121.758	116.754	255
chr15	102405308	102406736	Peak_136	1000	.	9.71315	107.6	102.62	632
chr11	3131982	3132646	Peak_139	1000	.	4.83419	102.798	97.8268	353
chr11	87591715	87592615	Peak_140	1000	.	9.25565	101.284	96.3166	329
chr7	19715247	19716275	Peak_141	1000	.	9.82893	100.607	95.6405	593
chr16	3351282	3351671	Peak_142	1000	.	10.1282	100.141	95.1765	110
chr11	3126971	3127706	Peak_143	995	.	5.55993	99.575	94.6115	200
chr14	54517091	54517861	Peak_144	970	.	10.8604	97.0085	92.052	501
chr10	58231677	58232962	Peak_145	968	.	6.18264	96.8973	91.941	284
chr17	13550601	13551403	Peak_148	951	.	4.75737	95.1182	90.1651	105
chr2	3964406	3964702	Peak_150	922	.	13.4699	92.2803	87.3337	149
chr16	3351282	3351671	Peak_151	917	.	9.66989	91.7738	86.8282	286
chr10	58231677	58232962	Peak_152	915	.	5.99943	91.5134	86.5686	384
chr12	85497397	85498148	Peak_153	910	.	10.3592	91.016	86.0724	347
chr4	80002706	80003054	Peak_155	899	.	13.2396	89.9186	84.9784	232
chr8	4165720	4166556	Peak_156	886	.	9.46036	88.6761	83.7404	513
chr17	57031399	57032365	Peak_157	879	.	9.16322	87.931	82.998	491
chr11	8451300	8452113	Peak_158	876	.	9.88013	87.6459	82.7138	507
chr9	123528988	123530279	Peak_159	874	.	10.6348	87.4937	82.5624	643
chr11	3141150	3142883	Peak_161	864	.	4.49	86.4259	81.4977	1426
chr7	105399947	105400778	Peak_163	825	.	9.51689	82.5389	77.6224	370
chr17	74527773	74528879	Peak_164	825	.	9.41512	82.5297	77.6134	504
chr15	77841840	77842791	Peak_165	821	.	9.16553	82.1887	77.2737	477
chr10	58231677	58232962	Peak_166	820	.	5.5336	82.0727	77.158	962
chr17	64331547	64332574	Peak_168	809	.	9.87752	80.9803	76.07	569
chr19	18890177	18890738	Peak_169	808	.	10.3198	80.848	75.9383	183
chr7	44929384	44930113	Peak_170	801	.	9.10987	80.1267	75.22	387
chr13	44869493	44869894	Peak_171	797	.	10.7457	79.7901	74.8845	268
chr17	3418971	3420059	Peak_172	796	.	9.31926	79.6319	74.727	651
chr2	148521918	148522637	Peak_173	793	.	9.07821	79.3634	74.4597	336
chr16	42874908	42876456	Peak_174	791	.	8.51597	79.1844	74.2815	608
chr4	59314863	59316180	Peak_175	791	.	7.43659	79.1248	74.2221	491
chr9	100643032	100643676	Peak_176	791	.	9.22855	79.1039	74.2013	304
chr11	61174910	61175681	Peak_178	786	.	9.14939	78.6396	73.7391	311
chr18	69469303	69469983	Peak_179	784	.	11.0182	78.4802	73.5806	293
chr4	20191739	20192051	Peak_180	783	.	12.0884	78.3405	73.4417	161
chr6	103314513	103314799	Peak_181	783	.	12.0884	78.3405	73.4417	144
chr9	36767482	36768082	Peak_182	779	.	11.6621	77.9687	73.0718	390
chr13	52024893	52025842	Peak_183	776	.	8.61338	77.6159	72.7208	651
chr6	49236379	49236686	Peak_184	774	.	11.5488	77.4986	72.6041	141
chr15	33906737	33907563	Peak_186	769	.	10.2816	76.934	72.0427	461
chr19	18890177	18890738	Peak_187	762	.	9.89011	76.2089	71.3215	353
chr12	100724690	100725601	Peak_188	761	.	9.42735	76.1504	71.2634	679
chr3	31022809	31023475	Peak_189	758	.	10.1922	75.8809	70.9952	324
chr6	47813181	47814044	Peak_190	757	.	9.69199	75.7879	70.9025	390
chr1	88276874	88277834	Peak_191	755	.	4.90253	75.5741	70.6897	660
chr7	16923772	16924686	Peak_192	747	.	8.78426	74.7774	69.897	557
chr5	110770299	110771180	Peak_193	745	.	9.13897	74.5565	69.6778	569
chr1	150392649	150393698	Peak_195	742	.	8.99042	74.2879	69.4113	452
chr4	59314863	59316180	Peak_196	740	.	7.11674	74.0897	69.214	787
chr9	21752235	21752857	Peak_197	739	.	7.40935	73.9544	69.0793	391
chr11	87461874	87462932	Peak_198	734	.	9.35626	73.4271	68.5559	741
chr17	7271222	7272063	Peak_199	732	.	8.70796	73.2098	68.3406	516
chr2	22588642	22590196	Peak_200	731	.	3.94426	73.1645	68.2957	260
chr6	113306204	113307234	Peak_201	731	.	8.33607	73.1336	68.265	358
chr7	19715247	19716275	Peak_202	730	.	8.07203	73.0319	68.164	371
chrX	76598511	76599213	Peak_203	729	.	5.45155	72.9183	68.0508	148
chr4	133910322	133911309	Peak_204	727	.	9.44559	72.727	67.8605	553
chr10	11492000	11492322	Peak_205	727	.	11.5127	72.7034	67.837	163
chr11	88599301	88600070	Peak_206	726	.	8.90208	72.6524	67.7865	418
chr14	50807349	50808169	Peak_207	723	.	9.37627	72.3651	67.5015	329
chr11	19835133	19835761	Peak_208	723	.	9.15851	72.3646	67.501	286
chr15	67227543	67228188	Peak_209	719	.	9.29669	71.9469	67.0864	316
chr9	21291101	21291766	Peak_210	716	.	7.78603	71.6312	66.7729	349
chr3	93537038	93537674	Peak_211	716	.	9.57674	71.6288	66.7705	368
chr14	52103752	52104736	Peak_212	711	.	9.26076	71.1777	66.3231	645
chr11	69921006	69922010	Peak_213	711	.	8.02781	71.1641	66.3097	594
chr9	20877972	20878788	Peak_214	708	.	9.43158	70.8944	66.0417	373
chr11	69921006	69922010	Peak_215	708	.	7.97488	70.8199	65.9678	376
chr7	63816155	63817628	Peak_216	706	.	8.5592	70.6772	65.8264	562
chr17	56078883	56079742	Peak_217	706	.	7.64294	70.6455	65.7951	346
chr10	120616294	120617216	Peak_218	705	.	9.13828	70.5316	65.6819	586
chr13	54693714	54694690	Peak_219	698	.	8.2349	69.8198	64.976	505
chr7	73558119	73559031	Peak_220	698	.	10.0768	69.8093	64.9655	566
chr4	116986488	116987189	Peak_221	696	.	9.07995	69.6496	64.8076	362
chr7	25267291	25268462	Peak_222	696	.	8.29335	69.6394	64.7976	877
chr19	6363310	6364183	Peak_223	695	.	8.65065	69.5496	64.7087	362
chr17	70738187	70738867	Peak_224	694	.	8.6315	69.441	64.6014	352
chr18	34931418	34932524	Peak_225	690	.	9.07617	69.0578	64.2207	730
chr12	100724690	100725601	Peak_226	689	.	8.93987	68.9043	64.0688	459
chr12	54710031	54711186	Peak_227	688	.	6.29459	68.8248	63.9901	775
chr7	46341337	46342194	Peak_228	685	.	7.48694	68.5564	63.724	350
chr12	86826535	86827402	Peak_229	685	.	7.21063	68.5459	63.7136	484
chr11	20542639	20543676	Peak_230	680	.	8.21539	68.0987	63.2701	372
chr3	19627862	19629361	Peak_231	679	.	7.39679	67.9266	63.0999	939
chr19	7039765	7040538	Peak_232	678	.	8.54066	67.8257	62.9997	425
chr1	161876470	161877348	Peak_233	677	.	9.51526	67.7798	62.9543	512
chr17	48409129	48410499	Peak_234	677	.	8.43636	67.7786	62.9532	825
chr19	11965139	11965929	Peak_235	677	.	8.24886	67.7638	62.9385	365
chr2	33215518	33216371	Peak_236	676	.	7.57667	67.6674	62.8431	283
chr8	95080502	95081505	Peak_237	676	.	8.13953	67.642	62.8183	500
chr11	101645221	101645988	Peak_238	675	.	7.07823	67.5633	62.7405	356
chr8	95012296	95013048	Peak_239	674	.	7.40312	67.4764	62.6547	421
chr7	3644582	3645533	Peak_240	674	.	8.3815	67.463	62.6414	416
chr6	42349049	42350291	Peak_241	674	.	7.69231	67.424	62.6028	640
chr6	42349049	42350291	Peak_242	673	.	7.67802	67.3302	62.5095	755
chr3	107829550	107830284	Peak_243	672	.	7.23026	67.2329	62.4129	292
chr12	84450684	84451788	Peak_245	671	.	8.51382	67.1268	62.3085	530
chr8	69996017	69996897	Peak_247	668	.	8.46639	66.8602	62.0442	488
chr14	54517091	54517861	Peak_248	666	.	8.62534	66.6444	61.8305	363
chr4	45011930	45012865	Peak_249	666	.	8.71956	66.6004	61.7874	619
chr11	67896808	67897538	Peak_250	664	.	9.48905	66.4762	61.6647	394
chr1	86582177	86582959	Peak_251	662	.	9.20539	66.2692	61.4592	406
chr19	47730687	47731974	Peak_252	662	.	8.54636	66.2114	61.4019	810
chr11	55468683	55469981	Peak_253	660	.	8.14321	66.0727	61.2651	748
chr5	99906001	99906841	Peak_254	658	.	10.7552	65.8193	61.0142	320
chr5	125268150	125269093	Peak_255	658	.	7.67767	65.803	60.9981	526
chr5	123906639	123907538	Peak_256	655	.	8.63084	65.5694	60.7669	308
chr12	40222328	40223687	Peak_257	652	.	8.58034	65.2975	60.4979	1038
chr16	94736872	94737590	Peak_258	652	.	9.35938	65.2746	60.4754	390
chr15	102405308	102406736	Peak_259	652	.	7.21856	65.2077	60.4093	385
chr1	86470512	86471234	Peak_260	651	.	8.46037	65.1914	60.3932	382
chr10	5823581	5824677	Peak_261	643	.	9.17186	64.3765	59.5876	587
chr17	25919503	25920606	Peak_262	642	.	7.52115	64.2887	59.5009	463
chr7	113147481	113148405	Peak_263	640	.	7.26521	64.0706	59.2853	518
chr8	128666578	128667330	Peak_264	640	.	9.74155	64.0689	59.2836	328
chr9	36767482	36768082	Peak_265	637	.	10.2285	63.7054	58.9248	236
chr10	58231677	58232962	Peak_266	636	.	4.91711	63.6619	58.8818	695
chr7	73537615	73538127	Peak_267	636	.	8.90411	63.6331	58.8532	371
chr5	125268150	125269093	Peak_268	635	.	7.56653	63.5764	58.797	339
chr17	70728595	70729358	Peak_269	635	.	9.24062	63.5506	58.7715	401
chr17	25919503	25920606	Peak_270	635	.	7.47957	63.5202	58.7413	637
chr18	5819490	5820650	Peak_271	634	.	8.15277	63.4746	58.6963	685
chr9	20651465	20652213	Peak_273	633	.	8.41449	63.3099	58.5342	438
chr6	86669108	86669881	Peak_274	632	.	8.61089	63.2557	58.4805	330
chr11	87470809	87471852	Peak_275	631	.	8.81356	63.18	58.4058	330
chr17	34603546	34604432	Peak_277	629	.	7.31484	62.9372	58.1662	413
chrY	11857945	11858475	Peak_278	628	.	10.4766	62.8322	58.0626	295
chr1	88276874	88277834	Peak_279	627	.	4.46836	62.7548	57.9864	811
chr13	54693714	54694690	Peak_280	626	.	7.74983	62.6823	57.9146	291
chr14	75863471	75864352	Peak_282	626	.	9.41855	62.6264	57.8596	440
chr11	20477203	20478003	Peak_283	626	.	9.1617	62.6019	57.8354	472
chr12	84772825	84773573	Peak_284	625	.	8.68114	62.5108	57.7453	301
chr14	61172472	61173550	Peak_285	624	.	7.88732	62.47	57.7049	478
chr16	15637036	15638129	Peak_286	624	.	9.12409	62.4246	57.66	531
chr3	31094406	31095930	Peak_287	623	.	7.15976	62.3839	57.6195	280
chr2	109406246	109407089	Peak_288	623	.	9.62889	62.3818	57.6175	511
chr1	37864486	37865651	Peak_289	623	.	8.05271	62.3788	57.6146	608
chr5	124006561	124007616	Peak_290	622	.	7.85414	62.2752	57.5128	640
chr7	134261081	134261794	Peak_291	622	.	8.41604	62.2325	57.4705	355
chr12	31950165	31950979	Peak_292	622	.	8.02627	62.2287	57.4669	373
chr11	3127860	3128712	Peak_293	621	.	3.93991	62.1795	57.4183	494
chr3	79628466	79629751	Peak_294	621	.	8.83499	62.165	57.404	545
chr1	86470512	86471234	Peak_295	621	.	8.20357	62.1619	57.401	218
chr12	71015266	71016080	Peak_296	621	.	8.94597	62.1431	57.3824	483
chr1	131526731	131528126	Peak_297	620	.	7.26052	62.0891	57.3291	949
chr5	135148915	135149938	Peak_299	618	.	8.13866	61.8039	57.0476	459
chr14	21499925	21501272	Peak_300	616	.	7.66621	61.6675	56.9139	650
chrX	170018425	170019935	Peak_301	616	.	4.63738	61.6447	56.8914	323
chr11	120572727	120573508	Peak_302	613	.	7.87966	61.389	56.639	312
chr12	32819736	32821065	Peak_303	613	.	8.35655	61.3762	56.6264	496
chr17	13552128	13553204	Peak_304	612	.	3.91874	61.2461	56.4986	213
chr15	77841840	77842791	Peak_305	612	.	7.67649	61.2214	56.4742	675
chr16	3350053	3350564	Peak_306	611	.	6.84665	61.1533	56.4071	254
chr7	66689472	66690299	Peak_307	609	.	8.82223	60.9806	56.2368	422
chr9	4309171	4310245	Peak_309	605	.	8.51419	60.5611	55.8226	589
chr12	116280632	116281574	Peak_310	605	.	8	60.508	55.7699	500
chr13	52024893	52025842	Peak_311	604	.	7.38821	60.4578	55.7208	443
chr11	101657942	101659307	Peak_312	604	.	7.46121	60.416	55.6799	637
chr5	102629320	102629962	Peak_313	604	.	9.06119	60.4142	55.6781	348
chr9	88482196	88483199	Peak_314	604	.	8.37739	60.404	55.6682	333
chr19	53731602	53732468	Peak_315	603	.	8.17121	60.3885	55.6529	459
chr7	82405368	82405928	Peak_316	603	.	9.44249	60.3884	55.6528	273
chr18	42511025	42511795	Peak_317	602	.	9.41412	60.2647	55.5313	366
chr8	70212054	70212930	Peak_318	602	.	7.95539	60.2594	55.5261	418
chr11	87591715	87592615	Peak_319	602	.	6.77966	60.2117	55.4791	510
chr14	52103752	52104736	Peak_320	601	.	8.3266	60.1401	55.4087	482
chr19	53420913	53421811	Peak_321	601	.	8.02422	60.1176	55.3866	364
chr11	87442878	87443833	Peak_322	599	.	7.98794	59.9177	55.1891	376
chr8	105860225	105860964	Peak_323	599	.	7.98794	59.9177	55.1891	343
chr11	118752187	118752927	Peak_324	597	.	8.15047	59.7462	55.02	305
chr11	61174910	61175681	Peak_325	597	.	7.76978	59.7262	55.0005	476
chr1	36325752	36326474	Peak_326	597	.	7.59406	59.7176	54.992	293
chr16	22439336	22440229	Peak_327	597	.	8.34697	59.7064	54.9809	468
chr12	72535875	72536486	Peak_328	596	.	9.69632	59.6923	54.967	329
chr11	87470809	87471852	Peak_330	595	.	8.53971	59.5937	54.8706	558
chr11	97187815	97188743	Peak_331	595	.	7.3234	59.5596	54.8374	405
chr11	35769080	35770117	Peak_332	595	.	8.87466	59.5453	54.8233	427
chr19	12011355	12012576	Peak_333	595	.	6.9514	59.54	54.8182	621
chr1	55052374	55053272	Peak_334	593	.	8.6087	59.3842	54.6649	467
chr14	34310174	34311003	Peak_335	592	.	8.5863	59.2745	54.557	354
chr6	31088396	31089284	Peak_336	592	.	7.50853	59.2075	54.4911	491
chr19	41980837	41981988	Peak_337	591	.	7.34426	59.1984	54.4821	536
chr5	115652683	115653358	Peak_338	591	.	8.24576	59.1825	54.4665	353
chr9	35365794	35366374	Peak_339	590	.	7.09439	59.0659	54.3521	295
chr5	110770299	110771180	Peak_340	589	.	7.91259	58.9807	54.2679	373
chr2	94157572	94158468	Peak_341	589	.	8.74268	58.9219	54.2102	494
chr4	135272217	135273242	Peak_342	588	.	7.4551	58.8866	54.1753	735
chr17	24478684	24479403	Peak_343	588	.	8.6116	58.847	54.1365	377
chr9	109930962	109932243	Peak_344	587	.	8.0721	58.7991	54.0894	714
chr5	135545082	135545869	Peak_345	587	.	7.43997	58.7954	54.0859	398
chr9	21752235	21752857	Peak_348	585	.	6.49419	58.5878	53.8817	231
chr19	43674595	43675746	Peak_349	584	.	7.82414	58.4911	53.7874	575
chr17	23802556	23803719	Peak_350	583	.	8.86194	58.3608	53.6594	580
chr11	106083868	106085468	Peak_351	581	.	7.66727	58.1197	53.4224	506
chr12	105032174	105032972	Peak_352	580	.	7.56719	58.0493	53.3529	319
chr6	86669108	86669881	Peak_353	580	.	8.1255	58.0241	53.328	135
chr11	31870354	31871005	Peak_354	579	.	9.02913	57.9881	53.2926	348
chr11	3131982	3132646	Peak_355	579	.	3.69102	57.9838	53.2885	534
chr11	87108680	87109544	Peak_356	579	.	8.43373	57.9772	53.2821	320
chr18	36559557	36560688	Peak_357	579	.	7.63414	57.9306	53.2361	844
chr10	80701758	80702749	Peak_358	579	.	6.92146	57.9276	53.2333	236
chr11	3133443	3133975	Peak_359	578	.	3.96001	57.8924	53.1986	252
chr1	37864486	37865651	Peak_360	578	.	7.7036	57.8167	53.1239	807
chr18	36559557	36560688	Peak_361	577	.	7.60948	57.7894	53.097	716
chr11	69094678	69095320	Peak_362	577	.	7.11337	57.7503	53.0588	264
chr12	54729271	54730303	Peak_363	577	.	7.03611	57.7334	53.0419	606
chr8	70839217	70840101	Peak_364	577	.	7.51141	57.7246	53.0332	601
chr8	105860225	105860964	Peak_365	576	.	7.76699	57.6598	52.9696	169
chr4	32179636	32180278	Peak_366	576	.	8.47902	57.6544	52.9645	355
chr11	20200840	20201481	Peak_367	576	.	8.25344	57.6162	52.9268	313
chr10	128565801	128566752	Peak_368	576	.	7.94702	57.6067	52.9176	352
chrX	170008794	170010248	Peak_369	575	.	4.57604	57.5792	52.8904	1122
chr10	40258396	40259173	Peak_370	575	.	7.93774	57.557	52.8688	312
chr1	92180229	92181184	Peak_371	575	.	7.8327	57.5072	52.8206	346
chr2	91070131	91070935	Peak_372	574	.	7.14516	57.4704	52.7843	333
chr3	126831375	126832040	Peak_373	574	.	8.01906	57.4663	52.7803	347
chr5	34187519	34188337	Peak_374	574	.	7.37957	57.443	52.7573	388
chr12	69158782	69159765	Peak_375	574	.	8.00952	57.416	52.7308	377
chr15	102517811	102518792	Peak_376	573	.	6.84117	57.3916	52.707	308
chr5	125245387	125246160	Peak_377	573	.	7.62804	57.3899	52.7053	442
chr7	105399947	105400778	Peak_378	573	.	7.61974	57.3428	52.6588	156
chr18	57167335	57168298	Peak_379	572	.	8.18182	57.2527	52.5708	473
chr4	40947730	40948714	Peak_380	572	.	8.5031	57.2247	52.5433	537
chr12	65073387	65074313	Peak_381	571	.	8.38013	57.1711	52.4903	318
chr17	56461871	56463105	Peak_382	571	.	7.49646	57.138	52.4576	563
chr15	62286753	62287733	Peak_383	571	.	8.26307	57.1291	52.4488	640
chr3	31094406	31095930	Peak_384	570	.	6.78666	57.025	52.3463	445
chr2	33215518	33216371	Peak_385	569	.	6.84274	56.9368	52.2591	482
chr7	99359848	99360738	Peak_386	568	.	6.90709	56.8943	52.2175	572
chr10	62650910	62651698	Peak_387	568	.	8.77359	56.8345	52.1588	426
chr16	58407998	58408777	Peak_388	567	.	8.52783	56.7958	52.1208	332
chr3	36571706	36572426	Peak_390	567	.	9.40673	56.7228	52.0486	451
chr18	21299625	21300898	Peak_391	567	.	7.87832	56.7199	52.0457	707
chrY	90737446	90740457	Peak_392	566	.	4.43817	56.6921	52.0182	688
chr12	54718677	54719666	Peak_393	566	.	6.80597	56.6917	52.0179	386
chrY	144761	146171	Peak_394	566	.	6.54102	56.6906	52.0168	1187
chr15	67176471	67177495	Peak_395	566	.	7.08763	56.6298	51.9568	555
chr8	61194172	61194885	Peak_396	565	.	9.37667	56.5987	51.9261	383
chr15	62328251	62329088	Peak_397	565	.	7.85076	56.5725	51.9007	344
chr7	126503197	126503849	Peak_398	565	.	7.5719	56.5676	51.8958	372
chr7	66375582	66376336	Peak_399	564	.	8.34783	56.4726	51.8028	299
chr15	59647545	59648745	Peak_400	564	.	6.57303	56.4671	51.7977	825
chr6	120134735	120135682	Peak_401	564	.	9.78582	56.4625	51.7931	368
chr7	79336324	79337054	Peak_402	564	.	9.78582	56.4625	51.7931	388
chr1	74028620	74029461	Peak_403	564	.	7.37905	56.4531	51.7844	305
chr7	99359848	99360738	Peak_404	564	.	6.90932	56.4399	51.7715	386
chr18	34931418	34932524	Peak_406	563	.	8.01295	56.3856	51.7181	553
chr5	34659787	34660865	Peak_407	563	.	8.01295	56.3856	51.7181	497
chr7	144684442	144685160	Peak_408	563	.	7.80526	56.3284	51.6618	346
chr12	86946912	86947619	Peak_409	560	.	8.05921	56.0981	51.4354	334
chr13	119598899	119599235	Peak_410	560	.	4.20323	56.0835	51.4211	213
chr10	81182400	81183279	Peak_411	560	.	7.15232	56.0699	51.4078	433
chr4	143278120	143279042	Peak_412	560	.	8.14784	56.0183	51.357	365
chr7	128461324	128462236	Peak_413	559	.	8.24034	55.9456	51.2856	384
chr9	108305866	108306877	Peak_414	559	.	7.92634	55.9354	51.2756	362
chr7	16874643	16875613	Peak_415	559	.	7.82779	55.934	51.2742	514
chr7	25076784	25077631	Peak_416	558	.	7.44986	55.8732	51.2144	309
chrX	170010683	170011369	Peak_417	557	.	4.63984	55.7943	51.1367	210
chr7	19227739	19228949	Peak_418	557	.	7.02999	55.7922	51.1346	339
chr15	7862703	7863520	Peak_419	557	.	7.51551	55.7476	51.0906	340
chr7	73537615	73538127	Peak_421	555	.	8.16674	55.5816	50.9279	271
chr6	72371042	72371943	Peak_422	554	.	7.13571	55.4873	50.8354	436
chr9	53536400	53537428	Peak_423	554	.	8.96725	55.4443	50.7932	459
chr9	87463849	87464620	Peak_424	554	.	9.67069	55.4183	50.7675	470
chr13	92530401	92531192	Peak_425	553	.	8.69565	55.3675	50.7182	411
chr16	95827212	95827798	Peak_426	553	.	7.81373	55.3444	50.6955	308
chr17	70728595	70729358	Peak_427	553	.	8.4507	55.3394	50.6907	537
chr8	72160608	72161634	Peak_428	553	.	7.35502	55.3275	50.6792	525
chr14	51088355	51089876	Peak_429	552	.	6.59913	55.294	50.646	1056
chr11	75405808	75406589	Peak_430	552	.	7.16943	55.2091	50.5628	518
chr7	4739588	4740256	Peak_431	552	.	7.69231	55.2086	50.5623	302
chr5	64196760	64197475	Peak_432	551	.	7.96715	55.1039	50.4596	365
chr9	57075739	57076509	Peak_433	550	.	5.83238	55.0969	50.4529	351
chr2	73386149	73387110	Peak_434	550	.	8.63378	55.0878	50.4438	529
chr8	84191709	84192859	Peak_435	550	.	7.75862	55.0527	50.4096	376
chr3	40846326	40847243	Peak_436	550	.	8.62151	55.0321	50.3893	514
chr9	3014054	3014317	Peak_437	550	.	3.52913	55.0304	50.3876	154
chr9	4309171	4310245	Peak_438	550	.	8.05369	55.0177	50.375	398
chr4	152186344	152187088	Peak_439	549	.	7.55988	54.9923	50.3502	382
chr11	71018955	71019968	Peak_440	549	.	8.04357	54.9669	50.3253	606
chr1	171063868	171066335	Peak_441	549	.	4.39818	54.9117	50.2707	699
chr8	105826914	105827820	Peak_442	549	.	8.35955	54.9093	50.2684	515
chr4	40142777	40143778	Peak_443	547	.	7.4344	54.7923	50.1541	492
chr11	121672841	121673601	Peak_444	546	.	8.09199	54.6816	50.0449	322
chr1	161876470	161877348	Peak_445	546	.	8.30357	54.6434	50.0074	311
chr12	87388087	87388733	Peak_446	546	.	8.4172	54.639	50.0031	382
chr18	49755175	49756070	Peak_448	545	.	8.17391	54.5539	49.9199	379
chr3	41082728	41083940	Peak_449	545	.	7.65957	54.5245	49.8911	700
chr11	106083868	106085468	Peak_450	545	.	7.38595	54.5186	49.8852	435
chr15	5116070	5116744	Peak_451	545	.	8.16327	54.502	49.869	292
chr9	3258460	3259159	Peak_452	544	.	9.01088	54.4955	49.8627	411
chr6	122810670	122811579	Peak_453	544	.	7.74397	54.4635	49.8312	426
chr2	126302969	126303793	Peak_454	544	.	8.48881	54.4263	49.7947	426
chr13	69611008	69612105	Peak_455	544	.	7.83206	54.4097	49.7785	768
chr12	69158782	69159765	Peak_456	543	.	7.82258	54.3607	49.7315	566
chr1	72254657	72255982	Peak_458	542	.	7.0129	54.2618	49.635	680
chr6	113377432	113378376	Peak_459	541	.	7.59785	54.1927	49.5667	406
chr18	25510561	25511470	Peak_460	541	.	7.15761	54.174	49.5484	395
chr7	68748646	68749650	Peak_461	541	.	8.55107	54.1628	49.5374	647
chr4	150707017	150708280	Peak_462	540	.	6.83328	54.0844	49.4605	369
chr14	55560368	55560988	Peak_463	540	.	7.9698	54.0731	49.4495	357
chr17	13550601	13551403	Peak_464	540	.	3.63921	54.0084	49.3863	386
chr5	135522203	135522886	Peak_465	538	.	7.63537	53.8885	49.269	340
chr18	60891144	60892096	Peak_466	536	.	8.21429	53.683	49.067	423
chr17	74527773	74528879	Peak_467	536	.	7.23661	53.6663	49.051	309
chr13	74863634	74864427	Peak_468	536	.	8.68278	53.6463	49.0315	454
chr10	36973969	36975090	Peak_469	536	.	7.98641	53.6333	49.0187	553
chr6	117544287	117545089	Peak_470	536	.	8.3143	53.6184	49.0043	399
chr8	86772771	86773505	Peak_471	534	.	7.85124	53.4758	48.8644	370
chr10	30618057	30618752	Peak_472	534	.	8.89349	53.4345	48.8237	409
chr13	47043063	47044135	Peak_473	534	.	7.84152	53.4265	48.8161	432
chr1	74295194	74296113	Peak_474	534	.	6.87642	53.4226	48.8123	578
chr2	132212112	132212802	Peak_475	534	.	8.15965	53.4224	48.8122	368
chr9	62624549	62625184	Peak_476	534	.	7.54717	53.4169	48.8068	303
chr2	44926699	44927751	Peak_477	534	.	8.26897	53.4064	48.7965	466
chr4	57955553	57957131	Peak_478	533	.	7.53846	53.3701	48.7613	971
chr13	50050800	50051827	Peak_479	533	.	9.44044	53.3453	48.737	529
chr12	113155790	113156658	Peak_480	533	.	6.78288	53.3021	48.6948	396
chr6	72439275	72440237	Peak_481	532	.	7.71394	53.2853	48.6783	578
chr7	44986286	44987174	Peak_482	532	.	6.43308	53.262	48.6559	330
chr10	128525487	128526503	Peak_483	532	.	7.51246	53.2301	48.6246	538
chr15	102624822	102625922	Peak_484	532	.	8.11645	53.2155	48.6102	397
chr17	72970626	72971304	Peak_485	530	.	7.67693	53.0931	48.49	368
chr9	80164350	80165372	Peak_486	530	.	7.57517	53.0639	48.4615	689
chr10	80701758	80702749	Peak_487	530	.	6.60206	53.0528	48.4507	444
chr10	34019201	34020049	Peak_488	530	.	8.42006	53.024	48.4226	542
chr7	126396402	126397095	Peak_489	529	.	8.64811	52.9413	48.3413	363
chr4	117189415	117190757	Peak_490	529	.	8.51888	52.9227	48.3231	801
chr7	137410364	137411171	Peak_491	529	.	8.27967	52.9201	48.3205	419
chr7	110121436	110122341	Peak_492	528	.	7.94193	52.8917	48.2925	366
chr7	119895560	119896512	Peak_493	528	.	8.26826	52.8672	48.2686	589
chr8	84066326	84067466	Peak_494	528	.	6.784	52.847	48.2486	286
chr9	94537224	94539014	Peak_495	528	.	6.85826	52.8437	48.2454	1285
chr2	71644016	71644500	Peak_496	528	.	8.25688	52.8143	48.2165	320
chr3	93537038	93537674	Peak_497	527	.	7.92164	52.7916	48.1945	201
chr1	128508783	128509399	Peak_498	527	.	7.70791	52.7444	48.1484	297
chr9	59750372	59751712	Peak_499	526	.	8	52.6535	48.0595	776
chr2	122377152	122377662	Peak_500	526	.	6.90113	52.6384	48.0448	227
chr19	8819192	8820310	Peak_501	525	.	7.57695	52.5702	47.978	350
chr1	55087525	55088598	Peak_502	525	.	7.67057	52.5522	47.9602	521
chr1	84881341	84882303	Peak_503	525	.	8.08171	52.5211	47.9302	671
chr14	75844740	75845581	Peak_504	524	.	8.42105	52.4857	47.8953	396
chr5	36372983	36373925	Peak_505	524	.	6.57734	52.4397	47.8501	557
chr17	65884735	65885450	Peak_506	523	.	8.15587	52.3428	47.7552	357
chr3	75556342	75557661	Peak_507	522	.	7.52351	52.2885	47.7025	844
chr15	78925972	78926806	Peak_508	521	.	6.21733	52.1934	47.6096	403
chr11	20896208	20896923	Peak_509	521	.	7.41024	52.1813	47.5978	257
chr9	41479875	41480670	Peak_510	521	.	8.23312	52.1695	47.5862	425
chr4	126201881	126203063	Peak_511	521	.	7.88684	52.1013	47.5196	820
chr13	111725074	111726127	Peak_512	520	.	8.69565	52.0381	47.4574	476
chr4	125211407	125212488	Peak_514	520	.	7.2	52.0026	47.4226	598
chr10	69207940	69208694	Peak_515	519	.	7.65472	51.9633	47.3841	429
chr11	20477203	20478003	Peak_516	519	.	8.18767	51.9596	47.3805	621
chr7	16614912	16615650	Peak_517	519	.	7.35964	51.9075	47.3296	359
chr11	120572727	120573508	Peak_518	518	.	7.08717	51.843	47.2667	517
chr11	48856212	48857108	Peak_519	518	.	6.48259	51.8184	47.2425	651
chr1	93477920	93479314	Peak_520	517	.	7.51582	51.7477	47.1733	455
chr4	101646924	101647872	Peak_521	517	.	7.51582	51.7477	47.1733	570
chr13	14612918	14613558	Peak_522	517	.	9.17327	51.7255	47.1516	314
chr1	55087525	55088598	Peak_523	516	.	7.59903	51.6775	47.1047	726
chr7	110061086	110062174	Peak_524	516	.	6.97273	51.6544	47.082	448
chr8	116978607	116979281	Peak_525	515	.	8.10934	51.5956	47.0245	338
chr11	58301842	58303032	Peak_526	515	.	7.1223	51.5641	46.9936	389
chr7	145105990	145106784	Peak_527	515	.	6.30734	51.522	46.9522	558
chr14	20928861	20929725	Peak_528	515	.	7.66694	51.5183	46.9486	314
chr7	12977699	12978369	Peak_529	514	.	7.86177	51.4612	46.8927	366
chr10	120616294	120617216	Peak_530	514	.	7.55323	51.4413	46.8732	403
chr8	60773134	60773989	Peak_531	514	.	8.42311	51.4093	46.842	449
chr4	59314863	59316180	Peak_532	514	.	5.8286	51.4027	46.8355	275
chr2	3332341	3333273	Peak_533	513	.	8.28966	51.3559	46.7897	408
chr16	18288853	18289795	Peak_535	512	.	7.71812	51.2666	46.7032	415
chr11	75812999	75813561	Peak_536	512	.	7.82123	51.2633	46.7	215
chr7	68748646	68749650	Peak_537	512	.	8.26603	51.2495	46.6865	769
chr1	175692149	175693162	Peak_538	512	.	7.41898	51.2378	46.6752	485
chr11	79738838	79739658	Peak_539	512	.	7.61048	51.2316	46.6692	474
chr17	20944977	20945894	Peak_540	511	.	7.80111	51.1649	46.6043	404
chr13	85288849	85289822	Peak_541	511	.	8.48727	51.1449	46.5847	518
chr1	151754944	151756030	Peak_542	510	.	8.33737	51.0309	46.4729	350
chr19	4510010	4510793	Peak_543	510	.	7.66986	51.0253	46.4674	360
chr8	22185466	22186262	Peak_544	510	.	8.09568	51.0039	46.4465	340
chr11	23255207	23256204	Peak_545	509	.	7.10402	50.9812	46.4242	653
chr9	57075739	57076509	Peak_546	509	.	5.57587	50.9748	46.4181	529
chr11	69880651	69881658	Peak_547	509	.	6.63054	50.9702	46.4135	375
chr9	41515095	41515678	Peak_548	509	.	8.70477	50.9665	46.41	256
chr8	54548208	54548968	Peak_549	509	.	7.55483	50.9475	46.3915	302
chr19	14597980	14598876	Peak_550	509	.	7.96777	50.9309	46.3754	344
chr5	29568889	29569794	Peak_551	509	.	7.75128	50.9201	46.3648	348
chr7	25267291	25268462	Peak_552	509	.	6.92521	50.9051	46.3501	645
chr10	121626073	121626926	Peak_553	508	.	7.84656	50.8708	46.3167	396
chr6	122308447	122309081	Peak_554	508	.	7.94643	50.8299	46.2765	273
chr8	91133632	91134516	Peak_555	508	.	7.34158	50.8266	46.2734	484
chr2	27539829	27540535	Peak_556	508	.	7.83631	50.8213	46.2683	356
chr15	79062595	79063293	Peak_557	508	.	7.52732	50.8064	46.2537	352
chr6	49318938	49319581	Peak_558	507	.	8.27719	50.7636	46.2116	332
chr10	80621948	80622819	Peak_559	507	.	7.05798	50.7215	46.1704	468
chr1	46853157	46854172	Peak_560	505	.	7.4819	50.5727	46.0245	513
chr7	44304582	44305642	Peak_561	505	.	6.56151	50.5364	45.9891	596
chr19	58016477	58017631	Peak_562	505	.	7.88308	50.529	45.9817	517
chr18	42511025	42511795	Peak_563	504	.	8.4507	50.4424	45.8972	177
chr11	58301842	58303032	Peak_564	504	.	7.005	50.4212	45.8768	672
chr14	51088355	51089876	Peak_565	503	.	6.26814	50.3864	45.8428	1227
chr7	111082417	111083422	Peak_566	503	.	8.0705	50.3606	45.8176	615
chr11	23255207	23256204	Peak_567	503	.	7.07771	50.3551	45.8122	469
chr7	35333739	35334397	Peak_568	503	.	8.18268	50.3407	45.798	391
chr5	3152011	3152721	Peak_569	503	.	8.30078	50.3313	45.7893	433
chr11	70432060	70432746	Peak_571	502	.	7.41036	50.2024	45.6635	318
chr4	48042872	48043698	Peak_572	501	.	6.30339	50.189	45.6503	352
chr8	120588786	120589583	Peak_573	501	.	7.1296	50.1638	45.6259	459
chr18	31633874	31635190	Peak_574	501	.	6.87739	50.1577	45.62	954
chr11	87442878	87443833	Peak_575	501	.	7.2161	50.1529	45.6154	130
chr10	81292523	81293329	Peak_576	501	.	6.87023	50.116	45.5796	380
chr13	29985889	29986748	Peak_578	499	.	6.68874	49.9622	45.429	315
chr12	8921379	8922372	Peak_579	499	.	7.55814	49.96	45.4268	684
chr14	52279021	52279794	Peak_580	499	.	7.98165	49.9513	45.4184	349
chr3	145420404	145421096	Peak_581	499	.	8.20463	49.9064	45.3744	342
chr9	32695556	32696422	Peak_582	498	.	7.85714	49.8885	45.3569	279
chr15	59647545	59648745	Peak_583	498	.	6.12876	49.861	45.33	1022
chr10	77206604	77207216	Peak_584	498	.	6.98596	49.8397	45.3092	343
chr11	96075318	96076206	Peak_585	498	.	7.84663	49.8388	45.3083	551
chr8	105470993	105471875	Peak_586	498	.	6.74309	49.8302	45.3001	382
chr7	127208376	127209514	Peak_587	497	.	6.73628	49.7896	45.2604	596
chr5	137628429	137629420	Peak_588	497	.	6.80646	49.7433	45.2151	473
chr4	133910322	133911309	Peak_589	497	.	7.51135	49.7246	45.1967	366
chr4	3083018	3084341	Peak_590	496	.	4.12164	49.6969	45.1696	572
chr6	91619649	91620768	Peak_591	496	.	5.97417	49.61	45.0846	680
chr3	61363069	61364881	Peak_592	495	.	6.85794	49.5782	45.0535	829
chr4	129011392	129012227	Peak_593	495	.	6.62295	49.5625	45.0379	501
chr19	12011355	12012576	Peak_594	495	.	6.27219	49.5467	45.0226	335
chr5	135148915	135149938	Peak_595	494	.	7.08691	49.4498	44.9282	608
chr14	64949583	64950393	Peak_596	494	.	8.0991	49.4356	44.9143	452
chr9	113930548	113931182	Peak_597	493	.	7.25429	49.3849	44.8649	296
chr1	182520181	182520870	Peak_598	493	.	6.66223	49.3459	44.8267	342
chr9	14171599	14172417	Peak_599	493	.	8.19113	49.3142	44.7956	471
chr10	81320123	81321443	Peak_600	493	.	6.17248	49.308	44.7895	635
chr8	126849237	126850164	Peak_601	493	.	6.17248	49.308	44.7895	335
chr13	47335802	47336580	Peak_602	493	.	8.31247	49.3072	44.7888	461
chr12	78861440	78862419	Peak_603	493	.	7.62966	49.3062	44.7878	307
chr3	19187820	19188557	Peak_604	492	.	7.73286	49.2971	44.7793	401
chr10	80398765	80400048	Peak_605	492	.	6.73012	49.2935	44.7758	854
chr4	139574025	139574953	Peak_606	492	.	7.22892	49.2507	44.7347	480
chr4	55349476	55350380	Peak_607	492	.	7.83078	49.2483	44.7323	336
chr4	134186744	134187685	Peak_608	491	.	8.15534	49.1565	44.6426	332
chr12	44528276	44528930	Peak_609	491	.	7.39236	49.1209	44.6074	291
chr5	134688562	134689297	Peak_610	491	.	7.2958	49.1145	44.6014	380
chr7	133870085	133870718	Peak_611	490	.	7.90078	49.057	44.545	287
chr7	45017158	45018045	Peak_612	490	.	6.00716	49.0111	44.5002	419
chr15	33906737	33907563	Peak_613	489	.	7.76786	48.952	44.4427	631
chr4	155223010	155223699	Peak_614	489	.	7.17039	48.9399	44.431	228
chr3	19627862	19629361	Peak_615	489	.	6.11429	48.9119	44.4036	627
chr6	145210634	145211515	Peak_616	488	.	8.33757	48.8763	44.3689	525
chr10	20311923	20313048	Peak_617	488	.	8.0847	48.8437	44.3373	400
chr14	52257280	52258236	Peak_618	488	.	7.84672	48.8068	44.3012	561
chr19	7482787	7483795	Peak_619	487	.	8.06142	48.7402	44.2358	373
chr10	80248919	80249715	Peak_620	487	.	6.95461	48.7197	44.2157	297
chr14	67715294	67716619	Peak_621	487	.	6.55738	48.7113	44.2076	593
chr11	101641436	101642645	Peak_622	487	.	5.7941	48.7052	44.2017	679
chr4	152186344	152187088	Peak_623	486	.	7.03593	48.6941	44.1908	593
chr2	91070131	91070935	Peak_625	486	.	6.47644	48.6613	44.1586	515
chr1	179041737	179042369	Peak_626	486	.	7.70593	48.6587	44.1561	290
chrX	170010683	170011369	Peak_627	486	.	4.33783	48.6245	44.1228	397
chr8	84066326	84067466	Peak_628	486	.	6.47021	48.6227	44.121	443
chr17	33909073	33909770	Peak_629	485	.	7.48528	48.5958	44.095	335
chr5	137501813	137503198	Peak_630	485	.	7.3831	48.5801	44.0796	673
chr11	87108680	87109544	Peak_631	485	.	7.58294	48.574	44.0738	510
chrX	170018425	170019935	Peak_632	485	.	4.12212	48.554	44.0544	695
chr15	91703036	91703704	Peak_633	485	.	8.26196	48.5539	44.0543	338
chr4	45011930	45012865	Peak_634	485	.	7.18469	48.5327	44.0337	810
chr3	90475800	90476496	Peak_635	485	.	8.37642	48.5005	44.0026	316
chr14	50930574	50931554	Peak_636	484	.	6.99665	48.4793	43.9819	630
chr9	20877972	20878788	Peak_637	484	.	7.35595	48.4425	43.9462	178
chr12	59011554	59012312	Peak_638	483	.	7.15953	48.4	43.9049	423
chr3	37805571	37806211	Peak_640	483	.	8.09361	48.3556	43.8614	303
chr1	171222160	171223004	Peak_642	483	.	7.33795	48.3512	43.857	500
chr14	50930574	50931554	Peak_643	483	.	6.96554	48.3085	43.8152	446
chr11	86757282	86758296	Peak_644	483	.	7.2337	48.3043	43.8111	586
chr13	85127057	85127409	Peak_645	482	.	8.8648	48.2558	43.7639	107
chr3	62159005	62159428	Peak_646	482	.	8.8648	48.2558	43.7639	333
chr4	28176775	28177154	Peak_647	482	.	8.8648	48.2558	43.7639	181
chrY	90718074	90719116	Peak_648	482	.	8.8648	48.2558	43.7639	717
chr3	87905869	87906523	Peak_649	482	.	7.04012	48.2411	43.75	217
chr4	101646924	101647872	Peak_650	482	.	7.2165	48.2149	43.7244	351
chr8	116993153	116993952	Peak_651	482	.	7.31113	48.2146	43.7243	381
chr2	91298940	91299677	Peak_652	481	.	7.03214	48.1979	43.708	333
chr1	160520648	160521349	Peak_653	481	.	8.7005	48.1746	43.6851	324
chr1	86487093	86488021	Peak_654	481	.	7.49574	48.1485	43.6595	356
chr17	75551509	75552228	Peak_655	481	.	8.04653	48.1484	43.6594	538
chrY	142819	143222	Peak_656	481	.	5.56093	48.1196	43.6315	173
chr7	84028932	84029725	Peak_657	480	.	7.10151	48.0925	43.605	410
chr19	21104431	21105005	Peak_658	480	.	7.2845	48.0787	43.5915	302
chr12	85497397	85498148	Peak_659	480	.	7.00829	48.0688	43.582	559
chr15	3995385	3996309	Peak_660	480	.	7.79817	48.0673	43.5805	357
chr4	129011392	129012227	Peak_661	480	.	6.52389	48.0591	43.5724	304
chr4	119932355	119933349	Peak_662	480	.	7.78745	48.0178	43.532	574
chr3	41082728	41083940	Peak_664	479	.	7.07692	47.9617	43.4772	496
chr9	35340561	35341694	Peak_665	479	.	6.3602	47.9354	43.4514	470
chr9	19621806	19622448	Peak_666	479	.	8.77993	47.9285	43.4446	330
chr8	72160608	72161634	Peak_667	479	.	6.73212	47.9272	43.4434	681
chr8	84125461	84126219	Peak_668	479	.	7.7661	47.9192	43.4356	399
chr14	63377038	63377794	Peak_669	478	.	6.64839	47.8982	43.4152	461
chr9	121857337	121858284	Peak_670	478	.	7.54553	47.8904	43.4076	361
chr9	25151326	25152219	Peak_671	478	.	7.54553	47.8904	43.4076	543
chr2	143681750	143682627	Peak_672	478	.	7.24055	47.8536	43.3716	329
chr6	11907210	11908034	Peak_673	478	.	8.35073	47.8534	43.3715	517
chr18	5819490	5820650	Peak_674	478	.	6.87386	47.8019	43.321	906
chr4	150799506	150800420	Peak_675	477	.	6.55518	47.7987	43.3179	317
chr16	52031082	52032203	Peak_676	477	.	7.4199	47.7753	43.2951	379
chr2	112443233	112443901	Peak_677	477	.	8.07882	47.7636	43.2839	358
chr6	122810670	122811579	Peak_678	477	.	7.12329	47.728	43.249	232
chr10	81320123	81321443	Peak_679	477	.	6.06236	47.7136	43.2353	810
chr8	57511256	57512181	Peak_680	476	.	8.05501	47.6599	43.1828	446
chr3	95014835	95016506	Peak_681	476	.	6.76157	47.6353	43.1591	738
chr4	147868272	147868906	Peak_682	476	.	7.29209	47.6287	43.1528	327
chr9	37053533	37055056	Peak_683	475	.	6.75435	47.5943	43.119	657
chr16	38088209	38089852	Peak_684	475	.	6.44741	47.5938	43.1185	720
chr2	154790486	154791573	Peak_685	475	.	7.37327	47.5444	43.0704	274
chr5	135778230	135778974	Peak_686	475	.	7.68188	47.5278	43.0543	380
chr13	14062839	14064147	Peak_687	475	.	7.46781	47.5137	43.0405	621
chr1	134099084	134099854	Peak_688	475	.	7.08171	47.5092	43.0362	302
chr7	16874643	16875613	Peak_689	475	.	7.08171	47.5092	43.0362	333
chr9	22680251	22680897	Peak_691	474	.	7.89724	47.4852	43.0129	338
chr19	53599801	53600691	Peak_692	474	.	8.2602	47.4758	43.0038	316
chr5	65435629	65436501	Peak_693	474	.	7.07346	47.4656	42.9941	424
chr1	171102084	171103414	Peak_694	474	.	7.34558	47.4068	42.9365	685
chr8	70212054	70212930	Peak_695	473	.	6.88379	47.3894	42.9195	628
chr1	75317273	75318111	Peak_696	473	.	6.20061	47.3516	42.8826	493
chr15	25577248	25578024	Peak_697	473	.	7.64045	47.3342	42.8655	517
chr5	142974473	142975209	Peak_698	473	.	7.13719	47.32	42.8518	358
chr12	51947278	51947902	Peak_699	472	.	8.47366	47.2717	42.8049	306
chr4	118179410	118180307	Peak_700	472	.	8.07577	47.2236	42.7589	613
chr15	85634346	85635141	Peak_701	472	.	7.50764	47.2075	42.7431	401
chr11	88599301	88600070	Peak_702	471	.	6.93293	47.1885	42.7245	241
chr13	36117313	36117984	Peak_703	471	.	8.06371	47.1716	42.7081	315
chr8	10664860	10665411	Peak_704	471	.	8.06371	47.1716	42.7081	142
chr1	36325752	36326474	Peak_705	471	.	6.60021	47.1629	42.6995	458
chr17	84044398	84045046	Peak_706	471	.	7.01619	47.1625	42.6992	355
chr4	107803457	107804111	Peak_707	471	.	6.52101	47.1462	42.6832	338
chr17	26939232	26940065	Peak_708	471	.	7.70642	47.1328	42.6704	310
chr1	7088170	7089556	Peak_709	470	.	8.29832	47.0983	42.6364	799
chr18	70391140	70391880	Peak_710	470	.	8.69565	47.0466	42.586	344
chr18	36801406	36802078	Peak_711	470	.	7.91506	47.0455	42.585	518
chr12	32819736	32821065	Peak_712	470	.	7.17742	47.0454	42.585	322
chr8	72570621	72571772	Peak_713	470	.	7.36352	47.0035	42.544	421
chr4	151861711	151862787	Peak_714	469	.	6.8082	46.9724	42.5137	172
chr11	115412699	115414028	Peak_715	469	.	6.48829	46.9513	42.4931	538
chr12	76403459	76404654	Peak_716	469	.	7.66423	46.9381	42.4805	611
chr11	55405698	55406520	Peak_717	469	.	6.71909	46.9349	42.4773	394
chrY	90737446	90740457	Peak_718	468	.	4.05737	46.8454	42.3894	1993
chr11	115276662	115277450	Peak_719	468	.	7.04501	46.8392	42.3834	525
chr16	94526010	94527155	Peak_720	468	.	7.22793	46.8176	42.3625	801
chr15	102405308	102406736	Peak_721	468	.	5.92885	46.8042	42.3496	864
chr7	143068856	143069759	Peak_723	467	.	6.46236	46.7962	42.3418	289
chr11	68270979	68271751	Peak_724	467	.	7.03675	46.7959	42.3415	438
chr15	27405483	27406273	Peak_725	467	.	8.48953	46.7901	42.3359	393
chr7	44986286	44987174	Peak_726	467	.	5.98389	46.7644	42.3112	436
chr10	105841013	105841782	Peak_727	467	.	8.62167	46.7604	42.3074	337
chr1	74284594	74285213	Peak_728	467	.	6.93598	46.7347	42.2822	206
chr5	124327251	124328346	Peak_729	467	.	7.30785	46.729	42.2767	649
chr2	71589012	71589744	Peak_731	466	.	7.4989	46.6663	42.2159	327
chr5	112276213	112276850	Peak_732	466	.	6.28771	46.6087	42.1596	360
chr1	192806279	192807178	Peak_733	466	.	7.38197	46.6009	42.152	557
chr7	133161804	133162548	Peak_734	466	.	7.38197	46.6009	42.152	354
chr15	69079279	69079869	Peak_735	465	.	7.4791	46.5722	42.124	305
chr9	100643032	100643676	Peak_736	465	.	6.73425	46.561	42.1133	502
chr1	64121546	64122598	Peak_737	465	.	7.2621	46.5022	42.0562	299
chr15	38300577	38301418	Peak_738	464	.	5.65646	46.4859	42.0402	309
chr15	5116070	5116744	Peak_739	464	.	7.35357	46.4627	42.0174	488
chr7	100371642	100372466	Peak_740	464	.	7.44961	46.4316	41.9872	451
chr7	99141027	99141647	Peak_741	463	.	6.95518	46.3661	41.9233	289
chr17	6960870	6961876	Peak_742	463	.	7.32538	46.3251	41.8831	441
chr1	102628135	102628380	Peak_743	462	.	8.63455	46.2587	41.8182	136
chr8	3754212	3754711	Peak_744	462	.	8.63455	46.2587	41.8182	242
chr8	54216079	54216794	Peak_745	462	.	8.63455	46.2587	41.8182	407
chr5	30949470	30950300	Peak_746	462	.	6.44079	46.2238	41.7848	256
chr3	58372161	58373074	Peak_747	461	.	7.5	46.1724	41.7345	586
chr19	5724299	5725297	Peak_748	461	.	6.01947	46.1671	41.7298	535
chr7	98390956	98391892	Peak_749	461	.	7.09677	46.1522	41.7154	603
chr5	24685202	24686073	Peak_750	461	.	7.71402	46.1485	41.7118	514
chr5	73490558	73491272	Peak_751	461	.	7.28814	46.1428	41.7064	297
chr7	139388418	139389398	Peak_752	461	.	6.65474	46.1148	41.6789	358
chr7	141221609	141222381	Peak_753	461	.	6.90714	46.1111	41.6753	198
chr7	6171837	6172780	Peak_754	461	.	6.90714	46.1111	41.6753	492
chr8	91615619	91616259	Peak_755	460	.	7.1723	46.0538	41.6196	331
chr19	53390262	53390992	Peak_756	460	.	7.80723	46.0524	41.6183	387
chr11	109425225	109426472	Peak_757	460	.	6.98313	46.0409	41.6069	782
chr2	30981814	30982604	Peak_758	460	.	6.89127	46.0266	41.593	304
chr17	84956956	84958235	Peak_759	460	.	6.72023	46.0239	41.5903	941
chr19	5345289	5346291	Peak_760	459	.	6.32953	45.9947	41.5619	528
chr2	24974727	24975606	Peak_761	459	.	7.14579	45.9207	41.4898	507
chr9	59655996	59656649	Peak_762	459	.	6.61922	45.9142	41.4837	281
chr13	74863634	74864427	Peak_763	459	.	7.89344	45.9134	41.483	239
chr2	156196377	156197351	Peak_764	459	.	7.77351	45.9032	41.4731	362
chr4	155223010	155223699	Peak_765	458	.	6.95041	45.8697	41.4406	382
chr6	124828661	124829722	Peak_766	458	.	6.45161	45.8442	41.4158	493
chr5	138279701	138280436	Peak_767	458	.	7.63857	45.8073	41.3798	393
chr2	24974727	24975606	Peak_768	457	.	7.11948	45.7881	41.3613	352
chr18	32162694	32163419	Peak_769	457	.	7.31497	45.7843	41.3576	389
chr4	98922789	98924050	Peak_770	457	.	7.21477	45.7815	41.355	514
chrY	261019	261548	Peak_771	457	.	4.38253	45.7783	41.3521	305
chr6	72371042	72371943	Peak_772	457	.	6.36394	45.7647	41.3388	222
chr9	65201124	65202134	Peak_773	457	.	6.36394	45.7647	41.3388	467
chr4	103113997	103115063	Peak_774	457	.	7.62791	45.7588	41.3332	390
chr7	130673242	130674014	Peak_775	457	.	6.59107	45.7547	41.3291	426
chr7	12977699	12978369	Peak_776	457	.	7.30554	45.7386	41.3137	149
chr8	13785209	13786326	Peak_777	457	.	7.30554	45.7386	41.3137	657
chr1	177796064	177796944	Peak_778	457	.	7.2057	45.7367	41.312	556
chr11	75812999	75813561	Peak_779	456	.	7.29614	45.693	41.2694	389
chr3	38276879	38277780	Peak_780	456	.	7.29614	45.693	41.2694	513
chr7	3644582	3645533	Peak_781	456	.	6.65461	45.659	41.2361	611
chr8	69716367	69717509	Peak_782	456	.	7.39111	45.6576	41.2348	696
chr7	139212872	139213688	Peak_783	456	.	7.28676	45.6475	41.2251	358
chr18	38250141	38250764	Peak_784	456	.	7.49097	45.6311	41.209	367
chr3	126831375	126832040	Peak_785	456	.	6.99523	45.6307	41.2086	173
chr11	60352552	60353449	Peak_786	456	.	7.17863	45.6026	41.1814	596
chr8	83972483	83973298	Peak_787	456	.	7.17863	45.6026	41.1814	445
chr2	29965147	29965780	Peak_788	456	.	7.2774	45.602	41.1809	173
chr15	44427411	44428465	Peak_789	455	.	7.48085	45.584	41.1631	684
chr7	45813890	45815005	Peak_790	455	.	6.55622	45.5564	41.1365	551
chr11	86586780	86587610	Peak_791	455	.	6.97859	45.5446	41.1248	329
chr8	47674717	47675938	Peak_792	455	.	6.71339	45.5276	41.1081	452
chr18	67724180	67724887	Peak_793	455	.	7.36196	45.5189	41.0996	137
chr6	50566226	50567050	Peak_794	455	.	7.36196	45.5189	41.0996	443
chr11	43681438	43682710	Peak_795	455	.	7.57506	45.5181	41.0989	320
chr1	178405401	178406670	Peak_797	454	.	7.9	45.4234	41.0063	946
chr11	79738838	79739658	Peak_798	453	.	7.13397	45.3805	40.9644	621
chr8	79638831	79639775	Peak_799	453	.	7.03314	45.3506	40.9351	398
chr7	66079234	66080065	Peak_800	453	.	7.43062	45.3493	40.934	393
chr17	44508012	44508759	Peak_801	453	.	6.84615	45.3201	40.9054	429
chr2	34904823	34905528	Peak_802	452	.	6.92913	45.2881	40.8743	380
chr3	138143364	138144135	Peak_803	452	.	7.52294	45.2794	40.8659	350
chr12	73415973	73416966	Peak_804	452	.	8.51942	45.2687	40.8556	483
chr8	54216079	54216794	Peak_805	452	.	8.51942	45.2687	40.8556	276
chr12	69361105	69361882	Peak_807	452	.	7.10744	45.248	40.8367	309
chr17	17837831	17838678	Peak_808	452	.	7.20339	45.241	40.83	432
chr14	16249167	16249847	Peak_809	452	.	7.85288	45.2211	40.8107	164
chr15	76195945	76196992	Peak_810	452	.	5.06982	45.2123	40.8022	662
chr5	53490537	53491293	Peak_811	452	.	7.4008	45.2094	40.7994	372
chr11	69632377	69633256	Peak_812	451	.	7.19424	45.1962	40.7866	367
chr13	92354507	92355469	Peak_813	451	.	6.9992	45.1775	40.7684	264
chr3	32708276	32709304	Peak_814	451	.	7.84119	45.1708	40.7618	377
chr17	84044398	84045046	Peak_815	451	.	6.8147	45.153	40.7447	159
chr1	72225920	72226980	Peak_816	451	.	6.63991	45.1226	40.7148	640
chrY	90737446	90740457	Peak_817	451	.	3.98912	45.1133	40.706	1777
chr3	79628466	79629751	Peak_818	451	.	7.27588	45.1067	40.6995	372
chr7	39552155	39552892	Peak_819	451	.	8.20292	45.1052	40.698	339
chr17	23802556	23803719	Peak_820	450	.	7.58782	45.0729	40.6665	364
chr3	106721426	106722440	Peak_821	450	.	8.18966	45.0517	40.6461	272
chr1	175692149	175693162	Peak_822	450	.	6.88038	45.0338	40.6287	683
chr14	16249167	16249847	Peak_823	450	.	7.80632	45.0203	40.6156	395
chr13	98262757	98263594	Peak_824	450	.	8.05018	45.0112	40.6068	395
chr11	5016168	5016897	Peak_825	450	.	6.96557	45.0054	40.6011	397
chr3	122088024	122088702	Peak_826	449	.	7.46133	44.9957	40.5917	335
chr5	45449928	45450658	Peak_827	449	.	7.35164	44.9779	40.5743	475
chr4	139622677	139623403	Peak_828	449	.	7.23826	44.9254	40.5237	397
chr4	118179410	118180307	Peak_829	449	.	7.78325	44.9205	40.519	381
chr8	122144718	122145517	Peak_830	448	.	7.02902	44.8544	40.4545	404
chr16	64851378	64852763	Peak_831	448	.	7.64453	44.8218	40.423	584
chr10	57794536	57795449	Peak_832	448	.	7.76031	44.821	40.4223	360
chr18	73571876	73573031	Peak_833	447	.	6.49259	44.7463	40.3496	573
chr3	96486018	96486791	Peak_834	447	.	5.99092	44.7272	40.3311	436
chr11	6388712	6389420	Peak_835	446	.	8.09803	44.6808	40.2859	324
chr4	150236616	150237418	Peak_836	446	.	6.47887	44.6683	40.2737	414
chr11	5099000	5100157	Peak_837	446	.	6.98619	44.638	40.2441	354
chr6	72473518	72474187	Peak_838	446	.	7.17336	44.611	40.218	296
chr3	36449299	36450093	Peak_839	445	.	7.48268	44.5959	40.2032	290
chr4	32615039	32615772	Peak_840	445	.	7.70356	44.574	40.1821	411
chr12	31950165	31950979	Peak_841	445	.	6.61036	44.506	40.1158	177
chr10	119239722	119240663	Peak_842	444	.	7.04225	44.4452	40.0563	553
chr12	59219085	59220216	Peak_843	444	.	7.55786	44.4355	40.0468	671
chr4	134186744	134187685	Peak_844	444	.	7.6699	44.4268	40.0384	513
chr7	105810715	105811450	Peak_845	443	.	7.53651	44.3397	39.9535	323
chr13	69611008	69612105	Peak_846	443	.	6.9271	44.3379	39.9519	560
chr2	158794312	158795157	Peak_847	443	.	7.76506	44.3296	39.9438	333
chr5	32458471	32459466	Peak_848	443	.	8.00843	44.315	39.9296	363
chr5	45857192	45858244	Peak_849	442	.	8.40429	44.2845	39.9	575
chr16	57121058	57122156	Peak_850	442	.	7.63654	44.2805	39.8969	602
chr11	30025643	30026403	Peak_851	442	.	7.74194	44.2303	39.848	339
chr4	151861711	151862787	Peak_852	442	.	6.55977	44.2271	39.8448	384
chr4	139598899	139599576	Peak_853	441	.	6.31579	44.1669	39.7866	307
chr5	135522203	135522886	Peak_854	441	.	6.80219	44.1601	39.7801	236
chr1	9748091	9748765	Peak_855	441	.	7.84114	44.1393	39.7597	336
chr5	134958962	134959680	Peak_856	441	.	6.09717	44.1387	39.7591	398
chr7	125707387	125708197	Peak_857	441	.	7.38041	44.1271	39.7481	318
chr9	119340941	119341664	Peak_858	441	.	7.07368	44.1239	39.745	357
chr5	20881764	20882766	Peak_859	441	.	6.70732	44.1203	39.7415	657
chr5	34534726	34535693	Peak_860	441	.	6.23136	44.1007	39.7224	551
chr7	39552155	39552892	Peak_861	440	.	8.0819	44.0883	39.7104	573
chr11	116218716	116219310	Peak_862	440	.	6.78627	44.0769	39.6997	296
chr3	131564467	131565235	Peak_863	440	.	7.36029	44.0343	39.6583	338
chr7	28436258	28437319	Peak_864	440	.	7.25343	44.025	39.6493	137
chr3	94309765	94310542	Peak_865	439	.	8.05585	43.9833	39.6086	409
chr3	20034684	20035568	Peak_866	439	.	8.18584	43.9732	39.5989	378
chr5	36581581	36582776	Peak_867	439	.	6.94728	43.9697	39.5955	561
chr6	72980906	72981631	Peak_869	438	.	7.22467	43.8891	39.5172	412
chr8	90908030	90908808	Peak_870	438	.	7.22467	43.8891	39.5172	399
chr7	141221609	141222381	Peak_871	438	.	6.7468	43.8701	39.4986	399
chr11	88864115	88865103	Peak_872	438	.	7.02048	43.8618	39.4905	628
chr4	57798038	57798902	Peak_873	438	.	7.32038	43.8497	39.4787	319
chr8	91312989	91313843	Peak_874	438	.	7.53817	43.8462	39.4753	503
chr9	66795084	66796176	Peak_875	438	.	7.01169	43.8184	39.4481	719
chr19	5724299	5725297	Peak_876	438	.	5.9143	43.8179	39.4477	301
chr12	44209694	44210664	Peak_877	437	.	7.52739	43.7984	39.4286	614
chr12	85454951	85455767	Peak_878	437	.	7.52739	43.7984	39.4286	465
chr8	91133632	91134516	Peak_879	437	.	6.73114	43.7878	39.4183	653
chr4	107367669	107368359	Peak_880	437	.	7.74648	43.7387	39.3703	353
chr1	135021837	135022454	Peak_881	437	.	6.09756	43.7178	39.3498	296
chr2	29965147	29965780	Peak_882	436	.	7.07889	43.6717	39.3053	380
chr15	38470312	38471393	Peak_883	436	.	5.38094	43.6625	39.2966	478
chr8	91312989	91313843	Peak_884	436	.	7.49526	43.6554	39.2896	310
chr7	25658688	25659311	Peak_885	436	.	7.4846	43.608	39.2437	330
chr14	63377038	63377794	Peak_886	435	.	6.29275	43.5969	39.233	288
chr7	100706039	100707143	Peak_887	435	.	7.59494	43.5936	39.2297	258
chr2	168458412	168459054	Peak_888	435	.	6.87146	43.5866	39.2229	316
chr7	25237538	25238656	Peak_889	435	.	6.52254	43.5729	39.2096	615
chr7	67644915	67645529	Peak_890	435	.	7.82295	43.5479	39.1849	322
chr6	113306204	113307234	Peak_891	435	.	6.20828	43.5327	39.1704	567
chr3	100921944	100922747	Peak_892	435	.	6.59423	43.5137	39.1516	474
chr5	134958962	134959680	Peak_893	434	.	6.05674	43.4667	39.1058	308
chr18	6764829	6765518	Peak_894	434	.	7.5618	43.4488	39.0885	318
chr2	109848060	109849078	Peak_895	434	.	7.79887	43.4473	39.0871	477
chr10	21790099	21790764	Peak_896	434	.	7.33945	43.4469	39.0868	351
chr9	78175285	78176238	Peak_897	434	.	8.05223	43.4433	39.0832	624
chr2	32775312	32775952	Peak_898	434	.	6.57944	43.4338	39.074	266
chr18	36801406	36802078	Peak_899	434	.	7.4423	43.4189	39.0594	314
chr10	128695734	128696819	Peak_900	433	.	6.57207	43.394	39.0352	572
chr4	14826150	14826786	Peak_901	433	.	8.03911	43.3909	39.0325	336
chr14	50807349	50808169	Peak_902	433	.	6.92498	43.3877	39.0293	526
chr17	35841106	35841760	Peak_903	433	.	6.48688	43.3765	39.0184	302
chr17	75551509	75552228	Peak_904	433	.	7.53987	43.3527	38.9954	348
chr1	30949268	30950419	Peak_905	433	.	7.11188	43.3522	38.995	832
chr4	40142777	40143778	Peak_906	433	.	6.4798	43.3374	38.9807	682
chr10	79908253	79909020	Peak_907	433	.	6.7319	43.3324	38.976	416
chr18	38844375	38845042	Peak_908	433	.	7.30927	43.3086	38.9529	284
chr4	95501118	95501567	Peak_909	433	.	8.28916	43.3062	38.9507	304
chr6	42644891	42645574	Peak_910	433	.	8.28916	43.3062	38.9507	358
chr7	116092832	116093660	Peak_911	433	.	8.28916	43.3062	38.9507	478
chr7	140036011	140037038	Peak_912	432	.	6.46567	43.2593	38.9061	383
chr12	73907446	73908577	Peak_913	432	.	7.63132	43.2465	38.8938	333
chr1	179803405	179804034	Peak_914	432	.	8.12918	43.2203	38.868	273
chr2	3283408	3284512	Peak_915	432	.	7.08423	43.2196	38.8674	538
chr16	57121058	57122156	Peak_916	432	.	7.50722	43.2093	38.8576	341
chr11	118289820	118290576	Peak_917	432	.	6.79728	43.2087	38.8573	540
chr7	133793327	133794075	Peak_918	431	.	7.39008	43.1844	38.8334	343
chr14	120477357	120478704	Peak_919	431	.	6.45161	43.1814	38.8306	381
chr17	56325526	56326357	Peak_920	431	.	7.17449	43.1683	38.818	287
chr18	67577693	67578325	Peak_921	431	.	7.4964	43.1616	38.8115	217
chr5	150665147	150665987	Peak_922	431	.	7.4964	43.1616	38.8115	550
chr15	37960574	37961600	Peak_923	431	.	7.6087	43.1492	38.7993	393
chr9	40800487	40801582	Peak_924	431	.	6.28887	43.1399	38.7903	662
chr9	103072800	103073447	Peak_925	431	.	6.69261	43.1275	38.7783	273
chr7	113147481	113148405	Peak_926	431	.	5.80397	43.1006	38.7523	672
chr16	22008956	22009795	Peak_927	430	.	7.3694	43.0912	38.743	285
chr1	84881341	84882303	Peak_928	430	.	7.15548	43.0788	38.7311	404
chr3	88177201	88178401	Peak_929	430	.	7.14601	43.0341	38.6878	883
chr10	8506127	8506664	Peak_930	430	.	7.94844	43.0271	38.681	309
chr16	18288853	18289795	Peak_931	430	.	6.94561	43.0197	38.6737	621
chr19	45363381	45364330	Peak_932	430	.	7.46412	43.0192	38.6733	370
chr5	119670221	119671069	Peak_933	430	.	6.84876	43.0057	38.6601	422
chr5	120612311	120613540	Peak_934	430	.	6.19112	43.0019	38.6567	588
chr4	123813961	123814710	Peak_935	429	.	7.34884	42.9983	38.6534	392
chr14	20928861	20929725	Peak_936	429	.	6.9369	42.9768	38.6322	505
chr8	56278061	56279005	Peak_937	429	.	7.56385	42.9556	38.6118	546
chr5	21701110	21702120	Peak_938	429	.	7.3386	42.952	38.6083	678
chr3	61363069	61364881	Peak_939	429	.	6.33134	42.9471	38.6035	653
chr1	184663195	184664051	Peak_940	429	.	7.12714	42.945	38.6014	375
chr19	41980837	41981988	Peak_941	429	.	6.10436	42.912	38.5692	742
chr9	40116588	40117468	Peak_942	428	.	8.18182	42.8947	38.5523	489
chr14	20393198	20394014	Peak_943	428	.	6.91955	42.8912	38.5488	332
chr18	34954289	34954972	Peak_944	428	.	6.91955	42.8912	38.5488	329
chr14	21052073	21053022	Peak_945	428	.	7.10838	42.8562	38.5146	379
chr17	26715994	26716746	Peak_946	428	.	7.10838	42.8562	38.5146	399
chr18	34859793	34861410	Peak_947	428	.	6.16622	42.8551	38.5136	1062
chr5	151368241	151369032	Peak_948	428	.	7.21046	42.8527	38.5114	459
chr1	7088170	7089556	Peak_950	428	.	7.89755	42.8216	38.481	603
chr3	14611022	14611774	Peak_951	428	.	7.89755	42.8216	38.481	415
chr14	20154992	20155451	Peak_952	428	.	6.54874	42.8183	38.4778	141
chr15	3995385	3996309	Peak_953	428	.	7.30805	42.8135	38.4731	550
chr16	49951706	49952604	Peak_954	428	.	6.90229	42.8058	38.4658	355
chr4	83417218	83417872	Peak_955	427	.	8.15402	42.7875	38.448	337
chr5	120588325	120589107	Peak_956	427	.	6.9936	42.7823	38.4429	383
chr16	93006492	93007215	Peak_957	427	.	7.75595	42.756	38.4175	283
chr5	32458471	32459466	Peak_958	427	.	7.87234	42.7195	38.3818	593
chr16	38088209	38089852	Peak_959	426	.	6.06852	42.6961	38.359	946
chr2	4445374	4446307	Peak_960	426	.	7.17167	42.6725	38.3359	543
chr11	3137170	3137621	Peak_961	426	.	3.18959	42.6465	38.3107	265
chr6	17478820	17479482	Peak_962	426	.	7.37938	42.6431	38.3073	308
chr7	24883900	24884722	Peak_963	426	.	6.51198	42.6205	38.2854	505
chr12	70890778	70891751	Peak_964	425	.	6.66928	42.5494	38.2163	289
chr3	88509796	88510442	Peak_965	425	.	6.18627	42.5448	38.2119	363
chr7	6171837	6172780	Peak_966	424	.	6.5699	42.4814	38.1502	310
chr13	66932575	66933913	Peak_967	424	.	7.45402	42.4778	38.1468	505
chr18	67724180	67724887	Peak_968	424	.	7.01602	42.4164	38.0869	392
chr7	28436258	28437319	Peak_969	424	.	7.11427	42.4045	38.0756	304
chr15	81226777	81227350	Peak_970	424	.	7.21791	42.4024	38.0735	247
chr12	73476391	73477168	Peak_971	423	.	6.72538	42.3806	38.0526	283
chr1	86487093	86488021	Peak_972	423	.	6.90526	42.3519	38.0246	594
chr17	36836863	36837547	Peak_973	423	.	7.42169	42.3361	38.0096	323
chr17	15563853	15564816	Peak_974	423	.	8.17404	42.3338	38.0074	625
chr19	46572865	46573742	Peak_975	423	.	8.17404	42.3338	38.0074	481
chr17	31564013	31565112	Peak_976	423	.	6.99784	42.3293	38.0037	388
chr8	46686640	46687322	Peak_977	423	.	8.16561	42.3017	37.977	362
chr14	120477357	120478704	Peak_978	422	.	6.37219	42.2999	37.9753	232
chr16	5013192	5013837	Peak_979	422	.	6.80049	42.2991	37.9746	322
chr5	65199347	65200095	Peak_980	422	.	6.98878	42.2859	37.9616	315
chr6	83831393	83832179	Peak_981	422	.	6.88786	42.2666	37.9431	377
chr2	73572588	73573295	Peak_982	422	.	6.79214	42.2573	37.9342	294
chr7	27178398	27179233	Peak_983	422	.	7.07652	42.2273	37.9047	537
chr19	6921566	6922423	Peak_984	422	.	6.35838	42.2234	37.901	336
chr2	112443233	112443901	Peak_985	422	.	7.50988	42.2219	37.8997	539
chr7	82865770	82866712	Peak_986	422	.	6.13001	42.2154	37.8935	423
chr3	87905869	87906523	Peak_987	422	.	6.51762	42.2034	37.8816	356
chr1	30949268	30950419	Peak_988	421	.	6.97074	42.1992	37.8775	638
chr11	43919476	43920349	Peak_989	421	.	7.15904	42.1318	37.8124	384
chr7	119895560	119896512	Peak_990	421	.	7.15904	42.1318	37.8124	345
chr2	167777304	167778143	Peak_991	421	.	5.97494	42.1279	37.8086	368
chr13	24565168	24566291	Peak_992	420	.	6.75896	42.0908	37.7725	373
chr3	87885282	87886233	Peak_993	420	.	7.47664	42.0787	37.7607	605
chr8	128272782	128273393	Peak_994	420	.	6.94385	42.0697	37.752	289
chr7	45366986	45367782	Peak_995	420	.	6.5764	42.0651	37.7475	242
chr7	56049705	56050741	Peak_996	420	.	7.35786	42.0551	37.7376	321
chr7	19628416	19629594	Peak_997	420	.	6.40412	42.0353	37.7185	395
chr17	20944977	20945894	Peak_998	419	.	6.92604	41.9838	37.6683	213
chr8	72318575	72319362	Peak_999	419	.	6.64557	41.9717	37.6565	430
chr11	48856212	48857108	Peak_1000	419	.	5.75195	41.9542	37.6397	449
chr11	17386616	17387196	Peak_1001	419	.	7.44368	41.9363	37.6223	233
chr13	21169650	21170482	Peak_1002	419	.	5.875	41.9237	37.6102	360
chr6	88841592	88842706	Peak_1003	419	.	6.30372	41.9193	37.606	347
chr16	45070161	45070973	Peak_1004	418	.	7.00219	41.8764	37.5643	459
chr19	56373952	56374530	Peak_1005	418	.	7.54527	41.8726	37.5607	292
chr11	40754945	40755760	Peak_1006	418	.	7.66442	41.8674	37.5557	332
chr11	65055555	65056199	Peak_1007	418	.	7.20554	41.8614	37.55	310
chr8	95080502	95081505	Peak_1008	418	.	6.13706	41.8312	37.5205	315
chr9	13826642	13828312	Peak_1009	418	.	6.13706	41.8312	37.5205	1054
chr8	69749518	69750336	Peak_1010	418	.	7.19557	41.8162	37.5059	455
chr10	58322798	58323942	Peak_1011	418	.	6.61417	41.8098	37.4999	517
chr5	3152011	3152721	Peak_1012	417	.	7.41102	41.7947	37.4852	239
chr11	78363138	78364502	Peak_1013	417	.	6.05657	41.7821	37.4729	762
chr10	59951559	59952188	Peak_1014	417	.	6.8819	41.7701	37.4614	339
chr4	141060067	141061104	Peak_1015	417	.	6.355	41.7664	37.4579	600
chr13	47043063	47044135	Peak_1016	417	.	6.78527	41.7607	37.4524	204
chr17	57247382	57248289	Peak_1017	417	.	5.78035	41.7333	37.4254	314
chr3	31022809	31023475	Peak_1018	417	.	7.07252	41.7311	37.4233	494
chr4	47473980	47474972	Peak_1019	417	.	6.87314	41.7275	37.4201	656
chr17	55878367	55879381	Peak_1020	417	.	7.62887	41.72	37.413	570
chr9	103365373	103366395	Peak_1021	416	.	6.59082	41.6891	37.3829	542
chr12	76403459	76404654	Peak_1022	416	.	7.06303	41.687	37.3809	831
chr13	24280771	24281479	Peak_1023	416	.	7.61709	41.6711	37.3656	331
chr13	22050646	22051474	Peak_1024	416	.	6.95652	41.6595	37.3541	384
chr10	4386602	4387549	Peak_1025	415	.	6.66132	41.5972	37.2936	348
chr17	83861440	83862412	Peak_1026	415	.	6.93842	41.5732	37.2702	486
chr7	73558119	73559031	Peak_1027	415	.	7.35721	41.5604	37.2577	353
chr7	122066783	122067707	Peak_1028	415	.	6.83833	41.5581	37.2555	420
chr15	102624822	102625922	Peak_1029	415	.	7.03473	41.555	37.2527	634
chr8	10664860	10665411	Peak_1030	415	.	7.4664	41.5372	37.2355	272
chr16	11134316	11135124	Peak_1031	415	.	6.92941	41.5302	37.2286	311
chr7	63938636	63939780	Peak_1032	415	.	5.68552	41.5229	37.2215	352
chr11	87461874	87462932	Peak_1033	415	.	6.64532	41.5158	37.2146	494
chr1	181841744	181842679	Peak_1034	415	.	7.12654	41.5016	37.2011	643
chr2	32775312	32775952	Peak_1035	415	.	6.38693	41.5012	37.2008	429
chr5	139251879	139253082	Peak_1036	414	.	6.55226	41.489	37.1888	516
chr4	122885744	122886847	Peak_1037	414	.	6.37982	41.4627	37.1633	432
chr1	60180035	60180935	Peak_1038	414	.	7.22326	41.4567	37.1576	521
chr17	47521594	47522276	Peak_1040	414	.	6.14429	41.4471	37.1482	386
chr3	100921944	100922747	Peak_1041	414	.	6.45651	41.4324	37.134	303
chr12	79172005	79172866	Peak_1042	414	.	7.21311	41.4112	37.1133	711
chr10	85184655	85185785	Peak_1043	414	.	6.9025	41.4015	37.1038	680
chr1	90164239	90164805	Peak_1044	413	.	6.36566	41.3859	37.0888	345
chr5	74896965	74897661	Peak_1045	413	.	7.54717	41.3794	37.0824	293
chr12	102468700	102469335	Peak_1046	413	.	8.05891	41.3676	37.0709	309
chrX	75673863	75674657	Peak_1048	413	.	8.05891	41.3676	37.0709	346
chr9	31279905	31281204	Peak_1049	413	.	6.05653	41.361	37.0653	598
chr5	115157881	115158895	Peak_1050	413	.	6.44183	41.3543	37.0588	350
chr6	70791543	70792414	Peak_1051	413	.	6.98806	41.3365	37.0415	567
chr14	101640122	101640825	Peak_1052	413	.	7.53564	41.3311	37.0363	325
chr2	44926699	44927751	Peak_1053	413	.	7.08769	41.3235	37.029	704
chr2	167777304	167778143	Peak_1054	413	.	5.9107	41.3219	37.0275	284
chr13	55536251	55536892	Peak_1055	413	.	6.78676	41.3059	37.0119	287
chr15	44618736	44619866	Peak_1056	412	.	7.07804	41.2792	36.9861	501
chr1	75317273	75318111	Peak_1057	412	.	5.76687	41.244	36.9522	719
chr1	165634220	165634961	Peak_1058	412	.	7.28318	41.236	36.9443	300
chr11	6477115	6477687	Peak_1059	412	.	5.96135	41.2144	36.9236	332
chr12	65073387	65074313	Peak_1060	411	.	6.85812	41.1884	36.8983	564
chr16	36874599	36875642	Peak_1061	411	.	7.50127	41.1868	36.8968	500
chr9	94567568	94568310	Peak_1062	411	.	7.2623	41.144	36.855	425
chr13	55444647	55445694	Peak_1063	411	.	6.48398	41.1325	36.844	418
chr11	87448279	87449295	Peak_1064	410	.	6.64506	41.06	36.7732	687
chr10	128821333	128821996	Peak_1065	410	.	7.70878	41.0325	36.7467	320
chr10	36973969	36975090	Peak_1066	410	.	6.82303	41.0192	36.7337	312
chr7	108934124	108934766	Peak_1067	410	.	7.34574	41.019	36.7336	281
chr4	62360173	62361021	Peak_1068	410	.	7.23121	41.0067	36.7217	368
chr3	51483660	51484390	Peak_1069	410	.	7.12303	41.0056	36.7208	339
chr3	67961830	67962717	Peak_1070	409	.	7.45592	40.9957	36.7111	295
chr15	85634346	85635141	Peak_1071	409	.	6.91466	40.9906	36.7062	255
chr19	58016477	58017631	Peak_1072	409	.	6.91466	40.9906	36.7062	756
chr13	45469671	45470471	Peak_1073	409	.	6.81431	40.977	36.693	498
chr10	80433472	80434330	Peak_1074	409	.	6.7192	40.9733	36.6895	541
chr18	32444772	32445524	Peak_1075	409	.	6.7192	40.9733	36.6895	486
chr9	109930962	109932243	Peak_1076	409	.	6.53543	40.9529	36.6698	497
chr1	175625256	175625985	Peak_1077	409	.	7.32422	40.9259	36.6438	346
chr2	128758832	128759316	Peak_1078	409	.	7.32422	40.9259	36.6438	162
chr3	146852039	146852958	Peak_1079	409	.	7.32422	40.9259	36.6438	360
chr3	122983910	122984827	Peak_1080	409	.	7.10332	40.9163	36.6344	542
chr2	35898543	35899387	Peak_1081	408	.	6.6129	40.8978	36.6165	490
chr13	37193887	37194618	Peak_1083	408	.	7.54912	40.8862	36.6055	420
chr7	4684679	4685412	Peak_1084	408	.	7.09351	40.8718	36.5916	350
chr13	8885446	8886234	Peak_1085	408	.	7.53743	40.8379	36.5588	389
chr3	90475800	90476496	Peak_1086	408	.	7.53743	40.8379	36.5588	123
chr7	80802732	80803799	Peak_1087	408	.	7.19016	40.8248	36.5462	567
chr16	43889583	43890261	Peak_1088	407	.	6.97363	40.7965	36.5186	303
chr7	64391930	64393049	Peak_1089	407	.	7.07396	40.783	36.5056	412
chr10	58233134	58233803	Peak_1090	407	.	3.88376	40.7785	36.5014	345
chr8	111876327	111876982	Peak_1091	407	.	7.4	40.7588	36.4823	391
chr4	9668598	9669532	Peak_1092	407	.	7.06422	40.7387	36.4627	658
chr7	110108922	110109640	Peak_1093	407	.	6.95497	40.7097	36.4347	535
chr7	98170924	98171918	Peak_1094	406	.	6.57315	40.6964	36.4217	483
chr16	45336379	45336921	Peak_1095	406	.	7.50257	40.6933	36.4189	212
chr10	75211837	75212667	Peak_1096	406	.	7.15968	40.6892	36.4151	265
chr11	62819969	62820557	Peak_1097	406	.	6.66118	40.6857	36.4117	236
chr14	76504102	76504628	Peak_1098	406	.	6.94568	40.6664	36.393	380
chr8	90908030	90908808	Peak_1099	406	.	6.94568	40.6664	36.393	168
chr9	14380458	14381279	Peak_1100	406	.	7.26041	40.6487	36.376	536
chr15	67227543	67228188	Peak_1101	406	.	6.65298	40.6449	36.3724	529
chr17	48409129	48410499	Peak_1102	406	.	6.22737	40.6294	36.3573	1034
chr10	80826161	80826934	Peak_1103	406	.	6.93642	40.6232	36.3514	241
chr15	81465797	81466972	Peak_1104	406	.	7.03518	40.6063	36.335	533
chr11	71018955	71019968	Peak_1105	406	.	6.73684	40.6009	36.3299	393
chr8	8453793	8454487	Peak_1106	405	.	7.1395	40.5992	36.3283	382
chr18	21299625	21300898	Peak_1107	405	.	6.46669	40.5972	36.3264	489
chr1	106171267	106171978	Peak_1108	405	.	6.29863	40.5857	36.3152	193
chr3	87885282	87886233	Peak_1109	405	.	7.35587	40.571	36.3007	370
chr8	72421186	72422103	Peak_1110	405	.	6.82505	40.5647	36.2946	507
chr5	135962324	135963053	Peak_1111	405	.	6.29164	40.5478	36.2787	296
chr2	84714800	84716083	Peak_1112	405	.	6.54168	40.5363	36.2673	635
chr7	82405368	82405928	Peak_1113	405	.	7.34491	40.5242	36.2553	435
chr3	38276879	38277780	Peak_1114	405	.	6.81622	40.5225	36.2537	308
chr12	98283195	98283925	Peak_1115	405	.	7.01595	40.5184	36.2499	356
chr14	118566063	118566839	Peak_1116	405	.	7.11944	40.5095	36.2415	473
chr13	49205432	49206105	Peak_1117	404	.	7.00637	40.4746	36.2075	285
chr19	46760799	46761882	Peak_1118	404	.	7.21848	40.4656	36.1987	747
chr17	34210399	34211065	Peak_1119	404	.	6.61225	40.4417	36.1755	312
chr5	72913829	72914813	Peak_1120	404	.	6.70297	40.4354	36.1695	311
chr1	74284594	74285213	Peak_1121	404	.	6.35161	40.4334	36.1677	375
chr2	25224259	25225308	Peak_1122	404	.	5.70028	40.4215	36.1561	534
chr2	57181676	57182490	Peak_1123	404	.	7.20807	40.42	36.1546	403
chr19	41495402	41495987	Peak_1124	404	.	7.94378	40.4074	36.1424	249
chr6	120134735	120135682	Peak_1125	404	.	7.94378	40.4074	36.1424	155
chr14	20393198	20394014	Peak_1126	403	.	6.78986	40.3963	36.1323	524
chr11	103311940	103312608	Peak_1127	403	.	6.69456	40.3942	36.1304	326
chr14	56571472	56572152	Peak_1128	403	.	7.31225	40.3845	36.121	459
chr13	32801730	32802852	Peak_1129	403	.	7.08955	40.3756	36.1124	142
chr2	121448916	121449532	Peak_1130	403	.	6.59609	40.3609	36.0981	319
chr4	153152970	153153279	Peak_1131	403	.	7.42247	40.3591	36.0965	140
chr9	111271101	111272323	Peak_1132	403	.	6.68617	40.353	36.0906	737
chr2	36136296	36137060	Peak_1133	403	.	7.41117	40.3118	36.0506	344
chr7	89664091	89664661	Peak_1134	402	.	7.06977	40.2868	36.0263	285
chr4	59314863	59316180	Peak_1135	402	.	5.08061	40.2856	36.0252	1009
chr12	54718677	54719666	Peak_1136	402	.	5.73924	40.2656	36.0059	597
chr8	4677303	4678738	Peak_1137	402	.	6.85413	40.2375	35.9787	472
chr9	77910305	77911283	Peak_1138	402	.	6.94946	40.2132	35.9548	410
chr3	20034684	20035568	Peak_1139	402	.	7.75623	40.2005	35.9423	618
chr1	78532057	78532823	Peak_1140	401	.	7.26916	40.1994	35.9414	534
chr10	12821057	12821792	Peak_1141	401	.	7.15649	40.1934	35.9356	372
chr19	46304250	46305031	Peak_1142	401	.	6.22255	40.1721	35.9146	331
chr19	5345289	5346291	Peak_1143	401	.	5.85556	40.1672	35.9099	268
chr9	57971636	57972605	Peak_1144	401	.	6.06272	40.1335	35.8775	585
chr12	112644287	112645195	Peak_1145	401	.	6.37726	40.1302	35.8742	442
chr14	20154992	20155451	Peak_1146	401	.	6.29449	40.1285	35.8725	344
chr7	143822526	143823354	Peak_1147	400	.	7.60171	40.0955	35.8409	311
chr1	134414969	134415723	Peak_1148	400	.	6.92135	40.0835	35.8291	326
chr16	14350620	14351177	Peak_1149	400	.	6.92135	40.0835	35.8291	236
chr8	83955003	83955927	Peak_1150	400	.	6.92135	40.0835	35.8291	484
chr5	134688562	134689297	Peak_1151	400	.	6.44908	40.062	35.8082	180
chr4	116300833	116301408	Peak_1152	400	.	7.23716	40.0615	35.8079	339
chr11	103267117	103268101	Peak_1153	400	.	6.20212	40.0604	35.8069	541
chr9	7763459	7764817	Peak_1154	400	.	7.12589	40.0583	35.8049	601
chr8	70839217	70840101	Peak_1155	400	.	6.121	40.0389	35.786	427
chr9	35569768	35570546	Peak_1156	400	.	7.34406	40.0295	35.7766	450
chr15	87654275	87655067	Peak_1157	400	.	6.35528	40.0147	35.7627	382
chr13	8885446	8886234	Peak_1158	400	.	7.45728	40.0079	35.7561	133
chr16	45336379	45336921	Peak_1159	400	.	7.45728	40.0079	35.7561	408
chr9	104982032	104982508	Peak_1160	400	.	7.45728	40.0079	35.7561	328
chr8	111299897	111300815	Peak_1161	399	.	7.70501	39.9997	35.7482	358
chr17	84956956	84958235	Peak_1162	399	.	6.18857	39.9862	35.735	704
chr4	148038521	148039328	Peak_1163	399	.	6.26632	39.9773	35.7268	358
chr6	48510175	48510925	Peak_1164	399	.	7.10564	39.9688	35.7183	424
chr11	97187815	97188743	Peak_1165	399	.	5.82147	39.9617	35.7115	210
chr19	58060393	58061316	Peak_1166	399	.	7.44571	39.9601	35.71	489
chr9	110781258	110782123	Peak_1167	399	.	6.99172	39.9344	35.685	349
chr12	71886978	71887500	Peak_1168	399	.	6.02493	39.9182	35.6692	177
chr7	45460737	45461494	Peak_1169	399	.	5.3859	39.9096	35.6609	354
chr7	74006740	74007394	Peak_1170	399	.	6.41879	39.9057	35.6571	270
chr3	37875145	37875921	Peak_1171	398	.	7.19494	39.8788	35.6311	394
chr10	91082456	91083533	Peak_1172	398	.	7.42268	39.865	35.6176	449
chr17	83514005	83514735	Peak_1173	398	.	7.42268	39.865	35.6176	355
chr14	51064541	51065575	Peak_1174	398	.	5.87071	39.8485	35.6016	677
chr2	104590105	104590770	Peak_1175	398	.	7.3	39.8431	35.5964	108
chr12	75669080	75670067	Peak_1176	398	.	6.8658	39.826	35.5799	649
chr4	147342904	147344079	Peak_1177	398	.	7.78781	39.8111	35.5655	769
chr12	69361105	69361882	Peak_1178	397	.	6.57084	39.7838	35.5392	479
chr7	49887839	49888702	Peak_1179	397	.	6.85663	39.7834	35.5389	386
chr14	51985627	51986308	Peak_1180	397	.	6.47741	39.7624	35.5186	338
chr6	66535011	66535765	Peak_1181	397	.	7.51721	39.7546	35.5109	321
chr11	115276662	115277450	Peak_1182	397	.	6.38878	39.7504	35.5068	301
chr6	24664264	24665470	Peak_1183	397	.	7.0555	39.7462	35.5027	890
chr7	105810715	105811450	Peak_1184	397	.	7.0555	39.7462	35.5027	486
chr5	110839633	110840513	Peak_1185	397	.	7.1636	39.7427	35.4994	347
chr9	3017910	3018133	Peak_1186	397	.	3.26228	39.738	35.495	118
chr5	32314671	32315194	Peak_1187	397	.	7.3884	39.7229	35.4803	161
chr3	152758520	152759031	Peak_1188	397	.	7.2673	39.7042	35.4621	198
chr19	24961476	24962005	Peak_1189	397	.	7.62943	39.7016	35.4598	207
chr10	5805188	5806283	Peak_1190	396	.	6.83837	39.6983	35.4566	523
chr13	98654094	98654811	Peak_1191	396	.	6.73866	39.6905	35.449	341
chr15	75616137	75616983	Peak_1192	396	.	6.73866	39.6905	35.449	344
chr18	34859793	34861410	Peak_1193	396	.	5.91001	39.6693	35.4287	1321
chr5	120612311	120613540	Peak_1194	396	.	5.91001	39.6693	35.4287	329
chr13	17694538	17695706	Peak_1195	396	.	7.03565	39.6577	35.4173	572
chr14	55014865	55015613	Peak_1196	396	.	7.14286	39.6524	35.4123	496
chr11	87442878	87443833	Peak_1197	396	.	5.97528	39.6337	35.3943	650
chr7	43554249	43555102	Peak_1198	396	.	7.02576	39.6136	35.3745	522
chr5	115852291	115852914	Peak_1199	396	.	6.72124	39.6074	35.3688	251
chr17	56672952	56673651	Peak_1200	396	.	6.44648	39.6052	35.3668	360
chr9	108305866	108306877	Peak_1201	396	.	6.44648	39.6052	35.3668	161
chr3	88503262	88503824	Peak_1202	396	.	6.04357	39.6044	35.3661	138
chr19	6363310	6364183	Peak_1203	396	.	6.19698	39.6031	35.3649	166
chr7	79465720	79466965	Peak_1204	395	.	5.96913	39.5984	35.3604	750
chr2	3512367	3513328	Peak_1205	395	.	6.90595	39.5437	35.307	555
chr6	57702574	57703460	Peak_1206	395	.	7.34319	39.5347	35.2983	508
chr10	80676212	80676801	Peak_1207	395	.	5.95686	39.5279	35.2917	288
chr5	108131938	108133214	Peak_1208	395	.	7.11197	39.5175	35.2817	746
chr17	67988856	67989494	Peak_1209	395	.	7.45798	39.514	35.2784	298
chr15	76461335	76462468	Peak_1210	394	.	5.32382	39.4828	35.2482	304
chr7	44496085	44496933	Peak_1211	394	.	6.25471	39.4824	35.2479	353
chr1	138856163	138856908	Peak_1212	394	.	7.82865	39.4535	35.2199	414
chr12	8640750	8641178	Peak_1213	394	.	7.82865	39.4535	35.2199	311
chr15	23452050	23452715	Peak_1214	394	.	7.82865	39.4535	35.2199	295
chrX	12761738	12762593	Peak_1215	394	.	7.82865	39.4535	35.2199	294
chr15	58822788	58824102	Peak_1216	394	.	6.68667	39.442	35.2096	961
chr15	38300577	38301418	Peak_1217	394	.	5.16129	39.4404	35.2082	522
chr11	11808658	11809485	Peak_1218	394	.	7.20276	39.4288	35.1967	403
chr10	58322798	58323942	Peak_1219	394	.	6.40823	39.4099	35.1784	758
chr5	76950904	76952057	Peak_1220	394	.	6.40823	39.4099	35.1784	433
chr4	42999626	43000968	Peak_1221	394	.	6.67808	39.4008	35.1698	1034
chr13	64432124	64432964	Peak_1222	393	.	6.49087	39.3848	35.1542	434
chr18	42274901	42275809	Peak_1223	393	.	7.4229	39.3709	35.1407	450
chr10	128411163	128412059	Peak_1224	393	.	6.07577	39.3635	35.1335	358
chr8	72239639	72240652	Peak_1225	393	.	7.67093	39.3584	35.1287	443
chr7	79272642	79273542	Peak_1226	393	.	6.14934	39.3442	35.115	498
chr3	96245943	96246848	Peak_1227	393	.	6.1426	39.3075	35.0791	527
chr12	73476391	73477168	Peak_1228	393	.	6.47511	39.3057	35.0775	139
chr4	32569080	32570614	Peak_1229	393	.	6.47511	39.3057	35.0775	1045
chr5	77301201	77301919	Peak_1230	392	.	7.17092	39.2922	35.0644	511
chr3	96238910	96239823	Peak_1231	392	.	5.91434	39.2824	35.0548	435
chr12	54729271	54730303	Peak_1232	392	.	5.83942	39.2544	35.0277	382
chr16	64851378	64852763	Peak_1233	392	.	7.05098	39.2499	35.0232	399
chr7	110108922	110109640	Peak_1234	392	.	6.84068	39.2441	35.0177	349
chr4	88094292	88094972	Peak_1235	392	.	7.38814	39.2285	35.0025	347
chr19	43674595	43675746	Peak_1236	392	.	6.20561	39.2202	34.9943	813
chr18	73815116	73816041	Peak_1237	392	.	7.14985	39.2016	34.9765	391
chr9	98985905	98986887	Peak_1238	392	.	7.14985	39.2016	34.9765	301
chr13	29985889	29986748	Peak_1239	391	.	5.82781	39.1858	34.9614	482
chr1	150392649	150393698	Peak_1240	391	.	6.19866	39.1829	34.9586	668
chr13	17804627	17805769	Peak_1241	391	.	6.36292	39.1775	34.9533	691
chr11	22286695	22287692	Peak_1242	391	.	7.25441	39.1628	34.9389	517
chr8	71272061	71273011	Peak_1243	391	.	6.11576	39.1609	34.9372	485
chr10	85184655	85185785	Peak_1244	391	.	6.72196	39.1521	34.9289	461
chr11	87448279	87449295	Peak_1245	391	.	6.19172	39.1457	34.9228	361
chr8	124721690	124722486	Peak_1246	391	.	7.24346	39.1167	34.8945	460
chr11	106272144	106273215	Peak_1247	391	.	6.61858	39.1143	34.8923	796
chr17	53478634	53480044	Peak_1248	391	.	6.43604	39.1091	34.8874	460
chr1	106171267	106171978	Peak_1249	391	.	6.1848	39.1086	34.887	412
chr10	61277920	61278464	Peak_1250	391	.	5.88434	39.1084	34.8868	196
chr4	129189543	129190182	Peak_1251	390	.	6.90926	39.0902	34.8688	326
chr4	47473980	47474972	Peak_1252	390	.	6.61017	39.0736	34.8528	396
chr6	145210634	145211515	Peak_1253	390	.	7.23255	39.0707	34.8501	338
chr5	115157881	115158895	Peak_1254	390	.	6.25715	39.0627	34.8426	607
chr6	31099993	31101084	Peak_1255	390	.	6.34051	39.062	34.8419	461
chr17	31790264	31791165	Peak_1256	390	.	5.67286	39.0556	34.8357	712
chr11	3127860	3128712	Peak_1257	390	.	3.20856	39.0427	34.8229	272
chr10	86705254	86706410	Peak_1258	390	.	6.42055	39.0309	34.8116	497
chr16	31598442	31599295	Peak_1259	390	.	6.33307	39.0237	34.8046	527
chr15	77306316	77307289	Peak_1260	389	.	6.49671	38.9678	34.7504	629
chr2	60688722	60689466	Peak_1261	389	.	6.77664	38.9479	34.7311	361
chr1	155972849	155974152	Peak_1262	389	.	7.31959	38.9463	34.7297	553
chr18	14682500	14683388	Peak_1263	389	.	6.98113	38.9413	34.7249	551
chr3	107696233	107696872	Peak_1264	389	.	6.98113	38.9413	34.7249	325
chr4	64324143	64325013	Peak_1265	389	.	6.98113	38.9413	34.7249	443
chr8	121901849	121902537	Peak_1266	389	.	5.58796	38.9223	34.7064	122
chr4	127076953	127077621	Peak_1267	389	.	7.68796	38.9169	34.7011	351
chr6	91619649	91620768	Peak_1268	389	.	5.24183	38.9135	34.6978	486
chr11	74723559	74724796	Peak_1269	389	.	6.76759	38.9059	34.6906	869
chr14	54686047	54687090	Peak_1270	389	.	6.66955	38.904	34.6888	677
chr1	86582177	86582959	Peak_1271	389	.	6.66955	38.904	34.6888	653
chr10	81496114	81496896	Peak_1272	388	.	6.48072	38.8885	34.6738	462
chr6	17353869	17354509	Peak_1273	388	.	7.07707	38.8871	34.6726	274
chr1	171063868	171066335	Peak_1274	388	.	3.69286	38.8861	34.6717	916
chr10	61475511	61476709	Peak_1275	388	.	6.96143	38.8539	34.6406	292
chrX	170018425	170019935	Peak_1276	388	.	3.70991	38.8527	34.6395	923
chr2	122681227	122682417	Peak_1277	388	.	6.21448	38.8375	34.6247	818
chr11	70668376	70669359	Peak_1278	388	.	5.90659	38.8256	34.6133	313
chr4	129742183	129742922	Peak_1279	388	.	6.74956	38.8221	34.6099	379
chr4	32179636	32180278	Peak_1280	388	.	6.65227	38.8218	34.6098	197
chr7	140111694	140112538	Peak_1281	388	.	6.95162	38.8103	34.5986	333
chr18	57167335	57168298	Peak_1282	388	.	6.46481	38.8095	34.5978	300
chr11	20542639	20543676	Peak_1283	387	.	5.90051	38.7907	34.5797	190
chr18	73571876	73573031	Peak_1284	387	.	5.9733	38.7906	34.5795	401
chr15	62079169	62079835	Peak_1285	387	.	6.84307	38.7899	34.5789	432
chr2	121413331	121414234	Peak_1286	387	.	6.84307	38.7899	34.5789	371
chr3	123508075	123509113	Peak_1287	387	.	6.64366	38.7809	34.5701	380
chr11	106788395	106789444	Peak_1288	387	.	6.74058	38.7803	34.5696	500
chr16	96145154	96145763	Peak_1289	387	.	6.74058	38.7803	34.5696	246
chr8	84191709	84192859	Peak_1290	387	.	6.36689	38.7589	34.5489	569
chr6	29347680	29348440	Peak_1291	387	.	7.38786	38.7342	34.525	416
chr7	145105990	145106784	Peak_1292	387	.	5.43542	38.7184	34.5098	348
chr13	23683749	23684388	Peak_1293	387	.	7.26343	38.7137	34.5052	270
chr12	110797723	110798541	Peak_1294	387	.	5.74788	38.7108	34.5023	462
chr12	86786860	86787773	Peak_1295	386	.	6.18634	38.6884	34.4808	298
chr1	171502272	171503867	Peak_1296	386	.	5.37143	38.6761	34.469	885
chr17	35916084	35917071	Peak_1297	386	.	6.5272	38.6706	34.4635	637
chr10	30618057	30618752	Peak_1298	386	.	7.2523	38.6675	34.4605	168
chr1	177623301	177624005	Peak_1299	386	.	7.02599	38.6649	34.4581	347
chr16	4963952	4964856	Peak_1300	386	.	6.61796	38.6583	34.4517	342
chr19	55244607	55245421	Peak_1301	386	.	6.71378	38.6553	34.4488	288
chr4	136117011	136117607	Peak_1302	386	.	6.71378	38.6553	34.4488	337
chr9	102631828	102632588	Peak_1303	386	.	5.94822	38.6492	34.443	355
chr3	36475380	36476090	Peak_1304	386	.	6.91266	38.6367	34.4307	482
chr9	67463251	67463970	Peak_1305	386	.	7.01586	38.6208	34.4151	399
chr16	15637036	15638129	Peak_1306	386	.	6.80581	38.6199	34.4143	327
chr3	51092027	51092842	Peak_1307	386	.	6.80581	38.6199	34.4143	352
chr10	85639595	85640194	Peak_1308	386	.	6.7049	38.6138	34.4085	279
chr15	76511546	76512313	Peak_1309	386	.	6.42538	38.613	34.4078	371
chr2	29716491	29717307	Peak_1310	386	.	6.25241	38.6054	34.4004	476
chr11	3141150	3142883	Peak_1311	386	.	3.01768	38.6025	34.3977	1138
chr7	28810245	28810999	Peak_1312	385	.	5.93575	38.5788	34.3744	467
chr1	177983015	177984043	Peak_1313	385	.	6.79656	38.5776	34.3732	299
chr17	71001772	71002990	Peak_1314	385	.	6.16541	38.5771	34.3729	723
chr19	34119040	34120552	Peak_1315	385	.	6.60094	38.577	34.3728	1163
chr2	6350061	6350665	Peak_1316	385	.	6.60094	38.577	34.3728	335
chr19	45363381	45364330	Peak_1317	385	.	7.00576	38.5767	34.3725	183
chr3	5575808	5576747	Peak_1318	385	.	7.11462	38.5703	34.3667	396
chr8	4165720	4166556	Peak_1319	385	.	5.79035	38.559	34.3557	711
chr1	131526731	131528126	Peak_1320	385	.	5.52688	38.5368	34.3338	789
chr3	32510206	32510963	Peak_1321	385	.	6.59247	38.5364	34.3334	404
chr3	131564467	131565235	Peak_1322	385	.	6.78733	38.5354	34.3325	125
chr5	145204038	145204726	Peak_1323	385	.	6.78733	38.5354	34.3325	335
chr10	59322950	59323869	Peak_1324	385	.	7.58505	38.5198	34.3179	455
chr13	50050800	50051827	Peak_1325	385	.	7.71353	38.5059	34.3043	307
chr13	78809573	78810134	Peak_1326	385	.	7.71353	38.5059	34.3043	224
chr3	62159005	62159428	Peak_1327	385	.	7.71353	38.5059	34.3043	118
chr4	156356731	156357984	Peak_1328	385	.	7.71353	38.5059	34.3043	168
chr7	7277471	7278530	Peak_1329	385	.	7.71353	38.5059	34.3043	779
chr11	88524642	88525272	Peak_1330	384	.	6.58401	38.4959	34.2954	306
chr17	17837831	17838678	Peak_1331	384	.	6.58401	38.4959	34.2954	197
chr8	73353231	73354071	Peak_1332	384	.	6.58401	38.4959	34.2954	467
chr17	14978427	14979050	Peak_1333	384	.	6.77813	38.4932	34.2929	324
chr13	55444647	55445694	Peak_1334	384	.	6.23077	38.4925	34.2924	563
chr11	109425225	109426472	Peak_1335	384	.	6.31413	38.4899	34.2898	522
chr19	43524330	43525041	Peak_1336	384	.	7.0936	38.4804	34.2807	368
chr9	101501022	101501464	Peak_1337	384	.	7.44738	38.4785	34.2789	328
chr11	69880651	69881658	Peak_1338	384	.	5.64184	38.4688	34.2693	577
chr6	113696621	113697481	Peak_1339	384	.	6.39417	38.4569	34.2577	327
chr15	44618736	44619866	Peak_1340	384	.	6.76895	38.4511	34.2522	294
chr1	183113402	183114013	Peak_1341	384	.	6.97563	38.4448	34.2461	469
chr14	48446017	48446687	Peak_1342	384	.	7.08313	38.4356	34.2372	335
chr7	28766201	28766830	Peak_1343	384	.	7.08313	38.4356	34.2372	329
chr2	35200677	35201507	Peak_1344	384	.	7.43535	38.4306	34.2323	343
chr9	56223702	56224029	Peak_1345	384	.	7.43535	38.4306	34.2323	95
chr13	90088841	90090070	Peak_1346	384	.	7.69231	38.4256	34.2275	870
chr6	71440238	71441479	Peak_1347	383	.	6.13084	38.3927	34.1956	357
chr19	21652717	21653716	Peak_1348	383	.	6.37868	38.3792	34.1826	368
chr8	71637236	71638003	Peak_1349	383	.	6.29178	38.3754	34.1791	317
chr17	5138626	5139222	Peak_1350	383	.	7.06229	38.3463	34.1507	319
chr7	6362212	6363599	Peak_1351	383	.	6.11712	38.3194	34.1247	522
chr1	64690304	64691380	Peak_1352	383	.	6.94577	38.3137	34.1191	407
chr2	34771534	34772206	Peak_1353	383	.	6.94577	38.3137	34.1191	326
chr5	135962324	135963053	Peak_1354	383	.	6.19503	38.3054	34.1112	456
chr3	37419169	37420614	Peak_1355	383	.	6.36327	38.3018	34.1077	793
chr13	23298506	23299564	Peak_1356	383	.	7.05191	38.3017	34.1077	514
chr6	114888866	114889431	Peak_1357	382	.	6.27697	38.2994	34.1056	230
chr8	73353231	73354071	Peak_1358	382	.	6.54206	38.2943	34.1006	278
chr11	29373273	29374141	Peak_1359	382	.	6.83603	38.293	34.0995	382
chr9	7836537	7837497	Peak_1360	382	.	7.65277	38.2754	34.0825	609
chr12	40445577	40446334	Peak_1361	382	.	6.44628	38.2739	34.081	443
chr3	135437941	135439437	Peak_1362	382	.	6.18793	38.2682	34.0755	341
chr15	83148984	83150161	Peak_1363	382	.	6.35559	38.2632	34.0706	695
chr17	3557193	3558291	Peak_1364	382	.	7.04157	38.2572	34.0648	593
chr11	69062304	69063242	Peak_1365	382	.	5.73879	38.2549	34.0627	517
chr10	95514635	95515465	Peak_1366	382	.	6.53373	38.2541	34.062	377
chr14	61172472	61173550	Peak_1367	382	.	5.9469	38.2275	34.0359	318
chr14	47371648	47372251	Peak_1368	382	.	6.26223	38.2236	34.0324	334
chr16	52031082	52032203	Peak_1369	382	.	6.52542	38.2141	34.023	141
chr11	103685032	103685760	Peak_1370	382	.	6.09665	38.2097	34.0188	389
chr2	152535778	152536376	Peak_1371	382	.	6.71441	38.2001	34.0094	263
chr4	129334758	129335704	Peak_1372	382	.	6.71441	38.2001	34.0094	600
chr11	84179170	84179807	Peak_1373	381	.	6.43034	38.1953	34.0048	325
chr5	20881764	20882766	Peak_1374	381	.	6.17378	38.1938	34.0035	486
chr2	181918454	181918839	Peak_1375	381	.	5.72745	38.1878	33.9976	266
chr4	132922247	132923199	Peak_1377	381	.	6.80773	38.1654	33.9759	451
chr15	67405079	67405864	Peak_1378	381	.	6.6087	38.1616	33.9722	313
chr17	46751867	46752531	Peak_1379	381	.	6.6087	38.1616	33.9722	324
chr10	81544897	81545757	Peak_1380	381	.	6.01014	38.1611	33.9718	523
chr9	124256256	124257931	Peak_1381	381	.	5.86207	38.1604	33.9711	1531
chr2	60688722	60689466	Peak_1382	381	.	6.70541	38.1585	33.9692	500
chr10	86778202	86779301	Peak_1383	381	.	6.16673	38.1568	33.9677	452
chr4	48042872	48043698	Peak_1384	381	.	5.40541	38.1413	33.9528	502
chr9	21546044	21547246	Peak_1385	381	.	6.08309	38.1368	33.9484	452
chr3	19627862	19629361	Peak_1386	381	.	5.34636	38.1323	33.944	1156
chr3	37875145	37875921	Peak_1387	381	.	7.01071	38.1243	33.9363	595
chr12	91848688	91849480	Peak_1388	381	.	7.12136	38.1194	33.9317	476
chr17	25985438	25986339	Peak_1389	381	.	6.24025	38.1103	33.923	365
chr14	118566063	118566839	Peak_1390	380	.	6.89655	38.0967	33.9098	279
chr12	33181815	33182538	Peak_1391	380	.	6.50063	38.0943	33.9075	339
chr10	44268176	44268760	Peak_1392	380	.	6.78899	38.0807	33.8942	289
chr13	41366949	41367659	Peak_1393	380	.	7.2165	38.0338	33.8491	328
chr4	143278120	143279042	Peak_1394	380	.	6.48421	38.0147	33.8307	569
chr1	180850457	180851360	Peak_1395	379	.	6.66963	37.9928	33.8095	487
chr6	122308447	122309081	Peak_1396	379	.	6.66963	37.9928	33.8095	449
chr13	21233760	21234595	Peak_1397	379	.	7.44797	37.9848	33.8019	314
chr19	21271487	21273039	Peak_1398	379	.	6.38298	37.961	33.7786	804
chr13	45469671	45470471	Peak_1399	379	.	6.56588	37.9588	33.7766	319
chr2	130664021	130664721	Peak_1400	379	.	6.56588	37.9588	33.7766	311
chr8	4677303	4678738	Peak_1401	379	.	6.66075	37.9516	33.77	689
chr2	18392189	18393032	Peak_1402	379	.	7.43576	37.9368	33.7557	571
chr5	33651976	33653013	Peak_1403	379	.	6.37515	37.9221	33.7415	383
chr13	23285107	23286080	Peak_1404	379	.	6.55738	37.9184	33.7379	546
chr14	34310174	34311003	Peak_1405	379	.	6.55738	37.9184	33.7379	549
chr10	59909349	59909904	Peak_1406	379	.	5.96479	37.9119	33.7318	184
chr6	51469731	51470766	Peak_1407	379	.	6.65189	37.9104	33.7304	276
chr16	58727577	58728602	Peak_1408	378	.	6.84803	37.8817	33.7025	403
chrX	169996904	169998470	Peak_1409	378	.	2.96969	37.8734	33.6946	1137
chr18	57266471	57267514	Peak_1410	378	.	6.64305	37.8693	33.6906	695
chr7	45366986	45367782	Peak_1411	378	.	6.18956	37.848	33.67	493
chr11	96829443	96830547	Peak_1412	378	.	6.35956	37.8446	33.6668	731
chr4	137200383	137201292	Peak_1413	378	.	6.35956	37.8446	33.6668	186
chr19	40995848	40996397	Peak_1414	378	.	6.73339	37.8284	33.651	264
chr7	28981535	28982489	Peak_1415	378	.	6.63423	37.8283	33.651	288
chr12	85959851	85960541	Peak_1416	378	.	6.44351	37.817	33.6399	312
chr13	113550793	113551511	Peak_1417	378	.	6.44351	37.817	33.6399	414
chr19	55720088	55720963	Peak_1418	378	.	6.35179	37.806	33.6293	308
chr6	136827672	136828553	Peak_1419	378	.	7.16113	37.8049	33.6284	584
chr8	81014612	81015440	Peak_1420	377	.	6.82881	37.7962	33.62	515
chr9	13826642	13828312	Peak_1421	377	.	5.79611	37.7826	33.6069	805
chr4	16162980	16164343	Peak_1422	377	.	6.43544	37.7776	33.602	713
chr9	57971636	57972605	Peak_1423	377	.	5.86592	37.773	33.5975	755
chr3	37128241	37128887	Peak_1424	377	.	7.03667	37.7609	33.5857	314
chr6	70844086	70844878	Peak_1425	377	.	6.81924	37.7535	33.5787	373
chr9	66795084	66796176	Peak_1426	377	.	6.42738	37.7383	33.564	558
chr6	117879105	117880060	Peak_1427	377	.	6.51522	37.7176	33.5437	413
chr6	56714564	56715511	Peak_1428	377	.	7.02623	37.7165	33.5427	311
chr16	11066030	11067024	Peak_1429	377	.	6.08336	37.7159	33.5421	376
chr16	56717015	56717960	Peak_1430	377	.	7.13921	37.7139	33.5403	538
chr6	124828661	124829722	Peak_1431	376	.	5.77838	37.6805	33.5079	768
chr2	103073181	103074073	Peak_1432	376	.	6.69683	37.6616	33.4898	510
chr1	126817461	126818271	Peak_1433	376	.	6.7907	37.6261	33.4552	111
chr7	6362212	6363599	Peak_1434	376	.	6.06287	37.6068	33.4365	735
chr5	86064991	86066141	Peak_1435	376	.	7.35135	37.6033	33.4331	598
chr12	3309599	3310599	Peak_1436	375	.	6.58183	37.5835	33.414	359
chr18	32444772	32445524	Peak_1437	375	.	6.39535	37.5818	33.4124	304
chr7	46350108	46350670	Peak_1438	375	.	5.76076	37.5789	33.4095	269
chr7	120917334	120918113	Peak_1439	375	.	6.6787	37.5786	33.4093	427
chr9	44233631	44234430	Peak_1440	375	.	6.6787	37.5786	33.4093	518
chr17	26583952	26585131	Peak_1441	375	.	6.05607	37.5706	33.4015	754
chr4	25281462	25282084	Peak_1442	375	.	7.5984	37.5647	33.3958	334
chr10	128082889	128083385	Peak_1443	375	.	6.7718	37.5416	33.3743	322
chr7	100706039	100707143	Peak_1444	375	.	6.98475	37.5396	33.3724	473
chr14	73441667	73442347	Peak_1445	375	.	7.46102	37.5393	33.3723	433
chr11	90248941	90249919	Peak_1446	375	.	6.66967	37.5372	33.3703	394
chr1	86186638	86187256	Peak_1447	375	.	6.66967	37.5372	33.3703	285
chr2	119046463	119047539	Peak_1448	375	.	7.09579	37.5331	33.3664	657
chr10	82858659	82859492	Peak_1449	375	.	5.89489	37.5249	33.3584	420
chr14	54253679	54254481	Peak_1450	375	.	6.47359	37.5183	33.3519	355
chr11	26593133	26594088	Peak_1451	375	.	6.87023	37.5136	33.3474	599
chr1	183113402	183114013	Peak_1452	375	.	6.87023	37.5136	33.3474	269
chr10	120716953	120717662	Peak_1453	374	.	6.76239	37.4994	33.3335	429
chr1	87550891	87551639	Peak_1454	374	.	6.66067	37.4959	33.3304	385
chr17	4767868	4768565	Peak_1455	374	.	7.20251	37.4923	33.327	410
chr1	88474397	88475083	Peak_1456	374	.	5.88861	37.49	33.3249	345
chr9	104001886	104003203	Peak_1457	374	.	6.55594	37.4621	33.2977	504
chr1	160194854	160195605	Peak_1458	374	.	7.31576	37.4619	33.2977	363
chr19	36207667	36208375	Peak_1459	374	.	7.31576	37.4619	33.2977	426
chr11	69672217	69672745	Peak_1460	374	.	6.75301	37.4573	33.2933	214
chr12	116280632	116281574	Peak_1461	374	.	6.02903	37.4261	33.2632	347
chr17	24527652	24528327	Peak_1462	374	.	6.02903	37.4261	33.2632	320
chr15	28133168	28133803	Peak_1463	374	.	6.74365	37.4153	33.2527	282
chr11	20896208	20896923	Peak_1464	374	.	6.10454	37.4046	33.2424	447
chr3	98355501	98356208	Peak_1465	373	.	6.6338	37.3725	33.2114	462
chr9	21615680	21616299	Peak_1466	373	.	6.6338	37.3725	33.2114	293
chr2	119173953	119174622	Peak_1467	373	.	5.65603	37.3663	33.2054	126
chr11	98809456	98810188	Peak_1468	373	.	7.16883	37.3547	33.1943	365
chr11	100939129	100939943	Peak_1469	373	.	7.0529	37.3537	33.1933	418
chr12	59219085	59220216	Peak_1470	373	.	6.83112	37.342	33.1822	827
chr11	65365710	65366443	Peak_1471	373	.	6.4325	37.3207	33.1614	413
chr16	55934219	55934975	Peak_1472	373	.	7.15768	37.3091	33.1503	369
chr5	64112263	64112885	Peak_1473	373	.	7.15768	37.3091	33.1503	291
chr17	72970626	72971304	Peak_1474	373	.	6.25251	37.3088	33.1502	210
chr6	51469731	51470766	Peak_1475	372	.	6.616	37.2905	33.1323	440
chr8	13105147	13106551	Peak_1476	372	.	6.16225	37.279	33.1211	558
chr3	90432937	90433939	Peak_1477	372	.	6.92345	37.2767	33.119	733
chr9	7763459	7764817	Peak_1478	372	.	6.91334	37.2332	33.0768	392
chr4	58401997	58402519	Peak_1479	372	.	7.2572	37.2281	33.0719	261
chr4	59256005	59256594	Peak_1480	372	.	6.50477	37.221	33.065	282
chr3	32396768	32397938	Peak_1481	372	.	6.80208	37.2141	33.0582	313
chr1	151428067	151429147	Peak_1482	372	.	7.37479	37.2038	33.0485	378
chr18	80150956	80151999	Peak_1483	371	.	6.23003	37.1955	33.0404	786
chr11	3153602	3154411	Peak_1484	371	.	4.02532	37.1922	33.0372	258
chr1	174640756	174641396	Peak_1485	371	.	7.12442	37.1726	33.0182	480
chr10	75211837	75212667	Peak_1486	371	.	6.79245	37.1716	33.0172	503
chr5	27791010	27792014	Peak_1487	371	.	6.79245	37.1716	33.0172	676
chr11	3146101	3146600	Peak_1488	371	.	3.3029	37.1571	33.0033	307
chr13	55362329	55363217	Peak_1489	371	.	6.8932	37.1464	32.9927	497
chr15	93744176	93744931	Peak_1490	371	.	6.8932	37.1464	32.9927	285
chr7	16923772	16924686	Peak_1491	371	.	5.82661	37.1437	32.9901	347
chr2	32679921	32680673	Peak_1492	371	.	5.97566	37.1396	32.9862	355
chr3	75556342	75557661	Peak_1493	371	.	6.13354	37.1309	32.9777	641
chr13	64153012	64153695	Peak_1494	371	.	6.04915	37.1132	32.9605	414
chr4	48124527	48125400	Peak_1495	371	.	7.35052	37.1088	32.9563	375
chr8	85299194	85300049	Peak_1496	370	.	7.10242	37.0821	32.9306	410
chr18	65430392	65431469	Peak_1497	370	.	6.66971	37.0817	32.9303	330
chr12	110702878	110703663	Peak_1498	370	.	6.29342	37.0797	32.9284	380
chr9	106476393	106477389	Peak_1499	370	.	5.67423	37.0763	32.9251	686
chr16	11134316	11135124	Peak_1500	370	.	6.4711	37.0616	32.9107	501
chr16	4077511	4078131	Peak_1501	370	.	6.87319	37.0599	32.9092	309
chr9	37207863	37208603	Peak_1502	370	.	6.87319	37.0599	32.9092	320
chr15	38470312	38471393	Peak_1503	370	.	4.93206	37.0523	32.9018	697
chr8	116920928	116922214	Peak_1504	370	.	6.20032	37.0452	32.8949	526
chr5	146832603	146833409	Peak_1505	370	.	6.97906	37.043	32.8929	518
chr10	79681596	79682287	Peak_1506	370	.	5.95588	37.033	32.8833	390
chr8	11557936	11558585	Peak_1507	370	.	5.18106	37.0256	32.876	341
chr15	75747813	75748851	Peak_1508	370	.	6.11219	37.0204	32.871	566
chr5	140830087	140830842	Peak_1509	370	.	6.86322	37.0168	32.8674	430
chr11	75461063	75461737	Peak_1510	370	.	4.66368	37.0136	32.8644	321
chr8	120563355	120564819	Peak_1511	370	.	5.12541	37.0091	32.86	1008
chr19	6979547	6980629	Peak_1512	370	.	4.74639	37.0083	32.8591	351
chr1	162792457	162793144	Peak_1513	370	.	6.75422	37.0024	32.8537	303
chr12	36156481	36157241	Peak_1514	370	.	6.75422	37.0024	32.8537	368
chr14	33446842	33447535	Peak_1515	369	.	7.19958	36.9967	32.8483	359
chr7	38084755	38085483	Peak_1516	369	.	6.45439	36.9823	32.8341	235
chr5	142920665	142921335	Peak_1517	369	.	6.85328	36.9737	32.8257	321
chr8	71610679	71611465	Peak_1518	369	.	6.54578	36.9654	32.8176	403
chr2	155517782	155518361	Peak_1519	369	.	6.95825	36.955	32.8077	208
chr11	5016168	5016897	Peak_1520	369	.	6.17822	36.9331	32.7864	265
chr8	70538807	70539748	Peak_1521	369	.	5.86133	36.9288	32.7824	530
chr5	115652683	115653358	Peak_1522	369	.	6.26271	36.9273	32.7808	516
chr5	20701572	20702593	Peak_1523	369	.	6.5371	36.925	32.7787	320
chr9	22002353	22003203	Peak_1524	369	.	6.5371	36.925	32.7787	505
chr14	79426207	79426953	Peak_1525	369	.	7.17678	36.9048	32.7591	333
chr13	23285107	23286080	Peak_1526	369	.	6.43777	36.9032	32.7576	330
chr10	105841013	105841782	Peak_1527	369	.	7.42407	36.9011	32.7557	115
chr15	62079169	62079835	Peak_1528	368	.	6.62432	36.8756	32.7309	268
chr13	74529183	74530732	Peak_1529	368	.	6.93756	36.8673	32.7229	1413
chr5	37699815	37700471	Peak_1530	368	.	6.42949	36.8638	32.7195	361
chr7	140036011	140037038	Peak_1531	368	.	5.92322	36.8564	32.7124	670
chr7	113206962	113207864	Peak_1532	368	.	6.33597	36.8529	32.7091	384
chr5	129941225	129942345	Peak_1533	368	.	6.24746	36.8514	32.7076	553
chr7	44304582	44305642	Peak_1534	368	.	5.50459	36.8482	32.7046	865
chr7	27486709	27487504	Peak_1535	368	.	5.38089	36.8454	32.7018	263
chr3	97767476	97768405	Peak_1537	368	.	6.61531	36.8346	32.6915	559
chr8	26118709	26119786	Peak_1538	368	.	6.42123	36.8244	32.6817	755
chr9	35421078	35422010	Peak_1539	367	.	6.413	36.7851	32.6436	329
chr4	105979307	105979986	Peak_1540	367	.	6.917	36.7799	32.6387	332
chr9	4375939	4376879	Peak_1541	367	.	7.26681	36.7796	32.6384	512
chr2	163800775	163801894	Peak_1542	367	.	6.50264	36.7644	32.6236	284
chr9	113930548	113931182	Peak_1543	367	.	6.14173	36.7473	32.607	469
chr4	31642109	31643411	Peak_1544	367	.	6.58845	36.7119	32.5729	778
chr1	167242077	167242682	Peak_1545	367	.	6.39659	36.7067	32.568	308
chr17	87350539	87351339	Peak_1546	367	.	6.39659	36.7067	32.568	319
chr3	106721426	106722440	Peak_1547	366	.	7.24324	36.6864	32.5482	465
chr12	87266037	87267220	Peak_1548	366	.	6.57954	36.6712	32.5335	645
chr7	123369570	123370479	Peak_1549	366	.	5.96125	36.6468	32.5098	550
chr15	102670745	102671488	Peak_1550	366	.	5.88449	36.646	32.509	326
chr8	72421186	72422103	Peak_1551	366	.	6.47702	36.6446	32.5077	343
chr9	109832258	109833113	Peak_1552	366	.	6.99442	36.6348	32.4982	472
chr16	18533145	18533378	Peak_1553	366	.	7.48327	36.63	32.4937	115
chr2	137715793	137716390	Peak_1554	366	.	7.48327	36.63	32.4937	296
chr2	48948925	48949617	Peak_1555	366	.	7.48327	36.63	32.4937	307
chr2	75642924	75643727	Peak_1556	366	.	7.48327	36.63	32.4937	337
chr4	156356731	156357984	Peak_1557	366	.	7.48327	36.63	32.4937	235
chr8	45975080	45975760	Peak_1558	366	.	7.48327	36.63	32.4937	364
chr19	3912468	3913254	Peak_1559	366	.	6.20217	36.6252	32.4902	365
chr19	3912468	3913254	Peak_1560	366	.	6.20217	36.6252	32.4902	492
chr4	11007308	11008436	Peak_1561	366	.	6.28879	36.6223	32.4874	561
chr2	25983133	25983934	Peak_1562	366	.	5.87808	36.6111	32.4766	300
chr17	15041198	15041920	Peak_1563	366	.	6.46853	36.6048	32.4706	299
chr11	118752187	118752927	Peak_1564	365	.	6.11285	36.5997	32.4656	462
chr15	34412201	34413072	Peak_1565	365	.	6.11285	36.5997	32.4656	553
chr19	53008091	53008870	Peak_1566	365	.	6.11285	36.5997	32.4656	393
chr7	145221878	145222719	Peak_1567	365	.	6.11285	36.5997	32.4656	446
chr2	156180102	156180728	Peak_1568	365	.	7.21983	36.5936	32.4597	321
chr10	17347633	17348448	Peak_1569	365	.	6.98381	36.5906	32.4568	367
chr8	72570621	72571772	Peak_1570	365	.	6.37213	36.5896	32.4561	199
chr8	85299194	85300049	Peak_1571	365	.	7.09812	36.586	32.4527	630
chr7	58398903	58399637	Peak_1572	365	.	6.86611	36.563	32.4303	292
chr6	113326378	113327522	Peak_1573	365	.	6.10568	36.563	32.4303	559
chr9	64564110	64564786	Peak_1574	365	.	6.55296	36.5494	32.4173	264
chr6	134919952	134920778	Peak_1575	365	.	6.75547	36.5476	32.4155	435
chr8	41374329	41375142	Peak_1576	365	.	7.20818	36.5474	32.4155	407
chr7	45395136	45396166	Peak_1577	365	.	7.08702	36.5408	32.4095	778
chr7	45017158	45018045	Peak_1578	365	.	5.10849	36.5318	32.4006	598
chr3	5575808	5576747	Peak_1579	365	.	6.85602	36.5199	32.389	587
chr13	23432527	23433145	Peak_1580	365	.	6.35593	36.5118	32.3811	252
chr12	8921379	8922372	Peak_1581	365	.	6.26546	36.5078	32.3775	903
chr4	156109463	156110331	Peak_1582	365	.	6.74584	36.5054	32.3752	538
chr8	123042162	123042958	Peak_1583	365	.	6.74584	36.5054	32.3752	283
chr4	148140094	148140950	Peak_1584	365	.	6.64207	36.5021	32.3721	347
chr13	5837144	5838000	Peak_1585	364	.	7.07596	36.4958	32.3659	412
chr8	121901849	121902537	Peak_1586	364	.	5.38391	36.4855	32.3559	314
chr5	139149336	139150522	Peak_1587	364	.	6.17235	36.4755	32.346	677
chr8	83972483	83973298	Peak_1588	364	.	6.34786	36.473	32.3437	252
chr11	69995370	69995830	Peak_1589	364	.	5.92812	36.4697	32.3406	140
chr15	27418483	27419169	Peak_1590	364	.	6.73624	36.4633	32.3343	353
chr7	25680598	25681109	Peak_1591	364	.	6.63289	36.4609	32.332	188
chr11	115071651	115072435	Peak_1592	364	.	6.08424	36.453	32.3245	511
chr13	22050646	22051474	Peak_1593	364	.	6.43478	36.4463	32.3179	143
chr5	77309790	77310771	Peak_1594	364	.	6.83594	36.4338	32.3058	402
chr19	21271487	21273039	Peak_1595	364	.	6.25	36.4318	32.3039	583
chr13	98814986	98815782	Peak_1596	364	.	6.72667	36.4213	32.2937	402
chr11	16591354	16592337	Peak_1597	364	.	6.94165	36.4144	32.2871	290
chr1	43933551	43934376	Peak_1598	364	.	6.94165	36.4144	32.2871	365
chr7	111121966	111123148	Peak_1599	364	.	6.94165	36.4144	32.2871	749
chr19	6921566	6922423	Peak_1600	364	.	5.83994	36.4027	32.276	524
chr1	74397108	74397823	Peak_1601	363	.	6.33179	36.3956	32.269	471
chr18	67984199	67984975	Peak_1602	363	.	6.2423	36.3939	32.2673	400
chr11	115412699	115414028	Peak_1603	363	.	5.62437	36.3897	32.2634	316
chr12	111537660	111538899	Peak_1604	363	.	6.51786	36.388	32.2617	501
chr13	74316847	74317580	Peak_1605	363	.	7.28879	36.3783	32.2523	459
chr15	75616137	75616983	Peak_1606	363	.	6.41804	36.3674	32.2417	541
chr4	32569080	32570614	Peak_1607	363	.	6.23462	36.3561	32.2308	1245
chr12	40222328	40223687	Peak_1608	363	.	6.06296	36.3435	32.2184	1210
chr12	3426364	3427896	Peak_1609	363	.	6.7076	36.3374	32.2125	519
chr2	50249600	50250197	Peak_1610	363	.	7.27674	36.3314	32.2067	380
chr13	85288849	85289822	Peak_1611	363	.	6.92076	36.3268	32.2024	705
chr17	24849784	24850812	Peak_1612	363	.	6.31579	36.3185	32.1942	341
chr1	74332277	74332892	Peak_1613	363	.	6.31579	36.3185	32.1942	362
chr13	95618319	95618796	Peak_1614	363	.	6.22696	36.3183	32.1941	328
chr13	119689956	119690746	Peak_1615	363	.	7.15048	36.3175	32.1934	407
chr18	12168225	12169219	Peak_1616	363	.	6.80603	36.3054	32.1816	511
chr2	167764969	167765833	Peak_1617	362	.	5.82106	36.2992	32.1756	295
chr16	4963952	4964856	Peak_1618	362	.	6.40138	36.2888	32.1655	583
chr5	21055899	21056746	Peak_1619	362	.	6.40138	36.2888	32.1655	369
chr11	5201963	5202899	Peak_1620	362	.	6.21931	36.2805	32.1575	310
chr8	64947002	64947765	Peak_1621	362	.	7.13905	36.2718	32.1489	402
chr1	182520181	182520870	Peak_1622	362	.	5.53566	36.2597	32.1373	174
chr2	71644016	71644500	Peak_1623	362	.	6.58737	36.2558	32.1335	122
chr7	13278383	13279355	Peak_1624	362	.	6.58737	36.2558	32.1335	357
chr18	56925211	56925991	Peak_1625	362	.	6.68865	36.2539	32.1317	387
chr13	64432124	64432964	Peak_1626	362	.	6.21169	36.2428	32.1209	266
chr10	59909349	59909904	Peak_1627	362	.	5.80853	36.2304	32.1088	340
chr17	83514005	83514735	Peak_1628	362	.	7.01031	36.2271	32.1057	601
chr12	17220375	17221067	Peak_1629	362	.	5.88235	36.224	32.1028	382
chr4	135855594	135856454	Peak_1630	362	.	6.78623	36.2201	32.099	520
chr1	134556679	134557337	Peak_1631	362	.	6.57835	36.215	32.0941	331
chr12	4233693	4234642	Peak_1632	362	.	6.57835	36.215	32.0941	365
chr19	8982547	8983708	Peak_1633	362	.	5.16899	36.2145	32.0937	430
chr9	43944988	43945932	Peak_1634	361	.	5.95328	36.1896	32.0694	454
chr7	4812362	4813101	Peak_1635	361	.	6.56934	36.1743	32.0546	356
chr4	43442008	43442632	Peak_1636	361	.	6.19649	36.1677	32.0483	321
chr1	177441483	177442225	Peak_1637	361	.	6.87936	36.1527	32.0337	390
chr12	11265459	11266613	Peak_1638	361	.	6.76655	36.1352	32.0166	445
chr16	21352894	21353470	Peak_1639	361	.	6.76655	36.1352	32.0166	276
chr5	123394187	123394890	Peak_1640	361	.	6.76655	36.1352	32.0166	388
chr2	3283408	3284512	Peak_1641	361	.	6.36833	36.1324	32.0141	378
chr9	44334310	44335072	Peak_1642	361	.	6.18893	36.1302	32.0119	410
chr4	43492757	43493765	Peak_1643	361	.	5.93985	36.1186	32.0008	277
chr17	23924514	23925470	Peak_1644	360	.	6.36012	36.0934	31.9763	362
chr11	53300114	53301010	Peak_1645	360	.	6.55141	36.0931	31.9761	483
chr4	55349476	55350380	Peak_1646	360	.	6.55141	36.0931	31.9761	536
chr14	120910480	120911470	Peak_1647	360	.	6.75676	36.0928	31.9759	428
chr9	69467372	69468029	Peak_1648	360	.	6.26828	36.0885	31.9719	333
chr1	179803405	179804034	Peak_1649	360	.	7.33634	36.0725	31.9562	469
chr4	155780833	155781431	Peak_1650	360	.	5.63667	36.066	31.9499	285
chr12	85473364	85474199	Peak_1651	360	.	6.35193	36.0546	31.9386	474
chr18	53744333	53745194	Peak_1652	360	.	6.54248	36.0526	31.9368	314
chr17	78835057	78835864	Peak_1653	360	.	7.20524	36.0519	31.9363	491
chr11	121236690	121237551	Peak_1654	360	.	6.26043	36.0504	31.9349	345
chr9	111271101	111272323	Peak_1655	360	.	6.26043	36.0504	31.9349	557
chr16	29911138	29911659	Peak_1657	360	.	6.08455	36.0321	31.917	382
chr5	102576712	102577358	Peak_1658	360	.	7.32394	36.0251	31.9103	323
chr7	128461324	128462236	Peak_1659	360	.	6.34376	36.0157	31.9012	566
chr14	8172684	8173537	Peak_1660	360	.	6.73725	36.0084	31.8943	554
chr15	81729612	81730280	Peak_1661	360	.	6.73725	36.0084	31.8943	516
chr10	44043433	44044339	Peak_1662	360	.	7.19346	36.0057	31.8917	342
chr19	53738608	53739133	Peak_1663	360	.	6.95652	36.0057	31.8917	255
chr4	107253202	107254187	Peak_1664	360	.	6.95652	36.0057	31.8917	575
chr5	34169190	34169943	Peak_1665	360	.	6.95652	36.0057	31.8917	394
chr3	19627862	19629361	Peak_1666	359	.	5.19181	35.9997	31.8861	368
chr9	70678588	70679677	Peak_1667	359	.	7.07124	35.9995	31.886	360
chr10	111724669	111725524	Peak_1668	359	.	6.07735	35.9955	31.882	553
chr2	165855617	165856314	Peak_1669	359	.	5.76512	35.9912	31.8779	305
chr14	9828538	9829213	Peak_1670	359	.	7.31159	35.9777	31.8649	330
chr19	8966594	8967271	Peak_1671	359	.	6.33562	35.977	31.8643	382
chr7	29983434	29984147	Peak_1672	359	.	6.2448	35.9743	31.8618	457
chr17	44508012	44508759	Peak_1673	359	.	5.98619	35.9463	31.8347	249
chr19	44930677	44931288	Peak_1674	359	.	6.51584	35.9315	31.8205	218
chr19	41829630	41830261	Peak_1675	359	.	6.61388	35.9227	31.812	302
chr6	35133376	35134198	Peak_1676	359	.	6.93524	35.9177	31.8072	332
chr2	144527116	144528064	Peak_1677	359	.	7.17002	35.9135	31.803	392
chr17	33759709	33760796	Peak_1678	358	.	6.22924	35.8985	31.7887	731
chr8	70233957	70234841	Peak_1679	358	.	6.507	35.8913	31.7817	515
chr3	144643223	144644419	Peak_1680	358	.	6.60465	35.8817	31.7725	450
chr7	83717008	83717992	Peak_1681	358	.	6.22149	35.8607	31.7524	622
chr1	133941316	133942349	Peak_1682	358	.	6.80809	35.8511	31.7429	746
chr2	128758832	128759316	Peak_1683	358	.	6.80809	35.8511	31.7429	299
chr1	132918150	132918807	Peak_1684	358	.	5.81184	35.8425	31.7346	300
chr19	53142146	53143081	Peak_1685	358	.	6.59545	35.8407	31.7328	617
chr4	129189543	129190182	Peak_1686	358	.	6.59545	35.8407	31.7328	120
chr4	114999577	115000440	Peak_1687	358	.	6.69856	35.8404	31.7327	421
chr7	24546573	24547426	Peak_1688	358	.	6.3979	35.8317	31.7243	422
chr13	111725074	111726127	Peak_1689	358	.	7.02674	35.8199	31.7127	743
chr5	90223615	90224420	Peak_1690	358	.	7.02674	35.8199	31.7127	355
chr1	94034976	94035895	Peak_1691	358	.	6.48941	35.8111	31.7041	387
chr2	104590105	104590770	Peak_1692	358	.	6.79803	35.8083	31.7015	290
chr15	59759482	59760717	Peak_1693	357	.	6.58627	35.7998	31.6932	374
chr15	76195945	76196992	Peak_1694	357	.	4.51487	35.7967	31.6903	379
chr15	99725326	99726100	Peak_1695	357	.	6.20604	35.7853	31.6791	279
chr19	53599801	53600691	Peak_1696	357	.	7.01571	35.7752	31.6694	564
chr7	98656295	98657187	Peak_1697	357	.	6.788	35.7657	31.6601	352
chr15	57892007	57892814	Peak_1698	357	.	6.57712	35.7589	31.6535	646
chr7	64391930	64393049	Peak_1699	357	.	6.57712	35.7589	31.6535	677
chr6	83775520	83776246	Peak_1700	357	.	6.38112	35.7533	31.6482	408
chr17	7169431	7170533	Peak_1701	357	.	6.28717	35.7458	31.6409	627
chr2	71055306	71056296	Peak_1702	357	.	6.89306	35.7427	31.6379	447
chr8	69749518	69750336	Peak_1703	357	.	6.47191	35.7311	31.6267	193
chr7	92669682	92670533	Peak_1704	357	.	7.0047	35.7306	31.6264	466
chr1	165460184	165461646	Peak_1705	357	.	6.19067	35.7101	31.6067	1096
chr11	74831841	74832540	Peak_1706	357	.	4.98927	35.7098	31.6065	483
chr12	10329447	10330029	Peak_1707	357	.	7.36815	35.7019	31.599	296
chr13	113454561	113455031	Peak_1708	357	.	7.36815	35.7019	31.599	142
chr1	36029740	36031043	Peak_1709	357	.	7.36815	35.7019	31.599	838
chr2	117249338	117250052	Peak_1710	357	.	7.36815	35.7019	31.599	373
chr3	103967857	103968943	Peak_1711	357	.	7.36815	35.7019	31.599	748
chr3	83445924	83446699	Peak_1712	357	.	7.36815	35.7019	31.599	443
chr6	128763870	128764575	Peak_1713	356	.	5.71026	35.687	31.5854	489
chr12	76837330	76838076	Peak_1714	356	.	6.99374	35.6861	31.5846	351
chr1	64690304	64691380	Peak_1715	356	.	6.66032	35.6736	31.5727	601
chr12	104415583	104416148	Peak_1716	356	.	6.09218	35.6478	31.5477	163
chr15	77036470	77037234	Peak_1717	356	.	6.09218	35.6478	31.5477	373
chr16	42874908	42876456	Peak_1718	356	.	5.36997	35.642	31.542	337
chr11	101119546	101120448	Peak_1719	356	.	6.17538	35.6351	31.5356	458
chr14	24779083	24779821	Peak_1720	356	.	6.17538	35.6351	31.5356	301
chr18	57167335	57168298	Peak_1721	356	.	6.17538	35.6351	31.5356	674
chr5	125183430	125184023	Peak_1722	356	.	6.08487	35.6111	31.5123	259
chr6	92091374	92092683	Peak_1723	355	.	6.54076	35.5962	31.4979	934
chr9	75070767	75071838	Peak_1724	355	.	6.74817	35.5958	31.4975	439
chr6	28479740	28480587	Peak_1725	355	.	6.25528	35.5929	31.4948	420
chr2	84714800	84716083	Peak_1726	355	.	6.07757	35.5745	31.4769	892
chr5	33377990	33378841	Peak_1727	355	.	6.43719	35.572	31.4745	608
chr6	88841592	88842706	Peak_1728	355	.	5.76161	35.5688	31.4715	545
chr13	23570987	23571608	Peak_1729	355	.	6.24736	35.5548	31.458	306
chr4	63316011	63316614	Peak_1730	355	.	6.15258	35.5231	31.4272	248
chr14	54686047	54687090	Peak_1731	355	.	6.33131	35.5197	31.4238	878
chr5	88764550	88765465	Peak_1732	355	.	6.72843	35.5113	31.4159	546
chr3	40846326	40847243	Peak_1733	355	.	6.62252	35.508	31.4129	344
chr10	5805188	5806283	Peak_1734	354	.	6.41997	35.4928	31.3979	753
chr18	31633874	31635190	Peak_1735	354	.	5.67426	35.4862	31.3916	1163
chr19	6297647	6298067	Peak_1736	354	.	6.14502	35.4859	31.3913	97
chr19	8722896	8723551	Peak_1737	354	.	6.51376	35.475	31.381	321
chr16	25977225	25977770	Peak_1738	354	.	6.93941	35.4649	31.3712	239
chr3	103913935	103914900	Peak_1739	354	.	7.17836	35.4639	31.3703	378
chr11	109611040	109612183	Peak_1740	354	.	5.81524	35.4547	31.3612	591
chr4	147868272	147868906	Peak_1741	354	.	6.13748	35.4487	31.3555	499
chr11	53891342	53892127	Peak_1742	354	.	6.82046	35.4398	31.347	439
chr7	92741131	92742007	Peak_1743	354	.	6.82046	35.4398	31.347	366
chr9	65201124	65202134	Peak_1744	354	.	5.73682	35.4331	31.3403	705
chr19	46396641	46397272	Peak_1745	354	.	6.04855	35.4285	31.3358	288
chr12	4768671	4769592	Peak_1746	354	.	6.60377	35.4257	31.3331	346
chr19	45783217	45784166	Peak_1747	353	.	6.81022	35.3969	31.3053	340
chr16	44724177	44724672	Peak_1748	353	.	6.69903	35.3852	31.2939	345
chr3	52603130	52603932	Peak_1749	353	.	6.12245	35.3746	31.2837	349
chr18	79466878	79467502	Peak_1750	353	.	7.0325	35.3683	31.2776	342
chr1	181552410	181553440	Peak_1751	353	.	6.29853	35.3652	31.2747	529
chr17	14610857	14611445	Peak_1752	353	.	6.29853	35.3652	31.2747	289
chr7	143783773	143784420	Peak_1753	353	.	5.87128	35.3448	31.2548	334
chr2	3332341	3333273	Peak_1754	353	.	6.58514	35.3437	31.2537	657
chr7	28981535	28982489	Peak_1755	353	.	6.38581	35.3354	31.2456	496
chr10	50592365	50593234	Peak_1756	353	.	7.14286	35.3259	31.2366	340
chr7	51503834	51504545	Peak_1757	353	.	7.14286	35.3259	31.2366	415
chr13	112800408	112801255	Peak_1758	353	.	7.02128	35.3235	31.2342	444
chr18	5819490	5820650	Peak_1759	353	.	5.78967	35.3172	31.2281	486
chr17	24849784	24850812	Peak_1761	352	.	6.19247	35.2901	31.2019	570
chr6	146642300	146642899	Peak_1762	352	.	6.89655	35.2895	31.2014	296
chr13	55510438	55511348	Peak_1763	352	.	5.13857	35.2866	31.1988	324
chr1	91052470	91053734	Peak_1764	352	.	5.56876	35.2834	31.1956	581
chr3	27938527	27939517	Peak_1765	352	.	6.77966	35.2686	31.1813	375
chr10	45310993	45312047	Peak_1766	352	.	6.18471	35.2525	31.1658	737
chr9	49884532	49885252	Peak_1767	352	.	6.55738	35.2212	31.1356	338
chr10	77229624	77230434	Peak_1768	352	.	5.36278	35.2202	31.1348	389
chr3	105054842	105055409	Peak_1769	352	.	5.92308	35.2041	31.1193	131
chr9	62624549	62625184	Peak_1770	352	.	5.92308	35.2041	31.1193	515
chr5	129941225	129942345	Peak_1771	351	.	6.08519	35.1902	31.1057	376
chr17	3557193	3558291	Peak_1772	351	.	6.75944	35.1835	31.0992	330
chr7	101905597	101906409	Peak_1773	351	.	6.54818	35.1805	31.0963	294
chr1	177708494	177709137	Peak_1774	351	.	6.6506	35.1765	31.0927	502
chr4	116220839	116221956	Peak_1775	351	.	6.86475	35.1588	31.0754	447
chr12	116047420	116048060	Peak_1776	351	.	7.22348	35.1541	31.0708	313
chr16	38522360	38523112	Peak_1777	351	.	6.97674	35.1451	31.062	421
chr8	61194172	61194885	Peak_1778	351	.	6.97674	35.1451	31.062	590
chr13	17804627	17805769	Peak_1779	351	.	5.99133	35.1391	31.0565	527
chr4	152267506	152268381	Peak_1780	351	.	5.60942	35.1223	31.0402	610
chr12	108333714	108334523	Peak_1781	351	.	6.07042	35.1169	31.0349	464
chr10	121903900	121904606	Peak_1782	350	.	6.63143	35.0936	31.0128	288
chr6	118419256	118419924	Peak_1783	350	.	6.42534	35.0754	30.9951	309
chr9	64564110	64564786	Peak_1784	350	.	6.42534	35.0754	30.9951	433
chr5	140418480	140419414	Peak_1785	350	.	6.84372	35.0722	30.992	538
chr11	63922089	63922767	Peak_1786	350	.	6.14618	35.0655	30.9856	393
chr11	87426387	87427408	Peak_1787	350	.	5.21739	35.0634	30.9836	627
chr17	15041198	15041920	Peak_1788	350	.	6.32689	35.0623	30.9826	488
chr11	51688335	51689334	Peak_1789	350	.	6.72934	35.0564	30.9771	522
chr6	115675874	115676983	Peak_1790	350	.	6.62188	35.0522	30.9731	694
chr2	174116933	174117457	Peak_1791	350	.	6.41663	35.0358	30.957	231
chr16	42874908	42876456	Peak_1792	350	.	5.3325	35.0357	30.957	828
chr4	122885744	122886847	Peak_1793	350	.	5.81222	35.0324	30.9537	214
chr3	96488391	96489301	Peak_1794	350	.	5.66372	35.0303	30.9517	593
chr13	41249564	41250223	Peak_1795	350	.	6.83325	35.029	30.9504	290
chr14	34763948	34764725	Peak_1796	350	.	6.31856	35.0236	30.9453	312
chr12	86725954	86726591	Peak_1797	349	.	6.70942	34.972	30.8954	290
chr10	86705254	86706410	Peak_1798	349	.	6.04108	34.9709	30.8944	311
chr17	55878367	55879381	Peak_1799	349	.	6.93277	34.9681	30.8918	332
chr17	7169431	7170533	Peak_1800	349	.	6.21012	34.9456	30.8698	413
chrY	144761	146171	Peak_1801	349	.	4.7384	34.938	30.8624	612
chr18	7626358	7627242	Peak_1802	349	.	6.49351	34.9379	30.8623	462
chr6	95117577	95118374	Peak_1803	349	.	6.69951	34.93	30.8546	291
chr13	13954032	13955037	Peak_1804	349	.	6.59341	34.9286	30.8534	521
chr4	120569652	120570648	Peak_1805	349	.	6.59341	34.9286	30.8534	627
chr1	86503897	86504631	Peak_1806	349	.	5.50705	34.9285	30.8533	443
chr1	53845900	53846490	Peak_1807	349	.	6.92187	34.9241	30.849	269
chr12	87266037	87267220	Peak_1808	349	.	6.39064	34.9175	30.8426	393
chr8	72239639	72240652	Peak_1809	349	.	7.03844	34.9169	30.8421	677
chr4	3083018	3084341	Peak_1810	349	.	3.4973	34.9075	30.8332	398
chr1	133130759	133131673	Peak_1811	348	.	6.02652	34.8982	30.824	331
chr5	5540419	5541089	Peak_1812	348	.	6.48448	34.8977	30.8236	286
chr14	47371648	47372251	Peak_1813	348	.	5.94214	34.8887	30.8149	161
chr5	77301201	77301919	Peak_1814	348	.	6.68962	34.888	30.8143	325
chr19	44930677	44931288	Peak_1815	348	.	6.38202	34.8782	30.8048	354
chr4	108327944	108328537	Peak_1816	348	.	6.79169	34.857	30.7845	431
chr12	102294955	102295850	Peak_1817	348	.	5.93518	34.8532	30.7808	392
chr7	30588712	30589725	Peak_1818	348	.	5.85551	34.8529	30.7806	398
chr18	3507248	3508403	Peak_1819	348	.	6.67976	34.8461	30.774	669
chr12	112937760	112938478	Peak_1820	348	.	5.42661	34.8433	30.7714	270
chr4	134704016	134704879	Peak_1821	348	.	6.10058	34.843	30.7712	480
chr11	3162519	3162935	Peak_1822	348	.	3.23456	34.842	30.7702	145
chr3	101497295	101498108	Peak_1823	348	.	5.62786	34.8314	30.7599	478
chr10	128821333	128821996	Peak_1824	348	.	7.01565	34.827	30.7557	515
chr2	30093593	30094064	Peak_1825	348	.	5.7735	34.8263	30.7551	331
chr11	55428068	55428654	Peak_1827	348	.	6.09304	34.8061	30.7354	341
chr12	32014979	32015795	Peak_1828	348	.	6.56518	34.8057	30.7351	522
chr5	104046417	104047298	Peak_1829	348	.	6.56518	34.8057	30.7351	353
chr7	127208376	127209514	Peak_1830	348	.	5.48495	34.8006	30.7302	408
chr4	115737401	115738094	Peak_1831	347	.	6.17859	34.7948	30.7246	375
chr9	21955352	21956207	Peak_1832	347	.	6.0048	34.7896	30.7197	363
chr2	6366440	6367188	Peak_1833	347	.	7.00431	34.7822	30.7124	336
chr10	85739356	85740085	Peak_1834	347	.	7.25302	34.7805	30.7108	289
chr12	51347701	51348652	Peak_1835	347	.	7.25302	34.7805	30.7108	568
chr2	75642924	75643727	Peak_1836	347	.	7.25302	34.7805	30.7108	529
chr5	109923255	109923940	Peak_1837	347	.	7.25302	34.7805	30.7108	349
chr5	45857192	45858244	Peak_1838	347	.	7.25302	34.7805	30.7108	350
chrX	8096362	8097175	Peak_1839	347	.	7.25302	34.7805	30.7108	299
chr5	21701110	21702120	Peak_1840	347	.	6.45756	34.7776	30.709	443
chr4	119932355	119933349	Peak_1842	347	.	6.35631	34.7607	30.6928	789
chr17	25727156	25728000	Peak_1843	347	.	5.9144	34.7468	30.6794	426
chr19	18712830	18713594	Peak_1844	347	.	6.65037	34.7209	30.6543	332
chr1	92787027	92787604	Peak_1845	347	.	5.99042	34.7175	30.6512	295
chr2	32174028	32174762	Peak_1846	347	.	5.9075	34.7115	30.6453	388
chr12	4768671	4769592	Peak_1847	346	.	6.53719	34.6835	30.6179	599
chr10	40883048	40883872	Peak_1848	346	.	6.64062	34.6793	30.6143	502
chr9	75070767	75071838	Peak_1849	346	.	6.64062	34.6793	30.6143	673
chr5	114796153	114796744	Peak_1850	346	.	6.24458	34.6778	30.6128	297
chr5	41707670	41708586	Peak_1851	346	.	7.22063	34.6588	30.5943	540
chr12	32953524	32954516	Peak_1852	346	.	6.43087	34.6581	30.5936	403
chr4	129640598	129641293	Peak_1853	346	.	6.43087	34.6581	30.5936	399
chr6	134829700	134830527	Peak_1854	346	.	6.43087	34.6581	30.5936	534
chr15	78925972	78926806	Peak_1855	346	.	4.9376	34.6517	30.5874	564
chr17	80061874	80062604	Peak_1856	346	.	6.74044	34.6439	30.5799	421
chr8	84104695	84105234	Peak_1857	346	.	6.23647	34.6397	30.576	400
chr5	129786807	129787711	Peak_1858	346	.	6.63091	34.6379	30.5743	502
chr15	85036598	85037629	Peak_1859	346	.	6.13961	34.6078	30.5447	334
chr7	45154177	45154721	Peak_1860	346	.	6.32235	34.6049	30.542	212
chr16	11253827	11254678	Peak_1861	346	.	6.51866	34.6024	30.5396	522
chr8	94601422	94602662	Peak_1862	346	.	6.22837	34.6016	30.5391	505
chr10	82178127	82178719	Peak_1863	346	.	7.07965	34.6015	30.5391	242
chr4	128980908	128981688	Peak_1864	345	.	6.62123	34.5964	30.5343	372
chr7	45017158	45018045	Peak_1865	345	.	4.98063	34.5943	30.5322	239
chr2	37358325	37359389	Peak_1866	345	.	6.83584	34.5751	30.5133	623
chr1	64121546	64122598	Peak_1867	345	.	6.13188	34.5706	30.509	173
chr1	87550891	87551639	Peak_1868	345	.	6.31392	34.5662	30.5046	237
chr4	117914746	117915364	Peak_1869	345	.	6.50943	34.5619	30.5007	284
chr1	151754944	151756030	Peak_1870	345	.	6.61157	34.5551	30.4942	157
chr8	14888256	14889106	Peak_1871	345	.	5.95474	34.5382	30.4777	531
chr18	61380207	61380696	Peak_1872	345	.	6.12416	34.5334	30.473	162
chr3	88177201	88178401	Peak_1873	345	.	6.30551	34.5275	30.4671	661
chr6	37441931	37442588	Peak_1874	345	.	6.30551	34.5275	30.4671	315
chr5	124439546	124440588	Peak_1875	345	.	6.21225	34.5258	30.4655	313
chr5	137079854	137080425	Peak_1876	345	.	5.56909	34.5035	30.4441	298
chr11	95384327	95385173	Peak_1877	344	.	6.20422	34.4879	30.4291	312
chr10	62650910	62651698	Peak_1878	344	.	6.49106	34.4812	30.4226	645
chr13	63770971	63771538	Peak_1879	344	.	6.49106	34.4812	30.4226	301
chr10	5849966	5850632	Peak_1880	344	.	7.17131	34.4727	30.4144	271
chr2	84677984	84678742	Peak_1881	344	.	6.59234	34.4726	30.4144	308
chr17	27561803	27562489	Peak_1882	344	.	4.86129	34.4685	30.4105	344
chr1	151428067	151429147	Peak_1883	344	.	7.04458	34.4656	30.4077	554
chr1	160212383	160213435	Peak_1884	344	.	6.38686	34.4603	30.4026	476
chr18	65800041	65800859	Peak_1885	344	.	6.38686	34.4603	30.4026	133
chr13	55536251	55536892	Peak_1886	344	.	6.10879	34.4592	30.4016	469
chr12	108178747	108179919	Peak_1887	344	.	6.19621	34.4501	30.3928	871
chr8	120416301	120417261	Peak_1888	344	.	5.77644	34.4381	30.3812	551
chr17	63167835	63168686	Peak_1889	344	.	6.68997	34.4328	30.376	501
chr9	59486317	59487120	Peak_1890	344	.	6.58277	34.4315	30.3748	493
chr2	136890844	136891686	Peak_1891	344	.	6.91489	34.4273	30.3707	611
chr15	73067312	73067939	Peak_1892	344	.	6.10113	34.4222	30.3658	258
chr18	61380207	61380696	Peak_1893	343	.	6.09349	34.3853	30.3303	335
chr4	8945098	8945566	Peak_1894	343	.	7.02139	34.3755	30.321	121
chr17	10390015	10391145	Peak_1895	343	.	6.27209	34.3733	30.3191	865
chr8	122281036	122282194	Peak_1896	343	.	5.22434	34.3705	30.3165	559
chr3	105054842	105055409	Peak_1897	343	.	5.83942	34.361	30.3071	338
chr12	79172005	79172866	Peak_1898	343	.	6.4637	34.3607	30.3069	466
chr15	67780717	67781441	Peak_1899	343	.	6.66998	34.3489	30.2955	410
chr16	4683718	4684396	Peak_1900	343	.	6.17231	34.3371	30.2842	97
chr4	147906164	147906797	Peak_1901	343	.	5.99676	34.3321	30.2794	310
chr13	21222235	21222958	Peak_1902	343	.	7.00986	34.3305	30.278	376
chr15	32920391	32921770	Peak_1903	343	.	7.00986	34.3305	30.278	380
chr9	75422082	75422870	Peak_1904	343	.	5.83269	34.3262	30.2737	538
chr13	32801730	32802852	Peak_1905	343	.	6.45463	34.3207	30.2683	354
chr2	13573306	13574560	Peak_1906	343	.	5.60482	34.31	30.2579	328
chr1	92934238	92935030	Peak_1907	343	.	6.35209	34.3034	30.2516	403
chr8	36613447	36614226	Peak_1908	342	.	6.16438	34.2996	30.248	470
chr2	35898543	35899387	Peak_1909	342	.	5.98948	34.296	30.2446	336
chr11	93884945	93886453	Peak_1910	342	.	5.90551	34.2895	30.2383	871
chr9	22225443	22226291	Peak_1911	342	.	7.12267	34.2883	30.2371	252
chr12	85200911	85202164	Peak_1912	342	.	5.67273	34.2852	30.2342	740
chr3	32213799	32214511	Peak_1913	342	.	6.44559	34.2808	30.2299	392
chr17	31790264	31791165	Peak_1914	342	.	5.26976	34.2796	30.2289	524
chr8	13785209	13786326	Peak_1915	342	.	6.07069	34.2749	30.2243	414
chr2	168207006	168207783	Peak_1916	342	.	6.76229	34.2743	30.2237	355
chr5	143732148	143732878	Peak_1917	342	.	6.76229	34.2743	30.2237	318
chr15	68362929	68363746	Peak_1918	342	.	6.34345	34.2643	30.2141	400
chr17	47511107	47512174	Peak_1919	342	.	6.15648	34.2621	30.212	108
chr11	103027917	103028877	Peak_1920	342	.	6.24725	34.2584	30.2084	624
chr3	142700478	142701396	Peak_1921	342	.	6.87104	34.252	30.2023	486
chr14	26637596	26638318	Peak_1922	342	.	7.11061	34.2424	30.193	394
chr5	124111594	124112539	Peak_1923	342	.	6.9869	34.241	30.1916	363
chr11	20332394	20333372	Peak_1924	342	.	6.43657	34.2409	30.1916	498
chr16	17405344	17406312	Peak_1925	342	.	6.75192	34.2317	30.1827	490
chr1	127773586	127774479	Peak_1926	342	.	6.23902	34.2202	30.1718	550
chr9	20651465	20652213	Peak_1927	342	.	5.89159	34.2189	30.1706	248
chr17	33950995	33951848	Peak_1928	342	.	5.66038	34.2184	30.1702	268
chr10	19591625	19592315	Peak_1929	342	.	6.86016	34.2084	30.1603	244
chr11	52098280	52098922	Peak_1930	341	.	6.52591	34.1865	30.139	311
chr11	72606897	72608680	Peak_1931	341	.	6.32625	34.1864	30.139	360
chr17	24527652	24528327	Peak_1932	341	.	5.72491	34.1655	30.1187	485
chr18	60605996	60606571	Peak_1933	341	.	5.312	34.1619	30.1151	284
chr17	12915830	12916844	Peak_1934	341	.	6.4186	34.1614	30.1147	478
chr15	81399405	81400461	Peak_1935	341	.	6.96409	34.1518	30.1054	396
chr3	88503262	88503824	Peak_1936	341	.	5.57516	34.1461	30.1002	381
chr5	24842160	24843155	Peak_1937	341	.	6.22261	34.144	30.0982	559
chr11	69672217	69672745	Peak_1938	341	.	6.40966	34.1217	30.0763	386
chr8	92355815	92356751	Peak_1939	341	.	5.56926	34.1135	30.0684	446
chr7	46341337	46342194	Peak_1940	341	.	5.06698	34.1007	30.0562	167
chr2	173730346	173730916	Peak_1941	340	.	6.61075	34.0992	30.0548	182
chr12	28805120	28805706	Peak_1942	340	.	6.82773	34.0781	30.0343	252
chr7	45395136	45396166	Peak_1943	340	.	6.82773	34.0781	30.0343	572
chr10	81266338	81267005	Peak_1944	340	.	6.11725	34.0757	30.032	322
chr8	71464357	71465028	Peak_1945	340	.	5.23528	34.069	30.0256	339
chr17	33890519	33891082	Peak_1946	340	.	6.20629	34.0681	30.0247	260
chr18	46525457	46526571	Peak_1947	340	.	6.20629	34.0681	30.0247	550
chr4	64076254	64076776	Peak_1948	340	.	6.20629	34.0681	30.0247	156
chr13	51644796	51645539	Peak_1949	340	.	6.60099	34.0579	30.0149	296
chr17	78401365	78402096	Peak_1950	340	.	5.85709	34.0434	30.0007	411
chr5	35686854	35687520	Peak_1951	340	.	5.85709	34.0434	30.0007	421
chr3	88296556	88297393	Peak_1952	340	.	6.19817	34.0302	29.9881	332
chr3	96238910	96239823	Peak_1953	340	.	5.48321	34.0197	29.9778	619
chr11	60046125	60046712	Peak_1954	340	.	6.59124	34.0167	29.9749	390
chr12	112937760	112938478	Peak_1955	340	.	5.35073	34.0165	29.9748	413
chr13	48545460	48546239	Peak_1956	340	.	5.93186	34.0095	29.968	430
chr13	69534357	69535102	Peak_1957	340	.	5.85023	34.0084	29.9671	387
chr15	77928665	77929498	Peak_1958	339	.	6.19006	33.9924	29.9515	286
chr11	6444055	6444880	Peak_1959	339	.	6.80628	33.9916	29.9507	489
chr14	20891691	20892415	Peak_1960	339	.	6.58153	33.9755	29.935	352
chr5	92083163	92084050	Peak_1961	339	.	6.58153	33.9755	29.935	582
chr4	147342904	147344079	Peak_1962	339	.	6.91892	33.9745	29.9341	559
chr4	95052103	95052872	Peak_1964	339	.	5.21577	33.9495	29.91	111
chr15	103272477	103273187	Peak_1965	339	.	6.79561	33.9486	29.909	297
chr2	65227216	65227925	Peak_1966	339	.	6.36531	33.9245	29.8858	237
chr17	56461871	56463105	Peak_1967	339	.	5.53415	33.9186	29.8802	334
chr3	95624727	95625486	Peak_1968	339	.	5.99589	33.9106	29.8725	525
chr19	8982547	8983708	Peak_1969	338	.	4.9816	33.8972	29.8595	627
chr1	167393515	167394479	Peak_1970	338	.	6.67004	33.8936	29.8559	638
chr3	67961830	67962717	Peak_1971	338	.	6.67004	33.8936	29.8559	533
chr17	56036312	56036940	Peak_1972	338	.	6.07851	33.8907	29.8532	337
chr10	82763644	82764759	Peak_1973	338	.	6.16587	33.8794	29.8422	385
chr5	52833530	52834370	Peak_1974	338	.	7.01559	33.879	29.842	384
chr2	32137663	32138328	Peak_1975	338	.	6.25838	33.8773	29.8403	340
chr11	101442072	101442656	Peak_1976	338	.	7.13789	33.866	29.8293	299
chr13	23270189	23271027	Peak_1977	338	.	7.13789	33.866	29.8293	344
chr3	40893770	40894595	Peak_1978	338	.	7.13789	33.866	29.8293	364
chr7	7277471	7278530	Peak_1979	338	.	7.13789	33.866	29.8293	629
chr7	90129357	90130424	Peak_1980	338	.	6.45161	33.8639	29.8283	735
chr10	86778202	86779301	Peak_1981	338	.	5.74018	33.8448	29.81	649
chr5	135148915	135149938	Peak_1982	338	.	5.74018	33.8448	29.81	262
chr2	31442405	31443142	Peak_1983	338	.	6.15785	33.8419	29.8072	269
chr3	145923827	145924639	Peak_1984	338	.	6.25	33.839	29.8045	379
chr5	30232202	30233064	Peak_1985	338	.	7.13054	33.8384	29.804	419
chr8	95331356	95332609	Peak_1986	338	.	6.06316	33.8172	29.7834	828
chr11	17211241	17212175	Peak_1987	338	.	6.64987	33.8099	29.7764	364
chr7	16285834	16286928	Peak_1988	337	.	5.88938	33.7968	29.7641	697
chr12	38843736	38844299	Peak_1989	337	.	7.11825	33.7924	29.7597	268
chr10	111127190	111128010	Peak_1990	337	.	6.99223	33.7891	29.7566	385
chr14	50944163	50944912	Peak_1991	337	.	6.75325	33.7771	29.7448	362
chr16	15637036	15638129	Peak_1992	337	.	6.33028	33.7679	29.7358	785
chr11	113729889	113730479	Peak_1993	337	.	6.14187	33.767	29.735	335
chr13	23445576	23446351	Peak_1994	337	.	6.2333	33.7625	29.7308	355
chr2	161108772	161109678	Peak_1995	337	.	6.2333	33.7625	29.7308	328
chr14	33231817	33232656	Peak_1996	337	.	5.88235	33.7616	29.73	371
chr13	113550793	113551511	Peak_1997	337	.	6.04788	33.7438	29.7125	268
chr12	116405010	116406045	Peak_1998	337	.	6.13391	33.7296	29.6987	392
chr3	38484489	38485388	Peak_1999	337	.	6.13391	33.7296	29.6987	528
chr9	41479875	41480670	Peak_2000	337	.	6.32158	33.729	29.6982	253
chr11	93884945	93886453	Peak_2001	337	.	5.87535	33.7264	29.6959	1135
chr15	81137104	81137886	Peak_2002	337	.	6.85225	33.7113	29.681	394
chr6	134928286	134929138	Peak_2003	336	.	6.96903	33.6997	29.6697	350
chr1	118976425	118977101	Peak_2004	336	.	5.86836	33.6913	29.6617	313
chr3	58024584	58025342	Peak_2005	336	.	6.2167	33.6863	29.657	368
chr4	41464575	41465393	Peak_2006	336	.	6.2167	33.6863	29.657	354
chr10	45310993	45312047	Peak_2007	336	.	6.03268	33.6708	29.6417	932
chr4	3938051	3939141	Peak_2008	336	.	6.40603	33.6646	29.6358	770
chr8	118349847	118350662	Peak_2009	336	.	6.20843	33.6483	29.6204	228
chr17	85596061	85596829	Peak_2010	336	.	6.60992	33.6434	29.6156	438
chr3	8850782	8851223	Peak_2011	336	.	6.60992	33.6434	29.6156	116
chr12	110991422	110992601	Peak_2012	336	.	5.7759	33.6274	29.5998	787
chr9	106821665	106822868	Peak_2013	336	.	6.83031	33.6243	29.5969	292
chr12	111353190	111353945	Peak_2015	336	.	5.93737	33.6232	29.5959	402
chr6	38533183	38534250	Peak_2016	336	.	5.85443	33.6212	29.5939	562
chr12	78861440	78862419	Peak_2017	336	.	6.11016	33.6179	29.5907	584
chr12	76961741	76962757	Peak_2018	336	.	6.29562	33.6125	29.5855	592
chr3	104219757	104221102	Peak_2019	336	.	6.20018	33.6104	29.5835	965
chr7	7298215	7298936	Peak_2020	336	.	6.4954	33.6083	29.5815	321
chr9	21509824	21510853	Peak_2021	335	.	5.61839	33.5966	29.5701	363
chr1	86064285	86065014	Peak_2022	335	.	6.81939	33.5809	29.555	349
chr6	108212605	108213448	Peak_2023	335	.	6.28702	33.5738	29.5481	413
chr8	25016418	25017491	Peak_2024	335	.	6.19195	33.5725	29.547	632
chr8	84236764	84237645	Peak_2025	335	.	6.19195	33.5725	29.547	523
chr9	121718755	121719731	Peak_2026	335	.	6.93451	33.5662	29.5408	276
chr11	6388712	6389420	Peak_2027	335	.	6.70103	33.5647	29.5395	571
chr8	69774313	69775140	Peak_2028	335	.	6.59012	33.5607	29.5358	588
chr6	70791543	70792414	Peak_2029	335	.	6.18375	33.5347	29.5106	769
chr14	77484893	77485481	Peak_2030	335	.	6.47656	33.5276	29.5038	375
chr2	84677984	84678742	Peak_2031	335	.	6.47656	33.5276	29.5038	172
chr15	28025571	28026474	Peak_2032	335	.	6.0025	33.5253	29.5017	557
chr17	8165040	8165769	Peak_2033	335	.	6.69068	33.5225	29.499	365
chr4	155668946	155669614	Peak_2034	335	.	6.69068	33.5225	29.499	319
chr1	119837274	119837929	Peak_2035	335	.	6.92308	33.5218	29.4984	233
chr17	15009809	15010580	Peak_2036	335	.	6.58026	33.5194	29.4962	320
chr1	121360385	121361071	Peak_2037	335	.	7.04545	33.5183	29.495	332
chr16	31290463	31291474	Peak_2038	335	.	7.04545	33.5183	29.495	679
chr11	101627068	101628470	Peak_2039	335	.	5.45957	33.5017	29.479	961
chr16	94736872	94737590	Peak_2040	334	.	6.26988	33.4966	29.4741	559
chr14	21075786	21076477	Peak_2041	334	.	6.79766	33.4945	29.4721	373
chr19	47491808	47492398	Peak_2042	334	.	6.46718	33.4873	29.4652	261
chr10	79908253	79909020	Peak_2043	334	.	5.82677	33.4816	29.4596	657
chr17	45866991	45867717	Peak_2044	334	.	5.90854	33.4809	29.459	348
chr17	74527773	74528879	Peak_2045	334	.	5.5939	33.4647	29.4434	711
chr11	3179736	3180145	Peak_2046	334	.	3.28724	33.4628	29.4417	144
chr19	3575448	3576460	Peak_2047	334	.	5.98753	33.4529	29.4321	692
chr17	66101040	66102023	Peak_2048	334	.	6.67009	33.4383	29.4179	634
chr13	12394837	12395541	Peak_2049	334	.	6.90033	33.4335	29.4134	329
chr6	146577192	146578286	Peak_2050	334	.	6.90033	33.4335	29.4134	563
chr17	24251093	24252037	Peak_2051	334	.	6.35217	33.4279	29.408	434
chr2	172275948	172276679	Peak_2052	334	.	6.35217	33.4279	29.408	385
chr13	58458745	58459318	Peak_2053	334	.	7.02152	33.4277	29.4079	305
chr15	69079279	69079869	Peak_2054	334	.	6.15926	33.4217	29.402	114
chr1	74587677	74588515	Peak_2055	334	.	6.15926	33.4217	29.402	462
chr13	102906017	102906816	Peak_2056	334	.	6.25283	33.4197	29.4002	405
chr11	83271166	83272310	Peak_2057	334	.	5.98007	33.4168	29.3974	808
chr2	13558518	13559103	Peak_2058	334	.	5.98007	33.4168	29.3974	303
chr6	120452924	120453617	Peak_2059	334	.	6.44851	33.407	29.388	432
chr4	139622677	139623403	Peak_2060	333	.	6.06319	33.3961	29.3775	156
chr8	119427895	119429237	Peak_2061	333	.	5.12508	33.3896	29.3712	685
chr18	34758972	34759840	Peak_2062	333	.	6.15114	33.3841	29.3659	313
chr18	53744333	53745194	Peak_2063	333	.	6.24434	33.3814	29.3633	482
chr8	116978607	116979281	Peak_2064	333	.	6.24434	33.3814	29.3633	115
chr3	69316148	69317411	Peak_2065	333	.	6.43921	33.367	29.3494	356
chr8	60982989	60983936	Peak_2066	333	.	6.87773	33.3455	29.3288	409
chr15	98917567	98918460	Peak_2067	333	.	6.23588	33.3431	29.3265	552
chr8	25465543	25466206	Peak_2068	333	.	6.23588	33.3431	29.3265	148
chr1	191183147	191183711	Peak_2069	333	.	5.87998	33.3395	29.3232	405
chr6	72216592	72217393	Peak_2070	333	.	5.49877	33.3349	29.3187	330
chr18	21001218	21002477	Peak_2071	333	.	6.0477	33.3227	29.3068	533
chr3	19162731	19163583	Peak_2072	333	.	6.75462	33.3226	29.3068	331
chr4	48279421	48280253	Peak_2073	333	.	6.75462	33.3226	29.3068	354
chr5	96039174	96039835	Peak_2074	333	.	6.13497	33.3092	29.2938	383
chr15	44427411	44428465	Peak_2075	333	.	6.22744	33.3049	29.2898	468
chr14	73524825	73525346	Peak_2076	333	.	6.86648	33.3017	29.2868	171
chr10	69810615	69811232	Peak_2077	332	.	6.52174	33.2736	29.2593	301
chr19	42079753	42080359	Peak_2078	332	.	6.52174	33.2736	29.2593	311
chr17	17624293	17625573	Peak_2079	332	.	5.95041	33.273	29.2588	835
chr17	12275532	12276225	Peak_2080	332	.	6.12691	33.2718	29.2577	427
chr7	120917334	120918113	Peak_2081	332	.	6.21902	33.2667	29.2531	218
chr12	80260122	80261012	Peak_2082	332	.	5.70342	33.2526	29.2393	507
chr2	119208274	119209293	Peak_2083	332	.	6.41148	33.2473	29.2342	568
chr4	114999577	115000440	Peak_2084	332	.	6.41148	33.2473	29.2342	566
chr19	31082670	31083314	Peak_2085	332	.	6.7333	33.2372	29.2244	313
chr12	73449087	73449512	Peak_2086	332	.	6.51209	33.2329	29.2205	138
chr2	119477578	119478488	Peak_2087	332	.	6.51209	33.2329	29.2205	347
chr11	88605006	88605628	Peak_2088	332	.	6.30798	33.2326	29.2204	325
chr4	132588362	132589074	Peak_2089	332	.	6.61914	33.2292	29.2171	299
chr2	73580066	73581227	Peak_2090	332	.	5.69692	33.2188	29.207	418
chr9	118040085	118040981	Peak_2091	332	.	6.84411	33.2142	29.2026	172
chr18	24603423	24604272	Peak_2092	332	.	6.02461	33.213	29.2014	326
chr4	117189415	117190757	Peak_2093	332	.	6.40229	33.2075	29.196	541
chr16	10754412	10755111	Peak_2094	332	.	5.77223	33.2049	29.1936	349
chr9	59750372	59751712	Peak_2096	331	.	6.11087	33.1973	29.1863	533
chr7	126975743	126976427	Peak_2097	331	.	6.29921	33.1938	29.1829	370
chr7	5038115	5038717	Peak_2098	331	.	6.29921	33.1938	29.1829	341
chr9	22156583	22157487	Peak_2099	331	.	6.60905	33.1876	29.1771	275
chr2	57181676	57182490	Peak_2100	331	.	6.39313	33.1679	29.1579	157
chr7	59228134	59229655	Peak_2101	331	.	6.95067	33.1583	29.1487	466
chr14	103069593	103070651	Peak_2102	331	.	6.29047	33.155	29.1454	613
chr1	92180229	92181184	Peak_2103	331	.	5.68397	33.1514	29.1422	98
chr8	70538807	70539748	Peak_2104	331	.	5.5336	33.1382	29.1292	728
chr15	79690298	79690939	Peak_2105	331	.	5.26487	33.1363	29.1274	310
chr15	25621944	25622882	Peak_2106	331	.	5.92105	33.13	29.1212	327
chr8	69974192	69974909	Peak_2107	331	.	6.38399	33.1283	29.1196	361
chr11	102643836	102644426	Peak_2108	331	.	6.70157	33.1097	29.1017	271
chr7	111367055	111367907	Peak_2109	331	.	6.00169	33.1038	29.0961	341
chr12	3309599	3310599	Peak_2110	330	.	6.08696	33.0859	29.0787	579
chr11	68691304	68692581	Peak_2111	330	.	6.17726	33.0769	29.07	482
chr2	50296336	50296868	Peak_2112	330	.	6.92737	33.0693	29.0628	132
chr5	149678027	149678967	Peak_2113	330	.	6.57895	33.0634	29.0571	203
chr4	137954950	137955426	Peak_2114	330	.	6.3658	33.0493	29.0433	316
chr3	144669188	144670019	Peak_2115	330	.	6.07903	33.0489	29.043	386
chr19	5087945	5088641	Peak_2116	330	.	5.51576	33.0411	29.0354	385
chr17	28313040	28314016	Peak_2117	330	.	6.16898	33.0392	29.0337	323
chr1	91539837	91540999	Peak_2118	330	.	6.46425	33.0305	29.0253	606
chr5	77309790	77310771	Peak_2119	330	.	6.46425	33.0305	29.0253	643
chr1	74295194	74296113	Peak_2120	330	.	5.24442	33.0156	29.0108	393
chr1	105990157	105990777	Peak_2121	330	.	6.07112	33.012	29.0073	304
chr7	144340170	144340890	Peak_2122	330	.	6.07112	33.012	29.0073	459
chr2	73386149	73387110	Peak_2123	330	.	6.35674	33.0099	29.0053	673
chr7	44748134	44748938	Peak_2124	330	.	6.25575	33.0005	28.9962	411
chr10	11149130	11149869	Peak_2125	329	.	6.78879	32.9973	28.9931	282
chr7	98390956	98391892	Peak_2126	329	.	5.80979	32.9897	28.9859	491
chr19	4810820	4812072	Peak_2127	329	.	6.55903	32.981	28.9775	799
chr18	56707324	56708055	Peak_2128	329	.	6.06323	32.9751	28.9718	259
chr7	36095321	36095997	Peak_2129	329	.	6.3477	32.9706	28.9673	354
chr11	106487473	106488313	Peak_2130	329	.	6.24713	32.9621	28.9591	362
chr8	79294534	79295301	Peak_2131	329	.	5.97141	32.9591	28.9563	431
chr10	112000261	112001019	Peak_2132	329	.	7.02276	32.9583	28.9555	431
chr14	37134892	37135613	Peak_2133	329	.	7.02276	32.9583	28.9555	390
chr3	113629631	113630268	Peak_2134	329	.	7.02276	32.9583	28.9555	455
chr5	97397386	97398016	Peak_2136	329	.	7.02276	32.9583	28.9555	429
chr8	69625078	69625768	Peak_2137	329	.	7.02276	32.9583	28.9555	239
chr17	64331547	64332574	Peak_2138	329	.	5.80286	32.955	28.9534	346
chr17	14610857	14611445	Peak_2139	329	.	6.05536	32.9383	28.9373	132
chr3	38484489	38485388	Peak_2140	329	.	6.05536	32.9383	28.9373	352
chr7	144684442	144685160	Peak_2141	328	.	5.71208	32.8977	28.898	154
chr1	13372398	13374183	Peak_2142	328	.	5.78906	32.8858	28.8865	466
chr4	133910322	133911309	Peak_2143	328	.	5.87036	32.8821	28.8831	758
chr2	71542622	71543343	Peak_2144	328	.	5.04202	32.8708	28.8719	409
chr6	17478820	17479482	Peak_2145	328	.	6.32076	32.8531	28.8548	542
chr15	74622060	74623235	Peak_2146	328	.	5.48043	32.8482	28.8503	354
chr11	62819969	62820557	Peak_2147	328	.	5.86319	32.8469	28.8491	410
chr18	49755175	49756070	Peak_2148	328	.	6.03188	32.8283	28.8309	567
[truncated: 112,167 more rows]

## Sheet: WT_DIF
Supplementary Table S4 merged ATAC-seq peak of WT_DIF cells
chr12	97061370	97061861	Peak_6	1000	.	36.07	4238.14	4231.43	348
chr2	22588622	22590230	Peak_11	1000	.	11.5755	3724.72	3718.28	642
chr9	123461713	123462269	Peak_16	1000	.	27.3521	2677.17	2671.15	412
chr2	69355468	69355735	Peak_19	1000	.	52.7903	2612.63	2606.63	130
chr2	22588622	22590230	Peak_22	1000	.	8.68573	2327.8	2321.89	1061
chr5	60042777	60043155	Peak_24	1000	.	48.82	2192	2186.13	203
chr2	22587503	22588354	Peak_28	1000	.	7.6951	1889.52	1883.77	305
chr9	123461713	123462269	Peak_33	1000	.	20.664	1787.43	1781.72	153
chr10	96077545	96077913	Peak_38	1000	.	37.2891	1465.6	1459.99	116
chrX	143482939	143483180	Peak_43	1000	.	52.4804	1277.45	1271.91	121
chr17	70963567	70963975	Peak_46	1000	.	29.6063	1149.35	1143.85	129
chr4	80002700	80003307	Peak_47	1000	.	34.8768	1135.32	1129.83	240
chr7	19715177	19716457	Peak_48	1000	.	17.0852	1062.53	1057.06	687
chr2	22587503	22588354	Peak_50	1000	.	5.58728	1055.22	1049.76	553
chrX	76598497	76599216	Peak_51	1000	.	26.5826	1053.01	1047.55	535
chr12	78350793	78351252	Peak_53	1000	.	28.5265	953.83	948.406	120
chr1	88277094	88277857	Peak_55	1000	.	14.4926	901.605	896.2	574
chr15	102405228	102406442	Peak_56	1000	.	13.9263	854.197	848.81	712
chr7	105399726	105400788	Peak_58	1000	.	19.3724	850.228	844.843	621
chr8	4165699	4166607	Peak_59	1000	.	18.5192	834.633	829.255	523
chr16	17222145	17222592	Peak_60	1000	.	27.695	822.435	817.064	185
chr7	137410336	137411394	Peak_61	1000	.	20.3031	807.478	802.115	441
chr12	100724654	100725658	Peak_63	1000	.	17.6996	764.405	759.063	482
chr4	139622445	139623378	Peak_64	1000	.	20.4476	760.778	755.438	347
chr16	64851286	64852395	Peak_65	1000	.	21.8936	744.317	738.988	654
chr17	25919641	25920693	Peak_66	1000	.	12.5248	732.989	727.668	514
chr12	78350793	78351252	Peak_67	1000	.	23.3807	725.6	720.285	317
chr1	86470502	86471266	Peak_68	1000	.	14.3278	721.526	716.215	390
chr5	115652607	115653497	Peak_69	1000	.	18.9761	710.108	704.807	436
chr7	25267330	25268599	Peak_70	1000	.	13.6093	709.571	704.271	826
chr3	37875045	37876499	Peak_71	1000	.	13.8334	707.124	701.827	508
chr4	116300811	116301610	Peak_72	1000	.	18.1592	689.192	683.915	351
chr11	87442642	87443913	Peak_73	1000	.	15.0068	688.716	683.44	337
chr7	19715177	19716457	Peak_74	1000	.	12.7932	685.381	680.108	423
chr10	62320128	62321151	Peak_75	1000	.	16.8002	685.139	679.866	471
chr9	20877789	20879000	Peak_76	1000	.	17.9525	681.962	676.694	581
chr5	113164519	113165807	Peak_77	1000	.	11.7931	681.414	676.146	779
chr7	6362232	6363599	Peak_79	1000	.	16.2037	679.88	674.615	731
chr1	156666867	156668081	Peak_80	1000	.	16.3773	677.947	672.684	763
chr7	68748831	68749698	Peak_81	1000	.	19.5481	675.407	670.148	596
chr12	69158716	69159904	Peak_82	1000	.	17.0801	675.202	669.943	450
chr11	55468879	55470015	Peak_83	1000	.	14.1219	674.084	668.827	637
chr14	67715303	67717031	Peak_84	1000	.	12.612	672.811	667.556	515
chr13	73803457	73804371	Peak_85	1000	.	14.748	669.388	664.137	467
chr7	4136570	4137618	Peak_86	1000	.	18.1244	666.497	661.25	447
chr3	36475207	36476237	Peak_87	1000	.	17.6286	665.829	660.582	630
chr17	64331529	64333023	Peak_88	1000	.	14.8045	661.569	656.328	573
chr11	69920907	69922101	Peak_89	1000	.	13.9925	658.082	652.846	723
chr18	6764650	6765559	Peak_90	1000	.	20.3356	655.857	650.625	464
chr11	87470773	87471898	Peak_91	1000	.	19.601	654.267	649.038	346
chr11	87591666	87592630	Peak_93	1000	.	12.552	650.695	645.472	376
chr4	118179383	118180502	Peak_94	1000	.	19.5851	649.615	644.395	684
chr8	69995818	69996924	Peak_95	1000	.	15.3102	649.266	644.046	627
chr14	50807256	50808260	Peak_96	1000	.	20.1835	648.199	642.981	416
chr3	40893703	40894597	Peak_97	1000	.	22.0331	648.035	642.817	439
chr14	64949563	64950605	Peak_98	1000	.	20.1638	647.01	641.793	416
chr11	69632371	69633340	Peak_99	1000	.	17.5982	646.032	640.817	356
chr3	37805539	37806277	Peak_100	1000	.	17.1818	644.987	639.774	317
chr7	128461109	128462245	Peak_101	1000	.	19.1861	642.401	637.192	608
chr5	135148729	135149940	Peak_102	1000	.	14.5363	642.24	637.033	666
chr19	4509847	4510857	Peak_103	1000	.	17.4744	641.275	636.069	532
chr10	80701758	80703023	Peak_104	1000	.	12.2319	641.055	635.85	446
chr2	34904637	34905606	Peak_105	1000	.	14.6861	638.916	633.715	386
chr5	34659789	34660952	Peak_106	1000	.	16.5144	637.898	632.699	476
chr3	95015186	95016496	Peak_107	1000	.	15.4588	636.113	630.917	412
chr8	83714773	83715643	Peak_108	1000	.	16.8555	635.535	630.34	422
chr8	105826840	105827872	Peak_109	1000	.	17.5471	634.251	629.059	571
chr7	25267330	25268599	Peak_111	1000	.	12.6952	633.122	627.933	596
chr6	88841564	88842943	Peak_112	1000	.	14.3623	632.816	627.627	752
chr8	72160587	72161699	Peak_113	1000	.	16.1495	631.458	626.272	550
chr8	124721317	124722544	Peak_114	1000	.	19.3981	630.889	625.704	787
chr16	93292708	93293572	Peak_115	1000	.	20.5251	629.027	623.846	390
chr7	100371567	100372512	Peak_116	1000	.	17.9944	628.654	623.474	538
chr13	111724937	111726139	Peak_118	1000	.	19.3363	626.431	621.254	592
chr11	60352449	60353489	Peak_119	1000	.	16.9214	626.124	620.948	542
chr6	112401542	112402784	Peak_120	1000	.	15.5059	625.359	620.185	749
chr16	14316838	14317823	Peak_121	1000	.	21.5068	624.392	619.22	562
chr11	20542543	20543691	Peak_122	1000	.	15.9455	622.566	617.397	515
chr5	135544898	135545945	Peak_123	1000	.	14.0578	621.032	615.866	546
chr1	135374470	135375729	Peak_124	1000	.	13.3786	620.97	615.805	793
chr17	34603375	34604480	Peak_125	1000	.	12.5276	620.635	615.47	445
chr11	106083818	106085482	Peak_127	1000	.	14.7183	619.821	614.657	430
chr3	153943959	153945087	Peak_128	1000	.	17.9338	619.175	614.013	645
chr12	65073359	65074379	Peak_129	1000	.	17.4818	618.077	612.917	637
chr5	34187426	34188373	Peak_130	1000	.	11.3624	614.337	609.185	401
chr12	100724654	100725658	Peak_131	1000	.	15.2401	613.498	608.348	730
chr7	29123557	29124469	Peak_132	1000	.	11.4937	612.616	607.466	336
chr10	41552283	41553740	Peak_133	1000	.	14.8581	612.214	607.066	847
chr6	128264756	128265731	Peak_134	1000	.	13.6352	611.443	606.296	617
chr11	121672744	121673877	Peak_136	1000	.	18.1585	609.387	604.245	438
chr1	75316968	75318326	Peak_137	1000	.	13.0371	608.455	603.315	732
chr11	72233885	72234676	Peak_138	1000	.	21.0476	606.393	601.257	418
chr17	24849579	24850894	Peak_139	1000	.	15.8049	606.255	601.119	856
chr17	7169295	7170865	Peak_140	1000	.	14.0704	605.688	600.554	551
chr5	64336774	64337539	Peak_141	1000	.	16.9007	605.253	600.119	313
chr11	61174298	61175688	Peak_142	1000	.	13.8865	602.825	597.697	920
chr5	113164519	113165807	Peak_143	1000	.	10.8807	600.908	595.783	652
chr2	27413890	27414918	Peak_144	1000	.	14.8568	600.68	595.556	560
chr1	160194823	160195616	Peak_145	1000	.	22.3205	600.485	595.362	278
chr2	30981678	30982731	Peak_146	1000	.	13.302	600.198	595.076	528
chr11	70451745	70452605	Peak_147	1000	.	20.3212	599.244	594.124	439
chr8	71610635	71611830	Peak_148	1000	.	19.1351	598.935	593.815	445
chr17	84956975	84958619	Peak_149	1000	.	14.6218	598.627	593.507	678
chr15	79062480	79063339	Peak_150	1000	.	19.525	598.583	593.463	490
chr7	96951151	96952017	Peak_151	1000	.	18.9824	598.368	593.25	384
chr8	69749513	69750391	Peak_152	1000	.	18.5631	597.951	592.833	475
chr12	54709994	54711217	Peak_153	1000	.	11.8427	597.927	592.81	645
chr14	52103695	52104762	Peak_154	1000	.	16.8264	597.366	592.25	478
chr9	112023279	112024187	Peak_155	1000	.	16.9769	596.768	591.653	344
chrX	169996969	169998600	Peak_156	1000	.	10.8479	594.66	589.55	1080
chr9	106891599	106892719	Peak_157	1000	.	16.4695	594.143	589.034	497
chr3	40846421	40847396	Peak_159	1000	.	18.5818	593.092	587.986	430
chr13	34088026	34088962	Peak_160	1000	.	16.7978	592.77	587.665	374
chr16	4923648	4924734	Peak_162	1000	.	17.3409	592.353	587.249	495
chr3	94309719	94310558	Peak_163	1000	.	21.2887	592.216	587.113	471
chr4	116986297	116987252	Peak_164	1000	.	14.9166	591.971	586.868	587
chr8	91133622	91134520	Peak_165	1000	.	17.8784	591.274	586.173	451
chr6	136827642	136828642	Peak_166	1000	.	23.7215	590.218	585.12	620
chr14	61172443	61173565	Peak_167	1000	.	14.9658	589.928	584.831	503
chr1	150392511	150393760	Peak_168	1000	.	16.1668	589.333	584.239	603
chr7	66689294	66690351	Peak_169	1000	.	17.088	588.015	582.924	592
chr11	120466820	120468009	Peak_170	1000	.	19.3218	587.736	582.645	729
chr13	85126657	85127452	Peak_171	1000	.	28.5199	586.991	581.903	507
chr8	118986548	118987540	Peak_172	1000	.	17.6825	586.391	581.304	521
chr6	54992482	54993414	Peak_173	1000	.	19.1496	586.092	581.006	468
chr4	62360145	62361366	Peak_174	1000	.	20.0778	584.29	579.21	461
chr7	30308164	30309073	Peak_175	1000	.	21.3084	584.236	579.156	493
chr11	118752185	118752999	Peak_176	1000	.	14.3379	584.062	578.982	319
chr15	79097521	79098577	Peak_177	1000	.	15.0015	583.734	578.655	275
chr14	54517065	54517945	Peak_178	1000	.	17.3065	582.646	577.57	502
chr11	109425319	109426469	Peak_179	1000	.	15.5253	581.029	575.958	431
chr5	124327293	124328570	Peak_180	1000	.	16.3912	580.595	575.525	676
chr8	91312964	91314171	Peak_181	1000	.	16.8742	580.208	575.139	466
chr3	37875045	37876499	Peak_182	1000	.	12.1646	577.883	572.821	770
chr1	161876322	161877379	Peak_183	1000	.	18.1523	577.882	572.82	651
chr10	80621929	80622809	Peak_184	1000	.	12.4971	577.22	572.159	487
chr6	71756517	71758005	Peak_185	1000	.	10.3218	577.102	572.042	863
chrX	169996969	169998600	Peak_186	1000	.	10.7098	576.605	571.546	1395
chr11	87442642	87443913	Peak_187	1000	.	13.1516	574.844	569.791	624
chr11	5761654	5762585	Peak_188	1000	.	18.0512	572.917	567.868	447
chr12	86826364	86827407	Peak_189	1000	.	10.0873	571.791	566.745	625
chr9	111271124	111272360	Peak_191	1000	.	15.0841	569.197	564.158	545
chr17	23802546	23803771	Peak_192	1000	.	18.0946	568.507	563.471	601
chr1	16961045	16961946	Peak_193	1000	.	20.1515	567.466	562.432	439
chr3	84061535	84062487	Peak_194	1000	.	16.4602	567.284	562.252	440
chr2	22588622	22590230	Peak_195	1000	.	4.10663	566.9	561.868	285
chr19	18890006	18890763	Peak_196	1000	.	20.224	566.638	561.607	368
chr2	91298892	91299721	Peak_197	1000	.	12.6835	565.965	560.936	420
chr2	52318941	52319704	Peak_198	1000	.	14.0177	565.784	560.756	314
chr12	83921517	83922466	Peak_199	1000	.	18.8084	565.504	560.477	589
chr11	116218536	116219450	Peak_200	1000	.	15.7051	564.785	559.76	475
chr13	64432034	64432976	Peak_201	1000	.	17.5462	564.109	559.087	344
chr11	103266622	103268140	Peak_202	1000	.	13.7755	564.083	559.06	1021
chr1	151754881	151756102	Peak_203	1000	.	13.6774	563.33	558.31	363
chr1	163779309	163780110	Peak_204	1000	.	25.4812	562.516	557.498	261
chr9	112023279	112024187	Peak_205	1000	.	16.3348	560.24	555.229	591
chr11	121236572	121237789	Peak_206	1000	.	14.3038	560.007	554.997	535
chr2	34904637	34905606	Peak_207	1000	.	13.4873	559.707	554.698	590
chr5	64196211	64197519	Peak_208	1000	.	12.4862	558.803	553.798	905
chr5	110770077	110771219	Peak_209	1000	.	14.3501	558.729	553.724	785
chr11	87448208	87449446	Peak_210	1000	.	11.6945	558.587	553.583	160
chr2	25983043	25983979	Peak_211	1000	.	13.7381	558.089	553.086	429
chr2	60688732	60689643	Peak_212	1000	.	18.1742	557.842	552.84	485
chr13	54693545	54694716	Peak_213	1000	.	13.8793	557.54	552.539	467
chr6	86668866	86669898	Peak_214	1000	.	16.4093	557.506	552.505	583
chr11	87461858	87463101	Peak_215	1000	.	14.6495	557.359	552.359	451
chr7	80339864	80340680	Peak_216	1000	.	17.894	556.972	551.973	403
chr6	124828662	124830238	Peak_217	1000	.	12.1194	556.07	551.074	465
chr9	123528995	123530334	Peak_218	1000	.	14.6203	556.003	551.007	641
chr2	155517459	155518431	Peak_219	1000	.	14.0727	555.815	550.82	499
chr4	45011658	45013103	Peak_220	1000	.	14.6356	555.554	550.56	837
chr5	34573209	34574251	Peak_221	1000	.	17.1547	555.317	550.323	458
chr8	84846511	84847605	Peak_222	1000	.	16.9686	554.745	549.753	494
chr11	31661997	31663831	Peak_223	1000	.	10.3	554.6	549.609	1304
chr8	69716345	69717513	Peak_224	1000	.	15.1113	554.26	549.269	589
chr3	87885260	87886231	Peak_225	1000	.	16.7566	553.681	548.693	405
chr12	27390172	27391142	Peak_226	1000	.	14.1393	553.512	548.525	427
chr2	163481175	163482323	Peak_227	1000	.	14.7521	553.33	548.344	672
chr5	120138849	120139681	Peak_228	1000	.	15.1541	552.764	547.779	463
chr17	25985161	25986327	Peak_230	1000	.	16.3656	552.716	547.731	650
chr18	49755148	49756329	Peak_231	1000	.	17.559	552.623	547.638	565
chr11	55468879	55470015	Peak_232	1000	.	12.4111	551.998	547.015	408
chr1	92934030	92935029	Peak_233	1000	.	18.4597	551.839	546.857	631
chr12	80123016	80124664	Peak_234	1000	.	15.1847	551.8	546.818	507
chr7	44929194	44930156	Peak_235	1000	.	12.3125	551.53	546.549	536
chr8	113634642	113635928	Peak_236	1000	.	14.4479	550.956	545.977	831
chr9	21545870	21547296	Peak_237	1000	.	13.8105	550.858	545.88	692
chr11	58322753	58323835	Peak_238	1000	.	16.4781	550.606	545.629	622
chr1	36030044	36031249	Peak_239	1000	.	17.498	550	545.025	495
chr3	126831229	126832062	Peak_240	1000	.	17.5505	549.15	544.179	330
chr12	71015093	71016314	Peak_241	1000	.	16.1599	549.144	544.173	658
chr2	127517898	127518935	Peak_242	1000	.	17.2862	548.328	543.359	595
chr13	54345692	54346612	Peak_243	1000	.	18.8731	548.283	543.314	478
chr4	57294761	57295568	Peak_244	1000	.	16.2746	547.924	542.956	341
chr18	80287209	80288187	Peak_245	1000	.	15.2511	547.627	542.66	510
chr11	87461858	87463101	Peak_246	1000	.	14.4608	547.439	542.474	179
chr7	3644546	3645600	Peak_247	1000	.	14.4197	547.355	542.39	442
chr11	116285493	116286482	Peak_248	1000	.	13.4835	547.245	542.279	378
chr3	103914038	103915375	Peak_249	1000	.	19.8204	547.117	542.153	421
chr3	19627827	19629375	Peak_250	1000	.	11.3853	547.061	542.096	650
chr10	12820961	12821832	Peak_251	1000	.	12.0887	547.037	542.073	425
chr12	9898026	9898912	Peak_252	1000	.	20.0732	546.845	541.881	612
chr15	102405228	102406442	Peak_253	1000	.	10.4808	546.279	541.318	456
chr2	37358356	37359398	Peak_254	1000	.	18.9239	545.531	540.572	567
chr16	96091579	96092523	Peak_255	1000	.	12.1419	544.325	539.37	462
chr15	79242783	79243990	Peak_256	1000	.	11.399	544.152	539.197	559
chr2	30822724	30824082	Peak_257	1000	.	11.498	543.666	538.713	845
chr7	73537615	73538368	Peak_258	1000	.	17.0291	543.4	538.448	363
chr3	88296314	88297614	Peak_259	1000	.	16.001	543.167	538.216	632
chr4	155222988	155223781	Peak_260	1000	.	13.3598	542.991	538.041	397
chr17	56078873	56079777	Peak_261	1000	.	10.9027	542.473	537.525	327
chr8	121949581	121950812	Peak_262	1000	.	14.2189	542.465	537.517	575
chr4	116707927	116708790	Peak_263	1000	.	20.2282	540.789	535.847	517
chr15	59759029	59760447	Peak_264	1000	.	17.0516	540.469	535.528	778
chr9	3258518	3259007	Peak_265	1000	.	29.6847	539.973	535.033	352
chr10	30617998	30618832	Peak_266	1000	.	20.3053	539.967	535.028	469
chr5	150665073	150666042	Peak_267	1000	.	21.7457	539.86	534.922	629
chr9	36767312	36768316	Peak_268	1000	.	17.4712	539.584	534.646	417
chr12	83921517	83922466	Peak_269	1000	.	18.1448	538.733	533.797	475
chr14	21830792	21831826	Peak_270	1000	.	16.536	538.622	533.687	448
chr11	86484056	86485371	Peak_271	1000	.	16.938	537.833	532.901	446
chr1	100180016	100180499	Peak_272	1000	.	27.2559	537.274	532.344	112
chr12	105032124	105033197	Peak_273	1000	.	13.5476	536.28	531.354	436
chr19	6921579	6922511	Peak_275	1000	.	13.7161	535.553	530.63	505
chr1	37864468	37865644	Peak_276	1000	.	13.5441	535.473	530.55	815
chr16	42874884	42876405	Peak_277	1000	.	12.8163	535.376	530.453	642
chr1	160520653	160521539	Peak_278	1000	.	17.9513	535.057	530.136	293
chr8	69774511	69775195	Peak_279	1000	.	21.5216	534.544	529.624	426
chr8	105860171	105861188	Peak_280	1000	.	12.5166	534.453	529.534	402
chr17	55891619	55892687	Peak_281	1000	.	18.1925	534.329	529.41	414
chr10	93452902	93453908	Peak_282	1000	.	17.9792	533.776	528.859	447
chrX	170008987	170010253	Peak_283	1000	.	16.1748	533.373	528.457	947
chr8	94097971	94098927	Peak_284	1000	.	20.9302	533.148	528.233	529
chr5	36581483	36582570	Peak_285	1000	.	13.9783	532.988	528.073	545
chr1	43933462	43934465	Peak_286	1000	.	18.656	532.323	527.411	461
chr9	21955281	21956388	Peak_287	1000	.	16.5344	532.111	527.199	426
chr7	39552119	39552986	Peak_288	1000	.	20.2783	531.581	526.671	640
chr9	112207693	112208521	Peak_289	1000	.	14.4103	531.314	526.405	398
chr1	131062584	131063398	Peak_290	1000	.	12.7641	531.308	526.399	405
chr7	73558076	73559212	Peak_291	1000	.	17.8013	531.166	526.257	615
chr12	84772621	84773594	Peak_292	1000	.	16.8605	530.859	525.952	464
chr7	139388418	139389476	Peak_293	1000	.	15.3917	530.74	525.833	425
chr14	18270578	18271550	Peak_294	1000	.	19.8514	530.699	525.792	549
chr8	83954919	83955927	Peak_295	1000	.	15.2346	530.216	525.311	563
chr4	105979020	105980041	Peak_296	1000	.	16.2014	529.811	524.908	581
chr19	53142052	53143083	Peak_297	1000	.	16.5402	529.773	524.87	480
chr1	134955197	134956303	Peak_298	1000	.	19.6919	528.67	523.771	816
chr17	56325483	56326407	Peak_299	1000	.	15.3971	528.492	523.593	297
chr14	21051748	21053076	Peak_300	1000	.	17.9614	528.451	523.552	723
chr17	34210348	34211775	Peak_301	1000	.	15.3457	528.346	523.447	485
chr15	80053588	80054787	Peak_302	1000	.	14.4477	527.523	522.628	692
chr8	106337634	106338563	Peak_303	1000	.	19.3023	527.149	522.255	497
chr1	172242174	172243056	Peak_304	1000	.	16.3634	526.876	521.983	338
chr3	122087954	122089038	Peak_305	1000	.	14.249	526.584	521.693	402
chr10	82177968	82178986	Peak_306	1000	.	19.1754	526.356	521.466	659
chr11	103027962	103028936	Peak_307	1000	.	15.9921	526.276	521.386	554
chr3	145923788	145924955	Peak_308	1000	.	16.5585	526.017	521.127	460
chr4	139573996	139575043	Peak_309	1000	.	13.6954	525.562	520.675	533
chr2	28335996	28337132	Peak_310	1000	.	17.4047	525.256	520.37	698
chr9	53536388	53537447	Peak_311	1000	.	17.8405	525.01	520.125	462
chr6	48509937	48510938	Peak_312	1000	.	17.6504	524.745	519.861	667
chr18	36559356	36560922	Peak_313	1000	.	12.8392	524.586	519.703	1048
chr2	71643946	71644694	Peak_314	1000	.	19.7126	524.521	519.638	416
chr17	57031406	57032392	Peak_315	1000	.	11.4697	523.627	518.746	418
chr17	24151969	24152972	Peak_316	1000	.	19.0323	523.595	518.715	467
chr8	116993115	116993977	Peak_317	1000	.	17.734	522.618	517.741	462
chr4	126202107	126203285	Peak_318	1000	.	15.4461	522.329	517.453	616
chr9	106476160	106477414	Peak_319	1000	.	11.8156	522.178	517.303	928
chr7	105399726	105400788	Peak_320	1000	.	13.976	521.804	516.931	364
chr7	74006727	74007593	Peak_321	1000	.	10.6412	521.706	516.833	476
chr7	6696148	6696936	Peak_322	1000	.	16.7892	521.555	516.683	401
chr1	100180016	100180499	Peak_323	1000	.	26.5789	521.483	516.611	343
chr4	101646875	101647976	Peak_324	1000	.	14.1317	521.236	516.365	396
chr10	77258757	77259771	Peak_325	1000	.	17.1888	521.161	516.291	456
chr2	94157524	94158444	Peak_326	1000	.	15.5518	519.483	514.621	535
chr6	47812997	47813881	Peak_327	1000	.	16.0775	518.933	514.072	514
chr17	47293696	47294655	Peak_328	1000	.	17.7356	518.445	513.587	502
chr17	75551457	75552445	Peak_329	1000	.	17.4996	518.344	513.487	598
chr14	50930457	50931554	Peak_330	1000	.	16.6423	517.61	512.755	536
chr17	24478611	24479414	Peak_331	1000	.	17.3115	517.215	512.362	445
chr10	128695729	128696838	Peak_332	1000	.	14.0398	517.151	512.298	690
chr4	57294761	57295568	Peak_334	1000	.	15.5678	516.619	511.768	542
chr11	96906257	96907170	Peak_335	1000	.	12.7848	516.254	511.405	491
chr15	11399312	11400097	Peak_336	1000	.	22.0642	515.584	510.738	450
chr7	28436181	28437283	Peak_337	1000	.	16.2134	515.567	510.722	321
chr14	8172628	8173558	Peak_338	1000	.	16.9715	515.375	510.53	407
chr17	48409017	48410550	Peak_339	1000	.	13.728	515.224	510.38	953
chr13	41366578	41367727	Peak_340	1000	.	13.791	515.053	510.209	698
chr3	108880525	108881718	Peak_341	1000	.	14.03	514.723	509.881	666
chr2	25332245	25333057	Peak_342	1000	.	20.4104	514.369	509.528	424
chr8	95012219	95013187	Peak_343	1000	.	13.8558	514.165	509.325	501
chr10	121625846	121626935	Peak_344	1000	.	17.8699	513.645	508.807	652
chr2	148731631	148732946	Peak_345	1000	.	18.3829	513.147	508.311	873
chr11	118289687	118290774	Peak_346	1000	.	15.2993	512.704	507.87	538
chr18	42511000	42511952	Peak_347	1000	.	18.8563	512.61	507.776	414
chr15	77945525	77946354	Peak_348	1000	.	19.1169	512.534	507.701	448
chr8	69716345	69717513	Peak_349	1000	.	14.3731	512.483	507.649	750
chr3	100921723	100922774	Peak_350	1000	.	13.3422	512.197	507.365	541
chr4	48279172	48280616	Peak_351	1000	.	16.4965	512.058	507.226	562
chr6	122810503	122811612	Peak_352	1000	.	16.1365	511.906	507.075	592
chr11	96829352	96830575	Peak_353	1000	.	12.8641	510.984	506.156	793
chr7	44696890	44697839	Peak_354	1000	.	13.694	510.848	506.021	463
chr5	45449747	45450662	Peak_355	1000	.	15.3207	510.743	505.917	704
chr11	79738078	79739765	Peak_356	1000	.	10.4797	510.461	505.636	1258
chr8	57511246	57512344	Peak_357	1000	.	18.8784	510.306	505.481	490
chr16	4963836	4964929	Peak_358	1000	.	15.4458	509.798	504.975	436
chr7	92741095	92742052	Peak_359	1000	.	17.5387	509.739	504.917	436
chr11	116285493	116286482	Peak_360	1000	.	12.9009	509.682	504.86	546
chr9	111271124	111272360	Peak_361	1000	.	14.0245	509.406	504.585	641
chr5	110770077	110771219	Peak_362	1000	.	13.5032	509.075	504.256	584
chr16	55934088	55935146	Peak_363	1000	.	19.9645	509.043	504.224	469
chr7	79272662	79273765	Peak_364	1000	.	14.3087	508.984	504.165	454
chr17	45615749	45616991	Peak_365	1000	.	14.8266	508.845	504.027	538
chr10	128565277	128566774	Peak_366	1000	.	12.6247	508.338	503.521	783
chr9	66795055	66796176	Peak_367	1000	.	14.0267	507.961	503.147	451
chr12	31949166	31951093	Peak_368	1000	.	14.6092	507.88	503.066	1386
chr8	106718056	106718718	Peak_369	1000	.	22.1164	507.769	502.956	347
chr2	30363765	30364533	Peak_370	1000	.	17.6873	507.688	502.876	382
chr2	25574294	25575349	Peak_371	1000	.	15.9623	507.456	502.644	660
chr19	53008034	53008889	Peak_372	1000	.	15.52	506.37	501.562	475
chr1	92934030	92935029	Peak_373	1000	.	17.4192	506.341	501.534	351
chr13	69611172	69612167	Peak_374	1000	.	15.6358	505.978	501.171	402
chr13	69611172	69612167	Peak_375	1000	.	15.63	505.88	501.073	577
chr11	69672023	69672768	Peak_376	1000	.	15.8186	505.877	501.071	423
chr3	19187730	19188809	Peak_377	1000	.	19.3482	505.877	501.07	457
chr11	75812935	75814007	Peak_378	1000	.	17.1096	505.113	500.31	295
chr11	71984924	71986042	Peak_379	1000	.	17.2068	504.898	500.095	641
chr9	20651573	20652435	Peak_380	1000	.	17.7524	504.415	499.615	352
chr5	36074899	36075606	Peak_381	1000	.	15.3475	504.191	499.392	352
chr7	90049511	90050500	Peak_382	1000	.	14.8394	503.715	498.918	489
chr10	69207932	69208948	Peak_383	1000	.	10.261	503.711	498.914	466
chr11	71018935	71020018	Peak_384	1000	.	14.9116	503.48	498.684	437
chr3	31022594	31023982	Peak_385	1000	.	13.7042	502.979	498.185	739
chr11	106083818	106085482	Peak_386	1000	.	12.8535	502.947	498.153	607
chr6	71830870	71832100	Peak_387	1000	.	17.1265	502.889	498.096	484
chr10	62650501	62651721	Peak_388	1000	.	16.8931	502.702	497.91	806
chr9	37207792	37208631	Peak_389	1000	.	21.7365	501.916	497.126	390
chr16	10754319	10755390	Peak_390	1000	.	16.7661	501.603	496.815	436
chr13	13953899	13955269	Peak_391	1000	.	14.8911	501.577	496.789	584
chr17	26583790	26585179	Peak_392	1000	.	12.0109	501.344	496.557	899
chr18	67577462	67578755	Peak_393	1000	.	14.3169	500.868	496.084	437
chr8	61194033	61194920	Peak_394	1000	.	17.204	500.723	495.939	517
chr1	9747454	9748875	Peak_395	1000	.	19.4943	500.676	495.892	1000
chr13	113454453	113455278	Peak_396	1000	.	18.9126	500.366	495.584	270
chr12	72535865	72536673	Peak_397	1000	.	17.8643	500.09	495.309	350
chr2	143681617	143682879	Peak_398	1000	.	15.8204	499.565	494.786	462
chr11	114843881	114845110	Peak_399	1000	.	14.4798	499.401	494.623	457
chr12	4233672	4234706	Peak_400	1000	.	17.1528	499.149	494.372	650
chr9	50752038	50753530	Peak_401	1000	.	11.321	499.124	494.348	818
chr2	3512377	3513365	Peak_402	1000	.	18.1561	499.003	494.227	575
chr19	8966529	8967477	Peak_403	1000	.	16.4853	498.931	494.156	430
chr1	143524096	143525108	Peak_404	1000	.	17.9539	498.794	494.019	522
chr1	151250589	151251678	Peak_405	1000	.	16.669	498.498	493.725	490
chr2	168458373	168459245	Peak_406	1000	.	15.0053	498.22	493.448	378
chr7	116092816	116093817	Peak_407	1000	.	20.8325	497.585	492.816	455
chr8	120588832	120589791	Peak_408	1000	.	15.9368	497.489	492.72	403
chr7	25237675	25238712	Peak_409	1000	.	11.8561	496.85	492.084	506
chr1	192806057	192807337	Peak_410	1000	.	13.1951	496.796	492.03	813
chr19	24961311	24962022	Peak_411	1000	.	21.9476	496.728	491.963	443
chr7	12977482	12978566	Peak_412	1000	.	15.5717	496.246	491.483	643
chr2	140066294	140067182	Peak_413	1000	.	20.8641	496.125	491.363	506
chr10	80398738	80400262	Peak_414	1000	.	11.6744	495.672	490.912	1004
chr7	67384831	67385929	Peak_415	1000	.	13.5576	495.611	490.851	519
chr17	25727125	25728055	Peak_416	1000	.	15.2462	495.438	490.679	465
chr4	139459864	139460607	Peak_417	1000	.	19.1391	495.411	490.652	297
chr10	119239697	119240914	Peak_418	1000	.	16.3836	494.936	490.179	544
chr14	55559780	55561098	Peak_419	1000	.	14.6386	494.728	489.972	986
chr16	58727538	58728685	Peak_420	1000	.	19.5633	494.484	489.729	397
chr7	79465576	79467096	Peak_421	1000	.	11.1045	493.957	489.204	1102
chr10	41293006	41293828	Peak_422	1000	.	16.1492	493.692	488.941	319
chr11	61319346	61320384	Peak_423	1000	.	17.3294	493.42	488.67	450
chr3	95624655	95625500	Peak_424	1000	.	13.7294	493.196	488.446	611
chr6	114888699	114889501	Peak_425	1000	.	12.7259	493.048	488.299	500
chr17	29409618	29410520	Peak_426	1000	.	16.0042	492.996	488.247	506
chr14	29967969	29968770	Peak_427	1000	.	20.8081	492.789	488.042	401
chr11	68852431	68853458	Peak_428	1000	.	16.2446	492.779	488.032	645
chr13	4771092	4771968	Peak_429	1000	.	19.5548	492.623	487.876	512
chr14	21499919	21501347	Peak_430	1000	.	11.7551	492.321	487.576	856
chr11	6274471	6275326	Peak_431	1000	.	20.0333	492.087	487.343	424
chr7	126396240	126397198	Peak_432	1000	.	18.3201	491.83	487.087	570
chr3	57735493	57736440	Peak_433	1000	.	15.7657	491.547	486.806	519
chr8	105860171	105861188	Peak_434	1000	.	11.6886	491.335	486.595	237
chr7	133793026	133794268	Peak_435	1000	.	17.0096	491.294	486.553	657
chr17	30612029	30612856	Peak_436	1000	.	18.9341	491.114	486.375	636
chr18	56924830	56926203	Peak_437	1000	.	16.0638	490.748	486.01	795
chr2	27785497	27786644	Peak_438	1000	.	17.3731	490.719	485.981	485
chr8	77031105	77031793	Peak_439	1000	.	21.7119	490.586	485.849	378
chr14	54893481	54894310	Peak_440	1000	.	15.6402	490.293	485.557	441
chr9	22002353	22003490	Peak_441	1000	.	16.662	490.255	485.52	507
chr15	73119049	73120531	Peak_442	1000	.	10.1238	490.199	485.464	612
chr14	74819875	74820822	Peak_443	1000	.	15.2113	490.179	485.444	512
chr1	55052279	55053378	Peak_444	1000	.	15.6807	490.166	485.431	474
chr12	85540864	85541691	Peak_445	1000	.	11.0356	490.138	485.403	411
chr11	35769173	35770180	Peak_446	1000	.	17.9892	489.983	485.248	323
chr11	68270643	68272055	Peak_447	1000	.	13.3869	489.952	485.218	767
chr8	70760507	70761476	Peak_448	1000	.	14.4179	489.942	485.208	592
chr4	99973957	99974859	Peak_449	1000	.	15.1049	489.911	485.177	608
chr7	99140838	99141887	Peak_450	1000	.	12.7743	489.879	485.146	471
chr5	149228813	149229657	Peak_451	1000	.	19.897	489.614	484.881	384
chr1	52844556	52845447	Peak_452	1000	.	19.9704	489.58	484.848	330
chr2	29716269	29717325	Peak_453	1000	.	10.2804	488.812	484.082	485
chr11	97187721	97188785	Peak_454	1000	.	11.1245	488.636	483.908	493
chr11	102643739	102644521	Peak_455	1000	.	18.9286	488.448	483.72	282
chr3	57535538	57536661	Peak_456	1000	.	16.2737	488.407	483.679	483
chr3	41082691	41083953	Peak_457	1000	.	14.4283	487.868	483.143	502
chr17	7270602	7272159	Peak_458	1000	.	12.2925	487.446	482.723	1123
chr17	24960111	24961227	Peak_459	1000	.	17.142	487.438	482.714	633
chr2	101762242	101763660	Peak_460	1000	.	13.6128	487.216	482.493	428
chr2	25224209	25225478	Peak_461	1000	.	10.7872	487.153	482.43	702
chr19	4012388	4013267	Peak_462	1000	.	18.9575	487.075	482.353	394
chr3	79628383	79629659	Peak_463	1000	.	15.7158	486.787	482.067	451
chr5	112886441	112887590	Peak_464	1000	.	13.503	486.487	481.768	640
chr10	81495941	81496960	Peak_465	1000	.	15.1634	486.263	481.545	602
chr11	67896741	67897615	Peak_466	1000	.	18.4098	486.169	481.452	444
chr8	111710627	111711616	Peak_467	1000	.	11.1145	485.765	481.049	632
chr7	90475686	90476898	Peak_468	1000	.	21.3229	485.602	480.887	429
chr13	14062997	14064188	Peak_469	1000	.	15.2152	485.586	480.871	460
chr8	126838992	126840301	Peak_470	1000	.	14.4191	485.435	480.721	894
chr17	55878347	55879417	Peak_471	1000	.	17.23	485.383	480.668	645
chr8	84066186	84067522	Peak_472	1000	.	11.6905	485.345	480.631	351
chr11	61266563	61267614	Peak_473	1000	.	19.4509	485.232	480.519	605
chr15	82345805	82346716	Peak_474	1000	.	16.7479	485.011	480.299	516
chr10	81266295	81267038	Peak_475	1000	.	16.1531	484.942	480.23	353
chr9	119425060	119426148	Peak_476	1000	.	16.5215	484.906	480.194	435
chr5	130144410	130145366	Peak_477	1000	.	12.8254	484.624	479.914	419
chr11	68691197	68692337	Peak_478	1000	.	17.114	484.564	479.854	622
chr9	110304929	110305812	Peak_479	1000	.	18.0244	484.533	479.823	482
chr1	136414842	136415727	Peak_480	1000	.	19.3883	484.484	479.774	388
chr5	148271731	148273136	Peak_481	1000	.	13.9228	484.414	479.704	476
chr9	67565713	67566959	Peak_482	1000	.	16.0625	484.337	479.628	449
chr14	56571465	56572178	Peak_483	1000	.	17.2632	484.194	479.486	484
chr8	111853830	111854564	Peak_484	1000	.	23.1413	484.118	479.411	525
chr12	21417030	21418036	Peak_485	1000	.	17.7953	484.004	479.296	602
chr3	27938323	27939722	Peak_486	1000	.	15.7888	484.003	479.296	881
chr6	50566159	50567216	Peak_487	1000	.	16.843	483.95	479.243	496
chr5	125268137	125269260	Peak_488	1000	.	10.668	483.804	479.098	594
chr9	35210614	35211526	Peak_489	1000	.	19.2848	483.243	478.539	433
chr15	103272328	103273201	Peak_490	1000	.	19.0659	483.204	478.5	464
chr6	71439973	71441486	Peak_491	1000	.	14.8379	482.989	478.286	866
chr18	69469281	69470034	Peak_492	1000	.	14.4784	482.728	478.026	331
chr11	71018935	71020018	Peak_493	1000	.	14.5156	482.638	477.937	600
chr15	83156671	83157672	Peak_494	1000	.	12.039	482.236	477.537	467
chr1	178187209	178188416	Peak_495	1000	.	15.8222	482.157	477.459	304
chr16	43889377	43890261	Peak_496	1000	.	18.7671	482.115	477.416	463
chr8	94601260	94602678	Peak_497	1000	.	15.971	482.113	477.415	523
chr7	140035948	140037105	Peak_498	1000	.	17.9689	482.108	477.41	752
chr2	29716269	29717325	Peak_499	1000	.	10.6049	482.019	477.321	707
chr13	47042939	47044148	Peak_500	1000	.	15.513	481.929	477.231	334
chr1	133130704	133131827	Peak_501	1000	.	14.6033	481.925	477.228	520
chr4	83040665	83041377	Peak_502	1000	.	22.9018	481.857	477.16	389
chr7	25076770	25077593	Peak_503	1000	.	14.3051	481.851	477.154	351
chr9	104001841	104003284	Peak_504	1000	.	14.5126	481.827	477.13	698
chr3	8830765	8831320	Peak_505	1000	.	22.2125	481.749	477.053	324
chr12	85454879	85456055	Peak_506	1000	.	13.5431	481.451	476.757	572
chr14	61556218	61557329	Peak_507	1000	.	16.1688	481.177	476.484	634
chr9	57831055	57832009	Peak_508	1000	.	17.4381	480.815	476.123	323
chr3	90433027	90434022	Peak_509	1000	.	17.7954	480.643	475.952	639
chr2	157278839	157279845	Peak_510	1000	.	17.6572	480.464	475.773	456
chr1	175624982	175625965	Peak_511	1000	.	17.2922	480.458	475.767	665
chr10	128524790	128526591	Peak_512	1000	.	12.796	480.457	475.767	1354
chr6	49236379	49236680	Peak_513	1000	.	30.2133	480.33	475.64	140
chr7	74006727	74007593	Peak_514	1000	.	10.1608	480.26	475.571	311
chr10	81292489	81293597	Peak_515	1000	.	14.1736	480.186	475.497	413
chr18	38249934	38250774	Peak_516	1000	.	17.2127	480.177	475.488	326
chr2	30807245	30808282	Peak_517	1000	.	14.6746	480.138	475.449	520
chr6	85915535	85916555	Peak_518	1000	.	19.0009	479.805	475.118	467
chr5	136230174	136231111	Peak_519	1000	.	18.0139	479.321	474.637	388
chr7	64391965	64393059	Peak_520	1000	.	16.9122	479.216	474.531	348
chr1	7088382	7089383	Peak_521	1000	.	15.7256	479.044	474.361	546
chr5	88764531	88765483	Peak_522	1000	.	20.134	478.994	474.311	532
chr8	70234019	70234940	Peak_523	1000	.	14.6898	478.88	474.197	468
chr10	11149082	11149824	Peak_524	1000	.	21.0161	478.714	474.033	314
chr17	24527354	24528473	Peak_525	1000	.	13.7019	478.696	474.014	627
chr12	102416131	102417092	Peak_526	1000	.	14.4481	478.403	473.723	419
chr12	40222263	40223777	Peak_527	1000	.	12.4358	478.211	473.531	1099
chr11	21090904	21091959	Peak_528	1000	.	19.6376	477.758	473.081	359
chr12	75668998	75670180	Peak_529	1000	.	16.0866	477.517	472.841	671
chr4	59314861	59316196	Peak_530	1000	.	8.9844	477.485	472.809	798
chr16	3908377	3909384	Peak_531	1000	.	18.4299	477.025	472.351	630
chr3	75556347	75557627	Peak_532	1000	.	16.211	477.007	472.333	615
chr14	54517065	54517945	Peak_533	1000	.	15.1591	476.886	472.213	402
chr8	60982751	60984071	Peak_534	1000	.	19.7057	476.783	472.11	630
chr2	30822724	30824082	Peak_535	1000	.	10.8985	476.744	472.071	630
chr2	101762242	101763660	Peak_536	1000	.	13.4135	476.703	472.031	772
chr11	69920907	69922101	Peak_537	1000	.	11.3671	476.595	471.923	470
chr5	138255251	138256196	Peak_538	1000	.	19.1429	476.307	471.636	466
chr8	105826840	105827872	Peak_539	1000	.	14.4965	476.239	471.569	874
chr15	59795474	59796292	Peak_540	1000	.	20.2012	476.178	471.508	415
chr8	46686579	46687377	Peak_541	1000	.	21.5457	475.986	471.317	409
chr16	52031014	52032270	Peak_542	1000	.	15.4303	475.885	471.216	498
chr8	45829859	45830722	Peak_543	1000	.	14.519	475.879	471.211	364
chr18	68299619	68300834	Peak_544	1000	.	15.31	475.49	470.823	625
chr4	133013012	133014017	Peak_545	1000	.	11.2375	475.269	470.603	590
chr14	52257369	52258291	Peak_546	1000	.	18.8067	474.838	470.175	474
chr17	84584844	84585601	Peak_547	1000	.	13.8376	474.659	469.997	470
chr15	100089492	100090286	Peak_548	1000	.	16.9913	474.594	469.932	348
chr10	86705006	86706436	Peak_549	1000	.	13.5636	474.554	469.892	735
chr17	56593584	56594584	Peak_550	1000	.	11.0306	474.451	469.79	522
chr4	139622445	139623378	Peak_551	1000	.	14.8301	474.425	469.763	641
chr4	151861692	151862966	Peak_552	1000	.	11.6781	474.309	469.649	383
chr14	26878479	26879433	Peak_553	1000	.	17.9944	473.995	469.336	461
chr15	89314966	89315772	Peak_554	1000	.	14.2011	473.953	469.294	393
chr13	98653966	98654946	Peak_555	1000	.	13.0587	473.872	469.214	424
chr6	86156976	86157818	Peak_556	1000	.	18.7915	473.789	469.131	476
chr2	3283433	3284786	Peak_557	1000	.	14.4142	473.268	468.612	617
chr8	69848754	69849613	Peak_558	1000	.	17.6135	473.181	468.525	432
chr18	80469195	80470585	Peak_559	1000	.	16.3294	473.155	468.5	822
chr11	96075343	96076223	Peak_560	1000	.	14.9346	473.126	468.471	499
chr4	43492570	43493822	Peak_561	1000	.	15.4527	473.115	468.46	428
chr15	7862674	7863859	Peak_562	1000	.	13.6393	473.09	468.435	383
chr19	56651658	56652830	Peak_563	1000	.	16.4541	472.574	467.922	472
chr7	116503917	116505102	Peak_564	1000	.	20.925	472.304	467.653	416
chr15	100551323	100552484	Peak_565	1000	.	16.3219	472.238	467.587	799
chr2	119208396	119209374	Peak_566	1000	.	16.1066	472.225	467.574	474
chr9	7763283	7764858	Peak_567	1000	.	13.631	472.198	467.547	586
chr12	112644225	112645538	Peak_568	1000	.	13.1124	472.105	467.455	545
chr6	124828662	124830238	Peak_569	1000	.	10.9405	472.069	467.419	780
chr14	54253578	54254488	Peak_570	1000	.	17.2718	471.889	467.24	475
chr5	131557833	131559108	Peak_571	1000	.	15.0419	471.842	467.192	696
chr10	81378120	81379106	Peak_572	1000	.	16.4466	471.657	467.008	622
chr10	80602535	80603552	Peak_573	1000	.	16.0531	471.415	466.768	623
chr17	46168098	46169025	Peak_574	1000	.	17.4803	471.396	466.749	433
chr1	46852696	46854273	Peak_575	1000	.	13.0378	471.301	466.654	960
chr16	36874574	36875938	Peak_576	1000	.	15.8351	471.261	466.614	487
chr8	70839124	70840148	Peak_578	1000	.	13.6276	470.667	466.024	544
chr7	4739503	4740420	Peak_579	1000	.	15.1581	470.667	466.024	346
chr14	62760799	62761896	Peak_580	1000	.	13.4615	470.382	465.739	465
chr11	30025643	30026510	Peak_581	1000	.	19.9884	470.247	465.605	513
chr6	145210579	145211778	Peak_582	1000	.	15.6117	470.147	465.506	404
chr1	74505493	74506861	Peak_583	1000	.	18.4116	469.957	465.317	447
chr3	89429895	89430764	Peak_584	1000	.	14.4391	469.931	465.291	442
chr19	11964995	11965929	Peak_585	1000	.	10.7683	469.387	464.749	484
chr12	76403454	76404733	Peak_586	1000	.	14.8385	469.202	464.565	830
chrX	18161819	18163018	Peak_587	1000	.	15.2932	468.984	464.348	563
chr11	31870134	31871018	Peak_588	1000	.	18.8934	468.976	464.34	595
chr7	16097892	16098938	Peak_589	1000	.	11.9033	468.859	464.224	395
chr17	26939183	26940178	Peak_590	1000	.	17.0349	468.626	463.992	388
chr17	24425968	24427444	Peak_591	1000	.	18.8532	468.492	463.859	649
chr7	132992875	132993657	Peak_592	1000	.	15.3089	468.458	463.825	371
chr15	102624833	102626019	Peak_593	1000	.	15.958	468.377	463.744	357
chr8	121573071	121573709	Peak_594	1000	.	15.8935	468.189	463.557	433
chr2	131233449	131234561	Peak_595	1000	.	20.5918	467.876	463.245	513
chr1	7088382	7089383	Peak_596	1000	.	15.517	467.869	463.238	431
chr3	28734522	28735324	Peak_597	1000	.	21.2766	467.747	463.117	341
chr1	89509684	89510343	Peak_599	1000	.	10.8701	467.628	462.999	261
chr6	87671781	87672679	Peak_600	1000	.	19.1447	467.623	462.994	503
chr18	67723679	67724881	Peak_601	1000	.	16.1272	466.933	462.307	613
chrX	169991026	169991805	Peak_602	1000	.	10.8189	466.909	462.284	366
chr10	12694475	12695231	Peak_603	1000	.	16.3248	466.643	462.019	423
chr16	94720569	94722219	Peak_604	1000	.	8.63361	466.23	461.607	1060
chr7	24546333	24547426	Peak_605	1000	.	16.0134	466.026	461.405	626
chr1	177642596	177643957	Peak_606	1000	.	10.7849	466	461.379	625
chr16	55934088	55935146	Peak_607	1000	.	18.7622	465.67	461.051	765
chr9	118039955	118041136	Peak_608	1000	.	17.289	465.495	460.877	496
chr16	57121004	57122108	Peak_609	1000	.	17.976	465.309	460.691	664
chr1	170655389	170656418	Peak_610	1000	.	12.0104	465.201	460.584	386
chr12	111352591	111354095	Peak_611	1000	.	14.1179	464.975	460.358	975
chr9	4375934	4376973	Peak_612	1000	.	19.9107	464.946	460.33	515
chr8	122280997	122282185	Peak_613	1000	.	9.36961	464.892	460.276	599
chr7	3644546	3645600	Peak_614	1000	.	13.0025	464.872	460.256	640
chr2	156196416	156197351	Peak_615	1000	.	12.8608	464.826	460.21	313
chr1	92180184	92181170	Peak_616	1000	.	12.3851	464.591	459.976	379
chr2	126707011	126707853	Peak_617	1000	.	20.1104	464.476	459.863	249
chr7	30169358	30170754	Peak_618	1000	.	18.9326	464.25	459.637	441
chr3	132911414	132912368	Peak_619	1000	.	16.0699	463.679	459.069	493
chr9	77910261	77911308	Peak_620	1000	.	17.209	463.587	458.977	439
chr2	6366386	6367221	Peak_621	1000	.	20.1067	463.545	458.935	370
chr12	112916542	112917770	Peak_623	1000	.	11.5798	463.249	458.641	610
chr15	12749383	12750352	Peak_624	1000	.	12.844	463.063	458.456	667
chr14	48445927	48446759	Peak_625	1000	.	19.5048	463.041	458.434	443
chr17	65884274	65885640	Peak_626	1000	.	12.6597	462.768	458.163	815
chr12	111537452	111538867	Peak_627	1000	.	14.895	462.471	457.867	507
chr19	14597957	14598971	Peak_628	1000	.	14.7478	462.317	457.714	263
chr11	87108501	87109606	Peak_629	1000	.	14.9689	462.152	457.549	700
chr3	95624655	95625500	Peak_630	1000	.	13.8961	461.701	457.1	291
chr15	79690129	79690976	Peak_631	1000	.	11.1067	461.484	456.885	480
chr10	80741968	80742943	Peak_632	1000	.	16.3915	461.164	456.566	419
chr10	78297636	78298677	Peak_633	1000	.	11.7402	461.009	456.412	533
chr11	43926132	43928015	Peak_634	1000	.	12.6392	460.934	456.337	1183
chr1	74295113	74296382	Peak_635	1000	.	8.91368	460.799	456.203	680
chr7	80293924	80294870	Peak_636	1000	.	17.2376	460.663	456.067	387
chr8	64733296	64734003	Peak_637	1000	.	19.9803	460.387	455.793	396
chr5	135962228	135963345	Peak_638	1000	.	12.0497	459.949	455.357	532
chr16	19946625	19947625	Peak_639	1000	.	18.8597	459.927	455.335	574
chr7	25658615	25659528	Peak_640	1000	.	18.4788	459.666	455.075	427
chr8	84191604	84192832	Peak_641	1000	.	13.7369	459.514	454.924	709
chr1	151428039	151429160	Peak_642	1000	.	15.4672	459.247	454.659	436
chr9	25150926	25152398	Peak_643	1000	.	14.1289	459.198	454.61	927
chr9	21955281	21956388	Peak_644	1000	.	14.9642	458.996	454.409	733
chr2	27539586	27540714	Peak_645	1000	.	16.4622	458.945	454.359	604
chr11	87448208	87449446	Peak_646	1000	.	11.9096	458.832	454.245	444
chr4	149345561	149346382	Peak_647	1000	.	15.4299	458.666	454.081	391
chr15	76476945	76478278	Peak_648	1000	.	15.4778	458.628	454.043	418
chr6	8258839	8259915	Peak_649	1000	.	22.7218	458.496	453.912	428
chr11	6036546	6038141	Peak_650	1000	.	11.5974	458.33	453.746	793
chr6	83831278	83832187	Peak_651	1000	.	16.4186	458.322	453.738	563
chr13	94184477	94185657	Peak_652	1000	.	13.8235	458.159	453.576	446
chr7	110296877	110298298	Peak_653	1000	.	12.8771	458.065	453.483	511
chr17	53688982	53689945	Peak_654	1000	.	17.803	458.044	453.462	456
chr1	4857357	4858464	Peak_655	1000	.	16.5645	457.965	453.383	388
chr11	87470773	87471898	Peak_656	1000	.	15.4342	457.949	453.368	616
chr1	37864468	37865644	Peak_657	1000	.	12.2361	457.893	453.312	560
chr4	137954910	137955636	Peak_659	1000	.	18.0487	457.771	453.191	396
chr8	72570612	72572471	Peak_660	1000	.	10.7836	457.019	452.441	178
chr8	70897094	70897982	Peak_661	1000	.	14.0871	456.965	452.388	427
chr14	77484652	77485761	Peak_662	1000	.	15.7275	456.95	452.372	440
chr19	53037927	53039246	Peak_663	1000	.	16.2611	456.867	452.29	689
chr15	88818948	88819902	Peak_664	1000	.	16.0814	456.657	452.082	557
chr14	52103695	52104762	Peak_665	1000	.	14.0984	456.418	451.843	680
chr7	46601796	46602872	Peak_666	1000	.	13.9723	456.407	451.833	570
chr3	32708262	32709310	Peak_667	1000	.	17.2855	456.333	451.759	356
chr10	82177968	82178986	Peak_668	1000	.	17.4054	456.251	451.677	378
chr11	60153587	60154608	Peak_669	1000	.	14.613	456.244	451.67	546
chr12	91848750	91849526	Peak_670	1000	.	18.6113	456.116	451.543	454
chr14	55671556	55672666	Peak_671	1000	.	19.2612	455.894	451.322	635
chr5	118244707	118245696	Peak_673	1000	.	15.992	455.344	450.775	419
chr2	152675088	152676030	Peak_674	1000	.	11.0933	455.292	450.723	468
chr18	34931442	34932615	Peak_675	1000	.	13.9492	455.252	450.683	726
chr4	116807036	116808036	Peak_676	1000	.	18.7557	455.246	450.678	600
chr15	79545932	79547184	Peak_677	1000	.	15.4095	455.219	450.65	748
chr4	59314861	59316196	Peak_678	1000	.	8.75699	455.217	450.649	487
chr4	101646875	101647976	Peak_679	1000	.	12.9403	455.073	450.505	645
chr6	113480641	113481729	Peak_680	1000	.	9.29786	454.96	450.393	550
chr9	98985886	98986895	Peak_681	1000	.	20.9556	454.471	449.907	344
chr7	12977482	12978566	Peak_682	1000	.	14.661	454.001	449.439	338
chr19	44266567	44267688	Peak_683	1000	.	14.4785	453.978	449.416	526
chr13	8885226	8886256	Peak_684	1000	.	17.2891	453.894	449.333	335
chr14	60250919	60252256	Peak_685	1000	.	17.1629	453.879	449.317	631
chr7	99215108	99216133	Peak_686	1000	.	15.7858	453.871	449.31	621
chr10	20311851	20313156	Peak_687	1000	.	15.0397	453.276	448.718	480
chr16	11134052	11135196	Peak_688	1000	.	15.3432	452.628	448.073	761
chr8	84066186	84067522	Peak_689	1000	.	11.1692	452.618	448.063	583
chr4	134186661	134187627	Peak_690	1000	.	15.6999	452.584	448.03	569
chr7	45813866	45814879	Peak_691	1000	.	14.9373	452.402	447.848	562
chr5	135512598	135513757	Peak_692	1000	.	14.5976	452.186	447.633	663
chr17	13007415	13008469	Peak_693	1000	.	17.2831	452.158	447.606	478
chr2	31189401	31190341	Peak_694	1000	.	11.937	451.982	447.431	482
chr5	111522056	111523238	Peak_695	1000	.	16.2496	451.88	447.33	717
chr15	89429275	89430366	Peak_696	1000	.	14.6519	451.566	447.017	724
chr8	81014393	81015608	Peak_697	1000	.	18.2296	451.518	446.969	745
chr1	177795927	177796952	Peak_698	1000	.	13.4941	451.351	446.803	688
chr16	10366284	10367335	Peak_699	1000	.	13.8905	451.239	446.691	492
chr6	91619568	91620827	Peak_700	1000	.	6.76443	451.133	446.586	800
chr14	26637579	26638591	Peak_701	1000	.	15.3389	451.001	446.454	378
chr11	60878122	60879371	Peak_702	1000	.	13.6272	450.89	446.344	748
chr19	16372641	16373648	Peak_703	1000	.	13.996	450.888	446.342	530
chr3	51483598	51484652	Peak_704	1000	.	15.6835	450.759	446.214	380
chr12	4768607	4769611	Peak_705	1000	.	19.8248	450.719	446.174	409
chr19	47248861	47250114	Peak_706	1000	.	10.5373	450.491	445.947	544
chr5	25529287	25530390	Peak_707	1000	.	14.8167	450.449	445.906	435
chr1	176813303	176815136	Peak_708	1000	.	12.0515	450.428	445.884	1464
chr1	177555435	177556453	Peak_709	1000	.	13.8034	450.417	445.873	264
chr13	55536111	55537125	Peak_710	1000	.	17.1419	450.299	445.756	613
chr5	120588318	120589292	Peak_711	1000	.	13.5126	450.238	445.696	424
chr11	115627658	115628521	Peak_712	1000	.	16.8251	450.165	445.623	585
chr9	40799960	40801581	Peak_713	1000	.	12.4475	449.937	445.396	1209
chr12	113155714	113156707	Peak_714	1000	.	13.6513	449.866	445.325	472
chr9	56950529	56951323	Peak_715	1000	.	21.3935	449.692	445.152	375
chr11	93884896	93886453	Peak_716	1000	.	15.6115	449.678	445.138	887
chr4	43441870	43442887	Peak_717	1000	.	12.9516	449.603	445.063	445
chr10	61943117	61944824	Peak_718	1000	.	11.6204	449.511	444.972	580
chr7	100159104	100160101	Peak_719	1000	.	17.5241	449.458	444.92	553
chr7	99304639	99305448	Peak_720	1000	.	12.2578	449.396	444.858	479
chr5	34534778	34536296	Peak_721	1000	.	9.82143	449.394	444.856	511
chr8	117801529	117802596	Peak_722	1000	.	14.2874	449.222	444.685	449
chr7	6382959	6383774	Peak_724	1000	.	18.4362	448.886	444.351	411
chr15	98533650	98534775	Peak_725	1000	.	12.6661	448.845	444.31	688
chr19	44247851	44249116	Peak_726	1000	.	13.8789	448.813	444.278	489
chr18	34954211	34955111	Peak_727	1000	.	14.2615	448.778	444.243	464
chr2	180227484	180228990	Peak_728	1000	.	9.81988	448.746	444.211	510
chr12	24702585	24703661	Peak_729	1000	.	13.874	448.727	444.192	612
chr19	7039494	7040766	Peak_730	1000	.	11.6721	448.693	444.158	670
chr1	91052468	91054131	Peak_731	1000	.	10.305	448.555	444.021	392
chr6	92090989	92092683	Peak_732	1000	.	17.3146	448.424	443.89	1311
chr10	78304916	78305941	Peak_733	1000	.	13.8499	448.297	443.765	362
chr7	142462000	142463383	Peak_734	1000	.	11.6536	448.268	443.735	414
chr13	8885226	8886256	Peak_735	1000	.	17.1613	448.078	443.546	630
chr10	84576118	84577514	Peak_736	1000	.	17.3414	447.941	443.411	443
chr19	29100851	29101921	Peak_737	1000	.	19.8913	447.891	443.361	421
chr12	78861252	78862390	Peak_738	1000	.	15.4332	447.761	443.232	472
chr5	140704307	140705351	Peak_739	1000	.	12.0798	447.626	443.097	447
chr2	60747400	60748286	Peak_740	1000	.	15.5189	447.495	442.967	420
chr17	55944659	55945714	Peak_741	1000	.	17.8333	447.492	442.964	652
chr19	45363331	45364559	Peak_742	1000	.	17.3684	447.46	442.932	249
chr1	191574783	191576445	Peak_743	1000	.	14.9153	447.433	442.906	1279
chr3	97767459	97768477	Peak_744	1000	.	15.2394	447.123	442.597	531
chr5	111799483	111800559	Peak_745	1000	.	14.5163	447.039	442.514	666
chr19	4169332	4170197	Peak_746	1000	.	11.6873	447.027	442.501	364
chr15	81399196	81400292	Peak_747	1000	.	19.8075	446.994	442.468	575
chr2	19601163	19602113	Peak_748	1000	.	17.0786	446.99	442.465	451
chr14	34573593	34574829	Peak_749	1000	.	12.0426	446.817	442.293	680
chr6	113306218	113307280	Peak_750	1000	.	11.6174	446.77	442.246	576
chr17	31929130	31930664	Peak_751	1000	.	9.2226	446.711	442.187	992
chr19	56373863	56374567	Peak_752	1000	.	12.2926	446.683	442.159	274
chr7	45017086	45018111	Peak_753	1000	.	9.76939	446.643	442.12	696
chr2	27802153	27803078	Peak_754	1000	.	14.628	446.604	442.081	584
chr10	77206528	77207411	Peak_755	1000	.	13.5464	446.484	441.962	422
chr19	42128662	42129678	Peak_756	1000	.	13.9022	446.267	441.745	488
chr9	63702287	63703471	Peak_757	1000	.	10.4235	446.175	441.654	534
chr7	28766135	28766962	Peak_758	1000	.	16.5163	445.943	441.423	400
chr8	121901522	121902513	Peak_759	1000	.	7.76297	445.826	441.307	460
chr10	58322762	58323942	Peak_760	1000	.	11.9296	445.704	441.185	514
chr18	38249934	38250774	Peak_761	1000	.	16.3088	445.479	440.961	599
chr4	139380153	139380959	Peak_762	1000	.	17.7831	445.187	440.67	344
chr5	24029953	24031159	Peak_763	1000	.	17.976	445.035	440.519	761
chr8	122144563	122145636	Peak_764	1000	.	13.4555	444.815	440.3	597
chr5	134958876	134959763	Peak_765	1000	.	12.0019	444.567	440.053	378
chr19	32291794	32292654	Peak_766	1000	.	18.7849	444.375	439.863	367
chr12	84284822	84285777	Peak_767	1000	.	19.0025	444.258	439.746	452
chr11	6388686	6389517	Peak_768	1000	.	18.25	444.108	439.596	339
chr1	132917765	132918856	Peak_769	1000	.	15.0386	443.994	439.483	708
chr6	67138098	67139306	Peak_770	1000	.	10.0533	443.984	439.474	651
chr1	126484461	126485296	Peak_771	1000	.	16.4329	443.983	439.472	369
chr1	136253297	136254033	Peak_772	1000	.	15.921	443.958	439.448	303
chr3	122087954	122089038	Peak_773	1000	.	12.7349	443.894	439.383	614
chr7	110060976	110062276	Peak_774	1000	.	12.8668	443.674	439.165	601
chr8	83979861	83981208	Peak_775	1000	.	14.1815	443.665	439.156	589
chr7	97331741	97332658	Peak_776	1000	.	16.5842	443.63	439.121	463
chr2	77376249	77377386	Peak_777	1000	.	15.8396	443.572	439.063	693
chr7	16452580	16453745	Peak_778	1000	.	18.3456	443.541	439.033	271
chr1	93477908	93479427	Peak_779	1000	.	11.7318	443.333	438.825	992
chr4	3938281	3939378	Peak_780	1000	.	15.8191	443.273	438.766	565
chr1	177623123	177624104	Peak_781	1000	.	13.8866	443.031	438.526	509
chr12	69158716	69159904	Peak_782	1000	.	12.9785	443.005	438.5	668
chr8	73352505	73354096	Peak_783	1000	.	14.5931	442.993	438.488	1157
chr7	132672126	132673047	Peak_784	1000	.	11.1761	442.992	438.486	549
chr5	20881399	20882860	Peak_785	1000	.	13.8817	442.945	438.44	836
chr4	40142752	40143996	Peak_786	1000	.	12.4776	442.899	438.394	534
chr2	129296888	129297969	Peak_787	1000	.	20.7001	442.848	438.343	452
chr12	73241788	73242590	Peak_788	1000	.	17.1252	442.654	438.15	285
chr4	151861692	151862966	Peak_789	1000	.	11.1874	442.611	438.108	221
chr9	58008476	58009735	Peak_790	1000	.	13.2819	442.319	437.816	704
chr15	85634326	85635328	Peak_791	1000	.	14.6851	442.202	437.701	421
chr2	168458373	168459245	Peak_792	1000	.	13.8581	441.793	437.293	502
chr11	32204994	32205829	Peak_793	1000	.	18.6895	441.555	437.057	366
chr11	88230980	88231816	Peak_794	1000	.	9.00922	441.408	436.91	409
chr18	47192244	47193127	Peak_795	1000	.	16.4165	441.333	436.835	473
chr15	75748137	75749308	Peak_796	1000	.	11.6727	441.331	436.834	328
chr12	4233672	4234706	Peak_797	1000	.	15.8491	441.33	436.832	365
chr3	87885260	87886231	Peak_798	1000	.	14.3017	441.196	436.699	588
chr11	77800606	77801676	Peak_799	1000	.	12.9934	441.154	436.658	676
chr10	94035085	94036637	Peak_800	1000	.	17.46	441.143	436.647	810
chr7	39552119	39552986	Peak_801	1000	.	17.8621	441.113	436.617	356
chr5	136952796	136953576	Peak_802	1000	.	21.8361	441.01	436.514	412
chr11	114965167	114966069	Peak_803	1000	.	14.9436	440.961	436.465	449
chr3	128990252	128991173	Peak_804	1000	.	16.9924	440.92	436.425	512
chr2	132212037	132212809	Peak_805	1000	.	13.2034	440.848	436.353	454
chr18	65800006	65801136	Peak_806	1000	.	16.2538	440.689	436.195	441
chr5	35686869	35687733	Peak_807	1000	.	12.3005	440.629	436.136	455
chr15	83343984	83345532	Peak_808	1000	.	11.3772	440.542	436.049	246
chr1	186714995	186715874	Peak_809	1000	.	17.6079	440.494	436.001	422
chr5	129786807	129787717	Peak_810	1000	.	18.0721	440.279	435.787	500
chr17	6079339	6080172	Peak_811	1000	.	20.0083	440.253	435.761	431
chr7	96136131	96137282	Peak_812	1000	.	15.2977	440.236	435.744	729
chr4	123904528	123905625	Peak_813	1000	.	17.9926	440.168	435.676	400
chr2	5894920	5895797	Peak_814	1000	.	19.56	439.924	435.433	436
chr11	115412624	115414230	Peak_815	1000	.	10.9946	439.877	435.386	662
chr1	91539863	91541065	Peak_816	1000	.	16.1305	439.765	435.275	556
chr10	80602535	80603552	Peak_817	1000	.	15.3697	439.764	435.274	324
chr19	26604394	26605367	Peak_818	1000	.	15.1585	439.666	435.176	560
chr8	11381691	11382882	Peak_819	1000	.	12.3506	439.592	435.103	837
chr9	118699545	118700413	Peak_820	1000	.	13.5265	439.556	435.068	443
chr8	79638739	79640270	Peak_821	1000	.	12.7602	439.456	434.967	509
chr2	30171299	30172293	Peak_822	1000	.	16.9937	439.293	434.806	229
chr4	155582117	155582885	Peak_823	1000	.	16.9854	439.186	434.698	391
chr11	58301813	58303070	Peak_824	1000	.	10.8547	438.991	434.505	724
chr4	45011658	45013103	Peak_825	1000	.	12.5355	438.493	434.01	1072
chr6	113306218	113307280	Peak_826	1000	.	11.3997	438.423	433.94	324
chr19	9965846	9966779	Peak_827	1000	.	15.974	438.351	433.868	461
chr13	35905730	35906562	Peak_828	1000	.	20.1681	438.346	433.863	331
chr2	32693377	32694670	Peak_829	1000	.	13.1467	438.345	433.862	784
chr11	68270643	68272055	Peak_830	1000	.	12.4548	438.255	433.773	569
chr10	44043466	44044357	Peak_831	1000	.	20.4152	438.181	433.699	312
chr1	119504314	119505254	Peak_832	1000	.	16.773	438.028	433.546	480
chr5	34369110	34370048	Peak_833	1000	.	18.0203	437.965	433.483	580
chr9	25526912	25528291	Peak_834	1000	.	15.0419	437.868	433.387	959
chr17	7945439	7946473	Peak_835	1000	.	17.7948	437.767	433.287	481
chr4	62408290	62409179	Peak_836	1000	.	18.2147	437.734	433.254	384
chr18	5819543	5820868	Peak_837	1000	.	10.576	437.634	433.154	859
chr5	136783988	136784995	Peak_838	1000	.	16.7409	437.603	433.123	605
chr8	106043757	106045061	Peak_839	1000	.	12.8446	437.569	433.09	608
chr1	52231944	52233773	Peak_840	1000	.	16.2582	437.536	433.057	1369
chr9	21545870	21547296	Peak_841	1000	.	11.926	437.479	433	372
chr5	102520311	102521230	Peak_842	1000	.	18.0424	437.384	432.906	399
chr7	109993145	109994209	Peak_843	1000	.	16.0634	437.223	432.745	452
chr1	133941212	133942394	Peak_844	1000	.	13.2769	437.172	432.695	809
chr8	13472116	13473025	Peak_845	1000	.	16	437.127	432.649	402
chr4	88213817	88214508	Peak_846	1000	.	20.3985	437.117	432.639	311
chr11	100938865	100940164	Peak_847	1000	.	13.4301	437.083	432.606	676
chr12	8921099	8922404	Peak_848	1000	.	12.8717	436.676	432.201	828
chr7	102209575	102210866	Peak_849	1000	.	14.767	436.642	432.167	642
chr3	75956039	75957498	Peak_850	1000	.	15.9502	436.421	431.948	1004
chr3	37419134	37420614	Peak_851	1000	.	11.7832	436.395	431.922	801
chr5	124111550	124112607	Peak_852	1000	.	13.7597	436.38	431.907	401
chr15	12749383	12750352	Peak_853	1000	.	12.3226	436.248	431.775	349
chr2	119896787	119897755	Peak_854	1000	.	17.9464	436.234	431.761	457
chr14	79426066	79427191	Peak_855	1000	.	19.3754	436.179	431.706	430
chr5	101919175	101920005	Peak_856	1000	.	17.124	436.039	431.568	491
chr19	5444788	5445727	Peak_857	1000	.	13.78	435.999	431.527	435
chr6	124700045	124701065	Peak_858	1000	.	13.2856	435.889	431.418	362
chr3	139153893	139154663	Peak_859	1000	.	19.9875	435.594	431.125	555
chr4	138111676	138112492	Peak_860	1000	.	17.2645	435.35	430.881	397
chr19	10951780	10953158	Peak_861	1000	.	10.2266	435.26	430.792	407
chr17	3557175	3558299	Peak_863	1000	.	17.2298	434.911	430.445	633
chr4	57287530	57288416	Peak_864	1000	.	19.8306	434.851	430.385	539
chr14	20393184	20394014	Peak_865	1000	.	13.9187	434.705	430.24	368
chr8	84125442	84126343	Peak_866	1000	.	17.4731	434.643	430.178	413
chr3	88509665	88510493	Peak_867	1000	.	13.9552	434.588	430.124	457
chr11	43681353	43682759	Peak_868	1000	.	16.1027	434.576	430.111	430
chr12	111704354	111706026	Peak_869	1000	.	12.8695	434.505	430.041	435
chr7	19227494	19229000	Peak_870	1000	.	10.2187	434.426	429.962	835
chr15	44427453	44428540	Peak_871	1000	.	14.8138	434.318	429.855	488
chr3	126831229	126832062	Peak_872	1000	.	15.0007	434.147	429.684	430
chr1	177623123	177624104	Peak_873	1000	.	13.7077	433.998	429.536	352
chr11	59635852	59636887	Peak_874	1000	.	12.1454	433.953	429.492	418
chr4	149345561	149346382	Peak_875	1000	.	14.8794	433.808	429.347	614
chr7	125707035	125708205	Peak_876	1000	.	14.8734	433.715	429.254	735
chr9	59616747	59617819	Peak_877	1000	.	17.3295	433.682	429.222	449
chr12	84450653	84451802	Peak_878	1000	.	13.6396	433.535	429.075	445
chr8	13287155	13288515	Peak_879	1000	.	14.6565	433.364	428.905	718
chr4	125211210	125212664	Peak_880	1000	.	13.2808	432.913	428.456	826
chr17	17837515	17838698	Peak_881	1000	.	15.6459	432.856	428.4	753
chr6	66534845	66535800	Peak_882	1000	.	17.7317	432.801	428.345	464
chr7	126137556	126138383	Peak_883	1000	.	14.8406	432.438	427.983	510
chr3	8923108	8924246	Peak_884	1000	.	16.6533	432.37	427.915	728
chr7	28392254	28393366	Peak_885	1000	.	16.5271	432.315	427.862	652
chr15	94542953	94544110	Peak_886	1000	.	17.2159	432.253	427.799	616
chr9	107587362	107588257	Peak_887	1000	.	15.2747	432.103	427.65	261
chr3	51708490	51709609	Peak_888	1000	.	15.4306	432.073	427.62	668
chr15	55255789	55256880	Peak_889	1000	.	16.1502	432.033	427.58	434
chr12	29290635	29291446	Peak_890	1000	.	17.1899	431.924	427.472	429
chr7	3664992	3666002	Peak_891	1000	.	16.7991	431.838	427.387	555
chr1	183113091	183114904	Peak_892	1000	.	12.9904	431.828	427.376	781
chr14	30558976	30559998	Peak_893	1000	.	14.4177	431.807	427.355	425
chr1	75040223	75040971	Peak_894	1000	.	21.1442	431.76	427.309	376
chr5	120612293	120613746	Peak_895	1000	.	12.2951	431.534	427.084	641
chr2	120068862	120070467	Peak_896	1000	.	11.1319	431.501	427.051	726
chr12	44268601	44269821	Peak_897	1000	.	17.9025	431.489	427.04	516
chr6	94659803	94660532	Peak_898	1000	.	12.2215	431.405	426.956	389
chr5	129941156	129942333	Peak_899	1000	.	14.029	431.384	426.935	430
chr7	112332194	112332972	Peak_900	1000	.	10.4041	431.28	426.831	431
chr18	78031948	78033281	Peak_901	1000	.	11.132	430.85	426.403	513
chr10	128524790	128526591	Peak_902	1000	.	11.9332	430.843	426.396	1226
chr7	126649057	126650013	Peak_903	1000	.	18.3507	430.804	426.357	560
chr8	46512351	46513225	Peak_904	1000	.	15.433	430.543	426.098	413
chr5	36074899	36075606	Peak_905	1000	.	14.1115	430.53	426.085	522
chr4	42999565	43001007	Peak_906	1000	.	13.0229	430.298	425.854	1092
chr4	132421652	132422819	Peak_907	1000	.	16.933	430.297	425.853	825
chr17	32017876	32019154	Peak_908	1000	.	10.7845	430.203	425.76	431
chr13	92530385	92531304	Peak_909	1000	.	15.3562	430.196	425.752	420
chr11	11844245	11845392	Peak_910	1000	.	12.0958	430.176	425.732	462
chr18	79466795	79467550	Peak_912	1000	.	20.6713	429.929	425.487	389
chr9	20877789	20879000	Peak_913	1000	.	13.1561	429.905	425.463	329
chr4	155668777	155669667	Peak_914	1000	.	18.7224	429.874	425.432	480
chr17	33890321	33891230	Peak_915	1000	.	16.4022	429.834	425.392	507
chr3	36150816	36151668	Peak_916	1000	.	17.8285	429.764	425.323	242
chr11	101626817	101628525	Peak_917	1000	.	11.1121	429.729	425.288	890
chr10	63128067	63128911	Peak_918	1000	.	13.344	429.723	425.283	437
chr13	52765469	52766728	Peak_919	1000	.	14.5664	429.651	425.211	464
chr3	52603069	52603939	Peak_920	1000	.	11.0724	429.441	425.002	402
chr6	9889881	9890222	Peak_921	1000	.	27.8446	429.33	424.891	114
chr17	67988802	67989746	Peak_922	1000	.	18.5115	429.22	424.782	328
chr19	46151952	46152838	Peak_923	1000	.	12.1403	429.045	424.607	364
chr5	144357622	144358884	Peak_924	1000	.	11.2192	428.973	424.536	927
chr17	72970621	72971349	Peak_925	1000	.	12.9377	428.699	424.263	206
chr9	36767312	36768316	Peak_927	1000	.	14.9877	428.551	424.117	547
chr2	180521445	180522345	Peak_928	1000	.	18.7428	428.378	423.944	493
chr5	3152004	3152798	Peak_929	1000	.	16.7837	428.37	423.936	384
chr17	73194220	73195673	Peak_930	1000	.	15.0693	428.244	423.811	632
chr11	117923017	117924072	Peak_931	1000	.	16.1604	428.167	423.734	427
chr11	60856253	60857065	Peak_932	1000	.	17.9743	428.121	423.688	468
chr11	116198355	116199513	Peak_933	1000	.	17.8841	427.9	423.469	773
chr12	73907426	73908675	Peak_934	1000	.	17.3943	427.843	423.412	360
chr12	73461575	73462671	Peak_935	1000	.	13.2757	427.767	423.335	634
chr13	54693545	54694716	Peak_936	1000	.	11.757	427.741	423.31	736
chr19	58016402	58017778	Peak_937	1000	.	13.1552	427.735	423.304	604
chr16	94720569	94722219	Peak_938	1000	.	8.21336	427.695	423.264	1265
chr19	5724054	5725560	Peak_939	1000	.	8.2541	427.605	423.174	1094
chr13	55107504	55108380	Peak_940	1000	.	12.6196	427.558	423.128	446
chr3	138143221	138144186	Peak_941	1000	.	14.5622	427.308	422.879	511
chr7	143822412	143823371	Peak_942	1000	.	16.2112	427.255	422.826	576
chr10	42501611	42503154	Peak_943	1000	.	15.3912	426.805	422.378	383
chr17	48355648	48356502	Peak_944	1000	.	19.8024	426.597	422.172	398
chr3	95434127	95434924	Peak_945	1000	.	16.4624	426.596	422.171	178
chr8	86772397	86773506	Peak_946	1000	.	12.7518	426.59	422.165	764
chr1	91297698	91298690	Peak_947	1000	.	16.8341	426.569	422.144	559
chr12	8969591	8970381	Peak_948	1000	.	20.1293	426.363	421.939	417
chr18	9449290	9450770	Peak_949	1000	.	15.2516	426.314	421.89	1009
chr1	43127718	43128729	Peak_950	1000	.	11.8116	426.219	421.795	364
chr2	113980535	113981319	Peak_951	1000	.	11.0664	426.054	421.631	400
chr16	13818479	13819661	Peak_952	1000	.	13.504	426.036	421.613	705
chr17	56996998	56997902	Peak_953	1000	.	11.17	425.869	421.448	270
chr18	32339670	32340868	Peak_954	1000	.	11.2528	425.816	421.395	700
chr2	48948859	48950173	Peak_955	1000	.	17.8921	425.466	421.047	520
chr4	44755888	44757167	Peak_956	1000	.	16.8515	425.156	420.738	683
chr3	95928615	95929717	Peak_957	1000	.	16.5327	425.095	420.678	589
chr14	51088579	51089924	Peak_958	1000	.	10.7315	425.068	420.651	990
chr13	6547727	6548690	Peak_959	1000	.	20.3516	424.999	420.582	414
chr2	163418855	163420065	Peak_960	1000	.	14.4616	424.956	420.54	752
chr9	14171547	14172436	Peak_961	1000	.	15.3163	424.93	420.513	418
chr7	144811058	144812049	Peak_962	1000	.	15.2598	424.879	420.463	608
chr8	77894684	77895738	Peak_963	1000	.	19.2129	424.824	420.408	757
chr5	114443644	114444594	Peak_964	1000	.	14.8869	424.71	420.295	552
chr16	96145065	96146083	Peak_965	1000	.	17.4004	424.593	420.178	295
chr3	36571515	36572636	Peak_966	1000	.	18.0283	424.526	420.112	677
chr2	172370439	172371299	Peak_967	1000	.	18.0084	424.296	419.882	187
chr4	43038923	43040616	Peak_968	1000	.	9.63592	424.202	419.789	1506
chr11	76216908	76217981	Peak_969	1000	.	19.1434	424.082	419.67	685
chr17	33759737	33760804	Peak_970	1000	.	11.2324	424.039	419.626	664
chr7	45191151	45192505	Peak_971	1000	.	9.94946	424.021	419.609	945
chr17	12915830	12916956	Peak_972	1000	.	15.358	423.978	419.566	376
chr14	55157161	55158211	Peak_973	1000	.	15.3381	423.688	419.278	401
chr17	26650249	26651315	Peak_974	1000	.	11.4198	423.67	419.26	609
chr7	96951151	96952017	Peak_975	1000	.	15.0721	423.65	419.24	183
chr16	57121004	57122108	Peak_976	1000	.	16.8523	423.529	419.119	388
chr16	10366284	10367335	Peak_977	1000	.	13.3581	423.46	419.051	654
chr13	111724937	111726139	Peak_978	1000	.	14.8995	423.365	418.956	879
chr5	36356417	36357257	Peak_979	1000	.	13.3488	423.295	418.886	411
chr19	43674605	43675994	Peak_980	1000	.	12.2235	423.182	418.774	826
chr9	26999048	27000076	Peak_981	1000	.	19.1378	423.152	418.745	554
chr5	114130548	114131647	Peak_982	1000	.	12.7512	423.051	418.644	242
chr9	94567509	94568640	Peak_983	1000	.	16.6776	422.921	418.515	364
chr19	3912401	3913364	Peak_984	1000	.	14.2636	422.543	418.138	435
chr15	101240741	101241554	Peak_985	1000	.	13.026	422.499	418.094	344
chr1	177982992	177984183	Peak_986	1000	.	15.5157	422.337	417.933	310
chr6	112273315	112274106	Peak_987	1000	.	14.673	422.194	417.791	341
chr10	81182398	81183371	Peak_988	1000	.	12.2387	422.111	417.708	458
chr4	122885670	122886842	Peak_989	1000	.	12.235	422.036	417.634	526
chr19	43524178	43525541	Peak_990	1000	.	14.3173	421.901	417.5	540
chr10	45075673	45077207	Peak_991	1000	.	12.9911	421.858	417.456	1131
chr11	77685672	77687557	Peak_992	1000	.	15.2068	421.77	417.369	427
chr11	50325183	50326233	Peak_993	1000	.	16.8361	421.688	417.287	601
chr2	129197956	129199216	Peak_994	1000	.	15.9119	421.569	417.169	667
chr7	110121347	110123255	Peak_996	1000	.	13.4914	421.445	417.046	474
chr2	158139400	158140421	Peak_997	1000	.	17.4634	421.197	416.799	469
chr16	96127407	96128540	Peak_998	1000	.	13.3912	421.145	416.747	718
chr5	34169170	34169960	Peak_999	1000	.	16.4675	421.003	416.606	418
chr2	180376412	180377435	Peak_1000	1000	.	14.9972	420.988	416.591	493
chr6	29195658	29196517	Peak_1001	1000	.	14.3024	420.912	416.516	410
chr7	84028781	84029978	Peak_1002	1000	.	10.7669	420.832	416.436	527
chr11	48816871	48817686	Peak_1003	1000	.	13.5797	420.784	416.388	504
chr17	57247313	57248605	Peak_1004	1000	.	10.507	420.755	416.359	623
chr15	88750976	88752415	Peak_1005	1000	.	14.3851	420.722	416.326	476
chr7	18990595	18991388	Peak_1006	1000	.	16.8877	420.704	416.308	541
chr7	68262961	68264834	Peak_1007	1000	.	10.6305	420.675	416.28	886
chr18	35362036	35363212	Peak_1008	1000	.	16.373	420.569	416.174	758
chr4	8944836	8945615	Peak_1009	1000	.	14.6164	420.558	416.163	439
chr9	121704634	121705524	Peak_1010	1000	.	16.129	420.534	416.14	425
chr19	43689181	43690255	Peak_1011	1000	.	16.786	420.233	415.84	543
chr7	44471835	44473854	Peak_1012	1000	.	6.73448	420.168	415.775	1574
chr11	6036546	6038141	Peak_1013	1000	.	10.9779	420.085	415.693	978
chr5	30887315	30888994	Peak_1014	1000	.	10.7037	419.932	415.541	870
chr7	99858577	99859432	Peak_1015	1000	.	18.6766	419.898	415.506	382
chr10	81320124	81321318	Peak_1016	1000	.	10.6246	419.897	415.505	663
chr12	76403454	76404733	Peak_1017	1000	.	13.8298	419.888	415.497	621
chr6	91156094	91157221	Peak_1018	1000	.	12.9551	419.771	415.38	635
chr2	93031693	93033041	Peak_1019	1000	.	11.3911	419.726	415.336	507
chr7	80947238	80948257	Peak_1020	1000	.	20.4484	419.667	415.277	585
chr19	40369971	40370878	Peak_1021	1000	.	8.98296	419.526	415.136	463
chr5	24685108	24686265	Peak_1022	1000	.	14.5954	419.473	415.083	597
chr9	108305623	108306933	Peak_1023	1000	.	12.0071	419.463	415.074	591
chr16	58669881	58670689	Peak_1024	1000	.	19.5306	419.397	415.008	380
chr8	70439175	70440110	Peak_1025	1000	.	17.4482	419.349	414.961	542
chr8	54548214	54549041	Peak_1026	1000	.	11.4296	419.256	414.868	323
chr11	101657676	101659295	Peak_1027	1000	.	11.5203	419.255	414.867	915
chr15	85403207	85403812	Peak_1028	1000	.	17.0899	419.122	414.734	411
chr1	191574783	191576445	Peak_1029	1000	.	14.325	419.016	414.629	942
chr7	64391965	64393059	Peak_1030	1000	.	15.3376	419.001	414.614	675
chr7	16874283	16875613	Peak_1031	1000	.	12.3918	418.923	414.537	900
chr6	112459208	112460013	Peak_1032	1000	.	13.5908	418.783	414.397	295
chr12	10514238	10515045	Peak_1033	1000	.	16.4109	418.646	414.261	250
chr1	167230733	167232110	Peak_1034	1000	.	17.5076	418.393	414.01	357
chr1	179545915	179546924	Peak_1035	1000	.	17.8545	418.288	413.905	405
chr16	93106802	93107747	Peak_1036	1000	.	13.5614	418.278	413.895	489
chr11	59322623	59323728	Peak_1037	1000	.	15.8128	417.826	413.445	553
chr2	35609054	35610053	Peak_1038	1000	.	14.885	417.771	413.39	512
chr9	31211035	31212524	Peak_1039	1000	.	17.5188	417.693	413.313	877
chr8	93569200	93570434	Peak_1040	1000	.	14.0101	417.685	413.305	668
chr13	24505368	24506417	Peak_1041	1000	.	13.6976	417.667	413.287	502
chr14	20347730	20348657	Peak_1042	1000	.	17.0206	417.44	413.061	373
chr15	77036434	77038377	Peak_1043	1000	.	11.2283	417.396	413.017	402
chr17	12960070	12961111	Peak_1044	1000	.	14.4611	417.385	413.007	369
chr4	41124002	41124793	Peak_1045	1000	.	18.9195	417.348	412.97	347
chr5	21144464	21145180	Peak_1046	1000	.	10.1556	417.33	412.952	295
chr12	113155714	113156707	Peak_1047	1000	.	13.0927	417.275	412.898	600
chr18	31910361	31911453	Peak_1048	1000	.	15.3778	417.236	412.859	394
chr10	80226224	80227070	Peak_1049	1000	.	12.8552	417.219	412.842	284
chr2	146511618	146512453	Peak_1050	1000	.	17.6866	417.168	412.791	586
chr4	149166127	149167296	Peak_1051	1000	.	15.6443	417.073	412.697	605
chr14	30558976	30559998	Peak_1052	1000	.	14.0611	417.026	412.65	666
chr7	118532608	118533550	Peak_1053	1000	.	16.339	416.898	412.522	764
chr6	122308259	122309295	Peak_1054	1000	.	15.9689	416.777	412.401	405
chr3	8850470	8851238	Peak_1055	1000	.	18.0895	416.764	412.389	454
chr1	183904475	183906039	Peak_1056	1000	.	12.7468	416.618	412.244	1039
chr8	70538710	70539802	Peak_1057	1000	.	11.1357	416.6	412.225	609
chr2	130563239	130564329	Peak_1058	1000	.	15.4944	416.544	412.169	450
chr1	161876322	161877379	Peak_1059	1000	.	14.5938	416.408	412.035	457
chr9	35569636	35570608	Peak_1060	1000	.	16.2918	416.278	411.906	537
chr12	44209520	44210693	Peak_1061	1000	.	16.2145	416.064	411.692	795
chr8	75038304	75039191	Peak_1062	1000	.	9.39256	415.925	411.554	348
chr14	121082019	121082917	Peak_1063	1000	.	20.1461	415.833	411.463	485
chr5	33656850	33658612	Peak_1064	1000	.	11.7921	415.686	411.316	1236
chr1	177555435	177556453	Peak_1065	1000	.	13.1231	415.671	411.301	454
chr5	122820801	122821777	Peak_1066	1000	.	18.3571	415.519	411.149	536
chr6	97409539	97410832	Peak_1067	1000	.	10.9483	415.518	411.149	638
chr1	136724993	136725707	Peak_1068	1000	.	18.2026	415.496	411.127	415
chr8	70211887	70213024	Peak_1069	1000	.	11.814	415.468	411.099	520
chr12	72674283	72675388	Peak_1070	1000	.	17.6023	415.341	410.973	312
chr7	4812088	4813176	Peak_1072	1000	.	15.9513	414.947	410.581	694
chr5	45857169	45858266	Peak_1073	1000	.	16.1219	414.836	410.47	777
chr9	59485530	59487219	Peak_1074	1000	.	14.2482	414.793	410.428	1260
chr5	147292947	147293815	Peak_1075	1000	.	21.0726	414.699	410.334	471
chr4	3703331	3704554	Peak_1076	1000	.	15.7572	414.687	410.322	395
chr12	54874593	54875376	Peak_1077	1000	.	17.1309	414.678	410.314	387
chr2	163481175	163482323	Peak_1078	1000	.	12.2428	414.611	410.246	428
chr5	37879418	37880360	Peak_1079	1000	.	15.1406	414.598	410.233	547
chr9	108305623	108306933	Peak_1080	1000	.	11.8996	414.533	410.169	408
chr4	8850414	8851088	Peak_1081	1000	.	17.9607	414.452	410.088	199
chr1	131526383	131528126	Peak_1082	1000	.	9.14991	414.447	410.083	1146
chr7	29123557	29124469	Peak_1083	1000	.	8.99944	414.365	410.002	600
chr18	74267751	74268593	Peak_1084	1000	.	20.6452	414.348	409.985	453
chr7	137410336	137411394	Peak_1085	1000	.	12.9676	414.302	409.939	133
chr7	27178282	27179378	Peak_1086	1000	.	14.5018	414.233	409.871	687
chr11	54522452	54523443	Peak_1087	1000	.	15.7211	414.19	409.828	422
chr1	51477974	51478909	Peak_1088	1000	.	18.3864	414.135	409.773	552
chr11	107714240	107715041	Peak_1089	1000	.	9.33076	414.1	409.739	392
chr3	52158517	52159530	Peak_1090	1000	.	14.25	414.072	409.71	591
chr1	134494398	134495277	Peak_1091	1000	.	17.2792	413.994	409.632	211
chr10	81320124	81321318	Peak_1092	1000	.	10.5374	413.959	409.598	446
chr9	121777270	121778277	Peak_1093	1000	.	9.59821	413.617	409.258	386
chr14	21499919	21501347	Peak_1094	1000	.	10.5469	413.561	409.202	632
chr6	52639678	52640729	Peak_1095	1000	.	18.6434	413.517	409.158	695
chr11	96777248	96778091	Peak_1096	1000	.	17.6567	413.468	409.109	370
chr3	20057392	20058220	Peak_1097	1000	.	24.3029	413.396	409.038	378
chr5	114796134	114796962	Peak_1098	1000	.	14.148	413.201	408.844	260
chr1	20058062	20058840	Peak_1099	1000	.	22.7067	413.196	408.839	337
chr4	47473911	47475141	Peak_1100	1000	.	17.2621	412.961	408.605	448
chr6	54409134	54409935	Peak_1101	1000	.	20.5848	412.879	408.523	372
chr3	31022594	31023982	Peak_1102	1000	.	12.0854	412.857	408.501	410
chr3	65474250	65475455	Peak_1103	1000	.	14.075	412.781	408.425	634
chr1	171222174	171223053	Peak_1104	1000	.	16.3913	412.74	408.385	466
chr1	131526383	131528126	Peak_1105	1000	.	9.11246	412.728	408.373	1331
chr7	27688938	27689855	Peak_1106	1000	.	15.9623	412.707	408.352	437
chr16	18686880	18687825	Peak_1107	1000	.	15.0107	412.706	408.351	284
chr8	122443117	122444025	Peak_1108	1000	.	13.8717	412.454	408.101	362
chr15	82353886	82354846	Peak_1109	1000	.	15.0402	412.364	408.011	444
chr12	83144801	83145616	Peak_1110	1000	.	11.6328	412.335	407.982	423
chr13	55450184	55451301	Peak_1111	1000	.	12.1617	412.32	407.967	508
chr9	70942465	70943273	Peak_1112	1000	.	22.2452	412.143	407.791	363
chr14	122181197	122182100	Peak_1113	1000	.	17.7515	412.051	407.7	441
chr17	12960070	12961111	Peak_1114	1000	.	14.3085	411.987	407.636	665
chr19	43674605	43675994	Peak_1115	1000	.	11.9996	411.813	407.463	534
chr7	19227494	19229000	Peak_1116	1000	.	9.85719	411.813	407.463	1176
chr19	5934989	5936014	Peak_1117	1000	.	11.4521	411.798	407.448	540
chr6	128259034	128260064	Peak_1118	1000	.	13.2687	411.767	407.417	476
chr5	139821120	139822463	Peak_1119	1000	.	11.7636	411.72	407.371	657
chr15	28132931	28134588	Peak_1120	1000	.	11.2085	411.714	407.365	723
chr4	114999540	115000442	Peak_1121	1000	.	20.553	411.678	407.329	452
chr5	135688439	135689487	Peak_1122	1000	.	13.96	411.671	407.322	531
chr6	127989011	127990543	Peak_1123	1000	.	8.42235	411.511	407.163	901
chr4	132588291	132589125	Peak_1124	1000	.	17.4163	411.479	407.131	388
chr16	17131870	17132740	Peak_1125	1000	.	16.9281	411.371	407.024	529
chr11	121203883	121205068	Peak_1126	1000	.	14.5999	411.182	406.836	460
chr7	44848347	44850458	Peak_1127	1000	.	9.96415	411.049	406.703	626
chr1	75398660	75400627	Peak_1128	1000	.	10.394	411.03	406.684	357
chr1	60097476	60098788	Peak_1129	1000	.	17.0988	410.989	406.644	761
chr16	91728286	91729630	Peak_1130	1000	.	10.8076	410.937	406.591	850
chr17	36836753	36837566	Peak_1131	1000	.	17.3695	410.924	406.579	387
chr18	14330478	14332110	Peak_1132	1000	.	9.26171	410.889	406.544	1089
chr7	137410336	137411394	Peak_1133	1000	.	12.9733	410.844	406.499	732
chr11	85352391	85353494	Peak_1134	1000	.	16.7374	410.644	406.3	643
chr8	47674797	47676074	Peak_1135	1000	.	11.7087	410.577	406.233	429
chr18	42274899	42275957	Peak_1136	1000	.	18.3701	410.542	406.198	405
chr5	33781976	33783340	Peak_1137	1000	.	16.7289	410.538	406.194	833
chr15	98181008	98181777	Peak_1138	1000	.	18.2029	410.4	406.058	313
chr11	20200790	20202062	Peak_1139	1000	.	13.8315	410.32	405.978	525
chr17	35164492	35165573	Peak_1140	1000	.	13.7361	410.225	405.883	612
chr3	54479811	54481202	Peak_1141	1000	.	19.3167	410.192	405.851	625
chr12	103425520	103426388	Peak_1142	1000	.	19.842	410.184	405.842	429
chr9	66834314	66835477	Peak_1143	1000	.	17.5068	410.046	405.705	582
chr8	41373917	41375183	Peak_1144	1000	.	17.155	410.018	405.677	815
chr9	96415835	96416809	Peak_1145	1000	.	14.3259	410.001	405.661	619
chr3	89411587	89412384	Peak_1146	1000	.	20.2767	409.953	405.613	417
chr10	24869604	24870342	Peak_1147	1000	.	21.7577	409.816	405.476	338
chr3	99379447	99380320	Peak_1148	1000	.	15.5175	409.806	405.467	402
chr3	68608568	68609490	Peak_1149	1000	.	12.063	409.672	405.334	420
chr4	82034875	82035935	Peak_1150	1000	.	16.7892	409.656	405.317	372
chr3	103801572	103802553	Peak_1151	1000	.	18.5954	409.562	405.224	458
chr7	19749423	19750560	Peak_1152	1000	.	12.5945	409.552	405.214	424
chr11	71976772	71977656	Peak_1154	1000	.	14.8421	409.46	405.122	491
chr9	58500799	58502085	Peak_1155	1000	.	8.78493	409.252	404.915	283
chr17	79454376	79455197	Peak_1156	1000	.	18.4804	409.179	404.843	388
chr9	83061252	83061892	Peak_1157	1000	.	22.3329	409.149	404.812	237
chr4	125542691	125543754	Peak_1158	1000	.	14.9734	409.078	404.743	616
chr5	21701094	21702116	Peak_1159	1000	.	13.9314	408.983	404.648	452
chr7	125444307	125445427	Peak_1160	1000	.	16.2224	408.943	404.607	646
chr7	113220603	113221431	Peak_1161	1000	.	16.5937	408.844	404.51	444
chr9	107562849	107563623	Peak_1162	1000	.	16.9209	408.823	404.489	334
chr13	55189597	55190816	Peak_1163	1000	.	15.1153	408.811	404.477	833
chr9	21803753	21804784	Peak_1164	1000	.	14.5897	408.747	404.413	743
chr8	70710098	70711210	Peak_1165	1000	.	14.527	408.558	404.225	468
chr4	3938281	3939378	Peak_1166	1000	.	14.9899	408.548	404.215	349
chr7	16923768	16924728	Peak_1167	1000	.	12.393	408.534	404.201	531
chr5	51899418	51900262	Peak_1168	1000	.	17.8666	408.322	403.99	414
chr4	155624271	155625194	Peak_1169	1000	.	18.6383	408.304	403.972	465
chr4	115737308	115738182	Peak_1170	1000	.	18.1572	408.196	403.865	386
chr11	6291354	6292677	Peak_1171	1000	.	13.8566	407.774	403.445	532
chr6	24664174	24665534	Peak_1172	1000	.	16.9308	407.304	402.977	969
chr10	80433506	80434352	Peak_1173	1000	.	15.85	407.23	402.903	528
chr1	92099403	92100879	Peak_1174	1000	.	14.1908	407.145	402.819	380
chr4	106570879	106571814	Peak_1175	1000	.	15.1032	407.09	402.765	485
chr5	33656850	33658612	Peak_1176	1000	.	11.6683	407.053	402.727	1563
chr6	87838267	87839217	Peak_1177	1000	.	15.3684	406.951	402.626	598
chr6	49318928	49319802	Peak_1178	1000	.	16.9669	406.922	402.597	349
chr2	181863898	181865051	Peak_1179	1000	.	20.6186	406.889	402.565	416
chr6	29430549	29431867	Peak_1180	1000	.	7.8548	406.847	402.523	331
chr3	128575278	128576266	Peak_1181	1000	.	17.7362	406.84	402.516	615
chr4	55349361	55350749	Peak_1182	1000	.	13.7503	406.781	402.457	427
chr4	120276829	120278045	Peak_1183	1000	.	11.4237	406.551	402.228	489
chr4	41464495	41465412	Peak_1184	1000	.	12.537	406.378	402.056	449
chr9	56041487	56042542	Peak_1185	1000	.	20.6588	406.36	402.039	344
chr4	149820341	149821109	Peak_1186	1000	.	14.478	406.3	401.979	394
chr6	118419110	118420010	Peak_1187	1000	.	17.6154	406.295	401.973	428
chr11	82910543	82911766	Peak_1188	1000	.	12.2376	406.238	401.917	654
chr9	107872260	107873238	Peak_1189	1000	.	16.9765	406.217	401.896	634
chr4	136310174	136311279	Peak_1190	1000	.	16.627	406.011	401.691	669
chr7	16103579	16104547	Peak_1191	1000	.	11.0405	405.993	401.673	408
chr5	27790764	27792153	Peak_1192	1000	.	14.3069	405.947	401.627	957
chr2	164070333	164071452	Peak_1193	1000	.	13.0182	405.937	401.617	845
chr14	24778826	24779901	Peak_1194	1000	.	14.8583	405.863	401.544	382
chr13	104177951	104179299	Peak_1195	1000	.	19.8314	405.655	401.336	830
chr18	62179448	62180775	Peak_1196	1000	.	12.4565	405.567	401.249	668
chr5	124165633	124166809	Peak_1197	1000	.	10.714	405.544	401.226	735
chr11	118248153	118249319	Peak_1198	1000	.	12.5274	405.501	401.184	565
chr15	79208060	79209027	Peak_1199	1000	.	15.4856	405.445	401.128	367
chr4	137327516	137328418	Peak_1200	1000	.	13.3204	405.437	401.12	486
chr12	86833390	86834806	Peak_1201	1000	.	11.1303	405.401	401.084	504
chr12	32994837	32995606	Peak_1202	1000	.	11.6816	405.316	401	348
chr1	75191590	75192767	Peak_1203	1000	.	16.4269	405.121	400.805	483
chr19	5724054	5725560	Peak_1204	1000	.	8.02989	405.048	400.733	727
chr4	141060085	141061278	Peak_1205	1000	.	12.1759	405.042	400.727	565
chr4	138304290	138305172	Peak_1206	1000	.	16.3374	404.792	400.478	467
chr17	35916082	35917080	Peak_1207	1000	.	11.7147	404.658	400.344	667
chr11	87108501	87109606	Peak_1208	1000	.	13.7101	404.653	400.34	454
chr5	135522151	135523127	Peak_1209	1000	.	12.2518	404.445	400.133	437
chr14	57945599	57946531	Peak_1210	1000	.	17.3818	404.423	400.111	408
chr9	119340894	119341933	Peak_1211	1000	.	14.4031	404.406	400.094	427
chr3	55226316	55227728	Peak_1212	1000	.	10.2992	404.308	399.997	680
chr10	76442197	76443282	Peak_1213	1000	.	15.8078	404.288	399.976	595
chr11	54335828	54336816	Peak_1214	1000	.	11.4894	403.971	399.661	416
chr18	35729934	35730898	Peak_1215	1000	.	17.551	403.883	399.574	546
chr8	123882378	123884346	Peak_1216	1000	.	7.5068	403.842	399.532	962
chr15	65585321	65586372	Peak_1217	1000	.	19.2776	403.679	399.37	456
chr18	47169669	47170570	Peak_1218	1000	.	10.7939	403.582	399.274	388
chr10	66819285	66820206	Peak_1219	1000	.	16.1148	403.541	399.234	415
chr8	83593926	83595188	Peak_1220	1000	.	15.46	403.525	399.218	566
chr6	87074922	87075628	Peak_1221	1000	.	16.6867	403.497	399.189	327
chr16	94497624	94498569	Peak_1222	1000	.	17.2295	403.468	399.16	424
chr14	54863525	54864679	Peak_1223	1000	.	19.1607	403.367	399.06	683
chr7	44748126	44749225	Peak_1224	1000	.	15.4387	403.234	398.927	384
chr17	24250950	24252049	Peak_1225	1000	.	17.624	403.046	398.741	520
chr7	41632649	41634008	Peak_1226	1000	.	12.8913	402.976	398.671	381
chr11	78550069	78551230	Peak_1227	1000	.	16.8443	402.975	398.67	726
chr13	24505368	24506417	Peak_1228	1000	.	13.4187	402.751	398.447	684
chr18	11309657	11310865	Peak_1229	1000	.	16.9611	402.747	398.443	620
chr1	153201954	153202679	Peak_1230	1000	.	16.7563	402.72	398.416	364
chr17	46680524	46681428	Peak_1231	1000	.	13.3301	402.708	398.404	517
chr10	61535924	61537275	Peak_1232	1000	.	15.4435	402.517	398.214	431
chr4	10265443	10266659	Peak_1233	1000	.	12.1111	402.409	398.106	750
chr1	184260647	184261991	Peak_1234	1000	.	12.9347	402.325	398.023	613
chr12	106009837	106010626	Peak_1235	1000	.	17.555	402.259	397.957	413
chr4	138304290	138305172	Peak_1236	1000	.	16.2548	402.131	397.83	349
chr10	81704340	81705253	Peak_1237	1000	.	18.2973	402.074	397.774	400
chr10	100486732	100487902	Peak_1238	1000	.	19.1061	401.942	397.642	744
chr10	128565277	128566774	Peak_1239	1000	.	10.8569	401.829	397.53	1031
chr7	35585792	35586704	Peak_1240	1000	.	15.1687	401.822	397.523	390
chr11	101551803	101553202	Peak_1241	1000	.	12.7859	401.801	397.502	921
chr14	61439190	61440384	Peak_1242	1000	.	15.2732	401.727	397.428	792
chr8	70211887	70213024	Peak_1243	1000	.	11.5396	401.699	397.401	874
chr1	134244245	134245761	Peak_1244	1000	.	10.9924	401.674	397.376	965
chr14	120477342	120478759	Peak_1245	1000	.	11.1613	401.52	397.223	227
chr19	5345279	5346402	Peak_1246	1000	.	11.249	401.468	397.171	592
chr13	50050539	50052168	Peak_1247	1000	.	18.3931	401.398	397.101	793
chr5	136300396	136301438	Peak_1248	1000	.	11.8194	401.398	397.1	631
chr11	52429299	52430201	Peak_1249	1000	.	16.8451	401.348	397.051	372
chr4	126753120	126754243	Peak_1250	1000	.	13.3301	401.261	396.964	371
chr15	81810566	81811916	Peak_1251	1000	.	9.0927	401.246	396.95	778
chr3	97075663	97076971	Peak_1252	1000	.	12.2968	401.161	396.865	314
chr18	33213448	33214406	Peak_1253	1000	.	18.1212	401.013	396.718	536
chr7	45366978	45367906	Peak_1254	1000	.	11.6634	400.92	396.625	509
chr1	86470502	86471266	Peak_1255	1000	.	9.87393	400.781	396.488	242
chr17	74527751	74528961	Peak_1256	1000	.	11.9888	400.7	396.406	534
chr11	70451745	70452605	Peak_1257	1000	.	15.3098	400.678	396.384	145
chr6	28479654	28480671	Peak_1258	1000	.	13.335	400.62	396.326	502
chr2	157823477	157824863	Peak_1259	1000	.	14.7595	400.595	396.302	943
chr15	57906327	57907373	Peak_1260	1000	.	17.8503	400.561	396.268	602
chr3	16182852	16183783	Peak_1261	1000	.	16.1894	400.494	396.202	352
chr9	22225321	22226286	Peak_1262	1000	.	18.4684	400.491	396.198	358
chr1	34439042	34440221	Peak_1263	1000	.	12.4423	400.429	396.136	720
chr8	123442807	123443704	Peak_1264	1000	.	17.0925	400.2	395.908	451
chr11	20896090	20897037	Peak_1265	1000	.	12.9281	400.074	395.784	361
chr17	24849579	24850894	Peak_1266	1000	.	12.0502	399.856	395.566	548
chr8	25784869	25785796	Peak_1267	1000	.	19.5758	399.629	395.341	401
chr1	36469703	36470649	Peak_1268	1000	.	11.2528	399.584	395.297	467
chr11	87772143	87773127	Peak_1269	1000	.	14.6899	399.58	395.292	457
chr8	116978545	116979299	Peak_1270	1000	.	16.757	399.465	395.178	428
chr19	5786475	5787955	Peak_1271	1000	.	12.216	398.936	394.652	869
chr2	24974718	24976352	Peak_1272	1000	.	12.5885	398.934	394.649	446
chr2	90745130	90746089	Peak_1273	1000	.	15.6944	398.826	394.542	196
chr14	24994884	24995830	Peak_1274	1000	.	17.5432	398.785	394.501	564
chr4	123813829	123814730	Peak_1275	1000	.	13.1802	398.719	394.435	500
chr4	109201439	109202491	Peak_1276	1000	.	15.8633	398.677	394.394	541
chr18	77821506	77822466	Peak_1277	1000	.	11.4507	398.513	394.23	457
chr11	49846251	49847428	Peak_1278	1000	.	13.9714	398.493	394.211	451
chr15	44427453	44428540	Peak_1279	1000	.	14.0173	398.468	394.186	613
chr7	111082001	111083704	Peak_1280	1000	.	14.0173	398.468	394.186	1062
chr2	155265287	155266202	Peak_1281	1000	.	16.7396	398.438	394.156	455
chr4	98003771	98004778	Peak_1282	1000	.	15.7811	398.391	394.109	589
chr11	98682119	98683101	Peak_1283	1000	.	15.4179	398.255	393.974	206
chr13	74316830	74317808	Peak_1284	1000	.	18.9911	398.167	393.887	554
chr11	75102466	75103348	Peak_1285	1000	.	19.4213	398.112	393.832	426
chr12	76961741	76962846	Peak_1286	1000	.	14.5378	398.105	393.825	620
chr17	25925224	25926094	Peak_1287	1000	.	16.8466	398.093	393.814	360
chr19	5510146	5511067	Peak_1288	1000	.	19.5913	398.021	393.741	461
chr1	95267782	95268805	Peak_1289	1000	.	17.3255	397.958	393.679	493
chr19	41160117	41161409	Peak_1290	1000	.	13.6579	397.934	393.655	564
chr11	88599246	88600094	Peak_1291	1000	.	11.5475	397.869	393.59	452
chr2	174116784	174117553	Peak_1292	1000	.	16.1072	397.843	393.564	438
chr7	25636328	25637259	Peak_1293	1000	.	14.468	397.828	393.549	402
chr3	136669353	136671031	Peak_1294	1000	.	12.6738	397.672	393.394	634
chr6	34176437	34177488	Peak_1296	1000	.	18.4366	397.588	393.31	609
chr1	136007244	136008634	Peak_1297	1000	.	11.6578	397.457	393.181	795
chr14	119007194	119007992	Peak_1298	1000	.	18.997	397.36	393.084	417
chr13	45469406	45470656	Peak_1299	1000	.	10.497	397.252	392.976	738
chr12	71830626	71832678	Peak_1300	1000	.	13.9393	397.25	392.974	386
chr14	51884572	51885349	Peak_1301	1000	.	17.3962	397.109	392.834	296
chr7	73595055	73595748	Peak_1302	1000	.	20.625	397.036	392.762	274
chr2	154389743	154390948	Peak_1303	1000	.	12.4034	396.926	392.653	670
chr7	45395231	45396427	Peak_1304	1000	.	15.4348	396.919	392.646	693
chr11	52098266	52099403	Peak_1305	1000	.	14.8659	396.765	392.493	439
chr10	76237363	76238275	Peak_1306	1000	.	18.028	396.609	392.337	519
chr9	50527970	50529080	Peak_1307	1000	.	17.2789	396.592	392.32	748
chr4	41618753	41620032	Peak_1308	1000	.	13.3103	396.59	392.318	846
chr2	25262125	25263473	Peak_1309	1000	.	15.125	396.562	392.291	376
chr11	103235455	103237329	Peak_1310	1000	.	8.96395	396.243	391.973	466
chr16	34331448	34332306	Peak_1311	1000	.	10.8938	396.238	391.968	338
chr11	29246935	29247748	Peak_1312	1000	.	19.2316	396.235	391.965	433
chr5	37076665	37077665	Peak_1313	1000	.	14.2056	396.141	391.872	526
chr4	126237500	126238504	Peak_1314	1000	.	14.2543	396.13	391.86	345
chr2	168954807	168956036	Peak_1315	1000	.	16.0343	396.113	391.844	512
chr2	32095252	32096383	Peak_1316	1000	.	13.2759	396.014	391.745	345
chr9	102511187	102512099	Peak_1317	1000	.	18.5292	395.993	391.724	400
chr1	91539863	91541065	Peak_1318	1000	.	15.0261	395.954	391.686	754
chr5	134688437	134689331	Peak_1319	1000	.	11.7042	395.712	391.445	499
chr7	59228103	59229519	Peak_1320	1000	.	14.2739	395.675	391.409	527
chr11	100737877	100738733	Peak_1321	1000	.	13.785	395.557	391.291	423
chr14	16249100	16250006	Peak_1322	1000	.	17.5412	395.424	391.158	487
chr5	30949460	30950464	Peak_1323	1000	.	9.3488	395.389	391.123	269
chr3	55226316	55227728	Peak_1324	1000	.	10.1318	395.197	390.933	485
chr10	81036901	81037626	Peak_1325	1000	.	17.3009	395.188	390.923	429
chr18	44298146	44299156	Peak_1326	1000	.	19.8404	395.12	390.856	558
chr5	125392680	125393614	Peak_1327	1000	.	8.98274	395.106	390.842	502
chr11	69094471	69095328	Peak_1328	1000	.	9.19415	395.033	390.77	451
chr19	5087839	5088979	Peak_1329	1000	.	12.1538	395.001	390.738	491
chr11	103245980	103247138	Peak_1330	1000	.	12.8382	394.947	390.684	522
chr9	121856884	121858344	Peak_1331	1000	.	15.003	394.858	390.595	1086
chr11	31529496	31530424	Peak_1332	1000	.	12.9546	394.845	390.582	378
chr7	44548466	44549299	Peak_1333	1000	.	13.9262	394.822	390.559	397
chr8	105565404	105566664	Peak_1334	1000	.	16.1826	394.796	390.533	743
chr2	156007696	156008525	Peak_1335	1000	.	16.0557	394.79	390.527	316
chr5	34187426	34188373	Peak_1336	1000	.	8.66142	394.74	390.478	580
chr8	70672832	70673876	Peak_1337	1000	.	11.2708	394.72	390.458	481
chr3	106721393	106722547	Peak_1338	1000	.	14.9325	394.637	390.375	349
chr9	61012833	61013747	Peak_1339	1000	.	15.9776	394.59	390.328	556
chr11	75348086	75348933	Peak_1340	1000	.	16.0398	394.587	390.325	340
chr16	4586270	4587169	Peak_1341	1000	.	16.0398	394.587	390.325	456
chr3	55207270	55208375	Peak_1342	1000	.	14.1491	394.535	390.274	593
chr5	13974476	13975092	Peak_1343	1000	.	21.2658	394.535	390.274	391
chr1	179802846	179804234	Peak_1344	1000	.	14.6978	394.356	390.095	821
chr1	171101823	171103472	Peak_1345	1000	.	13.4359	394.32	390.06	953
chr8	56278037	56278995	Peak_1346	1000	.	16.4625	394.247	389.987	351
chr13	52024397	52026202	Peak_1347	1000	.	9.8756	394.175	389.916	1238
chr11	73198703	73199769	Peak_1348	1000	.	15.64	394.163	389.904	673
chr16	35981599	35981866	Peak_1349	1000	.	13.8819	394.129	389.87	131
chr8	45999490	46000460	Peak_1350	1000	.	14.2168	394.065	389.806	507
chr8	13351357	13352577	Peak_1351	1000	.	12.1362	393.981	389.723	449
chr17	17004587	17005374	Peak_1352	1000	.	26.9341	393.936	389.678	395
chr7	16097892	16098938	Peak_1353	1000	.	10.5679	393.883	389.625	690
chr10	82127725	82128506	Peak_1354	1000	.	19.0764	393.818	389.56	265
chr7	127477616	127479261	Peak_1355	1000	.	10.2749	393.783	389.526	449
chr2	32775239	32776544	Peak_1356	1000	.	13.9917	393.611	389.354	468
chr1	106171240	106172035	Peak_1357	1000	.	10.9482	393.586	389.33	217
chr3	89578678	89579654	Peak_1358	1000	.	15.3014	393.549	389.293	355
chr7	34157795	34158978	Peak_1359	1000	.	17.2158	393.382	389.127	416
chr17	10024856	10025844	Peak_1360	1000	.	12.0972	393.24	388.985	609
chr2	35898511	35900274	Peak_1361	1000	.	10.3494	393.099	388.845	532
chr3	146851982	146852945	Peak_1362	1000	.	17.7039	393.056	388.803	409
chr13	98814463	98815847	Peak_1363	1000	.	13.7659	393.046	388.793	915
chr6	88841564	88842943	Peak_1364	1000	.	10.6038	392.822	388.569	518
chr17	27141738	27142713	Peak_1365	1000	.	10.7968	392.777	388.525	418
chr3	121291356	121292434	Peak_1366	1000	.	16.5387	392.749	388.497	668
chr14	32159479	32160516	Peak_1367	1000	.	16.6696	392.705	388.453	428
chr6	94343702	94344828	Peak_1368	1000	.	16.9973	392.498	388.247	703
chr6	72473349	72474491	Peak_1369	1000	.	11.4118	392.407	388.156	438
chr7	70643695	70644547	Peak_1370	1000	.	19.3749	392.402	388.151	496
chr9	21264648	21265667	Peak_1371	1000	.	17.1302	392.395	388.145	571
chr9	4309103	4310246	Peak_1372	1000	.	13.6305	392.364	388.114	670
chr5	138279691	138280563	Peak_1373	1000	.	15.8584	392.265	388.015	406
chr11	121387215	121388855	Peak_1374	1000	.	13.4364	392.15	387.901	1118
chr13	99352751	99353743	Peak_1375	1000	.	14.2342	392.077	387.828	568
chr11	70668376	70669854	Peak_1376	1000	.	10.3031	391.984	387.736	557
chr2	172999658	173000989	Peak_1377	1000	.	14.3783	391.968	387.72	442
chr17	29409618	29410520	Peak_1378	1000	.	13.7397	391.896	387.648	345
chr11	74403963	74404892	Peak_1379	1000	.	12.3176	391.87	387.623	488
chr8	114439267	114440460	Peak_1380	1000	.	15.9497	391.845	387.597	191
chr14	77099975	77100823	Peak_1381	1000	.	18.5293	391.709	387.462	447
chr7	92669609	92670576	Peak_1382	1000	.	15.7519	391.68	387.433	553
chr3	38633060	38634377	Peak_1383	1000	.	15.8725	391.652	387.405	503
chr1	86582151	86583093	Peak_1384	1000	.	14.5611	391.619	387.373	412
chr11	101441934	101442884	Peak_1385	1000	.	16.6431	391.574	387.327	261
chr6	33059631	33060587	Peak_1386	1000	.	17.5614	391.475	387.229	700
chr6	71830870	71832100	Peak_1387	1000	.	14.4961	391.431	387.185	871
chr12	108178679	108179951	Peak_1388	1000	.	13.5198	391.318	387.073	934
chr8	121949581	121950812	Peak_1389	1000	.	10.9294	391.237	386.992	885
chr5	137628396	137629529	Peak_1390	1000	.	9.92587	391.227	386.982	492
chr13	24564781	24566427	Peak_1391	1000	.	12.5413	391.083	386.839	823
chr17	15563843	15564855	Peak_1392	1000	.	17.6676	390.979	386.736	609
chr16	38087944	38089838	Peak_1393	1000	.	9.11245	390.943	386.7	998
chr5	105946523	105947374	Peak_1394	1000	.	14.6172	390.909	386.667	379
chr6	83506397	83507382	Peak_1395	1000	.	14.511	390.891	386.649	626
chr12	16021256	16022084	Peak_1396	1000	.	19.4881	390.869	386.627	405
chr1	180850381	180851439	Peak_1397	1000	.	11.903	390.869	386.626	517
chr11	12434541	12435463	Peak_1398	1000	.	15.7501	390.866	386.623	616
chr4	139601346	139602353	Peak_1399	1000	.	9.29061	390.84	386.597	370
chr2	27027409	27028658	Peak_1400	1000	.	15.5666	390.835	386.593	603
chr17	57031406	57032392	Peak_1401	1000	.	9.5665	390.808	386.566	699
chr6	115791683	115792955	Peak_1402	1000	.	12.0389	390.761	386.519	702
chr5	112287424	112288409	Peak_1403	1000	.	12.7188	390.73	386.488	413
chr11	23632919	23634174	Peak_1404	1000	.	17.2003	390.724	386.482	859
chr7	30050935	30051786	Peak_1405	1000	.	18.1087	390.703	386.462	483
chr10	12694475	12695231	Peak_1406	1000	.	14.4923	390.619	386.378	565
chr5	31636715	31637498	Peak_1407	1000	.	13.3856	390.595	386.354	369
chr15	12824239	12825231	Peak_1408	1000	.	18.0076	390.47	386.229	466
chr2	121413048	121414366	Peak_1409	1000	.	14.2697	390.357	386.117	832
chr8	85380151	85381328	Peak_1410	1000	.	16.1449	390.316	386.076	762
chr6	113326247	113327522	Peak_1411	1000	.	13.4576	390.314	386.074	646
chr11	117296019	117297679	Peak_1412	1000	.	8.6772	390.249	386.01	783
chr12	111813813	111814637	Peak_1413	1000	.	9.43613	390.213	385.974	242
chr15	77841352	77842860	Peak_1414	1000	.	10.7663	390.175	385.936	978
chr4	33586679	33588242	Peak_1415	1000	.	14.0098	390.174	385.935	1058
chr12	87387778	87388905	Peak_1416	1000	.	15.5145	390.149	385.91	714
chr8	13188041	13189514	Peak_1417	1000	.	12.8057	390.132	385.893	1017
chr7	145044939	145045853	Peak_1418	1000	.	16.3838	390.052	385.814	474
chr7	39517435	39518173	Peak_1420	1000	.	20.0375	389.871	385.633	267
chr6	29347474	29348637	Peak_1421	1000	.	16.8322	389.743	385.506	615
chr11	3265709	3266854	Peak_1422	1000	.	17.4012	389.684	385.448	767
chr17	4735046	4735903	Peak_1423	1000	.	17.1048	389.628	385.392	432
chr8	70138867	70139990	Peak_1424	1000	.	16.7504	389.594	385.358	426
chr4	136021099	136022093	Peak_1425	1000	.	18.4075	389.59	385.354	655
chr1	179802846	179804234	Peak_1426	1000	.	14.5692	389.458	385.223	1049
chr4	3775822	3777559	Peak_1427	1000	.	13.1814	389.394	385.159	533
chr5	34976546	34977605	Peak_1428	1000	.	17.1535	389.362	385.127	508
chr11	32320365	32321440	Peak_1429	1000	.	11.1406	389.333	385.099	345
chr5	30815850	30817047	Peak_1430	1000	.	12.253	389.295	385.06	787
chr7	92560815	92561876	Peak_1431	1000	.	17.9677	389.197	384.963	648
chr14	122533898	122534755	Peak_1432	1000	.	18.9528	389.115	384.881	344
chr17	32320466	32322047	Peak_1433	1000	.	11.9507	389.074	384.842	842
chr8	111716512	111717755	Peak_1434	1000	.	10.1817	389.04	384.808	593
chr11	116842549	116844135	Peak_1435	1000	.	12.5835	389.039	384.806	1011
chr1	192806057	192807337	Peak_1436	1000	.	11.2799	389.001	384.769	562
chr15	81465772	81467023	Peak_1437	1000	.	12.4589	388.9	384.668	522
chr7	51299993	51300765	Peak_1438	1000	.	19.1019	388.855	384.623	336
chr8	47533019	47534169	Peak_1439	1000	.	16.7505	388.78	384.549	547
chr4	99714947	99716110	Peak_1440	1000	.	15.2932	388.765	384.534	469
chr2	34645805	34646688	Peak_1441	1000	.	18.825	388.701	384.47	560
chr13	17694548	17695729	Peak_1442	1000	.	16.5987	388.603	384.373	541
chr9	110476023	110477134	Peak_1443	1000	.	17.3731	388.538	384.308	629
chr7	128610800	128612015	Peak_1444	1000	.	18.5364	388.353	384.124	436
chr2	152766085	152766871	Peak_1445	1000	.	16.9822	388.214	383.986	477
chr1	191396535	191397966	Peak_1446	1000	.	13.1419	388.019	383.792	769
chr2	129129253	129130503	Peak_1447	1000	.	17.7629	387.829	383.603	459
chr4	141239120	141240017	Peak_1448	1000	.	13.5748	387.819	383.593	494
chr15	3995378	3996488	Peak_1449	1000	.	13.1225	387.694	383.469	545
chr6	128275316	128276581	Peak_1450	1000	.	10.0256	387.652	383.427	553
chr6	83506397	83507382	Peak_1451	1000	.	14.4436	387.642	383.417	466
chr2	163718661	163719572	Peak_1452	1000	.	8.33823	387.572	383.347	558
chr13	22050415	22051500	Peak_1453	1000	.	15.0868	387.523	383.299	648
chr16	58407993	58409151	Peak_1454	1000	.	16.2395	387.478	383.254	401
chr9	62624506	62625475	Peak_1455	1000	.	12.2291	387.474	383.25	349
chr19	6363136	6364301	Peak_1456	1000	.	11.622	387.366	383.142	555
chr8	91133622	91134520	Peak_1457	1000	.	13.5006	387.366	383.142	682
chr17	67632499	67633478	Peak_1458	1000	.	12.0733	387.313	383.089	407
chr7	36177712	36178484	Peak_1459	1000	.	17.3351	387.281	383.058	369
chr19	56939594	56940922	Peak_1460	1000	.	11.1663	387.27	383.047	374
chr7	44304547	44305843	Peak_1461	1000	.	11.9235	387.193	382.97	671
chr8	48755356	48756331	Peak_1462	1000	.	17.4683	387.104	382.882	310
chr19	47450173	47451174	Peak_1463	1000	.	9.07794	387.081	382.859	425
chr18	35021823	35023322	Peak_1464	1000	.	10.1515	387.072	382.849	752
chr5	135879420	135880360	Peak_1465	1000	.	13.3452	387.039	382.817	538
chr12	87265932	87267396	Peak_1466	1000	.	14.66	386.955	382.734	454
chr4	99342479	99343689	Peak_1467	1000	.	11.1504	386.932	382.711	367
chr3	135498718	135499544	Peak_1468	1000	.	19.172	386.931	382.71	426
chr5	24299745	24300493	Peak_1469	1000	.	17.5841	386.714	382.494	250
chr12	55835904	55837058	Peak_1470	1000	.	17.06	386.643	382.423	395
chr17	10326398	10327327	Peak_1471	1000	.	15.5334	386.472	382.253	423
chr7	79336172	79337118	Peak_1472	1000	.	16.616	386.373	382.155	549
chr1	62416528	62417334	Peak_1473	1000	.	18.3403	386.333	382.115	512
chr5	36069508	36070366	Peak_1474	1000	.	11.6679	386.268	382.05	296
chr4	139232291	139233610	Peak_1475	1000	.	11.0245	386.2	381.983	396
chr14	16249100	16250006	Peak_1476	1000	.	17.2368	386.176	381.958	215
chr7	111121940	111123235	Peak_1477	1000	.	14.9832	386.105	381.888	819
chr16	31429360	31430268	Peak_1478	1000	.	16.7878	385.953	381.737	517
chr9	107533573	107534507	Peak_1479	1000	.	14.2756	385.939	381.723	342
chr11	11844245	11845392	Peak_1480	1000	.	11.3215	385.92	381.704	231
chr7	84028781	84029978	Peak_1481	1000	.	10.2037	385.873	381.657	799
chr16	29915256	29915949	Peak_1482	1000	.	16.9843	385.774	381.558	236
chr3	131564283	131565290	Peak_1483	1000	.	14.7343	385.717	381.502	318
chr6	88841564	88842943	Peak_1484	1000	.	10.4853	385.668	381.453	423
chr11	59458698	59459565	Peak_1485	1000	.	15.1201	385.654	381.439	409
chr2	152180057	152180940	Peak_1486	1000	.	17.9477	385.606	381.392	574
chr7	67704039	67704798	Peak_1487	1000	.	18.0271	385.604	381.39	321
chr10	111724669	111725401	Peak_1488	1000	.	12.7022	385.508	381.294	339
chr2	30391943	30393383	Peak_1489	1000	.	12.3462	385.473	381.259	400
chr2	29624483	29625360	Peak_1490	1000	.	8.82698	385.355	381.141	494
chr13	112800515	112801717	Peak_1491	1000	.	16.1301	385.329	381.116	320
chr15	57891964	57892979	Peak_1492	1000	.	14.0312	385.292	381.079	631
chr2	163248556	163249391	Peak_1493	1000	.	12.1849	385.28	381.067	460
chr9	62828082	62829179	Peak_1494	1000	.	17.7602	385.28	381.067	901
chr2	154892265	154893301	Peak_1495	1000	.	18.2381	385.273	381.06	603
chr18	75005404	75006257	Peak_1496	1000	.	17.8265	385.154	380.941	406
chr16	56716871	56717985	Peak_1497	1000	.	15.8598	385.14	380.927	692
chr5	22589154	22589990	Peak_1498	1000	.	18.8108	385.105	380.893	451
chr1	177982992	177984183	Peak_1499	1000	.	14.5791	385.044	380.832	176
chr17	20944823	20945875	Peak_1500	1000	.	13.2142	384.9	380.689	368
chr3	32213714	32214554	Peak_1501	1000	.	17.9508	384.795	380.585	410
chr17	28312949	28314292	Peak_1502	1000	.	13.428	384.75	380.54	487
chr3	88629513	88630697	Peak_1503	1000	.	6.95622	384.559	380.35	785
chr19	53389969	53391202	Peak_1504	1000	.	14.7605	384.555	380.346	676
chr8	105820566	105821529	Peak_1505	1000	.	17.7628	384.468	380.26	435
chr9	70914647	70915678	Peak_1506	1000	.	14.021	384.395	380.187	622
chr12	59011466	59012355	Peak_1507	1000	.	12.9632	384.31	380.102	524
chr3	107695860	107697052	Peak_1508	1000	.	15.2225	383.929	379.724	713
chr12	59066427	59067393	Peak_1509	1000	.	19.4966	383.927	379.721	438
chr4	43728070	43729331	Peak_1510	1000	.	10.5681	383.79	379.585	690
chr7	143548466	143549771	Peak_1511	1000	.	14.5975	383.786	379.581	742
chr15	80710578	80712151	Peak_1512	1000	.	11.6421	383.75	379.545	509
chr2	178606431	178607386	Peak_1513	1000	.	17.8428	383.645	379.441	450
chr10	62339249	62340850	Peak_1514	1000	.	10.7292	383.604	379.4	1028
chr17	15194725	15196349	Peak_1515	1000	.	9.17726	383.6	379.396	524
chr9	36898254	36899229	Peak_1516	1000	.	13.6763	383.558	379.354	545
chr18	36801298	36802125	Peak_1517	1000	.	17.3729	383.551	379.347	417
chr6	84124417	84125208	Peak_1518	1000	.	16.0464	383.495	379.291	374
chr5	100861642	100862287	Peak_1519	1000	.	14.2573	383.417	379.214	354
chr11	61407563	61408731	Peak_1520	1000	.	13.0667	383.185	378.983	468
chr11	80949060	80949722	Peak_1521	1000	.	15.0511	383.174	378.972	438
chr9	44305245	44306198	Peak_1522	1000	.	16.2096	383.099	378.897	493
chr8	14089941	14090887	Peak_1523	1000	.	18.9576	383.096	378.895	466
chr1	165634013	165634992	Peak_1524	1000	.	16.3359	383.021	378.82	597
chr2	103073171	103074087	Peak_1525	1000	.	15.4441	382.955	378.755	414
chr5	151368021	151369164	Peak_1526	1000	.	14.3806	382.954	378.754	764
chr11	101645176	101646296	Peak_1527	1000	.	8.18276	382.934	378.733	392
chr2	13270698	13271885	Peak_1528	1000	.	16.2596	382.903	378.703	734
chr17	26916526	26917432	Peak_1529	1000	.	16.5266	382.877	378.677	380
chr13	119689947	119690969	Peak_1530	1000	.	14.018	382.863	378.663	248
chr4	155668777	155669667	Peak_1531	1000	.	17.3745	382.738	378.539	754
chr10	85916370	85917507	Peak_1532	1000	.	18.0738	382.71	378.51	731
chr7	28382033	28383662	Peak_1533	1000	.	7.84167	382.622	378.423	1135
chr7	100839643	100840658	Peak_1534	1000	.	15.4143	382.566	378.367	488
chr1	102628022	102628400	Peak_1535	1000	.	29.3652	382.505	378.307	248
chr10	79096543	79097878	Peak_1536	1000	.	18.1331	382.481	378.283	1091
chr19	7006912	7007774	Peak_1537	1000	.	15.7693	382.411	378.213	437
chr19	12011327	12012611	Peak_1538	1000	.	8.70736	382.298	378.101	643
chr16	44724104	44725154	Peak_1539	1000	.	16.5352	382.168	377.972	440
chr12	79171740	79173095	Peak_1540	1000	.	14.9158	382.102	377.907	1005
chr11	46127081	46128277	Peak_1541	1000	.	16.1257	382.073	377.877	624
chr8	124643340	124644684	Peak_1542	1000	.	10.8827	381.853	377.658	872
chr17	12363662	12364731	Peak_1543	1000	.	12.7318	381.794	377.6	695
chr12	31499021	31500287	Peak_1544	1000	.	14.8373	381.794	377.599	895
chr6	91619568	91620827	Peak_1545	1000	.	6.16906	381.773	377.579	528
chr6	84242942	84244346	Peak_1546	1000	.	13.1982	381.761	377.567	624
chr12	83520211	83520876	Peak_1547	1000	.	15.6539	381.734	377.541	260
chr5	36712701	36713535	Peak_1548	1000	.	9.23077	381.633	377.44	532
chr6	134953790	134954667	Peak_1549	1000	.	19.2455	381.539	377.346	416
chr12	8921099	8922404	Peak_1550	1000	.	11.6982	381.496	377.304	479
chr19	46478268	46480203	Peak_1551	1000	.	9.80238	381.447	377.254	857
chr7	141221609	141222426	Peak_1552	1000	.	9.94457	381.38	377.188	199
chr7	66079166	66080181	Peak_1553	1000	.	14.3207	381.336	377.144	440
chr1	136066244	136067183	Peak_1554	1000	.	12.4222	381.286	377.094	554
chr13	44869492	44870009	Peak_1555	1000	.	17.8514	381.211	377.02	91
chr2	122117789	122118755	Peak_1556	1000	.	15.7974	381.182	376.991	605
chr18	73815103	73816091	Peak_1557	1000	.	15.9863	381.156	376.965	408
chr1	87190321	87191343	Peak_1558	1000	.	12.0705	381.107	376.916	338
chr14	73524749	73525398	Peak_1560	1000	.	20.4304	380.912	376.722	205
chr7	96136131	96137282	Peak_1561	1000	.	13.8327	380.809	376.62	430
chr19	8741019	8742082	Peak_1562	1000	.	17.3475	380.78	376.591	365
chr2	163800604	163801894	Peak_1563	1000	.	13.0893	380.695	376.507	544
chr12	4284837	4285979	Peak_1564	1000	.	17.106	380.574	376.386	591
chr2	157278839	157279845	Peak_1565	1000	.	15.1425	380.533	376.346	165
chr4	133070394	133071442	Peak_1566	1000	.	9.74016	380.466	376.279	505
chr18	60891215	60892107	Peak_1567	1000	.	14.5762	380.447	376.26	397
chr11	88604961	88605657	Peak_1568	1000	.	12.1064	380.403	376.216	362
chr10	80701758	80703023	Peak_1569	1000	.	8.69565	380.276	376.09	246
chr2	84677731	84678667	Peak_1570	1000	.	16.0413	380.238	376.052	619
chr18	34408954	34409735	Peak_1571	1000	.	19.2004	380.234	376.048	426
chr15	37960498	37961648	Peak_1572	1000	.	14.14	380.2	376.014	482
chr2	34139097	34140322	Peak_1573	1000	.	14.2407	380.175	375.989	574
chr7	105580997	105582000	Peak_1574	1000	.	15.35	380.162	375.977	649
chr19	46328034	46329045	Peak_1575	1000	.	13.3662	380.135	375.95	450
chr16	93006273	93007215	Peak_1576	1000	.	17.1363	380.089	375.904	523
chr6	86958708	86959441	Peak_1577	1000	.	13.6406	380.072	375.886	534
chr6	83405301	83406162	Peak_1578	1000	.	19.2727	380.052	375.867	545
chr2	39190080	39191241	Peak_1579	1000	.	17.9007	380.048	375.863	748
chr9	63726074	63727021	Peak_1580	1000	.	10.6489	379.912	375.728	653
chr1	135752696	135753286	Peak_1581	1000	.	19.9045	379.772	375.589	431
chr4	150086912	150088062	Peak_1582	1000	.	13.7593	379.692	375.509	463
chr3	118500162	118500830	Peak_1583	1000	.	24.0379	379.56	375.378	259
chr4	155563267	155564286	Peak_1584	1000	.	11.4263	379.467	375.286	523
chr11	117296019	117297679	Peak_1585	1000	.	8.54337	379.462	375.28	1049
chr13	49352103	49353347	Peak_1586	1000	.	10.5923	379.284	375.103	633
chr11	23255172	23256269	Peak_1587	1000	.	11.4477	379.234	375.054	696
chr16	24788735	24789428	Peak_1588	1000	.	15.7541	379.055	374.875	426
chr12	85435946	85436754	Peak_1589	1000	.	17.1878	379.012	374.832	409
chr12	3309394	3310581	Peak_1590	1000	.	13.4295	378.963	374.783	749
chr8	23237294	23238194	Peak_1591	1000	.	19.0583	378.87	374.692	445
chr9	97110526	97111515	Peak_1592	1000	.	16.4541	378.782	374.604	620
chr4	76259598	76260295	Peak_1593	1000	.	19.6984	378.77	374.592	284
chr11	77981600	77982957	Peak_1594	1000	.	10.349	378.763	374.585	911
chr10	115384175	115385881	Peak_1595	1000	.	14.2385	378.643	374.465	652
chr10	36973914	36975206	Peak_1596	1000	.	15.9739	378.612	374.435	350
chr15	38542493	38543360	Peak_1597	1000	.	10.1567	378.582	374.405	425
chr9	110304929	110305812	Peak_1598	1000	.	15.2809	378.48	374.303	189
chr2	158794309	158795274	Peak_1599	1000	.	15.3374	378.438	374.262	329
chr8	72239487	72240693	Peak_1600	1000	.	15.1009	378.431	374.255	551
chr9	106821544	106822727	Peak_1601	1000	.	17.9872	378.422	374.246	386
chr7	125898872	125900355	Peak_1602	1000	.	14.6466	378.39	374.214	327
chr8	69625064	69625959	Peak_1603	1000	.	16.4893	378.387	374.211	558
chr2	92947555	92948789	Peak_1604	1000	.	13.721	378.371	374.195	525
chr8	124643340	124644684	Peak_1605	1000	.	10.8355	378.265	374.09	653
chr5	129895260	129896150	Peak_1606	1000	.	22.4385	378.211	374.036	421
chr18	60605951	60606723	Peak_1607	1000	.	14.5233	378.185	374.01	307
chr3	41082691	41083953	Peak_1608	1000	.	12.2089	378.153	373.978	744
chr11	70106920	70107659	Peak_1609	1000	.	17.5641	378.142	373.967	186
chr9	63726074	63727021	Peak_1610	1000	.	10.6524	378.088	373.914	473
chr7	100706050	100707155	Peak_1611	1000	.	16.4625	378.073	373.898	498
chr2	32395103	32396897	Peak_1612	1000	.	13.1469	378.051	373.877	1060
chr13	29985951	29987023	Peak_1613	1000	.	11.2578	378.043	373.869	296
chr5	114130548	114131647	Peak_1614	1000	.	11.9014	377.954	373.78	556
chr16	5012936	5013901	Peak_1615	1000	.	13.6931	377.944	373.77	637
chr10	44267878	44268842	Peak_1616	1000	.	17.5432	377.917	373.743	586
chr3	32736291	32737577	Peak_1617	1000	.	14.45	377.908	373.734	583
chr13	63154517	63155600	Peak_1618	1000	.	10.9662	377.843	373.67	460
chr5	114175455	114176252	Peak_1619	1000	.	14.6071	377.84	373.667	310
chr11	120315362	120316918	Peak_1620	1000	.	14.4309	377.637	373.464	840
chr19	4838832	4839743	Peak_1621	1000	.	18.1552	377.619	373.447	531
chr6	85332533	85333829	Peak_1622	1000	.	14.8651	377.571	373.399	582
chr16	22857251	22858308	Peak_1623	1000	.	14.7493	377.522	373.35	380
chr15	77029284	77030094	Peak_1624	1000	.	9.48593	377.444	373.273	382
chr7	139212652	139213607	Peak_1625	1000	.	15.0836	377.428	373.257	610
chr19	8785816	8786741	Peak_1626	1000	.	18.4629	377.331	373.16	557
chr1	60179996	60181156	Peak_1627	1000	.	15.3696	377.296	373.125	385
chr12	105497795	105499326	Peak_1628	1000	.	11.1252	377.281	373.111	830
chr11	118476519	118477435	Peak_1629	1000	.	18.9497	376.956	372.787	389
chr6	97409539	97410832	Peak_1630	1000	.	10.297	376.936	372.767	405
chr7	80534604	80535627	Peak_1631	1000	.	21.0115	376.878	372.71	580
chr19	5529159	5529984	Peak_1632	1000	.	16.6239	376.713	372.546	368
chr6	83325630	83326667	Peak_1633	1000	.	16.7533	376.575	372.408	368
chr11	32320365	32321440	Peak_1634	1000	.	11.0286	376.57	372.404	605
chr8	69774511	69775195	Peak_1635	1000	.	16.8956	376.558	372.392	146
chr2	164769288	164770311	Peak_1636	1000	.	13.2319	376.545	372.379	531
chr10	78297636	78298677	Peak_1637	1000	.	10.332	376.502	372.336	365
chr7	12921402	12922589	Peak_1638	1000	.	15.0126	376.481	372.315	762
chr8	116851711	116852920	Peak_1639	1000	.	14.9524	376.445	372.279	595
chr11	23255172	23256269	Peak_1640	1000	.	11.3724	376.407	372.242	489
chr17	37028308	37029414	Peak_1641	1000	.	16.4527	376.34	372.175	428
chr5	149635625	149636913	Peak_1642	1000	.	15.2951	376.328	372.163	804
chr9	25526912	25528291	Peak_1643	1000	.	13.5826	376.248	372.084	648
chr12	102439385	102440185	Peak_1644	1000	.	17.9381	376.223	372.058	379
chr12	51690910	51692590	Peak_1645	1000	.	11.0413	376.187	372.022	1156
chr8	120368527	120369423	Peak_1646	1000	.	10.4814	376.162	371.997	404
chr16	87552851	87554113	Peak_1647	1000	.	12.5252	376.124	371.96	616
chr17	66374355	66375442	Peak_1648	1000	.	11.5233	376.08	371.916	434
chr17	55878347	55879417	Peak_1649	1000	.	14.6356	375.954	371.791	324
chr12	32819736	32821168	Peak_1650	1000	.	14.8584	375.946	371.783	359
chr4	105133287	105134185	Peak_1651	1000	.	14.7423	375.897	371.735	434
chr12	100099988	100101015	Peak_1652	1000	.	11.1187	375.845	371.682	562
chr3	98410515	98411481	Peak_1653	1000	.	11.083	375.756	371.594	297
chr2	91069749	91070966	Peak_1654	1000	.	8.78437	375.686	371.524	912
chr7	45053686	45054702	Peak_1655	1000	.	14.1889	375.678	371.516	648
chr7	141221609	141222426	Peak_1656	1000	.	10.2692	375.669	371.508	420
chr3	108590895	108592283	Peak_1657	1000	.	15.125	375.654	371.493	350
chr8	12805126	12806408	Peak_1658	1000	.	12.1083	375.642	371.481	598
chr2	35898511	35900274	Peak_1659	1000	.	10.059	375.635	371.474	349
chr10	82629291	82630379	Peak_1660	1000	.	17.0229	375.526	371.365	539
chr1	86358687	86360149	Peak_1661	1000	.	12.8183	375.49	371.329	895
chr19	31905603	31906219	Peak_1662	1000	.	20.3187	375.451	371.291	273
chr14	66340571	66341731	Peak_1663	1000	.	12.8136	375.411	371.25	709
chr18	9367671	9368565	Peak_1664	1000	.	17.234	375.387	371.227	422
chr2	157873032	157874054	Peak_1665	1000	.	13.0711	375.387	371.227	531
chr16	49951611	49952577	Peak_1666	1000	.	14.8171	375.387	371.226	433
chr17	33908822	33910274	Peak_1667	1000	.	13.3403	375.381	371.221	613
chr10	127674698	127675367	Peak_1668	1000	.	13.201	375.33	371.171	330
chr7	101328440	101329616	Peak_1669	1000	.	11.3838	375.314	371.154	385
chr3	5575709	5576760	Peak_1670	1000	.	14.5275	375.212	371.053	655
chr6	149188215	149189188	Peak_1671	1000	.	17.2139	375.167	371.008	577
chr11	55460618	55461712	Peak_1672	1000	.	16.3375	374.984	370.826	650
chr17	24549340	24551061	Peak_1673	1000	.	9.66485	374.963	370.805	717
chr4	118015557	118017359	Peak_1674	1000	.	9.26114	374.941	370.783	1048
chr2	160620997	160621926	Peak_1675	1000	.	9.70859	374.877	370.72	441
chr2	163994712	163995905	Peak_1676	1000	.	15.3545	374.758	370.601	372
chr1	186586720	186587809	Peak_1677	1000	.	10.471	374.671	370.515	468
chr18	36801298	36802125	Peak_1678	1000	.	17.0934	374.663	370.507	628
chr3	19162715	19163577	Peak_1679	1000	.	20.2281	374.656	370.5	422
chr5	138441260	138442178	Peak_1680	1000	.	20.2281	374.656	370.5	167
chr2	30171299	30172293	Peak_1681	1000	.	15.2823	374.605	370.449	528
chr5	32458469	32459714	Peak_1682	1000	.	15.5827	374.532	370.377	518
chr3	20034668	20035466	Peak_1683	1000	.	20.5219	374.524	370.369	375
chr1	72593118	72594068	Peak_1684	1000	.	14.6416	374.514	370.359	402
chr16	20701420	20702818	Peak_1685	1000	.	14.1601	374.513	370.358	427
chr3	127257310	127258342	Peak_1686	1000	.	15.5749	374.434	370.279	436
chr4	152267433	152268628	Peak_1687	1000	.	9.13677	374.418	370.263	421
chr11	88288479	88289413	Peak_1688	1000	.	13.5561	374.38	370.225	450
chr10	75211647	75212714	Peak_1689	1000	.	16.6328	374.378	370.223	384
chr5	135632436	135633100	Peak_1690	1000	.	20.7038	374.279	370.125	194
chr7	46300492	46301659	Peak_1691	1000	.	10.9181	374.247	370.093	822
chr14	62837052	62838269	Peak_1692	1000	.	13.4958	374.179	370.025	492
chr6	72473349	72474491	Peak_1693	1000	.	11.0991	374.139	369.986	613
chr18	84951168	84952398	Peak_1694	1000	.	17.4241	374.135	369.981	471
chr3	88132702	88134148	Peak_1695	1000	.	12.4484	374.095	369.942	867
chr6	125937188	125938207	Peak_1696	1000	.	21.0029	374.081	369.927	525
chr8	111726161	111727116	Peak_1697	1000	.	9.72299	374.044	369.891	557
chr3	129724953	129725781	Peak_1698	1000	.	19.6433	373.857	369.705	452
chr1	191182392	191183943	Peak_1699	1000	.	12.6791	373.854	369.702	1141
chr15	82135077	82135913	Peak_1700	1000	.	12.1226	373.846	369.694	501
chr13	55171412	55172226	Peak_1701	1000	.	6.97985	373.788	369.637	348
chr13	3723919	3724956	Peak_1702	1000	.	17.0746	373.631	369.481	613
chr11	109610900	109612169	Peak_1703	1000	.	11.5336	373.62	369.469	741
chr4	106778213	106779257	Peak_1704	1000	.	14.6245	373.518	369.368	418
chr10	61965112	61966035	Peak_1705	1000	.	12.3342	373.485	369.335	312
chr6	67138098	67139306	Peak_1706	1000	.	9.02057	373.463	369.313	425
chr8	31120598	31121998	Peak_1707	1000	.	11.2256	373.457	369.307	472
chr4	134703942	134705035	Peak_1708	1000	.	13.1698	373.393	369.243	542
chr2	38681961	38683353	Peak_1709	1000	.	13.3934	373.316	369.167	374
chr12	32819736	32821168	Peak_1710	1000	.	14.7759	373.297	369.148	478
chr17	17373685	17374751	Peak_1711	1000	.	17.1152	373.256	369.107	447
chr14	20733928	20734909	Peak_1712	1000	.	13.964	373.148	368.999	669
chr3	65974197	65975086	Peak_1713	1000	.	16.1131	373.118	368.969	337
chr6	118419110	118420010	Peak_1714	1000	.	16.6605	373.068	368.92	726
chr4	149306659	149308508	Peak_1715	1000	.	13.3298	373.045	368.897	1154
chr4	109439600	109440484	Peak_1716	1000	.	11.5716	373.023	368.875	414
chr16	42874884	42876405	Peak_1717	1000	.	10.2085	373.019	368.871	848
chr8	31149354	31150609	Peak_1718	1000	.	15.5862	373.003	368.855	567
chr17	21422651	21423624	Peak_1719	1000	.	21.3132	372.992	368.845	531
chr19	58060370	58061347	Peak_1720	1000	.	16.2143	372.722	368.575	522
chr6	84338663	84339532	Peak_1721	1000	.	18.4262	372.689	368.543	415
chr18	60962650	60964337	Peak_1722	1000	.	12.9906	372.65	368.504	829
chr5	144370839	144371517	Peak_1723	1000	.	15.6155	372.584	368.438	435
chr12	44209520	44210693	Peak_1724	1000	.	15.0654	372.549	368.404	586
chr5	129886934	129887842	Peak_1725	1000	.	21.1451	372.529	368.384	475
chr15	76659634	76660383	Peak_1726	1000	.	12.049	372.513	368.368	207
chr17	49488898	49489905	Peak_1727	1000	.	11.7179	372.472	368.327	363
chr10	118141319	118142180	Peak_1728	1000	.	17.5687	372.344	368.2	370
chr13	49205169	49206171	Peak_1729	1000	.	15.5919	372.288	368.144	457
chr11	5855505	5856640	Peak_1730	1000	.	12.4614	372.232	368.088	582
chr2	120628578	120629494	Peak_1731	1000	.	15.0986	372.211	368.067	408
chr8	103749991	103751058	Peak_1732	1000	.	11.528	372.179	368.035	364
chr5	144357622	144358884	Peak_1733	1000	.	10.303	372.105	367.962	697
chr19	42089961	42091050	Peak_1734	1000	.	12.9513	372.009	367.866	375
chr3	37128130	37128867	Peak_1736	1000	.	18.3546	371.977	367.834	421
chr15	73067164	73067947	Peak_1737	1000	.	16.4144	371.852	367.71	373
chr12	31499021	31500287	Peak_1738	1000	.	14.6103	371.803	367.661	591
chr4	57798030	57798927	Peak_1739	1000	.	16.9084	371.785	367.644	518
chr8	26812885	26813775	Peak_1740	1000	.	13.383	371.703	367.562	435
chr8	83972258	83973725	Peak_1741	1000	.	11.4298	371.593	367.453	633
chr12	91070300	91071154	Peak_1742	1000	.	14.4792	371.511	367.371	465
chr9	7784306	7785316	Peak_1743	1000	.	12.7481	371.491	367.351	585
chr3	85274710	85275673	Peak_1744	1000	.	15.5897	371.474	367.334	451
chr5	137501715	137503289	Peak_1745	1000	.	12.0651	371.437	367.298	839
chr12	54656016	54657023	Peak_1746	1000	.	15.7131	371.431	367.291	586
chr13	9190828	9191876	Peak_1747	1000	.	14.9188	371.381	367.241	512
chr1	160212371	160213466	Peak_1748	1000	.	14.4117	371.327	367.188	675
chr13	119689947	119690969	Peak_1749	1000	.	13.7405	371.312	367.174	364
chr9	63895971	63897074	Peak_1750	1000	.	17.3138	371.285	367.146	552
chr8	95807178	95808246	Peak_1751	1000	.	14.1426	371.272	367.133	522
chr9	13826560	13828400	Peak_1752	1000	.	10.9291	371.257	367.118	1127
chr4	118179383	118180502	Peak_1753	1000	.	13.4479	371.256	367.117	383
chr1	71556747	71557653	Peak_1754	1000	.	18.7082	371.165	367.027	392
chr4	45971834	45973073	Peak_1755	1000	.	16.4228	371.142	367.004	430
chr15	102624833	102626019	Peak_1756	1000	.	13.6771	371.097	366.959	665
chr1	88267174	88268953	Peak_1757	1000	.	8.07952	371.015	366.878	1063
chr10	111126925	111128008	Peak_1758	1000	.	17.1284	370.926	366.789	634
chr9	96752191	96753263	Peak_1759	1000	.	16.0594	370.877	366.74	602
chr5	36372995	36373913	Peak_1760	1000	.	8.18804	370.87	366.733	494
chr10	80940422	80941468	Peak_1761	1000	.	9.25831	370.808	366.671	372
chr4	9668594	9669739	Peak_1762	1000	.	12.665	370.804	366.668	642
chr11	8821127	8821971	Peak_1763	1000	.	16.3869	370.725	366.589	386
chr17	12327606	12328679	Peak_1764	1000	.	12.2901	370.636	366.5	407
chr7	27447129	27448347	Peak_1765	1000	.	13.8416	370.605	366.469	627
chr11	87965994	87967017	Peak_1766	1000	.	14.6297	370.546	366.411	495
chr4	116220810	116221995	Peak_1767	1000	.	17.2421	370.51	366.375	421
chr14	52278948	52280027	Peak_1768	1000	.	16.1602	370.476	366.342	459
chr17	47511057	47512180	Peak_1769	1000	.	12.4746	370.369	366.235	414
chr7	75455080	75456084	Peak_1770	1000	.	14.2878	370.341	366.207	442
chr7	56049686	56050779	Peak_1771	1000	.	14.7825	370.326	366.192	339
chr17	56830878	56831670	Peak_1772	1000	.	16.8509	370.325	366.191	375
chr8	111261690	111262657	Peak_1773	1000	.	12.2321	370.305	366.171	484
chr8	119439964	119441015	Peak_1774	1000	.	10.4126	370.227	366.093	551
chr4	45444524	45445740	Peak_1775	1000	.	10.01	370.19	366.057	522
chr10	61679761	61680771	Peak_1776	1000	.	17.9979	370.082	365.949	438
chr6	116286821	116287500	Peak_1777	1000	.	21.9824	370.025	365.893	290
chr4	49520623	49521746	Peak_1778	1000	.	17.586	370.021	365.889	518
chr2	33215183	33216406	Peak_1779	1000	.	7.80418	369.968	365.836	606
chr4	108058102	108058963	Peak_1780	1000	.	17.1912	369.959	365.827	272
chr10	60269426	60270163	Peak_1781	1000	.	17.0386	369.942	365.81	402
chr6	28862050	28862946	Peak_1782	1000	.	17.8119	369.86	365.729	515
chr8	4677281	4678995	Peak_1783	1000	.	11.2405	369.825	365.694	524
chr9	94669731	94670696	Peak_1784	1000	.	12.5651	369.818	365.686	717
chr10	80329375	80330468	Peak_1785	1000	.	15.3312	369.78	365.649	604
chr5	108435851	108436898	Peak_1786	1000	.	12.6406	369.691	365.56	489
chr11	40754558	40755757	Peak_1787	1000	.	13.576	369.571	365.44	857
chr17	56078873	56079777	Peak_1788	1000	.	8.26256	369.532	365.402	626
chr1	86487073	86488124	Peak_1789	1000	.	14.1665	369.372	365.242	371
chr3	19643750	19644810	Peak_1790	1000	.	13.8077	369.365	365.236	633
chr9	80164354	80165440	Peak_1791	1000	.	14.2184	369.36	365.231	682
chr1	57510436	57511322	Peak_1792	1000	.	19.3412	369.332	365.203	446
chr10	111724669	111725401	Peak_1793	1000	.	12.3612	369.107	364.979	558
chr3	116928500	116929555	Peak_1794	1000	.	16.6698	369.106	364.978	646
chr1	185229501	185230453	Peak_1795	1000	.	14.7444	369.05	364.922	577
chr1	92130118	92131026	Peak_1796	1000	.	12.4373	369.033	364.905	402
chr5	135777922	135779016	Peak_1797	1000	.	14.9088	368.942	364.815	638
chr8	124869613	124870483	Peak_1798	1000	.	13.5316	368.896	364.769	364
chr7	143599370	143600597	Peak_1799	1000	.	17.6338	368.849	364.723	810
chr6	88518467	88519376	Peak_1800	1000	.	16.7171	368.825	364.698	495
chr1	73914974	73915954	Peak_1801	1000	.	12.63	368.812	364.685	494
chr8	94733636	94734565	Peak_1802	1000	.	16.8518	368.698	364.572	378
chr9	21091388	21092471	Peak_1803	1000	.	17.2243	368.664	364.538	681
chr1	184033315	184034750	Peak_1804	1000	.	10.7708	368.564	364.439	1003
chr1	60342824	60343997	Peak_1805	1000	.	15.9972	368.536	364.411	442
chr7	141215505	141217216	Peak_1806	1000	.	8.82593	368.495	364.37	1121
chr5	31047807	31049005	Peak_1807	1000	.	12.6929	368.457	364.333	798
chr2	119173263	119174804	Peak_1808	1000	.	8.67094	368.443	364.318	1054
chr6	72253675	72255559	Peak_1809	1000	.	10.1436	368.429	364.305	524
chr18	61621866	61622716	Peak_1810	1000	.	15.0427	368.389	364.265	419
chr1	37121965	37122751	Peak_1811	1000	.	20.1101	368.273	364.149	514
chr3	107332935	107334403	Peak_1812	1000	.	10.3531	368.267	364.143	314
chr16	92465227	92466693	Peak_1813	1000	.	13.8331	368.264	364.14	1082
chr12	5236834	5237980	Peak_1814	1000	.	15.3923	368.212	364.089	533
chr4	47497745	47498631	Peak_1815	1000	.	13.68	368.205	364.081	461
chr15	82146702	82148313	Peak_1816	1000	.	11.1897	368.154	364.031	398
chr7	19148684	19150162	Peak_1817	1000	.	13.7208	368.079	363.956	677
chr11	54786802	54788104	Peak_1818	1000	.	14.5482	367.915	363.793	884
chr9	21615508	21616923	Peak_1819	1000	.	15.117	367.808	363.687	503
chr1	134244245	134245761	Peak_1820	1000	.	10.4137	367.75	363.629	1239
chr5	31192487	31193769	Peak_1821	1000	.	12.2828	367.744	363.623	635
chr1	152766057	152767139	Peak_1822	1000	.	15.9295	367.726	363.605	536
chr6	70843861	70844936	Peak_1823	1000	.	13.8944	367.683	363.563	593
chr1	87326441	87327758	Peak_1824	1000	.	15.1659	367.663	363.543	408
chr11	61319346	61320384	Peak_1825	1000	.	14.2035	367.65	363.53	737
chr5	29568845	29570057	Peak_1826	1000	.	15.1023	367.618	363.498	308
chr1	74753650	74754915	Peak_1827	1000	.	9.28641	367.497	363.377	647
chr13	107619143	107620098	Peak_1828	1000	.	17.582	367.472	363.352	513
chr6	51469698	51471355	Peak_1829	1000	.	13.245	367.385	363.266	305
chr13	48545403	48546958	Peak_1830	1000	.	11.9787	367.15	363.032	1232
chr5	137628396	137629529	Peak_1831	1000	.	9.49582	367.097	362.98	637
chr11	80949060	80949722	Peak_1832	1000	.	14.7096	367.055	362.937	165
chr16	43362764	43363431	Peak_1833	1000	.	14.7096	367.055	362.937	260
chr1	191282756	191283693	Peak_1834	1000	.	15.5389	366.912	362.796	487
chr15	67018852	67019742	Peak_1835	1000	.	15.3436	366.816	362.7	459
chr16	78576205	78577131	Peak_1836	1000	.	15.9858	366.807	362.69	539
chr5	144286926	144287971	Peak_1837	1000	.	8.38083	366.79	362.674	623
chr13	98653966	98654946	Peak_1838	1000	.	11.0889	366.778	362.662	685
chr5	37000674	37001616	Peak_1839	1000	.	14.913	366.692	362.576	534
chr2	18392093	18393090	Peak_1840	1000	.	17.5066	366.683	362.568	688
chr4	117946610	117947699	Peak_1841	1000	.	17.2696	366.667	362.552	537
chr16	3846811	3847572	Peak_1842	1000	.	13.1513	366.636	362.521	375
chr8	85299057	85300245	Peak_1843	1000	.	16.9617	366.632	362.517	787
chr2	35563437	35564363	Peak_1844	1000	.	15.2624	366.567	362.452	515
chr2	31687855	31688662	Peak_1845	1000	.	17.2593	366.556	362.441	365
chr3	102995400	102996361	Peak_1846	1000	.	17.2593	366.556	362.441	302
chr13	66932660	66933822	Peak_1847	1000	.	15.4469	366.551	362.436	414
chr17	24527354	24528473	Peak_1848	1000	.	11.5389	366.397	362.283	802
chr12	116280405	116281721	Peak_1849	1000	.	11.8965	366.337	362.224	747
chr6	113696606	113697769	Peak_1850	1000	.	14.8845	366.317	362.203	366
chr17	34068667	34070146	Peak_1851	1000	.	11.1628	366.31	362.196	369
chr17	87672094	87673078	Peak_1852	1000	.	19.5841	366.278	362.165	357
chr19	34877881	34879670	Peak_1853	1000	.	12.3164	366.255	362.142	176
chr15	33906429	33907572	Peak_1854	1000	.	16.7752	366.211	362.098	819
chr8	77481530	77482445	Peak_1855	1000	.	15.111	366.182	362.069	471
chr11	118418653	118419521	Peak_1856	1000	.	14.4711	366.102	361.99	469
chr10	63023324	63024858	Peak_1857	1000	.	13.6822	366.036	361.923	646
chr11	109425319	109426469	Peak_1858	1000	.	11.4831	365.996	361.884	704
chr17	29457575	29458390	Peak_1859	1000	.	11.9101	365.907	361.795	394
chr10	81996613	81997535	Peak_1860	1000	.	17.3457	365.818	361.707	321
chr7	74391089	74392180	Peak_1861	1000	.	14.3896	365.738	361.627	455
chr11	74831762	74832763	Peak_1862	1000	.	7.39543	365.727	361.617	623
chr7	12897469	12898209	Peak_1863	1000	.	20.7497	365.634	361.524	315
chr13	96670405	96671557	Peak_1865	1000	.	14.9494	365.63	361.52	549
chr11	76309807	76310597	Peak_1866	1000	.	14.6001	365.582	361.473	385
chr9	114614074	114615037	Peak_1867	1000	.	16.6414	365.532	361.422	344
chr3	51092010	51092967	Peak_1868	1000	.	14.0541	365.53	361.421	374
chr3	102069086	102070183	Peak_1869	1000	.	13.4057	365.525	361.415	420
chr7	119895631	119896520	Peak_1870	1000	.	16.0762	365.484	361.375	241
chr8	107424596	107425462	Peak_1871	1000	.	17.0029	365.44	361.331	499
chr9	78538151	78539102	Peak_1872	1000	.	14.2558	365.387	361.278	473
chr8	126734778	126736608	Peak_1873	1000	.	10.6813	365.386	361.277	497
chr2	91947270	91948375	Peak_1874	1000	.	8.6794	365.365	361.256	572
chr15	76350416	76351878	Peak_1875	1000	.	12.0311	365.364	361.255	798
chr7	90456890	90457837	Peak_1876	1000	.	15.4131	365.347	361.238	373
chr4	107803007	107804298	Peak_1877	1000	.	13.2762	364.984	360.878	809
chr18	57407547	57408323	Peak_1878	1000	.	16.7369	364.97	360.863	404
chr12	69361093	69361924	Peak_1879	1000	.	12.3216	364.961	360.854	479
chr9	103365304	103366339	Peak_1880	1000	.	12.1971	364.871	360.765	635
chr16	4003354	4004352	Peak_1881	1000	.	16.4368	364.84	360.734	507
chr2	3964404	3964702	Peak_1882	1000	.	26.9724	364.83	360.725	151
chr18	32379915	32381035	Peak_1883	1000	.	6.67538	364.806	360.701	456
chr2	154603361	154604171	Peak_1884	1000	.	21.6643	364.777	360.672	390
chr7	67112163	67113323	Peak_1885	1000	.	15.618	364.741	360.636	486
chr11	20200790	20202062	Peak_1886	1000	.	12.8085	364.715	360.61	315
chr5	118149026	118150303	Peak_1887	1000	.	11.6256	364.701	360.596	833
chr5	111799483	111800559	Peak_1888	1000	.	12.7611	364.649	360.544	421
chr3	84581931	84583245	Peak_1889	1000	.	14.5827	364.587	360.483	785
chr7	67372456	67373879	Peak_1890	1000	.	10.0826	364.559	360.455	1009
chr18	66001951	66003037	Peak_1891	1000	.	17.1474	364.531	360.427	770
chr7	38084614	38085620	Peak_1892	1000	.	14.2986	364.48	360.376	349
chr11	26593096	26594121	Peak_1893	1000	.	18.0219	364.406	360.303	633
chr1	93824871	93825721	Peak_1894	1000	.	16.328	364.402	360.298	360
chr10	27063297	27064227	Peak_1895	1000	.	20.3871	364.397	360.293	568
chr6	35133344	35134240	Peak_1896	1000	.	17.8209	364.066	359.964	396
chr4	134186661	134187627	Peak_1897	1000	.	13.4447	363.939	359.838	455
chr9	13592379	13593271	Peak_1898	1000	.	18.5827	363.938	359.837	525
chr15	76511450	76512404	Peak_1899	1000	.	13.068	363.89	359.789	482
chr18	5819543	5820868	Peak_1900	1000	.	9.43848	363.866	359.766	643
chr13	51975381	51976527	Peak_1901	1000	.	6.94476	363.842	359.742	646
chr7	142429993	142430910	Peak_1902	1000	.	10.2059	363.698	359.598	321
chr7	118532608	118533550	Peak_1903	1000	.	14.9757	363.663	359.563	432
chr17	64331529	64333023	Peak_1904	1000	.	10.1171	363.517	359.418	820
chr10	59951300	59952756	Peak_1905	1000	.	10.2206	363.415	359.317	571
chr2	32450960	32452393	Peak_1906	1000	.	11.9977	363.404	359.306	1074
chr3	14610935	14611799	Peak_1907	1000	.	18.0874	363.367	359.269	447
chr19	8818940	8820514	Peak_1908	1000	.	10.9155	363.247	359.15	927
chr17	53478613	53480074	Peak_1909	1000	.	14.5381	363.227	359.13	437
chr9	57560791	57562418	Peak_1910	1000	.	12.0244	363.197	359.1	442
chr11	85447063	85448023	Peak_1911	1000	.	19.8261	363.13	359.034	529
chr8	122280997	122282185	Peak_1912	1000	.	8.11102	363.072	358.976	370
chr4	125029791	125030552	Peak_1913	1000	.	18.2256	363.035	358.939	183
chr1	90602970	90603793	Peak_1914	1000	.	20.2149	362.935	358.839	433
chr16	97961889	97963040	Peak_1915	1000	.	14.0791	362.905	358.81	408
chr3	122762865	122764189	Peak_1916	1000	.	12.1631	362.902	358.807	629
chr4	15212874	15214071	Peak_1917	1000	.	13.8168	362.86	358.765	422
chr11	69880541	69881658	Peak_1918	1000	.	12.0826	362.86	358.765	488
chr9	63132068	63133409	Peak_1919	1000	.	15.9871	362.838	358.743	924
chr4	119512275	119513402	Peak_1920	1000	.	17.298	362.825	358.73	551
chr11	5761654	5762585	Peak_1921	1000	.	13.3678	362.773	358.678	739
chr9	84178313	84179238	Peak_1922	1000	.	12.6881	362.748	358.653	465
chr18	35065428	35066291	Peak_1923	1000	.	14.612	362.701	358.607	385
chr2	131209731	131210700	Peak_1924	1000	.	12.9024	362.686	358.591	594
chr2	173659053	173660144	Peak_1925	1000	.	15.4502	362.677	358.583	612
chr4	139500229	139501968	Peak_1926	1000	.	12.4317	362.677	358.583	723
chr7	123083133	123084015	Peak_1927	1000	.	16.1062	362.637	358.543	429
chr17	8147083	8148299	Peak_1928	1000	.	15.013	362.603	358.51	744
chr11	58938052	58939477	Peak_1929	1000	.	13.799	362.602	358.508	832
chr6	97239855	97240560	Peak_1930	1000	.	13.6447	362.548	358.454	519
chr13	114446992	114447755	Peak_1931	1000	.	15.4344	362.482	358.389	416
chr14	121361443	121362337	Peak_1932	1000	.	10.5127	362.397	358.305	423
chr18	67460419	67461380	Peak_1933	1000	.	13.7333	362.381	358.288	525
chr7	81570826	81571955	Peak_1934	1000	.	13.0566	362.281	358.189	422
chr7	142599929	142601378	Peak_1935	1000	.	9.4185	362.183	358.091	580
chr9	70423102	70424015	Peak_1936	1000	.	15.4029	362.092	358.001	427
chr17	26715317	26716795	Peak_1937	1000	.	13.3679	362.049	357.958	1045
chr9	57560791	57562418	Peak_1938	1000	.	12.0365	362.047	357.956	158
chr2	166905653	166906794	Peak_1939	1000	.	14.0109	361.94	357.85	398
chr9	22225321	22226286	Peak_1940	1000	.	17.2143	361.94	357.849	634
chr8	85492084	85493184	Peak_1941	1000	.	15.6419	361.882	357.791	402
chr8	72492178	72493247	Peak_1942	1000	.	14.6595	361.813	357.723	566
chr17	31519492	31520566	Peak_1943	1000	.	17.7477	361.642	357.553	572
chr3	104511184	104512495	Peak_1944	1000	.	13.7822	361.621	357.533	796
chr1	58445061	58445870	Peak_1945	1000	.	15.2378	361.59	357.501	442
chr15	77013586	77015379	Peak_1946	1000	.	7.96831	361.563	357.475	1433
chr11	20332289	20333541	Peak_1947	1000	.	12.4862	361.504	357.416	991
chr13	47042939	47044148	Peak_1948	1000	.	12.8617	361.325	357.238	575
chr13	49340991	49341882	Peak_1949	1000	.	7.85093	361.273	357.186	480
chr4	135271931	135273245	Peak_1950	1000	.	10.4603	361.261	357.175	1019
chr4	136754034	136755017	Peak_1951	1000	.	9.61631	361.249	357.162	421
chr5	139149321	139150561	Peak_1952	1000	.	12.8084	361.176	357.09	709
chr14	31640524	31641547	Peak_1953	1000	.	16.4622	361.084	356.999	474
chr11	74747786	74748660	Peak_1954	1000	.	18.9057	360.954	356.869	455
chr14	21685331	21686041	Peak_1955	1000	.	10.358	360.898	356.813	361
chr14	47532951	47534241	Peak_1956	1000	.	11.0852	360.853	356.768	803
chr4	83323514	83324752	Peak_1957	1000	.	13.1484	360.847	356.763	802
chr14	32085185	32086085	Peak_1958	1000	.	15.7514	360.832	356.748	447
chr14	56777393	56778932	Peak_1959	1000	.	17.4217	360.8	356.716	1019
chr14	20928788	20930095	Peak_1960	1000	.	11.8057	360.63	356.547	381
chr18	76542547	76543385	Peak_1961	1000	.	16.4898	360.586	356.502	522
chr15	9271773	9272434	Peak_1962	1000	.	21.9569	360.559	356.476	292
chr5	64839863	64840704	Peak_1963	1000	.	17.6359	360.503	356.421	400
chr13	52024397	52026202	Peak_1964	1000	.	9.35125	360.459	356.377	919
chr1	119525770	119526731	Peak_1965	1000	.	15.7181	360.433	356.351	357
chr10	81101467	81102815	Peak_1966	1000	.	10.1677	360.366	356.284	207
chr6	82861990	82863945	Peak_1967	1000	.	13.7901	360.262	356.18	1657
chr4	141465913	141467349	Peak_1968	1000	.	10.8315	360.236	356.154	713
chr14	46831858	46832724	Peak_1969	1000	.	16.4523	360.166	356.085	252
chr19	60811180	60812110	Peak_1970	1000	.	22.15	360.156	356.075	366
chr4	133070394	133071442	Peak_1971	1000	.	9.42882	360.1	356.02	660
chr4	129461116	129462013	Peak_1972	1000	.	15.8148	360.005	355.925	379
chr7	35333440	35334425	Peak_1973	1000	.	15.881	359.996	355.916	486
chr7	16614663	16615645	Peak_1974	1000	.	11.0381	359.914	355.835	656
chr2	32287745	32288761	Peak_1975	1000	.	16.8665	359.857	355.777	464
chr6	21949055	21950399	Peak_1976	1000	.	14.1254	359.824	355.745	424
chr1	37429355	37430496	Peak_1977	1000	.	17.0913	359.807	355.728	746
chr4	128609686	128610588	Peak_1978	1000	.	16.2072	359.799	355.72	522
chr8	72492178	72493247	Peak_1979	1000	.	14.6172	359.729	355.65	667
chr7	126649057	126650013	Peak_1980	1000	.	16.1982	359.696	355.618	262
chr1	55405401	55406792	Peak_1981	1000	.	15.8469	359.593	355.515	417
chr11	74831762	74832763	Peak_1982	1000	.	7.3236	359.584	355.506	391
chr15	81802261	81803388	Peak_1983	1000	.	11.15	359.531	355.453	445
chr18	67723679	67724881	Peak_1984	1000	.	13.537	359.494	355.417	901
chr13	110929025	110930156	Peak_1985	1000	.	17.2935	359.463	355.386	765
chr3	101497229	101498262	Peak_1986	1000	.	8.80328	359.444	355.367	392
chr8	70681925	70683021	Peak_1987	1000	.	13.6299	359.401	355.324	422
chr8	93569200	93570434	Peak_1988	1000	.	12.6964	359.365	355.288	350
chr16	45336146	45336926	Peak_1989	1000	.	11.7345	359.335	355.259	629
chr14	20393184	20394014	Peak_1990	1000	.	12.4815	359.335	355.258	497
chr2	167606134	167607299	Peak_1991	1000	.	10.8814	359.333	355.257	779
chr5	31629874	31630721	Peak_1992	1000	.	10.7257	359.324	355.248	413
chr17	75551457	75552445	Peak_1993	1000	.	13.7249	359.318	355.242	392
chr2	91069749	91070966	Peak_1994	1000	.	8.5112	359.314	355.238	707
chr4	41569130	41569976	Peak_1995	1000	.	11.8801	359.264	355.188	450
chr7	80166610	80167352	Peak_1996	1000	.	14.0231	359.139	355.063	373
chr7	75955413	75956628	Peak_1997	1000	.	11.6108	359.076	355.001	461
chr14	48445927	48446759	Peak_1998	1000	.	16.4238	359.037	354.962	163
chr7	4136570	4137618	Peak_1999	1000	.	12.0191	359.01	354.936	814
chr13	63068069	63069010	Peak_2000	1000	.	14.9704	358.974	354.899	481
chr5	22224220	22225101	Peak_2001	1000	.	20.9207	358.884	354.81	487
chr2	103484540	103485394	Peak_2002	1000	.	16.5549	358.882	354.808	626
chr9	57075734	57077261	Peak_2003	1000	.	7.42392	358.875	354.802	377
chr2	34919796	34920876	Peak_2004	1000	.	15.019	358.822	354.748	555
chr6	112948048	112949177	Peak_2005	1000	.	10.7588	358.736	354.662	581
chr9	40116680	40117563	Peak_2006	1000	.	17.46	358.699	354.626	437
chr17	20944823	20945875	Peak_2007	1000	.	12.6115	358.683	354.61	520
chr10	84916773	84917904	Peak_2008	1000	.	15.2494	358.625	354.552	475
chr10	59899254	59900136	Peak_2009	1000	.	9.43944	358.608	354.536	463
chr9	65195585	65197040	Peak_2010	1000	.	9.50869	358.579	354.507	897
chr1	66984929	66986333	Peak_2011	1000	.	13.2321	358.538	354.466	597
chr9	43944693	43945936	Peak_2012	1000	.	12.602	358.528	354.456	722
chr11	6388686	6389517	Peak_2013	1000	.	15.4217	358.413	354.342	621
chr7	45395231	45396427	Peak_2014	1000	.	14.4007	358.347	354.276	498
chr1	74284187	74285333	Peak_2015	1000	.	11.5688	358.298	354.227	779
chr17	72836062	72837010	Peak_2016	1000	.	12.8923	358.264	354.193	305
chr1	73824310	73825139	Peak_2017	1000	.	14.9745	358.255	354.185	224
chr14	121878097	121878989	Peak_2018	1000	.	16.2052	358.171	354.101	434
chr2	20642752	20643351	Peak_2019	1000	.	17.0102	358.121	354.051	333
chr11	63782064	63782943	Peak_2020	1000	.	16.3404	358.098	354.028	443
chr15	102405228	102406442	Peak_2021	1000	.	8.13563	358.038	353.969	959
chr17	8282822	8284632	Peak_2022	1000	.	12.528	358.012	353.943	945
chr1	34439042	34440221	Peak_2023	1000	.	11.5498	357.946	353.877	381
chr1	53296628	53297443	Peak_2024	1000	.	18.2263	357.94	353.871	414
chr13	92095033	92095999	Peak_2025	1000	.	13.4806	357.931	353.862	534
chr15	99725278	99726162	Peak_2026	1000	.	10.968	357.864	353.795	338
chr17	65513339	65514076	Peak_2027	1000	.	20.6711	357.765	353.698	352
chr7	68021474	68022637	Peak_2028	1000	.	15.6228	357.713	353.645	459
chr4	155307678	155308613	Peak_2029	1000	.	18.202	357.704	353.637	494
chr5	124005606	124007636	Peak_2030	1000	.	9.13351	357.676	353.609	1476
chr2	179979584	179980387	Peak_2031	1000	.	12.7599	357.571	353.504	412
chr8	83441825	83443002	Peak_2032	1000	.	18.721	357.509	353.442	755
chr16	22008928	22010078	Peak_2033	1000	.	16.4227	357.409	353.343	474
chr10	76530930	76532050	Peak_2034	1000	.	18.2549	357.366	353.3	624
chr11	29691988	29693274	Peak_2035	1000	.	10.5683	357.287	353.222	857
chr11	62819907	62821359	Peak_2036	1000	.	12.358	357.271	353.206	492
chr19	46304163	46305133	Peak_2037	1000	.	11.1676	357.266	353.201	423
chr10	59114175	59115386	Peak_2038	1000	.	15.3267	357.247	353.182	480
chr7	126884391	126885183	Peak_2039	1000	.	14.8317	357.19	353.126	515
chr8	13225975	13228239	Peak_2040	1000	.	10.2462	357.185	353.121	541
chr4	139422184	139423132	Peak_2041	1000	.	16.6215	357.181	353.117	411
chr16	20547903	20549111	Peak_2042	1000	.	16.2577	357.163	353.099	673
chr5	32458469	32459714	Peak_2043	1000	.	15.0692	357.142	353.077	385
chr12	3309394	3310581	Peak_2044	1000	.	12.9108	357.136	353.072	575
chr1	104746605	104747399	Peak_2045	1000	.	20.8152	357.127	353.063	345
chr5	100429093	100430260	Peak_2046	1000	.	14.8863	357.126	353.062	539
chr19	34119212	34120652	Peak_2047	1000	.	16.4598	357.015	352.951	1000
chr19	7178280	7179704	Peak_2048	1000	.	12.2587	356.976	352.913	744
chr11	104576465	104577898	Peak_2049	1000	.	9.28167	356.924	352.86	417
chr18	42744094	42745172	Peak_2050	1000	.	15.8828	356.84	352.777	654
chr5	63956428	63958254	Peak_2051	1000	.	11.1088	356.768	352.706	1510
chr5	114269383	114271081	Peak_2052	1000	.	12.2454	356.75	352.688	726
chr2	34771452	34772715	Peak_2053	1000	.	12.9304	356.732	352.67	383
chr1	133961307	133962195	Peak_2054	1000	.	14.3923	356.724	352.662	365
chr17	25755847	25757773	Peak_2055	1000	.	8.26155	356.644	352.583	1271
chr12	85497360	85498408	Peak_2056	1000	.	10.9708	356.628	352.567	387
chr1	191981071	191982052	Peak_2057	1000	.	13.2477	356.614	352.552	569
chr13	52175437	52176274	Peak_2058	1000	.	16.4222	356.595	352.534	442
chr2	36048633	36049780	Peak_2059	1000	.	17.8248	356.534	352.473	732
chr3	33799481	33800752	Peak_2060	1000	.	15.9927	356.528	352.467	599
chr11	96977054	96978350	Peak_2061	1000	.	9.52	356.5	352.439	754
chr2	121448624	121449702	Peak_2062	1000	.	9.26252	356.43	352.37	613
chr14	24606392	24607722	Peak_2063	1000	.	14.1408	356.303	352.244	635
chr9	43369410	43370541	Peak_2064	1000	.	15.3687	356.202	352.143	360
chr8	83575666	83576433	Peak_2065	1000	.	7.45813	356.153	352.094	406
chr18	84850845	84851740	Peak_2066	1000	.	17.4441	356.037	351.979	460
chr7	19131100	19131999	Peak_2067	1000	.	13.3518	356.012	351.954	514
chr10	61475552	61477069	Peak_2068	1000	.	9.42772	355.967	351.909	508
[truncated: 297,454+ more rows]

## Sheet: TCFKO_PRO
Supplementary Table S4 merged ATAC-seq peak of TCFKO_PRO cells
chr9	123461716	123462271	Peak_18	1000	.	23.4522	1324.1	1317.89	394
chr9	123461716	123462271	Peak_21	1000	.	20.7202	1109.59	1103.56	163
chr12	78350793	78351249	Peak_33	1000	.	27.6879	811.087	805.347	109
chr12	78350793	78351249	Peak_37	1000	.	25.9561	743.422	737.742	331
chrX	76598499	76599215	Peak_38	1000	.	25.9847	706.878	701.223	556
chr17	70963567	70963977	Peak_48	1000	.	23.993	540.184	534.657	106
chr16	17222145	17222593	Peak_49	1000	.	23.309	497.111	491.621	130
chr17	70963567	70963977	Peak_50	1000	.	22.2127	495.729	490.24	303
chr16	17222145	17222593	Peak_52	1000	.	22.3799	468.439	462.971	329
chr1	100180016	100180494	Peak_56	1000	.	24.5265	396.597	391.192	112
chr1	100180016	100180494	Peak_58	1000	.	24.0592	388.393	382.996	341
chr7	137410168	137411394	Peak_64	1000	.	17.265	363.305	357.933	614
chr15	102405221	102406833	Peak_66	1000	.	11.8963	356.164	350.801	715
chr7	19715126	19716586	Peak_67	1000	.	12.4716	350.809	345.452	721
chr3	146851984	146852982	Peak_70	1000	.	18.5547	343.087	337.741	403
chr11	87461902	87463131	Peak_72	1000	.	15.072	323.17	317.849	404
chr1	88276574	88278038	Peak_73	1000	.	8.29881	322.324	317.005	943
chr5	21701097	21702118	Peak_74	1000	.	16.3859	322.302	316.983	709
chr17	24478488	24479422	Peak_75	1000	.	17.45	321.134	315.817	571
chr11	87442632	87443860	Peak_78	1000	.	13.5872	314.91	309.606	617
chr7	3644402	3645790	Peak_79	1000	.	14.1418	311.486	306.189	576
chr4	155668779	155669850	Peak_80	1000	.	18.1818	310.799	305.503	494
chr1	86582177	86583170	Peak_81	1000	.	16.3732	308.464	303.174	394
chr10	120616209	120617251	Peak_82	1000	.	15.6314	307.405	302.117	670
chr12	100724673	100725619	Peak_83	1000	.	14.1193	305.989	300.705	459
chr11	103027969	103028910	Peak_84	1000	.	17.0363	305.747	300.464	563
chr17	57031241	57032380	Peak_85	1000	.	11.9112	304.868	299.586	611
chr1	150392444	150393741	Peak_86	1000	.	13.59	303.978	298.698	653
chr7	16923687	16924701	Peak_87	1000	.	13.9349	303.784	298.505	641
chr4	126201868	126203306	Peak_89	1000	.	15.1985	300.545	295.274	836
chr13	8885202	8886251	Peak_91	1000	.	18.0483	300.355	295.084	646
chr7	140035987	140037090	Peak_92	1000	.	15.0349	298.816	293.548	688
chr11	6388701	6389481	Peak_93	1000	.	18.588	298.758	293.49	350
chr13	14062823	14064189	Peak_97	1000	.	13.8736	297.131	291.868	620
chr11	87470795	87471903	Peak_98	1000	.	15.1288	296.712	291.451	586
chr11	87448248	87449446	Peak_99	1000	.	12.8394	296.505	291.245	391
chrX	143482948	143483177	Peak_100	1000	.	30.5131	294.13	288.876	114
chr5	33651804	33653063	Peak_101	1000	.	14.8624	291.604	286.359	562
chr19	12011027	12012597	Peak_102	1000	.	9.88769	290.421	285.179	944
chr7	44929163	44930159	Peak_103	1000	.	14.1023	290.12	284.88	609
chr2	22588643	22590228	Peak_104	1000	.	8.73273	290.066	284.825	1035
chr11	58301831	58303054	Peak_105	1000	.	11.4523	289.18	283.942	399
chr11	87442632	87443860	Peak_106	1000	.	12.9614	288.14	282.905	359
chrY	258814	259548	Peak_108	1000	.	13.1738	287.936	282.702	385
chr5	102629272	102629997	Peak_109	1000	.	17.5958	287.373	282.141	380
chr9	21955329	21956234	Peak_110	1000	.	16.1485	287.045	281.813	394
chr6	113377316	113378474	Peak_111	1000	.	14.4193	286.871	281.64	520
chr17	13551777	13553232	Peak_112	1000	.	8.55499	286.492	281.262	1143
chr7	105399594	105400789	Peak_113	1000	.	13.8501	285.77	280.544	740
chr11	20542203	20543733	Peak_114	1000	.	13.4911	285.263	280.038	813
chr12	41949532	41950352	Peak_115	1000	.	17.5345	284.366	279.144	404
chr4	139622440	139623428	Peak_117	1000	.	16.3698	282.625	277.408	376
chr15	102405221	102406833	Peak_118	1000	.	10.2363	280.257	275.047	447
chr4	59314784	59316196	Peak_119	1000	.	10.511	278.705	273.499	593
chr14	54517065	54518052	Peak_120	1000	.	14.7808	278.502	273.297	364
chr10	30618011	30618879	Peak_121	1000	.	16.9422	277.814	272.611	457
chr2	22588643	22590228	Peak_122	1000	.	8.51792	277.41	272.208	623
chr7	140035987	140037090	Peak_123	1000	.	14.1956	276.945	271.745	403
chr1	171063874	171066128	Peak_124	1000	.	6.44384	276.082	270.885	722
chr18	38249906	38250774	Peak_125	1000	.	16.7221	275.146	269.951	353
chr11	87470795	87471903	Peak_126	1000	.	14.3637	274.967	269.773	334
chr9	20877794	20878801	Peak_127	1000	.	14.2571	274.6	269.407	578
chr19	43674532	43675981	Peak_128	1000	.	12.7374	273.997	268.806	630
chr4	41274777	41275831	Peak_129	1000	.	15.3224	273.779	268.589	654
chr2	148521803	148522649	Peak_130	1000	.	13.1794	273.628	268.438	448
chr6	83325636	83326660	Peak_131	1000	.	17.8055	273.115	267.927	662
chr4	118179341	118180541	Peak_132	1000	.	16.3469	272.751	267.565	692
chr7	25237413	25238812	Peak_133	1000	.	13.3067	272.227	267.043	751
chr5	21701097	21702118	Peak_134	1000	.	14.6723	272.062	266.879	455
chr11	69920834	69922090	Peak_135	1000	.	12.0805	271.161	265.98	777
chr9	121704500	121705490	Peak_137	1000	.	16.7627	269.776	264.601	551
chr3	93536963	93537709	Peak_138	1000	.	16.5934	269.185	264.011	443
chr3	75556395	75557799	Peak_139	1000	.	13.0442	269.174	264.001	797
chr15	81465762	81467011	Peak_141	1000	.	14.4287	268.846	263.675	568
chr14	16249152	16249927	Peak_142	1000	.	17.3526	267.932	262.764	414
chr7	39552109	39552938	Peak_144	1000	.	17.2949	267.48	262.315	370
chr3	20034663	20035460	Peak_145	1000	.	17.9	267.098	261.935	390
chr4	139622440	139623428	Peak_146	1000	.	15.7895	267.07	261.907	631
chr8	72239577	72240701	Peak_147	1000	.	15.5813	266.783	261.621	752
chr17	17837587	17838690	Peak_148	1000	.	12.5763	266.394	261.234	686
chr16	57121009	57122317	Peak_149	1000	.	15.0484	265.753	260.596	386
chr14	67188296	67189239	Peak_150	1000	.	16.8455	265.55	260.395	553
chr11	6444007	6444928	Peak_151	1000	.	15.9546	265.346	260.191	427
chr9	88481863	88483322	Peak_152	1000	.	12.7105	264.508	259.356	670
chr7	119895498	119896583	Peak_153	1000	.	14.9074	264.413	259.262	650
chr13	111724854	111726147	Peak_155	1000	.	14.3368	264.148	258.997	688
chr10	81292499	81293573	Peak_156	1000	.	13.1521	263.973	258.823	412
chr10	36973952	36975150	Peak_157	1000	.	15.4612	263.344	258.197	571
chr5	135544841	135545958	Peak_158	1000	.	12.8584	262.725	257.582	596
chr4	122885598	122886868	Peak_159	1000	.	12.778	262.488	257.345	617
chr6	72370795	72372205	Peak_160	1000	.	12.2679	261.886	256.746	701
chr7	19715126	19716586	Peak_161	1000	.	10.3409	261.527	256.389	482
chr2	156196289	156197358	Peak_162	1000	.	15.5177	261.498	256.36	720
chr2	57181452	57182529	Peak_163	1000	.	14.2106	260.626	255.491	649
chr8	69749540	69750385	Peak_164	1000	.	16.219	260.407	255.274	444
chr16	42874648	42876445	Peak_165	1000	.	11.0283	259.936	254.805	848
chr6	124828640	124830499	Peak_166	1000	.	11.3486	259.904	254.773	520
chr1	86470380	86471258	Peak_167	1000	.	12.8437	258.302	253.179	524
chr14	48445964	48446749	Peak_168	1000	.	17.3812	258.187	253.065	404
chr7	139212623	139213764	Peak_170	1000	.	15.2025	257.11	251.993	609
chr8	105860072	105861093	Peak_171	1000	.	12.5682	256.497	251.384	517
chr8	46686613	46687355	Peak_172	1000	.	20.3102	256.398	251.286	376
chr8	105826870	105828023	Peak_173	1000	.	15.0528	255.753	250.644	569
chr3	19627865	19629380	Peak_174	1000	.	9.76924	255.732	250.622	927
chr4	40142656	40143996	Peak_175	1000	.	11.5718	255.64	250.532	631
chr14	52103714	52104781	Peak_176	1000	.	13.4381	255.569	250.461	689
chr8	111876161	111877032	Peak_177	1000	.	16.9244	255.528	250.42	555
chr12	59218902	59220454	Peak_178	1000	.	13.6336	255.448	250.341	868
chr9	59750359	59751790	Peak_179	1000	.	13.2817	254.612	249.509	784
chr8	91312956	91314099	Peak_180	1000	.	15.2294	254.245	249.144	553
chr1	37864468	37865641	Peak_181	1000	.	13.0855	253.906	248.806	587
chr3	131564276	131565279	Peak_182	1000	.	14.7368	253.614	248.517	554
chr12	78860992	78862390	Peak_183	1000	.	13.6613	253.538	248.441	759
chr14	34363150	34364296	Peak_184	1000	.	14.9695	253.453	248.357	447
chr12	54718518	54719839	Peak_185	1000	.	10.0571	253.249	248.154	774
chr7	110108907	110109872	Peak_186	1000	.	14.7518	252.989	247.895	351
chr15	77841745	77842863	Peak_187	1000	.	11.9788	252.794	247.701	580
chr13	66932668	66933683	Peak_188	1000	.	15.1486	252.749	247.656	411
chr11	67896719	67897610	Peak_189	1000	.	16.5476	252.586	247.495	487
chr1	161875959	161877393	Peak_190	1000	.	13.629	252.47	247.379	1038
chr18	38249906	38250774	Peak_191	1000	.	15.7412	252.413	247.322	609
chr17	12960065	12961057	Peak_192	1000	.	15.7292	252.311	247.221	379
chr11	31870144	31871458	Peak_193	1000	.	15.7172	252.21	247.12	562
chr1	171044316	171045337	Peak_194	1000	.	16.5883	252.096	247.007	422
chr1	171101823	171103454	Peak_195	1000	.	12.5156	251.686	246.599	956
chr10	93452918	93453919	Peak_196	1000	.	15.1007	251.547	246.462	396
chr4	155668779	155669850	Peak_197	1000	.	15.8673	251.092	246.009	754
chr6	124828640	124830499	Peak_198	1000	.	11.1325	251.013	245.93	788
chr5	135148703	135149980	Peak_199	1000	.	12.699	250.994	245.912	677
chr3	27938290	27939668	Peak_200	1000	.	14.7769	250.927	245.845	608
chr18	67723883	67724978	Peak_201	1000	.	14.4921	250.563	245.483	414
chr1	92180141	92181249	Peak_202	1000	.	13.3758	250.554	245.473	451
chr7	39552109	39552938	Peak_203	1000	.	16.4376	250.101	245.023	630
chr2	132212032	132212797	Peak_204	1000	.	15.6513	250.075	244.997	435
chr12	31949131	31951091	Peak_205	1000	.	11.6517	250.001	244.924	1426
chr13	119689931	119690945	Peak_206	1000	.	14.9988	249.865	244.789	436
chr2	156196289	156197358	Peak_207	1000	.	14.9773	249.673	244.598	459
chr12	65073357	65074382	Peak_208	1000	.	12.5271	249.025	243.954	346
chr8	69995841	69997113	Peak_209	1000	.	12.0462	248.851	243.781	613
chr2	172370219	172371277	Peak_210	1000	.	15.5054	248.056	242.99	693
chr16	55933680	55934975	Peak_211	1000	.	16.4216	247.552	242.489	887
chr14	101639881	101640909	Peak_212	1000	.	16.629	247.538	242.475	570
chr4	156109250	156110395	Peak_213	1000	.	14.4288	246.945	241.886	743
chr7	133708684	133709666	Peak_214	1000	.	16.2339	246.882	241.823	382
chr12	54710010	54711232	Peak_215	1000	.	8.04397	246.866	241.807	616
chr7	44304541	44305895	Peak_216	1000	.	11.3033	246.778	241.719	649
chr8	70234045	70235010	Peak_217	1000	.	14.9089	246.753	241.695	426
chr4	45011646	45013064	Peak_218	1000	.	11.9722	246.587	241.529	878
chr2	155517561	155518548	Peak_219	1000	.	14.0728	246.565	241.508	423
chr16	15636932	15638208	Peak_220	1000	.	13.6193	246.514	241.457	635
chr12	100724673	100725619	Peak_221	1000	.	12.2514	246.507	241.45	707
chr17	64331309	64332658	Peak_222	1000	.	12.5457	246.443	241.387	790
chr18	34859788	34861641	Peak_223	1000	.	10.1677	246.408	241.352	1053
chr8	72570632	72572345	Peak_224	1000	.	13.0477	246.34	241.284	439
chr12	44209253	44210694	Peak_225	1000	.	13.9605	246.219	241.164	1078
chr9	20651374	20652508	Peak_226	1000	.	14.1809	246.11	241.056	535
chr1	88276574	88278038	Peak_227	1000	.	7.10917	246.061	241.007	1109
chr10	81266298	81267037	Peak_229	1000	.	14.3314	243.775	238.734	361
chr1	30948987	30950476	Peak_230	1000	.	12.7442	243.748	238.708	870
chr4	127076736	127077783	Peak_231	1000	.	16.7734	243.746	238.705	588
chr1	138856108	138856956	Peak_232	1000	.	18.0397	243.609	238.569	466
chr4	109201479	109202422	Peak_233	1000	.	15.8926	243.36	238.321	509
chr11	106083807	106085478	Peak_234	1000	.	11.4104	242.901	237.865	407
chr8	4165650	4166849	Peak_235	1000	.	12.5535	242.336	237.303	580
chr8	72239577	72240701	Peak_236	1000	.	14.6179	241.857	236.827	485
chr9	78175272	78176728	Peak_238	1000	.	15.0962	241.452	236.425	608
chr9	57560579	57561559	Peak_239	1000	.	16.0395	241.344	236.318	381
chr16	57121009	57122317	Peak_240	1000	.	14.1501	241.331	236.305	647
chr17	24849691	24850841	Peak_241	1000	.	14.2824	241.066	236.042	440
chr1	59119688	59120576	Peak_242	1000	.	16.4149	241.041	236.017	425
chr13	8885202	8886251	Peak_243	1000	.	15.5091	241.028	236.004	369
chr2	94157522	94158586	Peak_244	1000	.	13.4363	241.018	235.994	557
chr5	110770072	110771205	Peak_245	1000	.	12.6592	240.702	235.68	792
chr7	25267296	25268640	Peak_246	1000	.	11.0821	240.568	235.547	620
chr1	133130704	133131829	Peak_247	1000	.	13.095	240.401	235.381	384
chr6	113326350	113327612	Peak_248	1000	.	12.5	240.341	235.321	587
chr1	151754930	151756148	Peak_249	1000	.	14.5853	240.044	235.027	383
chr13	36117074	36118128	Peak_250	1000	.	16.4415	239.627	234.613	550
chr13	69610758	69612148	Peak_251	1000	.	12.3575	239.435	234.422	1018
chr7	4136473	4137738	Peak_252	1000	.	13.0706	239.43	234.418	562
chr9	121857086	121858344	Peak_253	1000	.	14.2824	238.812	233.804	599
chr7	66689187	66690349	Peak_254	1000	.	14.2004	238.807	233.799	725
chr1	136414853	136415747	Peak_255	1000	.	15.9166	238.783	233.775	400
chr17	12960065	12961057	Peak_256	1000	.	15.223	238.65	233.643	643
chr2	136890807	136891698	Peak_257	1000	.	14.9291	238.474	233.468	377
chr7	119895498	119896583	Peak_258	1000	.	13.9068	238.29	233.286	397
chr17	74527733	74528939	Peak_259	1000	.	11.0562	238.276	233.271	538
chr7	105399594	105400789	Peak_260	1000	.	12.3139	238.25	233.246	502
chr10	105840980	105841788	Peak_261	1000	.	15.9273	238.072	233.069	401
chr9	35421053	35422239	Peak_262	1000	.	13.2044	237.942	232.94	367
chr4	15957597	15958825	Peak_264	1000	.	14.9351	237.757	232.756	627
chr16	43889378	43890261	Peak_265	1000	.	16.1765	237.61	232.61	496
chr13	92530220	92531421	Peak_266	1000	.	14.2591	237.097	232.102	605
chr10	128565526	128566796	Peak_267	1000	.	12.4811	236.644	231.651	792
chr11	5761727	5762761	Peak_268	1000	.	16.2286	236.403	231.412	396
chr14	21830637	21831855	Peak_269	1000	.	14.0793	236.194	231.204	589
chr19	47730445	47732007	Peak_270	1000	.	12.01	236.138	231.149	1036
chr4	126753064	126754271	Peak_271	1000	.	12.8215	236.104	231.115	710
chr3	19187724	19188815	Peak_272	1000	.	14.9987	235.989	231.001	477
chr11	35769056	35770345	Peak_273	1000	.	13.6334	235.67	230.684	462
chr18	49755163	49756311	Peak_274	1000	.	13.4735	235.572	230.587	390
chr11	6388701	6389481	Peak_275	1000	.	15.6777	235.312	230.328	601
chr15	73089944	73091169	Peak_276	1000	.	14.8019	235.08	230.098	730
chr10	86704902	86706601	Peak_277	1000	.	11.6841	234.988	230.007	862
chr1	75316720	75318334	Peak_278	1000	.	11.2036	234.982	230.002	1019
chr7	100371578	100372512	Peak_279	1000	.	14.3332	234.762	229.783	540
chr11	109425364	109426514	Peak_280	1000	.	12.3914	234.264	229.288	642
chr12	85824275	85825550	Peak_281	1000	.	14.6921	234.134	229.158	627
chr7	16874554	16875644	Peak_282	1000	.	12.2313	233.867	228.894	656
chr10	75211658	75212709	Peak_283	1000	.	14.6594	233.851	228.878	683
chr15	103272343	103273317	Peak_284	1000	.	15.8881	233.794	228.821	470
chr12	78860992	78862390	Peak_285	1000	.	13.0088	233.79	228.817	1030
chr14	50807256	50808260	Peak_286	1000	.	14.3713	233.596	228.624	411
chr17	55891642	55892719	Peak_287	1000	.	14.4375	233.428	228.458	723
chr11	87108465	87109602	Peak_288	1000	.	12.9611	233.299	228.33	514
chr11	58301831	58303054	Peak_289	1000	.	9.84591	232.898	227.931	690
chr6	122810368	122811616	Peak_290	1000	.	12.6802	232.492	227.528	748
chr7	128460139	128462254	Peak_291	1000	.	12.8809	231.763	226.804	1539
chr3	20034663	20035460	Peak_292	1000	.	16.2478	231.73	226.771	645
chr16	18288740	18289971	Peak_293	1000	.	13.5931	231.624	226.666	531
chr9	109931105	109932268	Peak_294	1000	.	12.0241	231.526	226.569	582
chr13	22049780	22051709	Peak_295	1000	.	12.8574	231.52	226.563	1268
chr9	111271063	111272316	Peak_296	1000	.	12.1471	230.862	225.91	575
chr8	111876161	111877032	Peak_297	1000	.	15.9181	230.846	225.895	307
chr10	58322141	58323932	Peak_298	1000	.	11.3402	230.792	225.841	1419
chr5	27790764	27792125	Peak_299	1000	.	12.2642	230.785	225.834	651
chr13	52024419	52026069	Peak_300	1000	.	13.0444	230.581	225.631	912
chr1	92934011	92935076	Peak_301	1000	.	14.8129	230.579	225.63	633
chr17	83513988	83514963	Peak_302	1000	.	16.5209	230.507	225.558	375
chr10	84576156	84577505	Peak_303	1000	.	14.6244	230.505	225.557	411
chr9	57560579	57561559	Peak_304	1000	.	15.4348	230.242	225.296	631
chr5	134688202	134689461	Peak_305	1000	.	12.3822	230	225.055	732
chr5	149635874	149636870	Peak_306	1000	.	15.2774	229.766	224.823	572
chr11	55468671	55470123	Peak_307	1000	.	10.5623	229.712	224.769	760
chr11	115412547	115414030	Peak_308	1000	.	10.7792	229.455	224.513	484
chr9	21509802	21510907	Peak_309	1000	.	12.2651	229.415	224.474	408
chr4	55349347	55350682	Peak_310	1000	.	13.0508	229.215	224.276	437
chr1	30948987	30950476	Peak_311	1000	.	12.2441	229.185	224.247	1123
chr4	118179341	118180541	Peak_312	1000	.	14.531	228.945	224.008	441
chr10	5823482	5825115	Peak_313	1000	.	12.1576	228.919	223.983	688
chr11	6291271	6292669	Peak_314	1000	.	13.4598	228.892	223.956	604
chr13	22049780	22051709	Peak_315	1000	.	12.7299	228.787	223.851	994
chr1	171071767	171073486	Peak_316	1000	.	6.491	228.769	223.834	930
chr10	81182337	81183310	Peak_317	1000	.	10.6719	228.663	223.729	505
chr11	6291271	6292669	Peak_318	1000	.	13.4154	228.467	223.533	335
chr2	36136262	36137190	Peak_319	1000	.	15.5469	227.988	223.058	373
chr10	79908245	79909593	Peak_320	1000	.	12.7203	227.983	223.053	419
chr7	12977473	12978610	Peak_321	1000	.	13.6446	227.718	222.79	357
chr3	97767534	97768595	Peak_322	1000	.	13.6924	227.429	222.503	500
chr19	5345149	5346371	Peak_323	1000	.	10.9068	227.274	222.349	653
chr2	27539338	27540682	Peak_324	1000	.	13.7503	227.23	222.305	829
chr12	31499063	31500470	Peak_325	1000	.	14.4167	227.205	222.28	559
chr11	109425364	109426514	Peak_326	1000	.	12.1752	227.053	222.13	378
chr11	70451762	70452616	Peak_327	1000	.	16.1395	226.92	221.998	392
chr9	41479793	41480824	Peak_328	1000	.	13.9491	226.826	221.904	524
chr18	65799904	65801109	Peak_329	1000	.	13.703	226.794	221.872	522
chr11	87461902	87463131	Peak_330	1000	.	11.9623	226.741	221.82	148
chr8	13785188	13786341	Peak_331	1000	.	13.2838	226.476	221.557	685
chr18	25510375	25511460	Peak_332	1000	.	12.6414	226.463	221.544	578
chr15	81465762	81467011	Peak_333	1000	.	12.91	226.377	221.459	848
chr8	84066186	84067522	Peak_334	1000	.	11.0857	226.315	221.397	366
chr14	67715274	67716908	Peak_335	1000	.	10.3478	226.132	221.215	473
chr17	84790089	84791322	Peak_336	1000	.	14.3352	225.748	220.834	494
chr18	60525668	60526866	Peak_337	1000	.	15.1483	225.625	220.713	519
chr19	11964957	11965929	Peak_338	1000	.	11.5702	225.607	220.695	575
chr11	87108465	87109602	Peak_339	1000	.	12.6835	225.492	220.581	735
chr17	55878335	55879412	Peak_340	1000	.	13.6384	225.463	220.552	338
chr13	54693545	54694703	Peak_341	1000	.	11.0638	225.391	220.481	710
chr7	27674277	27675202	Peak_342	1000	.	15.8199	225.341	220.431	375
chr11	69920834	69922090	Peak_343	1000	.	10.7043	225.279	220.369	544
chr11	71018918	71020018	Peak_344	1000	.	12.3077	225.041	220.133	654
chr13	54693545	54694703	Peak_345	1000	.	11.0259	224.916	220.009	449
chr15	85634330	85635328	Peak_346	1000	.	14.6756	224.847	219.941	448
chr8	116978370	116979378	Peak_347	1000	.	14.7379	224.601	219.696	581
chr9	21955329	21956234	Peak_348	1000	.	13.7754	224.515	219.611	671
chr14	34363150	34364296	Peak_350	1000	.	13.7658	224.427	219.524	717
chr1	7088174	7089487	Peak_351	1000	.	12.4231	224.185	219.283	591
chr8	13287130	13288494	Peak_352	1000	.	12.4231	224.185	219.283	745
chr9	50528014	50529076	Peak_353	1000	.	15.8554	224.021	219.121	690
chr6	47812996	47814054	Peak_354	1000	.	14.041	223.93	219.031	511
chr4	59314784	59316196	Peak_355	1000	.	9.16988	223.901	219.001	876
chr10	30618011	30618879	Peak_356	1000	.	14.8304	223.83	218.931	193
chr12	86946847	86947859	Peak_357	1000	.	13.4537	223.744	218.846	393
chr8	116978370	116979378	Peak_358	1000	.	14.6975	223.503	218.607	337
chr2	57181452	57182529	Peak_359	1000	.	12.8329	223.477	218.58	361
chr19	5724217	5725297	Peak_360	1000	.	10.1111	223.428	218.532	629
chr18	67723883	67724978	Peak_361	1000	.	13.3993	223.233	218.339	680
chr6	57702572	57703632	Peak_362	1000	.	15.0283	223.121	218.227	500
chr17	55891642	55892719	Peak_363	1000	.	14.013	222.94	218.048	450
chr17	57247079	57248593	Peak_364	1000	.	9.51031	222.936	218.044	610
chr1	36939272	36940293	Peak_365	1000	.	15.004	222.927	218.035	383
chr12	59011447	59012345	Peak_366	1000	.	11.923	222.904	218.013	524
chr5	110770072	110771205	Peak_367	1000	.	12.0235	222.651	217.762	585
chr1	55052298	55053475	Peak_368	1000	.	13.4086	222.595	217.706	537
chr7	64391935	64393059	Peak_369	1000	.	14.3976	222.514	217.626	405
chr12	97061380	97061856	Peak_370	1000	.	19.9749	222.409	217.521	336
chr12	4233469	4234706	Peak_371	1000	.	13.9524	222.405	217.517	575
chr14	20928792	20929809	Peak_372	1000	.	13.2301	222.355	217.468	584
chr4	25281254	25282185	Peak_373	1000	.	15.6874	221.976	217.092	545
chr1	86064008	86065152	Peak_374	1000	.	14.7718	221.822	216.94	631
chr18	6764648	6765548	Peak_375	1000	.	13.8822	221.784	216.902	509
chr1	86487072	86488089	Peak_376	1000	.	13.4734	221.745	216.863	628
chr3	138143227	138144192	Peak_377	1000	.	12.711	221.547	216.667	492
chr2	3332234	3333412	Peak_378	1000	.	12.3897	221.057	216.181	503
chr13	47042892	47044016	Peak_379	1000	.	13.0911	221.024	216.148	618
chr8	75033275	75034544	Peak_380	1000	.	11.7996	220.854	215.98	675
chr7	144684402	144685432	Peak_381	1000	.	13.0568	220.694	215.821	389
chr14	64949336	64950614	Peak_382	1000	.	13.5593	220.348	215.479	670
chr17	65613208	65614515	Peak_383	1000	.	11.5185	220.343	215.473	719
chr2	157278890	157279877	Peak_384	1000	.	15.1507	220.221	215.352	398
chr15	7862671	7863707	Peak_385	1000	.	13.1503	220.157	215.29	380
chr15	77928453	77929513	Peak_386	1000	.	13.5981	219.97	215.104	519
chr15	33906492	33907730	Peak_387	1000	.	15.4196	219.956	215.09	687
chr5	30887331	30889212	Peak_388	1000	.	9.6241	219.937	215.071	1246
chr11	55468671	55470123	Peak_389	1000	.	10.2579	219.923	215.058	906
chr8	94036651	94037561	Peak_390	1000	.	14.5304	219.843	214.978	383
chr3	33799476	33800555	Peak_391	1000	.	14.1646	219.782	214.918	595
chr12	69360841	69361917	Peak_392	1000	.	11.636	219.685	214.821	745
chr1	167393515	167394663	Peak_393	1000	.	14.3918	219.449	214.588	625
chr12	55079799	55080894	Peak_394	1000	.	14.2785	219.25	214.391	372
chr17	35088948	35089790	Peak_395	1000	.	15.4286	219.242	214.382	308
chr14	16249152	16249927	Peak_396	1000	.	15.1205	219.211	214.351	164
chr19	6363270	6364730	Peak_397	1000	.	11.4083	219.066	214.207	395
chr9	4309096	4310390	Peak_398	1000	.	11.8132	218.98	214.123	422
chr13	111724854	111726147	Peak_399	1000	.	12.7273	218.892	214.036	965
chr15	44427268	44428532	Peak_400	1000	.	12.7192	218.812	213.956	832
chr7	45366991	45367867	Peak_401	1000	.	11.5995	218.602	213.749	488
chr10	119239144	119240921	Peak_402	1000	.	12.3512	218.576	213.723	1122
chr4	48278861	48280362	Peak_403	1000	.	13.7584	218.472	213.619	919
chr10	81496007	81496939	Peak_404	1000	.	13.7485	218.384	213.532	558
chr2	120730631	120732007	Peak_405	1000	.	13.8198	218.277	213.425	910
chr5	32458463	32459629	Peak_406	1000	.	14.3406	218.268	213.417	608
chr17	65884425	65885540	Peak_407	1000	.	12.5103	218.119	213.27	688
chr8	116992741	116994001	Peak_408	1000	.	13.3916	218.085	213.236	776
chr7	64391935	64393059	Peak_409	1000	.	14.2063	217.891	213.043	682
chr15	67227415	67228241	Peak_410	1000	.	13.2101	217.846	212.999	449
chr4	47473974	47475153	Peak_411	1000	.	13.5141	217.749	212.902	392
chr10	79908245	79909593	Peak_412	1000	.	12.3257	217.621	212.776	680
chr6	86668838	86669866	Peak_413	1000	.	13.5721	217.542	212.698	600
chr7	12977473	12978610	Peak_414	1000	.	13.2546	217.542	212.697	612
chr15	102624787	102625952	Peak_415	1000	.	13.9045	217.54	212.695	665
chr19	53731565	53732596	Peak_416	1000	.	13.8015	217.378	212.536	572
chr12	4768618	4769568	Peak_417	1000	.	17.0946	217.293	212.452	394
chr7	126649003	126649967	Peak_418	1000	.	16.5433	216.89	212.052	587
chr4	45489149	45490577	Peak_419	1000	.	11.9277	216.845	212.007	730
chr3	57735372	57736410	Peak_420	1000	.	13.8964	216.729	211.892	621
chr11	61174291	61175660	Peak_421	1000	.	11.5518	216.729	211.892	923
chr10	85184333	85185780	Peak_422	1000	.	12.9916	216.499	211.665	1018
chr10	85184333	85185780	Peak_423	1000	.	12.983	216.417	211.583	770
chr11	87448248	87449446	Peak_424	1000	.	9.42408	216.313	211.48	137
chr17	55878335	55879412	Peak_425	1000	.	13.2723	216.262	211.43	617
chr6	57702572	57703632	Peak_426	1000	.	14.6407	216.184	211.353	752
chr5	111799484	111800608	Peak_427	1000	.	13.1734	216.065	211.235	675
chr11	87591662	87592623	Peak_428	1000	.	9.75135	215.844	211.016	567
chr14	21499726	21501555	Peak_429	1000	.	9.81854	215.609	210.783	813
chr1	171079376	171081106	Peak_430	1000	.	6.32113	215.508	210.683	686
chr18	60525668	60526866	Peak_431	1000	.	14.7346	215.409	210.585	791
chr3	61362971	61364928	Peak_432	1000	.	9.32576	215.386	210.563	726
chr11	61266613	61267694	Peak_433	1000	.	15.8663	215.373	210.549	561
chr9	100642177	100643739	Peak_434	1000	.	10.2767	215.218	210.396	1160
chr17	74527733	74528939	Peak_435	1000	.	10.3121	215.068	210.248	346
chr3	145420399	145421153	Peak_436	1000	.	17.2617	215.067	210.247	355
chr5	115157854	115159103	Peak_437	1000	.	11.3956	214.952	210.132	665
chr12	36156385	36158188	Peak_438	1000	.	12.3865	214.777	209.959	453
chr5	115652486	115653527	Peak_439	1000	.	13.2444	214.563	209.747	544
chr10	82177970	82178986	Peak_440	1000	.	15.5999	214.239	209.426	652
chr6	70843861	70844906	Peak_441	1000	.	13.0484	214.18	209.367	633
chr3	19627865	19629380	Peak_442	1000	.	8.78966	214.162	209.35	639
chr2	91069749	91071018	Peak_443	1000	.	10.2416	214.13	209.318	685
chr12	69168230	69169178	Peak_444	1000	.	16.84	213.988	209.177	556
chr15	10981336	10982514	Peak_445	1000	.	14.9428	213.975	209.164	422
chr18	42511007	42511873	Peak_446	1000	.	14.0788	213.829	209.02	418
chr10	19591383	19592376	Peak_447	1000	.	14.5222	213.713	208.905	612
chr14	32084988	32086108	Peak_448	1000	.	13.7999	213.678	208.87	603
chr7	25267296	25268640	Peak_449	1000	.	10.2533	213.666	208.858	867
chr19	58942814	58943822	Peak_450	1000	.	14.8005	213.636	208.828	589
chr3	95624492	95625488	Peak_451	1000	.	13.5374	213.582	208.775	481
chr3	126831228	126832101	Peak_452	1000	.	11.935	213.528	208.722	509
chr14	52257339	52258272	Peak_453	1000	.	14.764	213.349	208.544	473
chr11	60045849	60046750	Peak_454	1000	.	16.0602	212.762	207.962	665
chr9	102625739	102626892	Peak_455	1000	.	11.6144	212.755	207.955	538
chr11	87591662	87592623	Peak_456	1000	.	9.6439	212.494	207.697	365
chr1	179802892	179804276	Peak_457	1000	.	13.4123	212.468	207.671	770
chr5	124111568	124112621	Peak_458	1000	.	12.6375	212.382	207.586	397
chr6	83325636	83326660	Peak_459	1000	.	14.9187	212.25	207.455	377
chr3	41081926	41083960	Peak_460	1000	.	11.6774	212.107	207.313	1513
chr6	118419115	118420134	Peak_461	1000	.	15.0987	212.08	207.286	702
chr8	84191568	84193055	Peak_462	1000	.	10.7631	212.004	207.212	527
chr8	129233752	129234896	Peak_463	1000	.	14.5484	211.649	206.859	352
chr11	86586524	86587678	Peak_464	1000	.	10.3324	211.603	206.815	597
chr1	86487072	86488089	Peak_465	1000	.	13.0713	211.532	206.744	366
chr12	54729087	54730426	Peak_466	1000	.	8.83235	211.51	206.722	552
chr19	21271534	21273075	Peak_467	1000	.	12.0651	211.486	206.698	518
chr2	84677731	84678750	Peak_468	1000	.	14.6129	211.399	206.612	382
chr9	32695412	32696443	Peak_469	1000	.	12.5321	211.353	206.566	416
chr17	35088948	35089790	Peak_470	1000	.	14.9002	211.34	206.553	553
chr9	77910268	77911299	Peak_471	1000	.	13.8485	211.142	206.357	438
chr6	118419115	118420134	Peak_472	1000	.	15.0673	211.07	206.286	442
chr18	67984112	67985250	Peak_473	1000	.	12.1237	210.72	205.939	460
chr5	36581500	36582759	Peak_474	1000	.	12.7453	210.605	205.825	637
chr5	20881624	20882797	Peak_475	1000	.	11.4733	210.529	205.749	580
chr11	17211212	17212227	Peak_476	1000	.	14.7756	210.381	205.603	398
chr12	76403448	76404689	Peak_477	1000	.	12.7033	210.204	205.428	587
chr6	134919768	134921016	Peak_478	1000	.	13.3843	210.043	205.268	602
chr14	55559755	55561195	Peak_479	1000	.	12.0428	209.889	205.115	975
chr6	11906820	11908143	Peak_480	1000	.	13.6018	209.763	204.99	919
chr16	11134076	11135195	Peak_481	1000	.	13.4919	209.537	204.766	539
chr8	113634610	113636104	Peak_482	1000	.	11.0369	209.495	204.724	904
chr5	99905961	99906955	Peak_483	1000	.	15.2577	209.387	204.618	354
chr5	20881624	20882797	Peak_484	1000	.	11.4296	209.382	204.613	811
chr15	102624787	102625952	Peak_485	1000	.	13.5519	209.33	204.562	416
chr9	123112525	123113580	Peak_486	1000	.	14.6288	209.242	204.475	670
chr6	121109294	121110583	Peak_487	1000	.	14.0633	209.23	204.463	885
chr2	37358327	37359418	Peak_488	1000	.	13.5221	209.071	204.306	627
chr1	55087324	55088649	Peak_489	1000	.	11.6941	208.932	204.168	712
chr9	121857086	121858344	Peak_490	1000	.	13.0768	208.72	203.957	870
chr8	69774524	69775336	Peak_491	1000	.	17.0407	208.717	203.954	399
chr1	171071767	171073486	Peak_492	1000	.	6.18663	208.639	203.877	691
chr4	107803201	107804311	Peak_493	1000	.	10.6312	208.476	203.715	595
chr2	168954946	168956198	Peak_494	1000	.	12.1051	208.474	203.713	661
chr16	4963870	4964932	Peak_495	1000	.	12.8915	208.442	203.681	404
chr8	129233752	129234896	Peak_496	1000	.	14.4213	208.37	203.61	620
chr17	20944754	20945973	Peak_497	1000	.	11.8915	208.32	203.56	642
chr7	80323882	80324857	Peak_498	1000	.	14.5086	208.303	203.543	589
chr7	118532648	118533570	Peak_499	1000	.	14.0333	208.238	203.479	420
chr14	52103714	52104781	Peak_500	1000	.	11.7463	208.144	203.386	478
chr9	119322025	119323398	Peak_501	1000	.	12.8478	208.036	203.278	694
chr1	177795798	177797077	Peak_502	1000	.	12.6885	207.952	203.196	806
chr4	126753064	126754271	Peak_503	1000	.	11.7902	207.935	203.178	439
chr2	172999665	173000700	Peak_504	1000	.	12.6071	207.879	203.123	444
chr17	75551370	75552444	Peak_505	1000	.	13.9896	207.879	203.123	700
chr7	27473252	27474103	Peak_506	1000	.	11.9014	207.745	202.991	396
chr1	4857352	4858721	Peak_507	1000	.	13.7083	207.743	202.988	405
chr6	113306095	113307645	Peak_508	1000	.	10.3663	207.679	202.925	454
chr10	80621941	80623012	Peak_509	1000	.	10.882	207.673	202.919	449
chr11	121672722	121673702	Peak_510	1000	.	15.1187	207.587	202.834	423
chr7	25658615	25659531	Peak_511	1000	.	14.221	207.525	202.772	391
chr12	113155516	113156747	Peak_512	1000	.	10.5022	207.51	202.758	851
chr8	116921048	116922238	Peak_513	1000	.	12.8636	207.474	202.722	651
chr8	83714799	83715824	Peak_514	1000	.	12.6381	207.473	202.721	429
chr7	125444335	125445407	Peak_515	1000	.	13.9355	207.432	202.68	589
chr3	88296311	88297614	Peak_516	1000	.	12.1921	207.293	202.542	599
chr1	7088174	7089487	Peak_518	1000	.	11.7856	207.212	202.462	784
chr15	83156761	83157777	Peak_519	1000	.	12.9062	207.157	202.408	392
chr12	65073357	65074382	Peak_520	1000	.	11.1131	207.128	202.378	608
chr1	160212162	160213451	Peak_521	1000	.	12.1692	207.064	202.315	909
chr8	72570632	72572345	Peak_522	1000	.	11.7071	207.057	202.308	177
chr12	72535850	72536673	Peak_523	1000	.	14.442	207.024	202.275	346
chr4	129640260	129641358	Peak_524	1000	.	13.7097	207.02	202.272	739
chr13	100650685	100651710	Peak_525	1000	.	14.5184	206.864	202.117	384
chr8	69749540	69750385	Peak_526	1000	.	13.8497	206.721	201.975	180
chr5	5540273	5541259	Peak_527	1000	.	13.6683	206.671	201.926	569
chr4	148038493	148039430	Peak_528	1000	.	10.535	206.659	201.914	385
chr3	122292647	122294412	Peak_529	1000	.	13.0832	206.631	201.887	376
chr1	175624981	175626228	Peak_530	1000	.	14.2857	206.542	201.798	377
chr19	10388550	10389378	Peak_531	1000	.	14.0058	206.525	201.782	420
chr6	47594152	47595722	Peak_532	1000	.	13.7319	206.473	201.73	983
chr15	75908946	75910060	Peak_533	1000	.	11.3306	206.302	201.56	382
chr9	110304630	110305812	Peak_534	1000	.	14.8382	206.265	201.523	781
chr7	116092816	116093898	Peak_535	1000	.	15.4504	206.1	201.359	495
chr18	53744269	53745210	Peak_536	1000	.	14.3245	206.097	201.357	547
chr14	52278725	52279971	Peak_537	1000	.	14.3128	206.005	201.266	653
chr9	44406810	44408001	Peak_538	1000	.	13.7545	205.926	201.188	550
chr14	61172452	61173565	Peak_539	1000	.	10.8409	205.903	201.164	503
chr4	57797773	57798940	Peak_540	1000	.	13.8197	205.733	200.996	800
chr17	3557140	3558304	Peak_541	1000	.	13.7021	205.487	200.753	641
chr2	172370219	172371277	Peak_542	1000	.	13.6917	205.4	200.666	422
chr4	53011553	53012601	Peak_543	1000	.	14.3168	205.285	200.552	371
chr11	69632371	69633465	Peak_544	1000	.	12.697	205.217	200.484	526
chr14	73524648	73525375	Peak_545	1000	.	16.7419	205.191	200.459	329
chr7	25316294	25317634	Peak_546	1000	.	12.6799	205.057	200.325	533
chr7	141228137	141229118	Peak_547	1000	.	14.3562	204.842	200.112	611
chr11	20896121	20897084	Peak_548	1000	.	12.2833	204.749	200.021	336
chr11	120572496	120573763	Peak_549	1000	.	10.5298	204.705	199.977	544
chr3	88409745	88410710	Peak_550	1000	.	13.5986	204.616	199.889	363
chr18	57167164	57168335	Peak_551	1000	.	12.1276	204.589	199.863	848
chr4	155222971	155223781	Peak_552	1000	.	12.3356	204.567	199.841	423
chr12	84450653	84451802	Peak_553	1000	.	12.0557	204.555	199.829	573
chr7	99359815	99360830	Peak_554	1000	.	9.54134	204.496	199.77	599
chr13	64432081	64433149	Peak_555	1000	.	13.4056	204.427	199.701	469
chr4	117914657	117915603	Peak_556	1000	.	14.6925	204.401	199.676	364
chr2	113847992	113849352	Peak_557	1000	.	15.0966	204.33	199.606	751
chr8	124721623	124722717	Peak_558	1000	.	13.9121	204.277	199.553	505
chr5	140418428	140419789	Peak_559	1000	.	13.2016	204.097	199.374	592
chr9	36767306	36768366	Peak_560	1000	.	13.2016	204.097	199.374	373
chr5	123523596	123524813	Peak_561	1000	.	14.0725	204.09	199.368	625
chr9	21545831	21546973	Peak_562	1000	.	10.7939	204.068	199.346	687
chr1	94034937	94036079	Peak_563	1000	.	13.6203	204.067	199.345	413
chr14	50930522	50931583	Peak_564	1000	.	11.1253	204.01	199.289	685
chr3	88502974	88504098	Peak_565	1000	.	9.71328	203.925	199.205	416
chr12	69158750	69159882	Peak_566	1000	.	11.0587	203.908	199.187	616
chr14	31640497	31641613	Peak_567	1000	.	15.3564	203.869	199.148	529
chr1	37864468	37865641	Peak_568	1000	.	11.3336	203.7	198.982	796
chr3	157533806	157535106	Peak_569	1000	.	14.4895	203.612	198.894	560
chr4	32614836	32615935	Peak_570	1000	.	14.4531	203.332	198.617	609
chr17	56078868	56079920	Peak_571	1000	.	9.33297	203.261	198.547	366
chr1	126817270	126818469	Peak_572	1000	.	13.6853	203.145	198.431	557
chr16	52030919	52032345	Peak_573	1000	.	11.8461	203.112	198.399	562
chr6	120363402	120364765	Peak_574	1000	.	14.6789	202.774	198.064	677
chr7	127208072	127209512	Peak_575	1000	.	10.5763	202.747	198.037	913
chr2	168954946	168956198	Peak_576	1000	.	11.9397	202.707	197.998	386
chr1	72243648	72244922	Peak_577	1000	.	12.1392	202.647	197.938	581
chr4	143277846	143279092	Peak_578	1000	.	12.2056	202.611	197.902	639
chr12	91848776	91849521	Peak_579	1000	.	14.357	202.589	197.88	386
chr19	8982446	8983742	Peak_580	1000	.	8.27262	202.555	197.847	741
chr6	85915556	85916587	Peak_581	1000	.	15.5	202.532	197.825	429
chr2	30981596	30982716	Peak_582	1000	.	11.3416	202.469	197.763	589
chr8	70672819	70674061	Peak_583	1000	.	12.6216	202.406	197.699	536
chr10	75211658	75212709	Peak_584	1000	.	13.3366	202.384	197.678	432
chr11	58322743	58323732	Peak_585	1000	.	13.9522	202.379	197.673	369
chr7	118532648	118533570	Peak_586	1000	.	13.6655	202.247	197.542	687
chr17	47501661	47502653	Peak_587	1000	.	13.4877	202.219	197.515	629
chr10	80602525	80603441	Peak_588	1000	.	14.6035	202.206	197.501	350
chr3	58372127	58373134	Peak_589	1000	.	12.514	202.1	197.396	625
chr4	148139782	148141170	Peak_590	1000	.	13.6445	202.073	197.369	665
chr4	57955599	57957167	Peak_591	1000	.	10.2655	202.052	197.35	943
chr6	71439933	71441495	Peak_592	1000	.	11.1193	201.989	197.287	939
chr13	100650685	100651710	Peak_593	1000	.	14.2739	201.943	197.241	649
chr14	62836928	62838194	Peak_594	1000	.	12.9581	201.939	197.237	641
chr10	111298253	111299096	Peak_595	1000	.	15.481	201.617	196.918	404
chr8	128666534	128667294	Peak_596	1000	.	15.5943	201.614	196.915	373
chr12	116404913	116406024	Peak_597	1000	.	13.1617	201.591	196.892	487
chr8	90907836	90909455	Peak_598	1000	.	12.9938	201.544	196.846	358
chr9	101034303	101035257	Peak_599	1000	.	16.2822	201.434	196.737	347
chr12	21417059	21418036	Peak_600	1000	.	12.9753	201.38	196.683	548
chr7	25680409	25681329	Peak_601	1000	.	14.4919	201.36	196.663	360
chr7	73557823	73559157	Peak_602	1000	.	12.966	201.297	196.602	874
chr6	56714550	56715543	Peak_603	1000	.	14.4796	201.266	196.571	334
chr1	40444521	40445475	Peak_604	1000	.	14.5714	201.204	196.509	601
chr1	171501931	171504136	Peak_605	1000	.	8.64483	201.197	196.503	1229
chr11	31870144	31871458	Peak_606	1000	.	13.4475	201.152	196.458	305
chr14	45317956	45319173	Peak_607	1000	.	14.0731	201.114	196.42	868
chr1	36325461	36326636	Peak_608	1000	.	11.4575	201.071	196.377	587
chr17	23802546	23803978	Peak_609	1000	.	12.4693	200.982	196.29	604
chr7	24883682	24884926	Peak_610	1000	.	10.8003	200.945	196.252	729
chr19	4509816	4510867	Peak_611	1000	.	13.248	200.899	196.207	560
chr4	133910180	133911347	Peak_612	1000	.	12.0774	200.669	195.979	682
chr16	94312619	94313902	Peak_613	1000	.	12.4359	200.668	195.979	698
chr16	55933680	55934975	Peak_614	1000	.	14.2937	200.594	195.905	1159
chr10	59322856	59324143	Peak_615	1000	.	14.1836	200.489	195.801	545
chr18	34931467	34932638	Peak_616	1000	.	11.5278	200.485	195.797	704
chr19	53389891	53391200	Peak_617	1000	.	13.1992	200.478	195.791	734
chr11	48816880	48817681	Peak_618	1000	.	12.4832	200.415	195.728	489
chr17	23924450	23925725	Peak_619	1000	.	13.7786	200.235	195.55	419
chr2	44926606	44927852	Peak_620	1000	.	12.2387	200.177	195.492	571
chr9	21290865	21291826	Peak_621	1000	.	9.12262	200.165	195.48	557
chr19	5345149	5346371	Peak_622	1000	.	10.0681	200.164	195.48	399
chr12	69158750	69159882	Peak_623	1000	.	10.8907	200.059	195.376	412
chr9	106891649	106892760	Peak_624	1000	.	11.0577	200.002	195.319	486
chr7	7298068	7299277	Peak_625	1000	.	11.4735	199.913	195.231	449
chr3	95624492	95625488	Peak_626	1000	.	12.6553	199.909	195.227	746
chr11	121236357	121237784	Peak_627	1000	.	11.9297	199.889	195.208	678
chr5	120612284	120613747	Peak_628	1000	.	10.0395	199.797	195.117	348
chr17	17837587	17838690	Peak_629	1000	.	10.4799	199.697	195.018	431
chr7	102064778	102065823	Peak_630	1000	.	15.0898	199.641	194.963	422
chr15	87654160	87655274	Peak_631	1000	.	10.9609	199.565	194.887	504
chr10	128565526	128566796	Peak_632	1000	.	11.1952	199.563	194.885	553
chr3	69315914	69317613	Peak_633	1000	.	11.7623	199.559	194.881	584
chr2	5844642	5845635	Peak_634	1000	.	15.289	199.497	194.819	603
chr8	64725821	64726981	Peak_635	1000	.	13.5952	199.469	194.792	529
chr1	86358675	86360123	Peak_636	1000	.	10.9489	199.43	194.753	703
chr8	105826870	105828023	Peak_637	1000	.	12.757	199.424	194.748	834
chr3	127063516	127064682	Peak_638	1000	.	14.7214	199.277	194.602	599
chr18	57167164	57168335	Peak_639	1000	.	11.9328	199.241	194.566	577
chr11	96075323	96076224	Peak_640	1000	.	12.5028	199.204	194.529	540
chr17	47501661	47502653	Peak_641	1000	.	13.3872	199.192	194.518	366
chr10	20311734	20313232	Peak_642	1000	.	12.2799	199.191	194.517	570
chr7	5037902	5038808	Peak_643	1000	.	16.1795	199.164	194.49	556
chr11	69094534	69095328	Peak_644	1000	.	9.88264	198.98	194.308	389
chr18	70391089	70392134	Peak_645	1000	.	15.4382	198.971	194.299	389
chr4	45489149	45490577	Peak_646	1000	.	11.3193	198.936	194.264	462
chr8	111299482	111300851	Peak_647	1000	.	14.0706	198.86	194.189	752
chr13	21222011	21222987	Peak_648	1000	.	15.7568	198.774	194.104	609
chr4	126201868	126203306	Peak_649	1000	.	11.6176	198.75	194.08	562
chr3	14610948	14611790	Peak_650	1000	.	15.2838	198.683	194.013	478
chr10	80248762	80249759	Peak_651	1000	.	12.0808	198.65	193.981	442
chr8	122144506	122145563	Peak_652	1000	.	11.669	198.608	193.94	648
chr10	81266298	81267037	Peak_653	1000	.	12.5746	198.468	193.8	622
chr4	46389010	46389855	Peak_654	1000	.	15.1338	198.406	193.739	163
chr3	30601941	30602984	Peak_655	1000	.	10.5281	198.387	193.72	650
chr5	148928337	148929413	Peak_656	1000	.	12.6418	198.381	193.714	400
chr7	128236998	128239147	Peak_657	1000	.	11.1384	198.29	193.624	1344
chr14	75863462	75864460	Peak_658	1000	.	14.2817	198.249	193.583	436
chr7	137410168	137411394	Peak_659	1000	.	11.6336	198.245	193.58	885
chr10	128695559	128696855	Peak_660	1000	.	11.8284	198.201	193.536	765
chr11	106788180	106789487	Peak_661	1000	.	11.0696	198.185	193.521	728
chr4	107367626	107368373	Peak_662	1000	.	13.8859	198.144	193.48	389
chr4	47473974	47475153	Peak_663	1000	.	12.6836	198.057	193.393	658
chr4	3938001	3939410	Peak_664	1000	.	12.8327	197.981	193.318	838
chr14	20733966	20734921	Peak_665	1000	.	13.2368	197.92	193.258	622
chr11	87461902	87463131	Peak_666	1000	.	10.9837	197.883	193.221	715
chr7	80828000	80829053	Peak_667	1000	.	14.2337	197.881	193.22	360
chr12	73907438	73908680	Peak_668	1000	.	13.9447	197.869	193.208	355
chr4	48042660	48043712	Peak_669	1000	.	8.50602	197.836	193.175	563
chr10	80602525	80603441	Peak_670	1000	.	14.4247	197.827	193.167	607
chr5	29568863	29570057	Peak_671	1000	.	13.4704	197.708	193.049	335
chr8	64946999	64947878	Peak_672	1000	.	13.4601	197.622	192.964	398
chr1	153129816	153130634	Peak_673	1000	.	12.6306	197.577	192.919	416
chr7	144914671	144915646	Peak_674	1000	.	13.6304	197.562	192.904	384
chr12	3309358	3310655	Peak_675	1000	.	12.2485	197.513	192.855	599
chr2	37430536	37431508	Peak_676	1000	.	15.9038	197.37	192.714	625
chr10	36973952	36975150	Peak_677	1000	.	12.8401	197.338	192.683	320
chr8	126849121	126850347	Peak_678	1000	.	8.2427	197.217	192.562	632
chr17	5138524	5139439	Peak_679	1000	.	14.1268	197.059	192.406	415
chr11	71018918	71020018	Peak_680	1000	.	11.3281	197.055	192.402	396
chr9	40799830	40801717	Peak_681	1000	.	9.82543	197.024	192.372	1330
chr2	34371084	34373416	Peak_682	1000	.	11.8413	196.977	192.326	1806
chr8	90907836	90909455	Peak_683	1000	.	12.7943	196.933	192.281	591
chr4	109201479	109202422	Peak_684	1000	.	13.8209	196.889	192.238	773
chr4	32179483	32180444	Peak_685	1000	.	12.9486	196.872	192.221	518
chr11	86757232	86758515	Peak_686	1000	.	11.1259	196.85	192.2	645
chr7	15921740	15923002	Peak_687	1000	.	13.9017	196.79	192.14	884
chr18	34758713	34759963	Peak_688	1000	.	12.7761	196.771	192.121	585
chr11	97187711	97188759	Peak_689	1000	.	8.67929	196.763	192.114	518
chr1	86582177	86583170	Peak_690	1000	.	12.1678	196.746	192.096	667
chr18	36708360	36709295	Peak_691	1000	.	15.9167	196.66	192.012	563
chr10	44043426	44044357	Peak_692	1000	.	16.1568	196.615	191.967	579
chr9	50528014	50529076	Peak_693	1000	.	14.6097	196.171	191.528	422
chr8	69625004	69625968	Peak_694	1000	.	14.7068	196.118	191.475	308
chr16	10754249	10755147	Peak_695	1000	.	13.0221	196.083	191.441	510
chr3	90475645	90476706	Peak_696	1000	.	15.3357	195.925	191.283	480
chr8	84066186	84067522	Peak_697	1000	.	10.1125	195.821	191.181	608
chr16	15636932	15638208	Peak_698	1000	.	11.7919	195.811	191.172	898
chr13	21179507	21181248	Peak_699	1000	.	12.6678	195.805	191.165	645
chr11	26593037	26594103	Peak_700	1000	.	13.3986	195.661	191.023	690
chr14	8172633	8173635	Peak_701	1000	.	12.9648	195.588	190.951	386
chr13	23445354	23446944	Peak_702	1000	.	10.7628	195.403	190.767	575
chr19	53599791	53600991	Peak_703	1000	.	14.0011	195.342	190.707	579
chr3	122292647	122294412	Peak_704	1000	.	12.6924	195.321	190.686	656
chr15	73067162	73068128	Peak_705	1000	.	13.7912	195.179	190.545	359
chr5	125267866	125269100	Peak_706	1000	.	9.91448	195.153	190.519	834
chr15	79062453	79063339	Peak_707	1000	.	13.8722	195.078	190.445	473
chr7	15921740	15923002	Peak_708	1000	.	13.7689	195.002	190.37	632
chr4	99193756	99194762	Peak_709	1000	.	16.4062	194.972	190.341	382
chr3	30995332	30996376	Peak_710	1000	.	13.2252	194.942	190.31	402
chr12	31499063	31500470	Peak_711	1000	.	13.0392	194.801	190.172	837
chr1	162792366	162793353	Peak_712	1000	.	14.406	194.669	190.041	394
chr7	110108907	110109872	Peak_713	1000	.	12.3857	194.643	190.015	573
chr17	23802546	23803978	Peak_714	1000	.	12.2339	194.618	189.991	359
chr10	80701525	80703033	Peak_715	1000	.	8.86376	194.581	189.954	692
chr7	100706024	100707200	Peak_716	1000	.	13.8973	194.535	189.908	508
chr10	80432931	80434369	Peak_717	1000	.	12.5262	194.531	189.904	1077
chr19	43674532	43675981	Peak_718	1000	.	10.2555	194.493	189.867	890
chr7	113147393	113148445	Peak_719	1000	.	9.28907	194.487	189.861	559
chr7	143068609	143069803	Peak_720	1000	.	10.6258	194.475	189.849	538
chr14	103069564	103070857	Peak_721	1000	.	12.072	194.462	189.836	632
chr19	53599791	53600991	Peak_722	1000	.	13.969	194.35	189.725	330
chr2	25224214	25225339	Peak_723	1000	.	9.26926	194.208	189.585	742
chr19	46760832	46762125	Peak_724	1000	.	11.5503	194.058	189.435	714
chr12	16999332	17000583	Peak_725	1000	.	12.3182	194.02	189.399	804
chr11	60045849	60046750	Peak_726	1000	.	15.1707	194.014	189.393	415
chr7	134260947	134261844	Peak_727	1000	.	11.9506	193.98	189.358	458
chr1	177441424	177442300	Peak_728	1000	.	12.6969	193.954	189.332	468
chr7	92560979	92561935	Peak_729	1000	.	15.0484	193.942	189.321	478
chr5	137501774	137503325	Peak_730	1000	.	10.4675	193.901	189.28	718
chr1	82724763	82725537	Peak_731	1000	.	16.8972	193.889	189.269	379
chr2	33215436	33216401	Peak_732	1000	.	10.2041	193.869	189.248	573
chr2	33221063	33222179	Peak_733	1000	.	10.3584	193.864	189.244	412
chr1	40444521	40445475	Peak_734	1000	.	14.1921	193.819	189.2	358
chr8	83593903	83595053	Peak_735	1000	.	13.1746	193.797	189.178	592
chr1	160194854	160195606	Peak_736	1000	.	16.0832	193.747	189.129	366
chr3	30601941	30602984	Peak_739	1000	.	10.399	193.721	189.102	369
chr19	53420761	53421920	Peak_740	1000	.	10.7195	193.637	189.019	522
chr3	103967632	103969120	Peak_741	1000	.	14.7855	193.629	189.011	977
chr5	90366114	90367170	Peak_742	1000	.	12.7312	193.551	188.935	473
chr4	46389010	46389855	Peak_743	1000	.	14.874	193.49	188.874	418
chr11	95384319	95385210	Peak_744	1000	.	13.6706	193.488	188.872	314
chr4	127076736	127077783	Peak_745	1000	.	14.3355	193.392	188.777	328
chr10	5804772	5806474	Peak_746	1000	.	11.2916	193.381	188.766	1167
chr3	97767534	97768595	Peak_747	1000	.	12.547	193.321	188.706	766
chr4	119932473	119933595	Peak_748	1000	.	12.7845	193.312	188.699	444
chr3	100921709	100922823	Peak_749	1000	.	10.5675	193.173	188.56	704
chr2	14073388	14074429	Peak_750	1000	.	14.3902	193.043	188.432	465
chr9	87255021	87256094	Peak_751	1000	.	15.0141	192.932	188.322	557
chr9	50767847	50768885	Peak_752	1000	.	14.4713	192.884	188.274	366
chr2	35898495	35899790	Peak_753	1000	.	11.8277	192.789	188.18	356
chr3	7366241	7367155	Peak_754	1000	.	14.8811	192.772	188.164	374
chr1	92934011	92935076	Peak_755	1000	.	13.2138	192.686	188.078	365
chr3	129724997	129725809	Peak_756	1000	.	16.6913	192.66	188.053	393
chr17	75551370	75552444	Peak_757	1000	.	13.2954	192.639	188.032	472
chr3	5575765	5576908	Peak_758	1000	.	12.0159	192.562	187.955	635
chr4	98922752	98924503	Peak_759	1000	.	10.8521	192.561	187.954	532
chr3	157946639	157947873	Peak_760	1000	.	14.0124	192.456	187.851	550
chr14	32084988	32086108	Peak_761	1000	.	12.9208	192.364	187.76	349
chr18	82522267	82523273	Peak_762	1000	.	11.705	192.261	187.658	574
chr4	40947665	40948869	Peak_763	1000	.	12.5	192.201	187.598	605
chr7	28766118	28767028	Peak_764	1000	.	14.5858	192.199	187.596	413
chr17	48408983	48410616	Peak_765	1000	.	9.73024	192.18	187.578	975
chr17	15009241	15010642	Peak_766	1000	.	14.6711	192.05	187.449	883
chr18	5818944	5820833	Peak_767	1000	.	10.7392	191.948	187.348	1219
chr7	80828000	80829053	Peak_768	1000	.	13.9184	191.737	187.139	612
chr19	5049985	5051311	Peak_769	1000	.	9.87813	191.663	187.067	518
chr10	120616209	120617251	Peak_770	1000	.	11.5052	191.605	187.009	432
chr16	44723921	44725189	Peak_771	1000	.	13.0832	191.597	187.001	624
chr16	14316805	14317797	Peak_772	1000	.	14.2941	191.581	186.985	313
chr14	55559755	55561195	Peak_773	1000	.	11.3696	191.553	186.957	710
chr7	7298068	7299277	Peak_774	1000	.	11.1789	191.545	186.949	705
chr9	103072544	103073695	Peak_775	1000	.	12.3297	191.358	186.765	524
chr11	74723401	74724939	Peak_776	1000	.	11.818	191.343	186.75	1021
chr5	124327189	124328431	Peak_777	1000	.	12.2486	191.308	186.715	706
chr12	52602959	52604206	Peak_778	1000	.	10.1444	191.296	186.703	859
chr16	52030919	52032345	Peak_779	1000	.	11.4697	191.247	186.655	303
chr9	20877794	20878801	Peak_780	1000	.	11.2124	191.241	186.649	344
chr15	67405058	67406010	Peak_781	1000	.	13.2129	191.239	186.647	337
chr3	135422756	135423831	Peak_782	1000	.	14.552	191.196	186.605	419
chr10	94198601	94199600	Peak_783	1000	.	16.4364	191.121	186.53	421
chr7	80323882	80324857	Peak_784	1000	.	13.4646	191.114	186.523	332
chr2	69355470	69355735	Peak_785	1000	.	22.3608	190.86	186.271	130
chr16	58669857	58670821	Peak_786	1000	.	14.4997	190.82	186.232	421
chr3	40846288	40847418	Peak_787	1000	.	12.3434	190.79	186.202	570
chr8	116921048	116922238	Peak_788	1000	.	12.1901	190.769	186.182	407
chr9	101250991	101252237	Peak_789	1000	.	13.2433	190.769	186.181	542
chr1	179802892	179804276	Peak_790	1000	.	12.4941	190.753	186.166	1019
chr2	109847994	109849242	Peak_791	1000	.	14.3787	190.697	186.111	545
chr6	128424259	128425040	Peak_792	1000	.	14.2732	190.676	186.09	414
chr9	77910268	77911299	Peak_793	1000	.	12.9551	190.521	185.936	709
chr5	27790764	27792125	Peak_794	1000	.	10.8372	190.473	185.889	935
chr2	144555393	144556608	Peak_795	1000	.	14.0451	190.472	185.888	807
chr13	35905708	35906527	Peak_796	1000	.	16.3295	190.47	185.886	378
chr11	35769056	35770345	Peak_797	1000	.	11.8622	190.416	185.833	742
chr18	31633847	31635448	Peak_798	1000	.	9.72769	190.35	185.768	1232
chr6	146577146	146578588	Peak_799	1000	.	13.1919	190.347	185.764	633
chr18	73815079	73816099	Peak_800	1000	.	13.0127	190.292	185.71	429
chr6	5495913	5497075	Peak_801	1000	.	12.2113	190.276	185.694	481
chr1	171079376	171081106	Peak_802	1000	.	5.89149	190.179	185.598	935
chr17	84956925	84958481	Peak_803	1000	.	10.0854	189.967	185.388	699
chr3	27938290	27939668	Peak_804	1000	.	12.2496	189.937	185.359	883
chr1	128471865	128473125	Peak_805	1000	.	13.212	189.792	185.215	514
chr18	34954038	34955175	Peak_806	1000	.	10.8849	189.707	185.131	595
chr4	155563013	155564565	Peak_807	1000	.	10.7583	189.607	185.032	804
chr1	150392444	150393741	Peak_808	1000	.	10.0551	189.599	185.024	380
chr4	56801806	56803027	Peak_809	1000	.	14.7505	189.56	184.985	541
chr8	91133535	91134700	Peak_810	1000	.	11.3655	189.531	184.957	546
chr9	19621732	19622461	Peak_811	1000	.	14.9604	189.48	184.906	382
chr5	111799484	111800608	Peak_812	1000	.	12.199	189.476	184.902	419
chr6	72512188	72513438	Peak_813	1000	.	12.1198	189.434	184.861	438
chr16	58727496	58728683	Peak_814	1000	.	12.1906	189.399	184.826	777
chr15	103272343	103273317	Peak_815	1000	.	13.795	189.312	184.741	249
chr19	53731565	53732596	Peak_816	1000	.	12.5662	189.294	184.723	358
chr6	39592235	39593245	Peak_817	1000	.	14.8125	189.227	184.656	330
chr17	24478488	24479422	Peak_818	1000	.	12.2458	189.214	184.643	309
chr4	103113884	103115230	Peak_819	1000	.	10.8354	189.171	184.601	775
chr12	110591034	110592053	Peak_820	1000	.	12.9522	189.073	184.504	575
chr4	101646878	101648113	Peak_821	1000	.	10.5955	189.07	184.501	625
chr5	77309367	77310815	Peak_822	1000	.	13.0302	189.01	184.442	799
chr2	91298885	91299807	Peak_823	1000	.	12.7723	188.968	184.4	379
chr9	102625739	102626892	Peak_824	1000	.	10.7571	188.956	184.388	810
chr3	88502974	88504098	Peak_825	1000	.	9.30233	188.859	184.292	697
chr7	101905407	101906306	Peak_826	1000	.	12.7439	188.725	184.16	500
chr6	113306095	113307645	Peak_827	1000	.	9.78662	188.7	184.135	717
chr12	85454914	85456013	Peak_828	1000	.	12.9903	188.679	184.114	529
chr16	58407994	58409146	Peak_829	1000	.	12.1867	188.675	184.11	395
chr4	44755920	44757166	Peak_830	1000	.	14.0029	188.668	184.103	638
chr3	121291322	121292507	Peak_831	1000	.	13.5216	188.654	184.089	679
chr2	27539338	27540682	Peak_832	1000	.	12.2506	188.567	184.003	562
chr9	106476170	106477567	Peak_833	1000	.	9.45168	188.528	183.965	880
chr11	26386836	26387791	Peak_834	1000	.	15.7567	188.496	183.933	603
chr9	22225091	22226290	Peak_835	1000	.	15.1446	188.413	183.851	864
chr7	66078931	66080437	Peak_836	1000	.	12.0054	188.373	183.811	675
chr6	121109294	121110583	Peak_837	1000	.	13.119	188.312	183.752	1135
chr8	69974080	69974911	Peak_838	1000	.	13.2839	188.213	183.654	471
chr10	18234644	18235669	Peak_839	1000	.	15.4466	188.074	183.515	354
chr17	72970520	72971420	Peak_840	1000	.	13.0885	188.062	183.504	450
chr7	56049672	56050741	Peak_841	1000	.	13.2629	188.044	183.486	332
chr7	16097801	16099021	Peak_842	1000	.	11.1533	188.013	183.456	812
chr9	123529011	123530332	Peak_843	1000	.	10.8459	188.002	183.445	699
chr11	93884950	93886459	Peak_844	1000	.	10.9642	187.98	183.423	871
chr9	25251518	25253323	Peak_845	1000	.	11.1466	187.944	183.388	588
chr14	51064505	51065609	Peak_846	1000	.	9.18974	187.894	183.338	720
chr14	31640497	31641613	Peak_847	1000	.	14.6206	187.887	183.331	785
chr17	35134768	35136186	Peak_848	1000	.	11.949	187.846	183.291	410
chr7	6362186	6363605	Peak_849	1000	.	10.4264	187.784	183.229	786
chr10	105840980	105841788	Peak_850	1000	.	13.5901	187.729	183.175	135
chr7	100371578	100372512	Peak_851	1000	.	12.3873	187.717	183.162	331
chr2	155517561	155518548	Peak_852	1000	.	11.8584	187.673	183.119	688
chr18	65799904	65801109	Peak_853	1000	.	11.925	187.622	183.068	256
chr14	67715274	67716908	Peak_854	1000	.	9.2088	187.579	183.026	650
chr12	85497370	85498384	Peak_855	1000	.	12.2127	187.535	182.982	376
chr5	143909229	143910296	Peak_856	1000	.	12.5242	187.528	182.976	316
chr2	130663930	130664728	Peak_857	1000	.	12.2774	187.429	182.877	406
chr19	7039494	7040758	Peak_858	1000	.	10.2314	187.397	182.846	578
chr12	86826478	86827402	Peak_859	1000	.	8.5974	187.2	182.651	534
chr7	45434177	45435226	Peak_860	1000	.	11.8772	187.174	182.625	442
chr2	152331885	152332997	Peak_861	1000	.	13.0671	187.171	182.622	538
chr9	13826350	13828348	Peak_862	1000	.	9.61508	187.116	182.567	1084
chr11	103697303	103698272	Peak_863	1000	.	14.8336	187.075	182.527	415
chr13	102905828	102906877	Peak_864	1000	.	13.8857	187.048	182.5	606
chr11	88599121	88600162	Peak_865	1000	.	12.2258	186.965	182.419	586
chr8	22593185	22594348	Peak_866	1000	.	12.5395	186.963	182.417	569
chr1	171101823	171103454	Peak_867	1000	.	10.4017	186.878	182.332	1236
chr18	73571824	73573143	Peak_868	1000	.	9.97991	186.854	182.309	449
chr19	8818934	8820465	Peak_869	1000	.	10.1836	186.835	182.29	603
chr10	128410979	128412061	Peak_870	1000	.	9.86842	186.705	182.161	557
chr14	120910230	120911521	Peak_871	1000	.	11.6154	186.695	182.151	652
chr18	69469276	69469999	Peak_872	1000	.	14.126	186.6	182.058	326
chr12	102468700	102469619	Peak_873	1000	.	14.4336	186.566	182.023	527
chr3	32510118	32511197	Peak_874	1000	.	11.443	186.339	181.799	499
chr7	44495885	44496986	Peak_875	1000	.	11.9316	186.325	181.785	562
chr7	4684467	4685523	Peak_876	1000	.	13.9872	186.323	181.783	555
chr19	55244608	55245502	Peak_877	1000	.	12.8688	186.244	181.705	290
chr1	178187248	178188406	Peak_878	1000	.	12.5366	186.239	181.7	376
chr3	20057397	20058204	Peak_879	1000	.	16.4302	186.239	181.7	380
chr15	67780689	67781476	Peak_880	1000	.	14.8125	186.164	181.625	448
chr12	76961545	76962833	Peak_881	1000	.	12.5274	186.16	181.621	764
chr19	41980557	41981988	Peak_882	1000	.	9.49436	186.147	181.608	629
chr6	72370795	72372205	Peak_883	1000	.	9.86962	186.115	181.578	446
chr5	120612284	120613747	Peak_884	1000	.	9.57464	186.003	181.466	608
chr7	44985561	44987225	Peak_885	1000	.	9.05197	185.98	181.443	1199
chr11	11808605	11809632	Peak_886	1000	.	13.6389	185.911	181.375	454
chr7	92741109	92741997	Peak_887	1000	.	12.8199	185.836	181.301	385
chr1	53837962	53839064	Peak_888	1000	.	15.2109	185.751	181.218	699
chr8	75033275	75034544	Peak_889	1000	.	10.7449	185.633	181.1	395
chr8	41374279	41375362	Peak_890	1000	.	13.6979	185.627	181.095	460
chr17	24960117	24961236	Peak_891	1000	.	13.4133	185.621	181.089	595
chr12	8920906	8922577	Peak_892	1000	.	10.338	185.527	180.995	973
chr5	93205492	93207201	Peak_893	1000	.	13.7813	185.524	180.992	1314
chr4	43656125	43656940	Peak_894	1000	.	13.0344	185.474	180.943	367
chr1	84881282	84882403	Peak_895	1000	.	12.2749	185.335	180.805	464
chr7	17027078	17028030	Peak_896	1000	.	12.2749	185.335	180.805	539
chr3	37874874	37876249	Peak_897	1000	.	13.4689	185.329	180.799	616
chr10	44043426	44044357	Peak_898	1000	.	15.506	185.324	180.794	344
chr8	121949612	121950993	Peak_899	1000	.	10.2123	185.319	180.79	855
chr19	5087685	5088872	Peak_900	1000	.	10.7683	185.247	180.718	633
chr10	130541909	130542692	Peak_901	1000	.	15.4901	185.222	180.693	355
chr7	131370802	131371772	Peak_902	1000	.	15.0082	185.181	180.653	601
chr6	86668838	86669866	Peak_903	1000	.	12.2575	185.18	180.652	371
chr17	6960846	6961910	Peak_904	1000	.	13.0846	185.167	180.638	457
chr19	7039494	7040758	Peak_905	1000	.	10.1459	185.161	180.633	734
chr17	3557140	3558304	Peak_906	1000	.	12.8179	185.112	180.584	375
chr12	87265859	87267248	Peak_907	1000	.	11.8705	185.079	180.552	820
chr19	18890006	18890921	Peak_908	1000	.	13.4357	185.07	180.543	544
chr8	83714799	83715824	Peak_909	1000	.	11.7155	184.972	180.446	695
chr8	22185391	22186366	Peak_910	1000	.	13.5143	184.952	180.426	407
chr13	58128096	58129722	Peak_911	1000	.	10.1748	184.883	180.358	832
chr12	75669021	75670153	Peak_912	1000	.	12.4514	184.803	180.279	706
chr2	119046442	119047646	Peak_913	1000	.	13.8809	184.793	180.268	681
chr1	78488502	78489438	Peak_914	1000	.	14.9496	184.79	180.265	382
chr11	116842832	116844037	Peak_915	1000	.	11.1541	184.759	180.235	780
chr5	146832528	146833451	Peak_916	1000	.	14.2814	184.729	180.205	601
chr5	135962233	135963339	Peak_917	1000	.	11.0865	184.72	180.196	543
chr11	26386836	26387791	Peak_918	1000	.	15.5333	184.713	180.19	348
chr5	74896863	74897854	Peak_919	1000	.	13.7361	184.447	179.927	404
chr12	8920906	8922577	Peak_920	1000	.	10.2967	184.434	179.913	1137
chr7	133792941	133794324	Peak_921	1000	.	13.4472	184.433	179.913	736
chr12	69360841	69361917	Peak_922	1000	.	10.4038	184.401	179.881	563
chr5	124111568	124112621	Peak_923	1000	.	11.4468	184.389	179.869	654
chr4	134186476	134187614	Peak_924	1000	.	13.7244	184.359	179.839	590
chr6	17353708	17354751	Peak_925	1000	.	15.0993	184.242	179.724	426
chr7	102064778	102065823	Peak_926	1000	.	14.3118	184.194	179.676	682
chr11	68270657	68271826	Peak_927	1000	.	13.2294	184.172	179.654	786
chr8	123442795	123443826	Peak_928	1000	.	14.9575	184.073	179.557	437
chr8	95012220	95013298	Peak_929	1000	.	9.2883	184.02	179.504	507
chr3	100921709	100922823	Peak_930	1000	.	10.2582	183.993	179.477	563
chr11	55405473	55406755	Peak_931	1000	.	10.766	183.945	179.429	641
chr11	98809341	98810418	Peak_932	1000	.	14.6993	183.863	179.348	482
chr10	79681308	79682456	Peak_933	1000	.	10.1904	183.831	179.316	708
chr15	3995369	3996363	Peak_934	1000	.	12.8337	183.827	179.312	379
chr7	98390538	98391969	Peak_935	1000	.	11.1202	183.762	179.249	1032
chr12	44209253	44210694	Peak_936	1000	.	11.5778	183.661	179.148	844
chr16	3908411	3909384	Peak_937	1000	.	13.9222	183.618	179.106	584
chr18	60774188	60774963	Peak_938	1000	.	12.8915	183.594	179.082	414
chr3	36449123	36450164	Peak_939	1000	.	13.0619	183.552	179.041	464
chr3	129724997	129725809	Peak_940	1000	.	16.2444	183.526	179.015	143
chr17	32320411	32321943	Peak_941	1000	.	11.2169	183.432	178.922	929
chr13	110394152	110395520	Peak_942	1000	.	12.7844	183.419	178.909	573
chr3	153943927	153945116	Peak_943	1000	.	11.6177	183.374	178.864	667
chr2	152104775	152106041	Peak_944	1000	.	10.5342	183.34	178.83	667
chr12	59218902	59220454	Peak_945	1000	.	11.0129	183.315	178.806	620
chr1	43933388	43934532	Peak_946	1000	.	12.92	183.116	178.609	527
chr3	27584417	27585467	Peak_947	1000	.	13	183.053	178.547	362
chr7	4739362	4740483	Peak_948	1000	.	11.3752	183.027	178.521	498
chr8	126539219	126540602	Peak_949	1000	.	10.9214	183.015	178.51	632
chr5	34186879	34188373	Peak_950	1000	.	10.2748	182.943	178.438	1158
chr14	21051735	21053249	Peak_951	1000	.	12.3129	182.905	178.4	728
chr11	59163049	59164044	Peak_952	1000	.	12.4692	182.868	178.363	724
chr8	72160566	72161713	Peak_953	1000	.	10.2638	182.817	178.313	574
chr14	64440150	64441257	Peak_954	1000	.	14.4323	182.781	178.277	494
chr16	14316805	14317797	Peak_955	1000	.	13.8881	182.627	178.125	577
chr11	8443454	8444210	Peak_956	1000	.	10.4082	182.575	178.073	326
chr17	65613208	65614515	Peak_957	1000	.	10.2417	182.566	178.064	468
chr10	41809573	41810855	Peak_958	1000	.	10.5145	182.494	177.993	643
chr13	112927076	112928151	Peak_959	1000	.	14.1475	182.275	177.777	578
chr9	80164350	80165482	Peak_960	1000	.	11.2317	182.27	177.772	686
chr3	132683533	132684547	Peak_961	1000	.	15.6294	182.174	177.676	329
chr5	114130423	114131485	Peak_962	1000	.	10.4792	182.107	177.61	682
chr11	96829372	96830737	Peak_963	1000	.	12.3686	182.003	177.508	803
chr3	14578449	14579291	Peak_964	1000	.	12.8679	181.982	177.487	416
chr9	111271063	111272316	Peak_965	1000	.	10.4675	181.978	177.483	793
chr18	12168208	12169502	Peak_966	1000	.	13.1218	181.882	177.388	540
chr5	34534755	34536253	Peak_967	1000	.	10.0208	181.856	177.362	523
chr7	111082193	111083701	Peak_968	1000	.	11.878	181.762	177.269	845
chr2	152830580	152831848	Peak_969	1000	.	11.8021	181.742	177.249	874
chr12	116280485	116281729	Peak_970	1000	.	10	181.611	177.119	586
chr4	132421702	132422822	Peak_971	1000	.	12.9974	181.605	177.114	493
chr6	11906820	11908143	Peak_972	1000	.	12.3742	181.358	176.869	674
chr10	115384078	115385566	Peak_973	1000	.	10.9457	181.333	176.843	714
chr4	143161494	143162687	Peak_974	1000	.	13.0481	181.297	176.809	657
chr10	58497424	58498462	Peak_975	1000	.	14.1127	181.28	176.791	485
chr6	83831246	83832207	Peak_976	1000	.	12.8661	181.258	176.77	507
chr5	34573246	34574209	Peak_977	1000	.	12.6919	181.242	176.754	393
chr7	108933897	108934799	Peak_978	1000	.	13.2168	181.193	176.705	504
chr11	58322743	58323732	Peak_979	1000	.	12.9458	181.192	176.704	631
chr5	34659800	34661077	Peak_980	1000	.	11.2539	181.179	176.691	484
chr8	4677304	4679193	Peak_981	1000	.	9.24715	181.155	176.668	476
chr2	5950939	5952138	Peak_982	1000	.	12.7583	181.085	176.599	453
chr9	107278292	107279491	Peak_983	1000	.	11.9507	181.065	176.579	525
chr8	105470976	105471917	Peak_984	1000	.	9.32675	181.036	176.55	402
chr7	80947208	80948257	Peak_985	1000	.	15.9559	181.003	176.518	606
chr4	117189362	117190788	Peak_986	1000	.	11.2326	180.969	176.484	849
chr13	112800400	112801673	Peak_987	1000	.	13.3705	180.938	176.453	458
chr2	35898495	35899790	Peak_988	1000	.	11.3636	180.934	176.45	564
chr7	25680409	25681329	Peak_989	1000	.	13.5535	180.875	176.391	609
chr1	191396116	191398015	Peak_990	1000	.	11.3563	180.864	176.38	1203
chr12	51347668	51348665	Peak_991	1000	.	14.2505	180.758	176.275	606
chr7	100706024	100707200	Peak_992	1000	.	13.249	180.723	176.241	272
chr5	30887331	30889212	Peak_993	1000	.	8.56531	180.665	176.183	863
chr5	143909229	143910296	Peak_994	1000	.	12.2075	180.606	176.124	587
chr2	152104775	152106041	Peak_995	1000	.	10.3896	180.494	176.013	933
chr17	70728504	70729516	Peak_996	1000	.	13.4044	180.473	175.992	652
chr19	18890006	18890921	Peak_997	1000	.	13.2163	180.469	175.989	348
chr2	158794299	158795343	Peak_998	1000	.	13.5894	180.414	175.935	354
chr17	24168880	24170049	Peak_999	1000	.	12.756	180.361	175.882	566
chr17	56461808	56463010	Peak_1000	1000	.	9.89218	180.338	175.86	619
chr5	90223536	90224552	Peak_1001	1000	.	13.1838	180.216	175.738	441
chr11	23255112	23256341	Peak_1002	1000	.	9.17597	180.213	175.736	540
chr2	126302895	126303904	Peak_1003	1000	.	12.7362	180.198	175.721	513
chr14	21051735	21053249	Peak_1004	1000	.	12.239	180.191	175.714	480
chr9	110304630	110305812	Peak_1005	1000	.	13.6495	180.13	175.653	520
chr5	148928337	148929413	Peak_1006	1000	.	11.9208	180.116	175.64	693
chr18	49755163	49756311	Peak_1007	1000	.	11.3426	180.072	175.595	569
chr11	61407549	61408708	Peak_1008	1000	.	12.2211	180.036	175.561	495
chr5	60042765	60043138	Peak_1009	1000	.	19.6238	180.035	175.559	211
chr3	99140736	99141757	Peak_1010	1000	.	13.9229	179.92	175.445	622
chr13	47042892	47044016	Peak_1011	1000	.	11.4636	179.91	175.435	370
chr2	32395479	32396749	Peak_1012	1000	.	11.5334	179.906	175.432	674
chr11	93884950	93886459	Peak_1013	1000	.	10.6843	179.894	175.42	1144
chr5	146832528	146833451	Peak_1014	1000	.	14.1069	179.747	175.274	354
chr5	135777881	135779005	Peak_1015	1000	.	12.6771	179.714	175.241	732
chr14	52019363	52020876	Peak_1016	1000	.	8.92677	179.695	175.222	710
chr14	20733966	20734921	Peak_1017	1000	.	12.419	179.657	175.185	379
chr18	49832190	49833203	Peak_1018	1000	.	12.6478	179.472	175.002	444
chr7	63816082	63817461	Peak_1019	1000	.	10.1288	179.429	174.96	729
chr11	101657736	101659390	Peak_1020	1000	.	9.52074	179.404	174.935	931
chr4	72199792	72201480	Peak_1021	1000	.	10.2331	179.374	174.905	1153
chr7	110121346	110123068	Peak_1022	1000	.	10.062	179.278	174.81	444
chr6	145210443	145211718	Peak_1023	1000	.	11.5351	179.257	174.789	524
chr1	58392257	58393795	Peak_1024	1000	.	12.7042	179.232	174.764	817
chr7	131370802	131371772	Peak_1025	1000	.	14.5759	179.222	174.755	349
chr19	26604395	26605311	Peak_1026	1000	.	11.1204	179.206	174.739	551
chr6	82908845	82909790	Peak_1027	1000	.	11.6716	179.192	174.725	523
chr7	73537450	73538383	Peak_1028	1000	.	10.8586	179.152	174.686	561
chr16	56716977	56718216	Peak_1029	1000	.	11.234	179.017	174.551	583
chr17	24168880	24170049	Peak_1030	1000	.	12.7415	178.831	174.368	823
chr14	8172633	8173635	Peak_1031	1000	.	12.2309	178.743	174.281	589
chr16	5012947	5013895	Peak_1032	1000	.	12.3876	178.697	174.235	584
chr1	93803478	93804594	Peak_1033	1000	.	10.2725	178.575	174.115	483
chr9	109832261	109833285	Peak_1034	1000	.	14.703	178.55	174.089	477
chr12	112828776	112830020	Peak_1035	1000	.	11.8942	178.52	174.06	630
chr9	64736391	64738370	Peak_1036	1000	.	12.6159	178.507	174.048	1395
chr7	45813883	45815014	Peak_1037	1000	.	11.2489	178.506	174.046	541
chr13	92354260	92355523	Peak_1038	1000	.	11.315	178.488	174.029	744
chr1	75478652	75479894	Peak_1039	1000	.	10.0985	178.47	174.01	885
chr5	120612284	120613747	Peak_1040	1000	.	9.30668	178.448	173.989	832
chr17	25919327	25920743	Peak_1041	1000	.	9.48846	178.411	173.952	876
chr10	121625800	121626916	Peak_1042	1000	.	11.658	178.397	173.938	671
chr7	44848331	44850377	Peak_1043	1000	.	9.16844	178.386	173.928	605
chr1	86470380	86471258	Peak_1044	1000	.	10.1444	178.376	173.918	321
chr5	129019379	129020881	Peak_1045	1000	.	10.838	178.3	173.842	578
chr8	70211934	70213163	Peak_1046	1000	.	11.0925	178.279	173.822	544
chr14	52019363	52020876	Peak_1047	1000	.	8.82353	178.263	173.806	423
chr10	91181163	91182570	Peak_1048	1000	.	10.1334	178.252	173.795	675
chr17	7945266	7946441	Peak_1049	1000	.	14.3218	178.248	173.792	634
chr13	41249337	41250514	Peak_1050	1000	.	13.3939	178.217	173.76	495
chr4	101646878	101648113	Peak_1051	1000	.	10.2329	178.135	173.679	384
chr12	101082473	101084158	Peak_1052	1000	.	12.5673	178.107	173.652	1251
chr8	4252009	4253701	Peak_1053	1000	.	9.85527	178.088	173.633	1331
chr12	52602959	52604206	Peak_1054	1000	.	9.70287	178.075	173.62	578
chr6	113377316	113378474	Peak_1055	1000	.	10.6312	178.065	173.61	796
chr18	32067334	32068463	Peak_1056	1000	.	14.4974	177.935	173.481	656
chr11	69880558	69881708	Peak_1057	1000	.	8.88053	177.928	173.474	474
chr11	6199569	6200797	Peak_1058	1000	.	14.8346	177.887	173.434	623
chr3	121291322	121292507	Peak_1059	1000	.	12.9695	177.82	173.368	417
chr12	4233469	4234706	Peak_1060	1000	.	12.0413	177.782	173.33	839
chr5	45449701	45450863	Peak_1061	1000	.	10.8436	177.716	173.264	525
chr8	64725821	64726981	Peak_1062	1000	.	12.6033	177.703	173.252	798
chr1	191574775	191576420	Peak_1063	1000	.	11.3686	177.683	173.231	960
chr2	50296123	50297119	Peak_1064	1000	.	15.0325	177.628	173.178	344
chr6	122308270	122309317	Peak_1065	1000	.	11.9431	177.599	173.149	411
chr11	69632371	69633465	Peak_1066	1000	.	11.5714	177.597	173.146	427
chr17	83513988	83514963	Peak_1067	1000	.	13.9057	177.575	173.125	627
chr15	27405412	27406404	Peak_1068	1000	.	14.9022	177.56	173.11	619
chr5	145139510	145140812	Peak_1069	1000	.	13.4987	177.548	173.099	612
chr17	36836602	36837559	Peak_1070	1000	.	14.3265	177.529	173.079	573
chr5	3151891	3152836	Peak_1071	1000	.	13.021	177.511	173.062	553
chr1	125559968	125561582	Peak_1072	1000	.	9.74864	177.426	172.978	646
chr14	87415776	87417111	Peak_1073	1000	.	10.8108	177.38	172.933	505
chr16	18795096	18796056	Peak_1074	1000	.	13.0949	177.372	172.925	318
chr4	125211218	125212649	Peak_1075	1000	.	10.2187	177.359	172.912	789
chr1	161875959	161877393	Peak_1076	1000	.	10.8691	177.333	172.886	796
chr10	127621275	127622581	Peak_1077	1000	.	10.4401	177.291	172.844	641
chr2	131209801	131210699	Peak_1078	1000	.	12.3805	177.249	172.803	542
chr13	59822513	59823567	Peak_1079	1000	.	13.3599	177.236	172.79	622
chr5	76139928	76140977	Peak_1080	1000	.	12.8055	177.229	172.783	636
chr14	73524648	73525375	Peak_1081	1000	.	15.2075	177.191	172.746	586
chr14	34309988	34311594	Peak_1083	1000	.	11.1135	177.184	172.739	711
chr13	14612833	14613814	Peak_1084	1000	.	15.3303	177.181	172.735	398
chr5	149677996	149678986	Peak_1085	1000	.	12.6201	177.139	172.695	509
chr17	71001911	71003043	Peak_1086	1000	.	10.1436	177.137	172.692	606
chr5	76950800	76952078	Peak_1087	1000	.	10.9685	177.046	172.602	846
chr19	3912431	3913361	Peak_1088	1000	.	13.0518	177.037	172.594	369
chr9	121704500	121705490	Peak_1089	1000	.	12.775	176.984	172.541	293
chr17	3114435	3115861	Peak_1090	1000	.	10.8949	176.952	172.509	420
chr3	90490648	90491525	Peak_1091	1000	.	13.5112	176.912	172.47	397
chr2	32395479	32396749	Peak_1092	1000	.	11.4235	176.88	172.438	392
chr1	128102370	128103957	Peak_1093	1000	.	11.1489	176.879	172.437	704
chr6	35133344	35134449	Peak_1094	1000	.	13.2139	176.851	172.41	371
chr7	113513031	113514526	Peak_1095	1000	.	11.0784	176.839	172.397	786
chr8	60982740	60984022	Peak_1096	1000	.	14.3175	176.716	172.275	622
chr2	122117773	122118815	Peak_1097	1000	.	13.0939	176.648	172.209	575
chr11	106255299	106256584	Peak_1098	1000	.	14.0819	176.589	172.15	811
chr1	75124319	75125536	Peak_1099	1000	.	13.9749	176.583	172.144	652
chr9	75070814	75072067	Peak_1100	1000	.	13.4643	176.565	172.127	377
chr11	101119382	101120501	Peak_1101	1000	.	11.7483	176.534	172.096	448
chr17	33759664	33760804	Peak_1102	1000	.	12.1331	176.526	172.088	709
chr4	40142656	40143996	Peak_1103	1000	.	9.19789	176.464	172.027	371
chr2	3332234	3333412	Peak_1104	1000	.	10.7136	176.382	171.945	763
chr5	129786807	129787717	Peak_1105	1000	.	12.8737	176.354	171.917	476
chr6	13607285	13608417	Peak_1106	1000	.	14.2631	176.344	171.907	495
chr14	33446561	33447624	Peak_1107	1000	.	13.3371	176.341	171.905	639
chr11	120572496	120573763	Peak_1108	1000	.	9.6064	176.313	171.877	757
chr5	93092600	93094361	Peak_1109	1000	.	12.3488	176.29	171.854	555
chr7	96951142	96952009	Peak_1110	1000	.	15.3083	176.265	171.83	406
chr14	64949336	64950614	Peak_1111	1000	.	11.7157	176.24	171.804	921
chr9	109931105	109932268	Peak_1112	1000	.	10.1183	176.238	171.803	356
chr10	86704902	86706601	Peak_1113	1000	.	9.74026	176.127	171.694	1156
chr9	36767306	36768366	Peak_1114	1000	.	12.0058	176.107	171.674	596
chr18	14681890	14683467	Peak_1115	1000	.	12.6642	176.093	171.66	1161
chr1	72243648	72244922	Peak_1116	1000	.	11.0572	175.982	171.549	313
chr8	40307302	40308562	Peak_1117	1000	.	13.0077	175.98	171.548	647
chr13	119596595	119597138	Peak_1118	1000	.	8.46932	175.967	171.534	352
chr5	135688526	135689518	Peak_1119	1000	.	12.8219	175.944	171.512	394
chr9	44343472	44344320	Peak_1120	1000	.	14.6503	175.916	171.485	469
chr4	132421702	132422822	Peak_1121	1000	.	12.722	175.854	171.423	756
chr6	122308270	122309317	Peak_1122	1000	.	11.8991	175.852	171.421	661
chr3	127552876	127553759	Peak_1123	1000	.	12.6343	175.852	171.421	438
chr5	33651804	33653063	Peak_1124	1000	.	10.2383	175.72	171.29	844
chr13	52024419	52026069	Peak_1125	1000	.	10.9606	175.676	171.246	1144
chr7	19227446	19228975	Peak_1126	1000	.	8.96367	175.666	171.237	875
chr7	137410168	137411394	Peak_1127	1000	.	10.7057	175.665	171.235	322
chr13	17511007	17511998	Peak_1128	1000	.	16.1328	175.661	171.232	362
chr15	98533639	98534785	Peak_1129	1000	.	11.7951	175.606	171.178	658
chr11	106083807	106085478	Peak_1130	1000	.	9.31193	175.606	171.178	617
chr13	9834230	9834638	Peak_1131	1000	.	21.0797	175.55	171.122	78
chr15	27418346	27419326	Peak_1132	1000	.	12.7705	175.536	171.108	490
chr2	52741841	52743124	Peak_1133	1000	.	12.851	175.465	171.039	594
chr10	117223861	117224841	Peak_1134	1000	.	13.7085	175.425	170.999	628
chr9	62624489	62625399	Peak_1135	1000	.	11.2664	175.393	170.967	359
chr4	86748091	86749469	Peak_1136	1000	.	12.5652	175.291	170.866	693
chr14	65833372	65834266	Peak_1137	1000	.	13.1029	175.284	170.86	587
chr4	52438617	52439726	Peak_1138	1000	.	14.7823	175.251	170.827	602
chr10	93452918	93453919	Peak_1139	1000	.	11.9025	175.204	170.78	126
chr7	126649003	126649967	Peak_1140	1000	.	14.1997	175.161	170.738	321
chr4	141060038	141061244	Peak_1141	1000	.	10.358	175.157	170.735	611
chr2	30807238	30808473	Peak_1142	1000	.	12.379	175.156	170.733	683
chr16	3743280	3744619	Peak_1143	1000	.	12.04	175.04	170.618	415
chr5	139251865	139253253	Peak_1144	1000	.	10.3461	175.03	170.609	537
chr12	110702793	110703847	Peak_1145	1000	.	11.729	175.015	170.594	513
chr12	83921382	83922498	Peak_1146	1000	.	13.5493	175.005	170.584	538
chr8	116992741	116994001	Peak_1147	1000	.	11.6532	175.004	170.583	533
chr14	21499726	21501555	Peak_1148	1000	.	8.66987	174.996	170.575	1088
chr9	113930413	113931231	Peak_1149	1000	.	11.022	174.988	170.567	428
chr2	29124688	29125777	Peak_1150	1000	.	12.526	174.972	170.551	677
chr18	60891041	60892418	Peak_1151	1000	.	10.9532	174.956	170.536	650
chr5	24685118	24686445	Peak_1152	1000	.	11.7126	174.868	170.448	544
chr9	62559762	62560729	Peak_1153	1000	.	13.5254	174.831	170.412	348
chr12	110591034	110592053	Peak_1154	1000	.	12.2521	174.787	170.369	315
chr4	117914657	117915603	Peak_1155	1000	.	13.2124	174.68	170.263	609
chr18	60891041	60892418	Peak_1156	1000	.	10.9872	174.646	170.229	499
chr6	51468986	51471340	Peak_1157	1000	.	9.66151	174.594	170.178	1176
chr10	50592137	50593295	Peak_1158	1000	.	12.5622	174.567	170.151	560
chr2	132212032	132212797	Peak_1159	1000	.	12.3849	174.51	170.095	183
chr18	24094757	24095824	Peak_1160	1000	.	14.6635	174.48	170.065	675
chr4	8647021	8647761	Peak_1161	1000	.	12.3753	174.431	170.017	268
chr17	35916059	35917117	Peak_1162	1000	.	10.2324	174.418	170.004	668
chr1	151428059	151429228	Peak_1163	1000	.	12.5425	174.407	169.993	542
chr4	155601207	155602240	Peak_1164	1000	.	13.0799	174.393	169.979	402
chr3	107829322	107830523	Peak_1165	1000	.	9.03834	174.382	169.969	624
chr3	87884753	87886241	Peak_1166	1000	.	12.797	174.332	169.919	1117
chr13	81782897	81784025	Peak_1167	1000	.	11.8802	174.331	169.918	591
chr17	83147929	83149115	Peak_1168	1000	.	15.3735	174.327	169.914	626
chr16	4789386	4790612	Peak_1169	1000	.	11.9526	174.283	169.871	853
chr1	192806008	192807373	Peak_1170	1000	.	11.1495	174.276	169.863	851
chr15	37960539	37961638	Peak_1171	1000	.	11.4209	174.208	169.796	408
chr8	26118485	26119948	Peak_1172	1000	.	11.0076	174.2	169.788	985
chr17	56996987	56997872	Peak_1173	1000	.	12.8681	174.182	169.77	333
chr4	53011553	53012601	Peak_1174	1000	.	12.8681	174.182	169.77	611
chr5	124006575	124007681	Peak_1175	1000	.	10.747	174.175	169.764	588
chr15	77841745	77842863	Peak_1176	1000	.	9.5254	174.146	169.736	766
chr12	36156385	36158188	Peak_1177	1000	.	10.7986	174.057	169.647	710
chr3	157946639	157947873	Peak_1178	1000	.	13.1231	174.005	169.596	304
chr1	55087324	55088649	Peak_1179	1000	.	10.4223	173.971	169.562	945
chr17	56672721	56673701	Peak_1180	1000	.	11.4609	173.916	169.508	598
chr17	25273089	25274601	Peak_1181	1000	.	9.91264	173.913	169.505	562
chr13	70637284	70638389	Peak_1182	1000	.	12.3093	173.884	169.476	517
chr3	127063516	127064682	Peak_1183	1000	.	13.4904	173.847	169.439	332
chr17	37028448	37029285	Peak_1184	1000	.	15.549	173.822	169.415	307
chr15	10981336	10982514	Peak_1185	1000	.	13.0036	173.809	169.402	678
chr7	145105952	145106970	Peak_1186	1000	.	8.90411	173.736	169.33	616
chr12	54718518	54719839	Peak_1187	1000	.	7.59923	173.725	169.319	539
chr6	117437295	117438278	Peak_1188	1000	.	13.6747	173.715	169.309	590
chr17	84790089	84791322	Peak_1189	1000	.	12.1242	173.708	169.302	759
chr10	93138277	93139357	Peak_1190	1000	.	13.3721	173.705	169.3	487
chr3	88177165	88178363	Peak_1191	1000	.	11.1569	173.694	169.289	678
chr17	21962147	21962897	Peak_1192	1000	.	15.9265	173.674	169.268	355
chr8	70234045	70235010	Peak_1193	1000	.	11.8039	173.66	169.255	152
chr5	123906519	123907580	Peak_1194	1000	.	11.7259	173.643	169.238	669
chr1	10037580	10038499	Peak_1195	1000	.	10.6319	173.637	169.232	612
chr1	82724763	82725537	Peak_1196	1000	.	15.6483	173.627	169.222	129
chr1	183113179	183114285	Peak_1197	1000	.	11.5668	173.553	169.149	701
chr5	88764547	88765717	Peak_1198	1000	.	11.9389	173.484	169.081	553
chr16	22857239	22858213	Peak_1199	1000	.	13.5392	173.472	169.069	566
chr16	35982688	35984137	Peak_1200	1000	.	12.0128	173.441	169.038	589
chr3	79628383	79629745	Peak_1201	1000	.	10.7974	173.406	169.003	419
chr9	22225091	22226290	Peak_1202	1000	.	14.2673	173.371	168.968	610
chr11	23255112	23256341	Peak_1203	1000	.	8.96063	173.357	168.955	739
chr17	15563810	15564844	Peak_1204	1000	.	14.4889	173.337	168.936	677
chr8	95080353	95081574	Peak_1205	1000	.	10.6624	173.314	168.913	674
chr3	138488625	138489955	Peak_1206	1000	.	14.4746	173.243	168.842	813
chr3	31022575	31023720	Peak_1207	1000	.	11.1717	173.182	168.782	544
chr5	93205492	93207201	Peak_1208	1000	.	13.2	173.148	168.749	1036
chr5	119669848	119671356	Peak_1209	1000	.	10.643	173.117	168.718	807
chr15	98533639	98534785	Peak_1210	1000	.	11.7369	173.068	168.669	383
chr17	53688963	53690173	Peak_1211	1000	.	12.1197	172.984	168.587	498
chr11	115603414	115604488	Peak_1212	1000	.	12.1976	172.953	168.556	490
chr5	109923157	109924027	Peak_1213	1000	.	15.1278	172.819	168.424	451
chr6	66534838	66535825	Peak_1214	1000	.	13.0557	172.778	168.382	560
chr10	82177970	82178986	Peak_1215	1000	.	13.5401	172.749	168.354	383
chr3	145923764	145924948	Peak_1216	1000	.	12.593	172.714	168.32	480
chr7	45395292	45396461	Peak_1217	1000	.	12.4124	172.653	168.259	410
chr4	41274777	41275831	Peak_1218	1000	.	11.3924	172.622	168.229	374
chr4	155235074	155236147	Peak_1219	1000	.	10.7179	172.607	168.213	680
chr6	117878989	117880293	Peak_1220	1000	.	11.1793	172.601	168.208	544
chr6	17353708	17354751	Peak_1221	1000	.	14.2579	172.558	168.165	675
chr1	125559968	125561582	Peak_1222	1000	.	9.53986	172.548	168.155	903
chr17	24414005	24415296	Peak_1223	1000	.	12.3109	172.514	168.122	672
chr5	151368178	151369251	Peak_1224	1000	.	11.2389	172.51	168.117	518
chr7	55961937	55962833	Peak_1225	1000	.	15.2026	172.504	168.112	518
chr12	83520053	83521026	Peak_1226	1000	.	14.3607	172.49	168.098	426
chr5	76950800	76952078	Peak_1227	1000	.	10.7696	172.487	168.095	557
chr1	55052298	55053475	Peak_1228	1000	.	11.377	172.48	168.088	793
chr16	38522134	38523139	Peak_1229	1000	.	13.6022	172.464	168.073	631
chr4	55349347	55350682	Peak_1230	1000	.	10.8961	172.46	168.069	659
chr15	5115961	5116956	Peak_1231	1000	.	12.3014	172.436	168.044	396
chr10	42501599	42503137	Peak_1232	1000	.	11.5868	172.399	168.008	394
chr5	65435488	65436784	Peak_1233	1000	.	9.52541	172.374	167.984	574
chr18	70391089	70392134	Peak_1234	1000	.	14.1169	172.355	167.965	637
chr19	41829597	41831031	Peak_1235	1000	.	13.1881	172.34	167.95	355
chr16	36071099	36072580	Peak_1236	1000	.	11.9637	172.339	167.949	939
chr13	92354260	92355523	Peak_1237	1000	.	11.0775	172.282	167.892	491
chr6	48509900	48511096	Peak_1238	1000	.	12.8943	172.256	167.867	703
chr17	12915626	12916959	Peak_1239	1000	.	12.1933	172.229	167.84	786
chr7	99380743	99382059	Peak_1240	1000	.	10.493	172.203	167.814	567
chr7	25076784	25077682	Peak_1241	1000	.	11.1354	172.184	167.795	430
chr2	24974727	24976362	Peak_1242	1000	.	11.489	172.181	167.793	527
chr19	41980557	41981988	Peak_1243	1000	.	9.04042	172.128	167.74	815
chr15	82345795	82346716	Peak_1244	1000	.	12.9681	172.111	167.724	518
chr7	110221192	110222387	Peak_1245	1000	.	13.6529	172.094	167.706	771
chr11	119490949	119491913	Peak_1246	1000	.	14.0764	172.08	167.693	390
chr7	125707011	125708322	Peak_1247	1000	.	11.5465	172.037	167.65	691
chr1	126817270	126818469	Peak_1248	1000	.	12.3355	172.024	167.637	297
chr9	104001809	104003289	Peak_1249	1000	.	10.6591	172.012	167.625	337
chr7	112467414	112468527	Peak_1250	1000	.	12.4185	172.007	167.621	616
chr6	72438743	72440465	Peak_1251	1000	.	10.5963	172.006	167.62	1127
chr16	94736751	94737812	Peak_1252	1000	.	14.1753	172.002	167.616	510
chr10	62650525	62651738	Peak_1253	1000	.	12.2449	171.969	167.583	763
chr15	27405412	27406404	Peak_1254	1000	.	14.6242	171.943	167.557	403
chr2	157278890	157279877	Peak_1255	1000	.	12.8516	171.927	167.542	135
chr9	105131038	105132196	Peak_1256	1000	.	13.6281	171.918	167.532	551
chr8	109778327	109779182	Peak_1257	1000	.	15.6215	171.894	167.509	289
chr10	128524808	128526591	Peak_1258	1000	.	10.4495	171.751	167.368	1355
chr16	18795096	18796056	Peak_1259	1000	.	12.8198	171.681	167.298	573
chr16	11253277	11254925	Peak_1260	1000	.	11.4338	171.679	167.296	1063
chr8	69625004	69625968	Peak_1261	1000	.	13.4925	171.678	167.295	571
chr6	124662357	124663666	Peak_1262	1000	.	12.7278	171.671	167.289	721
chr1	175624981	175626228	Peak_1263	1000	.	12.6378	171.668	167.285	626
chr4	52438617	52439726	Peak_1264	1000	.	14.5798	171.656	167.274	352
chr3	146851984	146852982	Peak_1265	1000	.	11.7255	171.622	167.24	138
chr11	96747152	96748191	Peak_1266	1000	.	11.9587	171.616	167.234	580
chr16	38087925	38089870	Peak_1267	1000	.	7.65306	171.603	167.221	870
chr7	46795359	46796512	Peak_1268	1000	.	13.279	171.573	167.192	419
chr10	128821328	128822196	Peak_1269	1000	.	13.9962	171.533	167.152	542
chr4	83485621	83487054	Peak_1270	1000	.	12.9775	171.47	167.09	843
chr7	56049672	56050741	Peak_1271	1000	.	12.5199	171.431	167.051	543
chr4	155704518	155705735	Peak_1272	1000	.	13.4564	171.417	167.038	551
chr9	65195585	65197026	Peak_1273	1000	.	7.66721	171.332	166.953	1107
chr3	87884753	87886241	Peak_1274	1000	.	12.5769	171.186	166.809	882
chr15	83148767	83150235	Peak_1275	1000	.	10.1029	171.157	166.78	908
chr7	5037902	5038808	Peak_1276	1000	.	14.6159	171.129	166.752	301
chr7	6155066	6156553	Peak_1277	1000	.	10.0333	171.006	166.631	945
chr10	11149072	11150002	Peak_1278	1000	.	13.4932	170.955	166.58	351
chr18	5989505	5990482	Peak_1279	1000	.	12.4505	170.875	166.502	517
chr11	106779004	106780136	Peak_1280	1000	.	12.7045	170.785	166.412	540
chr8	91133535	91134700	Peak_1281	1000	.	10.6623	170.775	166.402	778
chr16	38087925	38089870	Peak_1282	1000	.	7.63253	170.753	166.381	1028
chr12	112828776	112830020	Peak_1283	1000	.	11.5502	170.737	166.365	366
chr2	50296123	50297119	Peak_1284	1000	.	14.5418	170.652	166.281	595
chr11	57644488	57645785	Peak_1285	1000	.	13.8645	170.63	166.259	670
chr1	36939272	36940293	Peak_1286	1000	.	12.5942	170.622	166.251	647
chr7	16874554	16875644	Peak_1287	1000	.	10.0521	170.601	166.23	414
chr10	86778182	86779395	Peak_1288	1000	.	10.165	170.6	166.23	698
chr17	83861440	83862795	Peak_1289	1000	.	11.4603	170.594	166.223	515
chr6	47787803	47789002	Peak_1290	1000	.	14.527	170.557	166.187	636
chr4	139598602	139599598	Peak_1291	1000	.	8.87413	170.517	166.147	628
chr16	10411733	10412551	Peak_1292	1000	.	13.9461	170.449	166.08	443
chr4	100045011	100046094	Peak_1293	1000	.	13.9461	170.449	166.08	622
chr17	35916059	35917117	Peak_1294	1000	.	10.0938	170.444	166.075	385
chr7	13278201	13279541	Peak_1295	1000	.	11.9007	170.441	166.072	547
chr4	148625876	148627467	Peak_1296	1000	.	12.6527	170.381	166.013	927
chr19	59942878	59944020	Peak_1297	1000	.	13.4088	170.348	165.98	530
chr16	4683487	4684565	Peak_1298	1000	.	11.279	170.259	165.892	572
chr13	65278137	65279421	Peak_1299	1000	.	14.2435	170.212	165.845	362
chr11	98681929	98682981	Peak_1300	1000	.	12.3625	170.166	165.8	669
chr16	49951700	49952627	Peak_1301	1000	.	10.7915	170.149	165.783	427
chr4	11253517	11254689	Peak_1302	1000	.	13.373	170.089	165.724	461
chr18	38296290	38297464	Peak_1303	1000	.	12.6116	170.059	165.694	627
chr13	9834230	9834638	Peak_1304	1000	.	20.6138	170.053	165.689	302
chr13	55510403	55511474	Peak_1305	1000	.	8.39642	170.016	165.652	366
chr1	134494306	134495276	Peak_1306	1000	.	13.67	170.015	165.651	337
chr5	77309367	77310815	Peak_1307	1000	.	12.1708	169.98	165.617	1078
chr8	72160566	72161713	Peak_1308	1000	.	9.82898	169.941	165.577	361
chr7	46795359	46796512	Peak_1309	1000	.	13.1518	169.915	165.552	703
chr9	106891649	106892760	Peak_1310	1000	.	10.6987	169.868	165.506	748
chr16	13902464	13903947	Peak_1311	1000	.	11.7505	169.823	165.461	954
chr3	104511190	104512496	Peak_1312	1000	.	11.8222	169.768	165.406	733
chr8	54215954	54216844	Peak_1313	1000	.	15.5237	169.748	165.387	533
chr19	8920025	8921250	Peak_1314	1000	.	14.06	169.735	165.373	636
chr8	83972319	83973546	Peak_1315	1000	.	12.3045	169.696	165.335	613
chr11	43919509	43920572	Peak_1316	1000	.	11.5034	169.654	165.293	358
chr11	20200679	20201869	Peak_1317	1000	.	11.422	169.585	165.226	424
chr12	84772584	84773738	Peak_1318	1000	.	12.2853	169.54	165.181	532
chr7	111367031	111367907	Peak_1319	1000	.	12.6293	169.495	165.137	374
chr1	134494306	134495276	Peak_1320	1000	.	13.5946	169.486	165.127	599
chr19	46303999	46305077	Peak_1321	1000	.	9.57484	169.41	165.052	590
chr12	55079799	55080894	Peak_1322	1000	.	12.0966	169.366	165.009	657
chr7	139388411	139389441	Peak_1323	1000	.	10.5822	169.335	164.979	363
chr2	167421113	167422353	Peak_1324	1000	.	11.6911	169.307	164.95	574
chr18	32067334	32068463	Peak_1325	1000	.	13.9923	169.279	164.923	389
chr18	42511007	42511873	Peak_1326	1000	.	12.0782	169.213	164.857	176
chr2	167949039	167950082	Peak_1327	1000	.	12.2375	169.151	164.796	404
chr16	59638847	59639834	Peak_1328	1000	.	14.5392	169.12	164.765	585
chr12	87265859	87267248	Peak_1329	1000	.	11.2263	169.116	164.762	558
chr11	100939062	100940116	Peak_1330	1000	.	12.8543	169.113	164.759	482
chr4	135271953	135273442	Peak_1331	1000	.	9.39597	169.055	164.702	994
chr12	10390547	10391485	Peak_1332	1000	.	14.6358	168.975	164.622	496
chr19	8722828	8723718	Peak_1333	1000	.	11.0695	168.958	164.605	397
chr3	32708209	32709328	Peak_1334	1000	.	11.6491	168.94	164.588	437
chr6	86403585	86404831	Peak_1335	1000	.	12.5575	168.934	164.581	593
chr4	32179483	32180444	Peak_1336	1000	.	11.497	168.932	164.58	318
chr15	5115961	5116956	Peak_1337	1000	.	12.0415	168.908	164.556	615
chr18	80150657	80152256	Peak_1338	1000	.	10.9264	168.892	164.54	865
chr3	58372127	58373134	Peak_1339	1000	.	11.196	168.836	164.485	387
chr2	29964945	29965935	Peak_1340	1000	.	11.7106	168.805	164.454	578
chr2	30981596	30982716	Peak_1341	1000	.	10.1121	168.802	164.451	356
chr4	108327780	108328729	Peak_1342	1000	.	13.1849	168.722	164.372	346
chr12	4768618	4769568	Peak_1343	1000	.	14.3576	168.705	164.355	650
chr7	44996950	44997997	Peak_1344	1000	.	11.846	168.62	164.271	658
chr8	94097876	94098921	Peak_1345	1000	.	12.5169	168.614	164.265	603
chr5	98167068	98168812	Peak_1346	1000	.	12.6967	168.613	164.264	598
chr19	6140556	6141890	Peak_1347	1000	.	10.2674	168.6	164.252	668
chr4	6365194	6366320	Peak_1348	1000	.	12.2523	168.583	164.234	518
chr11	59163049	59164044	Peak_1349	1000	.	11.8372	168.546	164.198	469
chr1	60097424	60098816	Peak_1350	1000	.	12.5067	168.534	164.186	807
chr16	87354086	87354806	Peak_1351	1000	.	15.1871	168.532	164.184	390
chr11	54955608	54956493	Peak_1352	1000	.	12.5954	168.53	164.182	506
chr4	43492565	43493891	Peak_1353	1000	.	11.5991	168.502	164.154	467
chr19	58016459	58017831	Peak_1354	1000	.	12.8632	168.471	164.124	554
chr8	13785188	13786341	Peak_1355	1000	.	10.6822	168.433	164.086	408
chr8	84125383	84126242	Peak_1356	1000	.	12.9492	168.409	164.062	478
chr9	78175272	78176728	Peak_1357	1000	.	11.8935	168.346	164	355
chr9	108305642	108306903	Peak_1358	1000	.	10.6689	168.301	163.955	367
chr7	139212623	139213764	Peak_1359	1000	.	11.4986	168.282	163.936	351
chr19	45363340	45364358	Peak_1360	1000	.	13.422	168.265	163.92	428
chr10	58322141	58323932	Peak_1361	1000	.	9.33022	168.263	163.918	1173
chr1	150392444	150393741	Peak_1362	1000	.	9.37658	168.238	163.893	901
chr2	109406218	109407153	Peak_1363	1000	.	12.8306	168.225	163.88	554
chr7	126975673	126976460	Peak_1364	1000	.	13.6097	168.129	163.785	432
chr8	124862656	124863619	Peak_1365	1000	.	14.0396	168.11	163.766	404
chr4	45011646	45013064	Peak_1366	1000	.	9.41416	168.102	163.758	1089
chr12	76837265	76838275	Peak_1367	1000	.	13.1959	168.083	163.74	420
chr14	118937266	118938359	Peak_1368	1000	.	11.4742	168.066	163.722	549
chr12	86725716	86726613	Peak_1369	1000	.	14.2572	168.051	163.708	515
chr8	56278025	56279076	Peak_1371	1000	.	12.5237	167.97	163.628	601
chr6	52368461	52369667	Peak_1372	1000	.	12.7874	167.897	163.556	719
chr14	48445964	48446749	Peak_1373	1000	.	13.07	167.879	163.538	148
chr13	69534335	69535575	Peak_1374	1000	.	10.1402	167.873	163.532	421
chr19	34118977	34120623	Peak_1375	1000	.	12.4164	167.821	163.48	1217
chr15	78405476	78407019	Peak_1376	1000	.	11.2273	167.815	163.474	1224
chr11	120672636	120673875	Peak_1377	1000	.	13.8614	167.653	163.314	646
chr8	69774524	69775336	Peak_1378	1000	.	14.6648	167.635	163.297	147
chr10	80701525	80703033	Peak_1379	1000	.	8.08583	167.599	163.261	451
chr15	62286526	62287752	Peak_1380	1000	.	11.2741	167.586	163.248	915
chr16	4077316	4078190	Peak_1381	1000	.	13.8481	167.563	163.225	505
chr8	85299032	85300234	Peak_1382	1000	.	12.6415	167.484	163.147	552
chr6	13607285	13608417	Peak_1383	1000	.	13.728	167.48	163.143	762
chr10	96871338	96872216	Peak_1384	1000	.	15.9553	167.477	163.141	355
chr11	116198495	116199502	Peak_1385	1000	.	13.8349	167.473	163.136	612
chr11	5098646	5100366	Peak_1386	1000	.	10.0398	167.41	163.074	454
chr15	69079006	69080121	Peak_1387	1000	.	11.7792	167.376	163.041	610
chr3	65974197	65975558	Peak_1388	1000	.	12.7959	167.255	162.921	579
chr10	128695559	128696855	Peak_1389	1000	.	10.6272	167.254	162.92	507
chr6	39592235	39593245	Peak_1390	1000	.	13.6892	167.214	162.88	584
chr3	152758469	152759205	Peak_1391	1000	.	13.1719	167.19	162.857	228
chr5	123325971	123327224	Peak_1392	1000	.	11.9949	167.157	162.824	661
chr17	47610626	47611897	Peak_1393	1000	.	13.2656	167.147	162.814	625
chr4	117210471	117211222	Peak_1394	1000	.	15.0805	167.118	162.785	370
chr8	13287130	13288494	Peak_1395	1000	.	10.3011	167.09	162.758	1026
chr8	123042000	123042986	Peak_1396	1000	.	10.6073	167.057	162.726	559
chr4	120569644	120570961	Peak_1397	1000	.	10.2373	167.046	162.715	374
chr16	31429413	31430268	Peak_1398	1000	.	12.9571	167.044	162.712	456
chr11	69062299	69063321	Peak_1399	1000	.	7.3273	167.035	162.703	506
chr1	92180141	92181249	Peak_1400	1000	.	10.295	167.026	162.695	733
chr14	55671316	55672656	Peak_1401	1000	.	13.1486	167.021	162.689	595
chr5	129019379	129020881	Peak_1402	1000	.	10.4748	166.992	162.662	312
chr7	133161668	133162699	Peak_1403	1000	.	11.5782	166.984	162.654	453
chr4	11253517	11254689	Peak_1404	1000	.	13.2419	166.976	162.646	731
chr3	8923108	8924134	Peak_1405	1000	.	12.3927	166.939	162.609	454
chr2	144527059	144528090	Peak_1406	1000	.	13.4351	166.905	162.576	655
chr16	58669857	58670821	Peak_1407	1000	.	13.23	166.891	162.561	677
chr17	6960846	6961910	Peak_1408	1000	.	12.2979	166.878	162.549	706
chr6	113045803	113046852	Peak_1409	1000	.	13.8506	166.841	162.512	418
chr12	98920172	98921134	Peak_1410	1000	.	15.8416	166.841	162.512	407
chr5	45857039	45858267	Peak_1411	1000	.	11.1895	166.814	162.485	725
chr8	70211934	70213163	Peak_1412	1000	.	10.6454	166.8	162.472	771
chr9	22002322	22003468	Peak_1413	1000	.	12.8263	166.777	162.448	582
chr12	105032124	105033131	Peak_1414	1000	.	9.65272	166.744	162.416	493
chr3	79628383	79629745	Peak_1415	1000	.	10.5112	166.73	162.402	639
chr9	108305642	108306903	Peak_1416	1000	.	10.6321	166.669	162.342	576
chr15	75615841	75617037	Peak_1417	1000	.	12.0868	166.548	162.222	839
chr7	81788857	81789946	Peak_1418	1000	.	14.3733	166.547	162.221	595
chr7	16614137	16615853	Peak_1419	1000	.	9.33288	166.547	162.221	1150
chr19	25654098	25654983	Peak_1420	1000	.	14.2521	166.518	162.193	403
chr13	21505938	21506720	Peak_1421	1000	.	15.3672	166.486	162.161	386
chr1	84881282	84882403	Peak_1422	1000	.	11.4448	166.478	162.153	748
chr12	113155516	113156747	Peak_1423	1000	.	9.18334	166.475	162.15	675
chr6	72512188	72513438	Peak_1424	1000	.	11.1514	166.465	162.14	693
chr8	86772616	86773506	Peak_1425	1000	.	11.5886	166.407	162.083	501
chr11	59191225	59192364	Peak_1426	1000	.	13.1361	166.212	161.891	602
chr4	62524680	62525659	Peak_1427	1000	.	13.1361	166.212	161.891	667
chr15	91702962	91703950	Peak_1428	1000	.	13.9778	166.212	161.89	411
chr11	87422530	87423574	Peak_1429	1000	.	8.02815	166.207	161.885	363
chr1	143776511	143777929	Peak_1430	1000	.	12.2105	166.178	161.857	541
chr4	8647021	8647761	Peak_1431	1000	.	12.2105	166.178	161.857	507
chr12	8920906	8922577	Peak_1432	1000	.	9.6532	166.153	161.832	1389
chr13	21169642	21170384	Peak_1433	1000	.	7.361	166.145	161.824	356
chr17	25015242	25017108	Peak_1434	1000	.	10.8389	166.126	161.806	817
chr9	43944749	43946248	Peak_1435	1000	.	8.88199	166.112	161.791	702
chr1	55026724	55027881	Peak_1436	1000	.	15.1673	166.088	161.767	728
chr2	31013398	31014317	Peak_1437	1000	.	12.7288	166.041	161.721	299
chr2	26139726	26140917	Peak_1438	1000	.	11.1745	166.023	161.704	662
chr18	46958500	46959394	Peak_1439	1000	.	15.1504	165.988	161.668	351
chr4	129011328	129012321	Peak_1440	1000	.	9.6902	165.975	161.656	365
chr1	93824765	93825934	Peak_1441	1000	.	12.6251	165.955	161.636	476
chr8	83954910	83955996	Peak_1442	1000	.	11.7676	165.93	161.612	580
chr13	50050561	50051717	Peak_1443	1000	.	15.674	165.897	161.579	778
chr15	81810121	81811932	Peak_1444	1000	.	9.03991	165.846	161.529	1178
chr5	76139928	76140977	Peak_1445	1000	.	12.2546	165.842	161.525	376
chr9	122950644	122951585	Peak_1446	1000	.	14.3786	165.828	161.51	376
chr1	75478652	75479894	Peak_1447	1000	.	9.67452	165.798	161.481	617
chr11	99023538	99024700	Peak_1448	1000	.	15.1167	165.788	161.471	689
chr15	83156761	83157777	Peak_1449	1000	.	11.144	165.745	161.428	639
chr19	10203576	10204762	Peak_1450	1000	.	13.1704	165.743	161.426	358
chr4	63315880	63316895	Peak_1451	1000	.	11.284	165.705	161.389	627
chr10	19907258	19907805	Peak_1452	1000	.	16.8273	165.697	161.381	420
chr1	53837962	53839064	Peak_1453	1000	.	14.1239	165.685	161.37	428
chr16	31598247	31599441	Peak_1454	1000	.	9.3086	165.674	161.359	721
chr7	46341158	46342203	Peak_1455	1000	.	8.5535	165.663	161.348	547
chr7	29768145	29768959	Peak_1456	1000	.	13.5625	165.609	161.294	404
chr4	155624302	155625194	Peak_1457	1000	.	13.7732	165.581	161.267	396
chr10	5194351	5195181	Peak_1458	1000	.	14.3345	165.546	161.232	415
chr7	92669465	92670559	Peak_1459	1000	.	11.4805	165.466	161.153	715
chr9	100545407	100546758	Peak_1460	1000	.	12.375	165.412	161.099	716
chr1	182527706	182528715	Peak_1461	1000	.	13.7468	165.403	161.09	471
chr5	138279686	138280617	Peak_1462	1000	.	12.6434	165.392	161.08	402
chr1	10037580	10038499	Peak_1463	1000	.	10.3171	165.39	161.078	352
chr10	128821328	128822196	Peak_1464	1000	.	13.6278	165.326	161.015	334
chr16	13902464	13903947	Peak_1465	1000	.	11.5403	165.322	161.01	704
chr14	55671316	55672656	Peak_1466	1000	.	13.0091	165.288	160.977	846
chr16	3743280	3744619	Peak_1467	1000	.	11.532	165.249	160.938	683
chr11	69062299	69063321	Peak_1468	1000	.	7.28075	165.244	160.934	743
chr13	104177901	104179199	Peak_1469	1000	.	13.1002	165.236	160.925	857
chr11	85234451	85235661	Peak_1470	1000	.	12.7155	165.235	160.925	405
chr17	53478606	53480074	Peak_1471	1000	.	9.52046	165.229	160.918	672
chr13	55536096	55537120	Peak_1472	1000	.	11.9205	165.181	160.871	431
chr11	116029858	116031219	Peak_1473	1000	.	12.345	165.176	160.866	407
chr18	36801209	36802189	Peak_1474	1000	.	13.4992	165.171	160.861	514
chr17	35164499	35165553	Peak_1475	1000	.	9.77761	165.154	160.844	659
chr12	80462991	80463752	Peak_1476	1000	.	14.8766	165.118	160.809	446
chr10	86778182	86779395	Peak_1477	1000	.	10.0539	165.116	160.806	477
chr13	58401533	58403387	Peak_1478	1000	.	9.61229	165.094	160.785	987
chr7	127477629	127479298	Peak_1479	1000	.	8.63224	165.071	160.762	828
chr5	137628370	137629527	Peak_1480	1000	.	9.50544	165.056	160.747	365
chr4	132269267	132270552	Peak_1481	1000	.	9.71262	165.031	160.722	921
chr1	74386616	74387343	Peak_1482	1000	.	11.061	164.983	160.675	370
chr10	80675938	80677070	Peak_1483	1000	.	9.70733	164.972	160.664	558
chr11	5098646	5100366	Peak_1484	1000	.	9.91891	164.888	160.581	716
chr2	152331885	152332997	Peak_1485	1000	.	12.0488	164.871	160.564	786
chr9	4309096	4310390	Peak_1486	1000	.	9.85626	164.813	160.507	669
chr9	104001809	104003289	Peak_1487	1000	.	10.3806	164.789	160.483	601
chr13	63770707	63771759	Peak_1488	1000	.	13.8717	164.766	160.46	628
chr10	84916814	84917959	Peak_1489	1000	.	12.2016	164.73	160.425	505
chr5	64112110	64113049	Peak_1490	1000	.	13.5381	164.711	160.406	452
chr1	153572056	153573484	Peak_1491	1000	.	11.6205	164.678	160.373	779
chr7	111082193	111083701	Peak_1492	1000	.	11.1673	164.652	160.348	1049
chr18	36559325	36561017	Peak_1493	1000	.	9.21998	164.611	160.307	925
chr9	44343472	44344320	Peak_1494	1000	.	14.0714	164.597	160.293	720
chr7	3644402	3645790	Peak_1495	1000	.	9.4656	164.595	160.292	799
chr9	87463602	87464654	Peak_1496	1000	.	12.6298	164.587	160.284	589
chr7	78782728	78783442	Peak_1497	1000	.	14.6619	164.572	160.268	344
chr11	70451762	70452616	Peak_1498	1000	.	13.0076	164.564	160.261	137
chr3	33799476	33800555	Peak_1499	1000	.	11.7647	164.558	160.255	320
chr14	105732129	105733258	Peak_1500	1000	.	12.8957	164.457	160.155	416
chr11	101641397	101642547	Peak_1501	1000	.	6.67868	164.407	160.105	724
chr7	126396156	126397169	Peak_1502	1000	.	13.8177	164.406	160.105	619
chr17	56325477	56326417	Peak_1503	1000	.	10.5285	164.384	160.083	343
chr5	32458463	32459629	Peak_1504	1000	.	11.906	164.382	160.081	371
chr11	101626835	101628510	Peak_1505	1000	.	8.74751	164.371	160.07	898
chr15	76195679	76196990	Peak_1506	1000	.	6.69975	164.369	160.068	649
chr6	136827717	136828762	Peak_1507	1000	.	13.5904	164.339	160.039	510
chr2	180256528	180257691	Peak_1508	1000	.	10.3971	164.33	160.029	589
chr12	9029663	9030726	Peak_1509	1000	.	12.0627	164.3	160	530
chr3	132683533	132684547	Peak_1510	1000	.	14.6151	164.283	159.983	582
chr9	25150936	25152413	Peak_1511	1000	.	10.1495	164.279	159.979	932
chr5	4103812	4105113	Peak_1512	1000	.	13.6829	164.236	159.936	662
chr7	44985561	44987225	Peak_1513	1000	.	8.3988	164.086	159.788	1059
chr7	113513031	113514526	Peak_1514	1000	.	10.5595	164.059	159.761	574
chr11	115276583	115277659	Peak_1515	1000	.	10.8215	164.038	159.741	377
chr17	46704596	46705542	Peak_1516	1000	.	11.5441	164.022	159.725	381
chr1	60342658	60343965	Peak_1517	1000	.	12.1971	164.006	159.709	614
chr7	102209574	102210903	Peak_1518	1000	.	11.1675	164.001	159.704	624
chr12	85473261	85474618	Peak_1519	1000	.	10.4201	163.936	159.64	576
chr3	75556395	75557799	Peak_1520	1000	.	9.56118	163.921	159.625	1051
chr10	40257412	40259422	Peak_1521	1000	.	9.5053	163.874	159.579	1370
chr10	7589459	7590429	Peak_1522	1000	.	12.6268	163.863	159.568	361
chr16	13780292	13781153	Peak_1523	1000	.	15.5906	163.851	159.556	392
chr7	30169370	30170754	Peak_1524	1000	.	13.6176	163.793	159.499	457
chr1	165634066	165635055	Peak_1525	1000	.	12.6162	163.783	159.488	461
chr9	114400644	114402119	Peak_1526	1000	.	12.1679	163.774	159.48	402
chr17	12094852	12095644	Peak_1527	1000	.	15.0354	163.76	159.466	404
chr6	70791257	70792629	Peak_1528	1000	.	11.3593	163.741	159.447	847
chr8	47674621	47675951	Peak_1529	1000	.	8.25803	163.731	159.437	558
chr17	53478606	53480074	Peak_1530	1000	.	9.44056	163.718	159.424	386
chr6	38533157	38534260	Peak_1531	1000	.	9.19118	163.687	159.393	587
chr4	43728068	43729275	Peak_1532	1000	.	10.6501	163.675	159.382	663
chr1	171063874	171066128	Peak_1533	1000	.	4.90377	163.674	159.38	445
chr2	146511432	146512453	Peak_1534	1000	.	11.9782	163.615	159.322	590
chr7	44304541	44305895	Peak_1535	1000	.	8.77491	163.609	159.317	381
chr17	64331309	64332658	Peak_1536	1000	.	9.68744	163.555	159.263	1024
chr8	107030822	107031900	Peak_1537	1000	.	12.4931	163.545	159.253	465
chr6	56923396	56924600	Peak_1538	1000	.	11.9689	163.539	159.247	622
chr11	45954890	45955636	Peak_1539	1000	.	15.1128	163.444	159.153	604
chr6	42349042	42350676	Peak_1540	1000	.	8.42834	163.408	159.118	657
chr9	21509802	21510907	Peak_1541	1000	.	9.89386	163.406	159.115	119
chr16	22857239	22858213	Peak_1542	1000	.	13.028	163.284	158.995	362
chr8	105860072	105861093	Peak_1543	1000	.	9.30074	163.254	158.966	322
chr19	36918374	36919473	Peak_1544	1000	.	10.9417	163.235	158.946	536
chr9	119340710	119341756	Peak_1545	1000	.	10.5374	163.212	158.924	606
chr5	23386656	23387577	Peak_1546	1000	.	12.9146	163.175	158.887	362
chr7	30588062	30589942	Peak_1547	1000	.	10.1608	163.164	158.877	1056
chr12	32819521	32821132	Peak_1548	1000	.	11.1445	163.141	158.854	545
chr8	70838972	70840155	Peak_1549	1000	.	9.92366	163.119	158.832	823
chr7	35333427	35335086	Peak_1550	1000	.	11.7528	163.112	158.825	704
chr13	14062823	14064189	Peak_1551	1000	.	9.49008	163.111	158.824	887
chr5	52833428	52834677	Peak_1552	1000	.	13.5144	163.09	158.804	468
chr5	104046406	104047767	Peak_1553	1000	.	12.4309	163.068	158.782	353
chr9	59360179	59361103	Peak_1554	1000	.	13.7261	163.058	158.772	538
chr14	20154773	20155623	Peak_1555	1000	.	10.5175	163.016	158.731	354
chr17	20944754	20945973	Peak_1556	1000	.	10.2061	163.014	158.729	403
chr3	117868127	117869349	Peak_1557	1000	.	12.782	162.91	158.625	844
chr9	123112525	123113580	Peak_1558	1000	.	12.4104	162.91	158.625	406
chr2	25574312	25575365	Peak_1559	1000	.	10.905	162.895	158.61	614
chr14	75844661	75845858	Peak_1560	1000	.	10.6347	162.892	158.607	450
chr13	90088820	90090108	Peak_1561	1000	.	13.276	162.892	158.607	900
chr13	98262647	98263672	Peak_1562	1000	.	14.0363	162.88	158.596	487
chr17	84956925	84958481	Peak_1563	1000	.	9.17155	162.874	158.59	964
chr19	14597980	14598901	Peak_1564	1000	.	11.1137	162.863	158.579	274
chr11	98681929	98682981	Peak_1565	1000	.	12.0526	162.853	158.568	396
chr1	138348283	138349078	Peak_1566	1000	.	15.1401	162.829	158.545	427
chr10	117223861	117224841	Peak_1567	1000	.	13.0617	162.812	158.528	357
chr7	73557823	73559157	Peak_1568	1000	.	11.3279	162.806	158.523	653
chr17	84044393	84045244	Peak_1569	1000	.	10.8263	162.802	158.519	399
chr11	22981725	22982693	Peak_1570	1000	.	13.9073	162.782	158.499	330
chr16	44723921	44725189	Peak_1571	1000	.	11.7916	162.761	158.478	364
chr2	166905622	166906760	Peak_1572	1000	.	12.4791	162.741	158.458	697
chr17	12318054	12319207	Peak_1573	1000	.	13.4634	162.741	158.458	773
chr15	75908946	75910060	Peak_1574	1000	.	9.77612	162.734	158.451	653
chr1	86358675	86360123	Peak_1575	1000	.	9.66679	162.729	158.446	930
chr11	62819829	62820812	Peak_1576	1000	.	11.0983	162.724	158.442	360
chr7	49887517	49888690	Peak_1577	1000	.	12.0336	162.7	158.418	688
chr5	115652486	115653527	Peak_1578	1000	.	11.0907	162.655	158.373	747
chr7	19910606	19911751	Peak_1579	1000	.	11.5394	162.65	158.369	786
chr7	30169370	30170754	Peak_1580	1000	.	13.5539	162.63	158.349	722
chr3	144569458	144571057	Peak_1581	1000	.	11.6909	162.595	158.313	981
chr12	79171743	79173069	Peak_1582	1000	.	11.3778	162.583	158.302	719
chr7	110121346	110123068	Peak_1583	1000	.	9.54603	162.565	158.285	668
chr2	25224214	25225339	Peak_1584	1000	.	8.32386	162.506	158.226	474
chr6	119847674	119848866	Peak_1585	1000	.	12.5387	162.496	158.216	831
chr11	30025610	30026503	Peak_1586	1000	.	12.6316	162.496	158.215	559
chr13	74639653	74640533	Peak_1587	1000	.	12.6316	162.496	158.215	483
chr13	32801569	32803026	Peak_1588	1000	.	11.8401	162.485	158.205	520
chr19	6979476	6980831	Peak_1589	1000	.	6.67114	162.434	158.155	428
chr9	22156400	22157441	Peak_1590	1000	.	12.4375	162.423	158.144	441
chr2	91069749	91071018	Peak_1591	1000	.	8.68236	162.409	158.13	903
chr7	70036762	70037514	Peak_1592	1000	.	14.5506	162.368	158.089	380
chr2	134643423	134644497	Peak_1593	1000	.	12.9013	162.368	158.089	655
chr19	6979476	6980831	Peak_1594	1000	.	6.76167	162.367	158.089	709
chr19	12011027	12012597	Peak_1595	1000	.	6.98426	162.35	158.072	654
chr17	14977868	14979299	Peak_1596	1000	.	14.0683	162.343	158.064	882
chr7	97480560	97481385	Peak_1597	1000	.	14.2956	162.293	158.015	421
chr5	129583783	129585061	Peak_1598	1000	.	11.4971	162.288	158.011	376
chr13	103773886	103774935	Peak_1599	1000	.	12.8899	162.285	158.007	361
chr11	19834681	19835841	Peak_1600	1000	.	11.1214	162.282	158.004	747
chr17	24469761	24470906	Peak_1601	1000	.	10.9776	162.274	157.996	552
chr15	80132757	80133999	Peak_1602	1000	.	12.7907	162.268	157.99	371
chr7	128236998	128239147	Peak_1603	1000	.	9.83917	162.213	157.936	1094
chr11	69395126	69396414	Peak_1604	1000	.	11.1137	162.212	157.935	620
chr4	152296733	152297974	Peak_1605	1000	.	10.8969	162.175	157.899	548
chr19	42089912	42091007	Peak_1606	1000	.	11.9676	162.168	157.892	534
chr4	32614836	32615935	Peak_1607	1000	.	12.486	162.097	157.821	378
chr8	70864827	70866247	Peak_1608	1000	.	9.60874	162.083	157.808	1011
chr1	178318132	178319557	Peak_1609	1000	.	9.24757	162.047	157.772	689
chr18	14681890	14683467	Peak_1610	1000	.	11.9489	162.016	157.742	907
chr12	101975380	101976671	Peak_1611	1000	.	12.5672	162.012	157.738	600
chr17	35134768	35136186	Peak_1612	1000	.	10.8749	161.972	157.698	700
chr14	50903744	50904614	Peak_1613	1000	.	13.35	161.961	157.687	611
chr2	34904707	34905701	Peak_1614	1000	.	11.6936	161.946	157.672	504
chr2	73386018	73387115	Peak_1615	1000	.	12.5459	161.852	157.579	656
chr7	13023755	13025191	Peak_1616	1000	.	10.8603	161.837	157.564	605
chr8	31149364	31150619	Peak_1617	1000	.	11.7587	161.815	157.542	591
chr19	47730445	47732007	Peak_1618	1000	.	9.47969	161.814	157.542	1219
chr19	8920025	8921250	Peak_1619	1000	.	13.6481	161.803	157.53	385
chr13	90922727	90923456	Peak_1620	1000	.	13.1187	161.786	157.514	415
chr15	44618654	44619866	Peak_1621	1000	.	10.9181	161.728	157.457	589
chr11	45954890	45955636	Peak_1622	1000	.	15.0815	161.715	157.444	348
chr4	119932473	119933595	Peak_1623	1000	.	11.2723	161.66	157.39	700
chr3	5575765	5576908	Peak_1624	1000	.	10.7679	161.614	157.344	443
chr11	101645176	101646425	Peak_1625	1000	.	6.62731	161.568	157.299	394
chr13	65278137	65279421	Peak_1626	1000	.	13.7165	161.525	157.256	632
chr4	147868127	147869129	Peak_1627	1000	.	11.405	161.497	157.228	439
chr4	35225307	35226589	Peak_1628	1000	.	11.4818	161.494	157.225	567
chr2	71643892	71644699	Peak_1629	1000	.	14.2857	161.479	157.211	467
chr1	93511487	93512756	Peak_1630	1000	.	12.3145	161.477	157.209	454
chr8	122443060	122444025	Peak_1631	1000	.	11.8745	161.413	157.146	405
chr11	29246784	29247882	Peak_1632	1000	.	12.8651	161.396	157.128	543
chr17	5189480	5190645	Peak_1633	1000	.	11.7888	161.389	157.121	503
chr9	98985887	98986739	Peak_1634	1000	.	14.2708	161.386	157.119	334
chr12	55229704	55230765	Peak_1635	1000	.	13.5822	161.361	157.094	373
chr10	7662474	7663764	Peak_1636	1000	.	10.2869	161.356	157.089	855
chr10	21789887	21791393	Peak_1637	1000	.	10.8024	161.298	157.032	559
chr5	135522121	135523023	Peak_1638	1000	.	12.564	161.288	157.022	427
chr15	32920194	32921742	Peak_1639	1000	.	13.0474	161.28	157.014	589
chr16	36874549	36875854	Peak_1640	1000	.	11.6873	161.223	156.957	557
chr14	55014606	55015965	Peak_1641	1000	.	11.5261	161.206	156.941	766
chr14	50944056	50945065	Peak_1642	1000	.	13.2385	161.188	156.923	464
chr4	152185183	152187317	Peak_1643	1000	.	8.93782	161.167	156.903	1506
chr2	140066274	140067182	Peak_1644	1000	.	13.7727	161.16	156.895	470
chr17	26916507	26917442	Peak_1645	1000	.	13.8852	161.158	156.893	397
chr5	92083106	92084143	Peak_1646	1000	.	12.0953	161.141	156.876	665
chr8	45974990	45975953	Peak_1647	1000	.	14.2262	161.106	156.842	471
chr7	19359392	19360662	Peak_1648	1000	.	8.79571	161.078	156.814	616
chr3	126831228	126832101	Peak_1649	1000	.	9.95915	161.066	156.802	299
chr7	82405163	82406160	Peak_1650	1000	.	13.4262	161.034	156.771	455
chr1	72254651	72256067	Peak_1651	1000	.	8.83521	161.016	156.753	379
chr9	21751353	21752876	Peak_1652	1000	.	7.92314	160.979	156.716	1102
chr5	137628370	137629527	Peak_1653	1000	.	9.35529	160.977	156.715	551
chr17	8164780	8165895	Peak_1654	1000	.	12.7104	160.972	156.71	652
chr13	94788604	94789577	Peak_1655	1000	.	14.3208	160.947	156.685	555
chr12	86786751	86787804	Peak_1656	1000	.	9.30233	160.947	156.685	430
chr11	87426374	87427242	Peak_1657	1000	.	7.81692	160.935	156.673	353
chr16	22439258	22440377	Peak_1658	1000	.	10.3642	160.882	156.62	532
chr7	140856125	140857699	Peak_1659	1000	.	10.3642	160.882	156.62	557
chr1	46852335	46854433	Peak_1660	1000	.	9.4491	160.879	156.618	1321
chr5	104571221	104571985	Peak_1661	1000	.	15.9072	160.856	156.595	365
chr18	44472394	44473619	Peak_1662	1000	.	10.5489	160.802	156.541	465
chr15	25577217	25578175	Peak_1663	1000	.	12.2237	160.775	156.514	569
chr10	11280454	11281919	Peak_1664	1000	.	10.9539	160.766	156.506	507
chr10	81320025	81321531	Peak_1665	1000	.	8.12448	160.765	156.505	909
chr17	56461808	56463010	Peak_1666	1000	.	9.18524	160.732	156.472	401
chr7	24399391	24400265	Peak_1667	1000	.	11.8688	160.69	156.431	499
chr2	150909462	150910103	Peak_1668	1000	.	12.5714	160.644	156.386	367
chr4	63315880	63316895	Peak_1669	1000	.	10.9389	160.63	156.371	367
chr11	69094534	69095328	Peak_1670	1000	.	8.46404	160.626	156.367	615
chr3	152395341	152396970	Peak_1671	1000	.	9.63633	160.605	156.347	637
chr18	64886926	64888577	Peak_1672	1000	.	11.528	160.556	156.299	593
chr16	49951700	49952627	Peak_1673	1000	.	10.394	160.551	156.293	646
chr19	53008077	53008880	Peak_1674	1000	.	12.2797	160.518	156.261	409
chr18	73815079	73816099	Peak_1675	1000	.	11.5993	160.489	156.232	679
chr13	24800154	24801876	Peak_1676	1000	.	11.2818	160.43	156.173	964
chr3	122983807	122985006	Peak_1677	1000	.	10.9165	160.425	156.169	626
chr13	35905708	35906527	Peak_1678	1000	.	14.6022	160.405	156.149	630
chr6	42644800	42645610	Peak_1679	1000	.	14.2309	160.386	156.13	444
chr16	94312619	94313902	Peak_1680	1000	.	10.7025	160.363	156.107	388
chr9	66276195	66277521	Peak_1681	1000	.	10.4374	160.35	156.094	794
chr2	167348558	167349936	Peak_1682	1000	.	12.164	160.309	156.054	780
chr14	54685826	54687298	Peak_1683	1000	.	11.0441	160.287	156.033	888
chr10	111009408	111010576	Peak_1684	1000	.	12.5178	160.243	155.989	607
chr7	25267296	25268640	Peak_1685	1000	.	8.68352	160.204	155.951	334
chr4	14825961	14826976	Peak_1686	1000	.	14.2012	160.2	155.946	509
chr11	62819829	62820812	Peak_1687	1000	.	10.9608	160.183	155.93	574
chr3	95818112	95820166	Peak_1688	1000	.	11.8043	160.166	155.913	1432
chr11	103027969	103028910	Peak_1689	1000	.	11.169	160.096	155.843	353
chr8	81014301	81015479	Peak_1690	1000	.	11.7951	160.092	155.839	834
chr12	105032124	105033131	Peak_1691	1000	.	9.37887	160.079	155.827	362
chr4	129188832	129190423	Peak_1692	1000	.	11.3153	160.063	155.81	1040
chr5	33377855	33379054	Peak_1693	1000	.	11.3153	160.063	155.81	780
chr11	69039852	69041410	Peak_1694	1000	.	6.57259	160.03	155.778	1188
chr15	34082175	34083715	Peak_1695	1000	.	12.579	160.001	155.749	482
chr3	51483600	51484647	Peak_1696	1000	.	10.9382	159.978	155.727	409
chr8	45999498	46000551	Peak_1697	1000	.	12.9635	159.97	155.719	535
chr3	54807046	54808442	Peak_1698	1000	.	12.7609	159.932	155.681	796
chr11	68691382	68693163	Peak_1699	1000	.	11.5298	159.906	155.656	401
chr8	109608279	109609254	Peak_1700	1000	.	12.2856	159.872	155.623	413
chr5	31047788	31048984	Peak_1701	1000	.	11.2907	159.85	155.6	794
chr8	69716343	69717511	Peak_1702	1000	.	11.2907	159.85	155.6	560
chr17	17373701	17374858	Peak_1703	1000	.	12.5573	159.84	155.591	584
chr18	67577462	67578712	Peak_1704	1000	.	12.1891	159.818	155.569	466
chr1	7397583	7398599	Peak_1705	1000	.	12.3636	159.777	155.528	554
chr4	6365194	6366320	Peak_1706	1000	.	11.8353	159.742	155.494	767
chr3	84813924	84815806	Peak_1707	1000	.	11.3492	159.697	155.449	629
chr2	34771473	34772561	Peak_1708	1000	.	10.9753	159.669	155.421	372
chr8	95080353	95081574	Peak_1709	1000	.	10.1189	159.661	155.414	444
chr12	8499087	8500502	Peak_1710	1000	.	9.29095	159.653	155.406	1064
chr12	108178433	108180142	Peak_1711	1000	.	9.93935	159.643	155.396	1044
chr19	36925639	36926621	Peak_1712	1000	.	10.5513	159.564	155.318	439
chr16	43889378	43890261	Peak_1713	1000	.	12.4224	159.527	155.281	751
chr8	14888178	14889289	Peak_1714	1000	.	11.1772	159.515	155.27	376
chr8	85299032	85300234	Peak_1715	1000	.	12.2348	159.482	155.237	809
chr9	66795044	66796202	Peak_1716	1000	.	11.2419	159.426	155.182	474
chr9	7836434	7837523	Peak_1717	1000	.	11.876	159.394	155.149	724
chr4	117189362	117190788	Peak_1718	1000	.	10.3391	159.387	155.143	601
chr2	154790486	154792084	Peak_1719	1000	.	10.0319	159.383	155.139	548
chr12	81484718	81485264	Peak_1720	1000	.	16.0783	159.378	155.134	153
chr8	85492093	85493196	Peak_1721	1000	.	13.2872	159.36	155.117	405
chr7	102266889	102268418	Peak_1722	1000	.	11.9459	159.274	155.031	602
chr9	66276195	66277521	Peak_1723	1000	.	10.3261	159.26	155.017	1055
chr2	143681599	143682723	Peak_1724	1000	.	10.8488	159.164	154.922	502
chr15	73067162	73068128	Peak_1725	1000	.	12.0172	159.158	154.916	597
chr15	102517665	102519010	Peak_1726	1000	.	7.83494	159.146	154.904	735
chr3	65974197	65975558	Peak_1727	1000	.	12.37	159.131	154.89	343
chr12	75669021	75670153	Peak_1728	1000	.	11.2833	159.129	154.887	537
chr8	128272509	128273605	Peak_1729	1000	.	12.0998	159.123	154.882	560
chr4	129334750	129336285	Peak_1730	1000	.	10.3754	159.12	154.879	608
chr11	96977055	96978344	Peak_1731	1000	.	8.72853	159.111	154.87	688
chr4	40853291	40854668	Peak_1732	1000	.	9.82848	159.083	154.843	693
chr2	29964945	29965935	Peak_1733	1000	.	11.2751	159.058	154.817	362
chr8	126944936	126946351	Peak_1734	1000	.	12.9266	158.997	154.757	897
chr4	151861519	151863012	Peak_1735	1000	.	9.03766	158.974	154.735	609
chr16	58727496	58728683	Peak_1736	1000	.	10.9672	158.949	154.71	498
chr7	68748769	68749882	Peak_1737	1000	.	11.7343	158.922	154.684	488
chr6	47650510	47651641	Peak_1738	1000	.	13.8795	158.903	154.664	697
chr7	28741146	28742608	Peak_1739	1000	.	11.8108	158.869	154.631	828
chr3	105958891	105959917	Peak_1740	1000	.	12.2404	158.836	154.598	360
chr4	62360017	62361290	Peak_1741	1000	.	11.1694	158.794	154.557	526
chr17	63948740	63949612	Peak_1742	1000	.	14.2103	158.76	154.523	401
chr11	32642072	32643388	Peak_1743	1000	.	11.0901	158.749	154.512	661
chr2	52741841	52743124	Peak_1744	1000	.	12.0508	158.74	154.503	354
chr9	102403068	102404085	Peak_1745	1000	.	12.0508	158.74	154.503	530
chr11	118289689	118290784	Peak_1746	1000	.	11.1615	158.725	154.488	516
chr11	121203888	121205043	Peak_1747	1000	.	12.3077	158.659	154.423	532
chr3	97609290	97610366	Peak_1748	1000	.	14.0728	158.647	154.411	661
chr7	24883682	24884926	Peak_1749	1000	.	9.35277	158.614	154.379	526
chr5	137532912	137533790	Peak_1750	1000	.	11.0745	158.611	154.375	381
chr3	69315914	69317613	Peak_1751	1000	.	10.1364	158.608	154.373	839
chr19	55244608	55245502	Peak_1752	1000	.	12.2099	158.603	154.367	527
chr7	28981519	28982452	Peak_1753	1000	.	13.1752	158.591	154.356	526
chr11	120484077	120485128	Peak_1754	1000	.	12.2974	158.581	154.346	522
chr10	80260680	80262034	Peak_1755	1000	.	7.56437	158.556	154.321	746
chr2	136890807	136891698	Peak_1756	1000	.	11.4456	158.534	154.299	631
chr2	122117773	122118815	Peak_1757	1000	.	12.2871	158.503	154.268	335
chr3	90433039	90434061	Peak_1758	1000	.	12.3764	158.486	154.252	671
chr11	5015799	5016927	Peak_1759	1000	.	11.8421	158.445	154.212	766
chr7	99182313	99183339	Peak_1760	1000	.	12.3659	158.407	154.174	474
chr10	61679868	61680975	Peak_1761	1000	.	13.2492	158.38	154.147	434
chr18	36708360	36709295	Peak_1762	1000	.	13.7954	158.362	154.129	800
chr4	152267464	152268588	Peak_1763	1000	.	9.4326	158.344	154.112	646
chr10	5804772	5806474	Peak_1764	1000	.	9.93103	158.343	154.11	912
chr5	123523596	123524813	Peak_1765	1000	.	11.9117	158.323	154.091	897
chr5	31047788	31048984	Peak_1766	1000	.	11.1858	158.284	154.052	530
chr12	81484718	81485264	Peak_1767	1000	.	16.0136	158.241	154.01	394
chr2	25982814	25983978	Peak_1768	1000	.	9.74398	158.186	153.956	593
chr11	5761727	5762761	Peak_1769	1000	.	12.518	158.151	153.921	650
chr2	168458361	168459277	Peak_1770	1000	.	10.6004	158.134	153.905	368
chr12	11265382	11266641	Peak_1771	1000	.	10.6619	158.077	153.848	736
chr2	168458361	168459277	Peak_1772	1000	.	10.5934	158.069	153.84	565
chr9	21509802	21510907	Peak_1773	1000	.	9.73283	158.067	153.838	720
chr15	25577217	25578175	Peak_1774	1000	.	12.1395	158.06	153.831	356
chr8	122281006	122282266	Peak_1775	1000	.	8.60149	158.044	153.815	585
chr16	94525949	94527219	Peak_1776	1000	.	10.018	158.021	153.792	907
chr11	98809341	98810418	Peak_1777	1000	.	13.2994	158	153.771	745
chr19	6363270	6364730	Peak_1778	1000	.	9.29821	157.992	153.764	185
chr10	80115164	80116092	Peak_1779	1000	.	11.3777	157.96	153.732	445
chr5	130023574	130024517	Peak_1780	1000	.	13.1868	157.953	153.725	552
chr3	138143227	138144192	Peak_1781	1000	.	10.2521	157.911	153.684	247
chr14	79586970	79588106	Peak_1782	1000	.	12.8662	157.858	153.631	649
chr5	135148703	135149980	Peak_1783	1000	.	9.49413	157.852	153.626	451
chr13	55444587	55445723	Peak_1784	1000	.	10.7031	157.823	153.598	403
chr19	53943706	53945154	Peak_1785	1000	.	9.93863	157.814	153.588	502
chr5	53490448	53491408	Peak_1786	1000	.	11.8456	157.797	153.571	378
chr10	79681308	79682456	Peak_1787	1000	.	9.27853	157.768	153.542	550
chr2	3283328	3284566	Peak_1788	1000	.	9.48371	157.737	153.512	668
chr6	48840562	48841788	Peak_1789	1000	.	12.185	157.723	153.499	847
chr3	19627865	19629380	Peak_1790	1000	.	7.32764	157.721	153.497	1156
chr14	37134644	37135607	Peak_1791	1000	.	12.6433	157.669	153.445	619
chr6	120134552	120135706	Peak_1792	1000	.	14.7702	157.593	153.37	555
chr6	87887565	87888370	Peak_1793	1000	.	14.018	157.559	153.336	353
chr14	21830637	21831855	Peak_1794	1000	.	10.8096	157.524	153.302	318
chr14	45317956	45319173	Peak_1795	1000	.	12.0699	157.522	153.299	614
chr9	41515027	41515722	Peak_1796	1000	.	12.1547	157.491	153.269	299
chr13	21505938	21506720	Peak_1797	1000	.	14.8798	157.465	153.243	640
chr17	26715336	26716770	Peak_1798	1000	.	11.3959	157.453	153.231	1028
chr12	101028744	101029901	Peak_1799	1000	.	12.3303	157.447	153.225	645
chr3	40893610	40894851	Peak_1800	1000	.	12.06	157.445	153.224	535
chr1	175880410	175881271	Peak_1801	1000	.	14.363	157.445	153.223	369
chr5	140704220	140705406	Peak_1802	1000	.	8.95473	157.409	153.188	520
chr5	53588648	53590792	Peak_1803	1000	.	8.90355	157.355	153.135	629
chr1	78532057	78532881	Peak_1804	1000	.	12.6852	157.269	153.05	538
chr5	34169009	34170012	Peak_1805	1000	.	12.9806	157.242	153.023	467
chr10	82047717	82048753	Peak_1806	1000	.	14.2045	157.227	153.008	661
chr11	121236357	121237784	Peak_1807	1000	.	10.1821	157.218	152.999	409
chr6	113075967	113077578	Peak_1808	1000	.	7.8086	157.207	152.989	1256
chr1	93824765	93825934	Peak_1809	1000	.	12.2006	157.155	152.937	721
chr3	31022575	31023720	Peak_1810	1000	.	10.4965	157.154	152.936	739
chr19	46396637	46397365	Peak_1811	1000	.	9.64448	157.121	152.904	324
chr3	127552876	127553759	Peak_1812	1000	.	11.6762	157.107	152.889	168
chr2	39190003	39191210	Peak_1813	1000	.	11.9195	157.027	152.811	742
chr10	111298253	111299096	Peak_1814	1000	.	13.0516	157.021	152.805	657
chr10	94198601	94199600	Peak_1815	1000	.	14.4157	157.009	152.793	684
chr3	99140736	99141757	Peak_1816	1000	.	12.7392	156.953	152.738	356
chr7	127195426	127196499	Peak_1817	1000	.	12.4496	156.948	152.732	561
chr14	54602831	54603684	Peak_1818	1000	.	12.6403	156.945	152.729	621
chr1	87326516	87327752	Peak_1819	1000	.	12.5438	156.943	152.728	480
chr1	177795798	177797077	Peak_1820	1000	.	10.6034	156.897	152.682	1032
chr11	115412547	115414030	Peak_1821	1000	.	8.5507	156.84	152.626	725
chr2	84714540	84716226	Peak_1822	1000	.	9.78641	156.834	152.62	877
chr11	103027969	103028910	Peak_1823	1000	.	11.0191	156.825	152.611	827
chr1	118368508	118369604	Peak_1824	1000	.	12.921	156.825	152.611	480
chr6	22355605	22356583	Peak_1825	1000	.	13.3376	156.812	152.598	586
chr17	7169368	7171218	Peak_1826	1000	.	10.0796	156.809	152.595	461
chr1	127773402	127774897	Peak_1827	1000	.	11.4762	156.8	152.586	746
chr17	6079338	6080215	Peak_1828	1000	.	14.5013	156.766	152.553	435
chr1	175691793	175693343	Peak_1829	1000	.	10.4555	156.765	152.551	882
chr16	96126755	96128495	Peak_1830	1000	.	9.8335	156.724	152.511	1338
chr6	67102162	67103131	Peak_1831	1000	.	10.7216	156.72	152.508	802
chr11	71003524	71004782	Peak_1832	1000	.	13.1117	156.719	152.507	926
chr17	78834951	78836055	Peak_1833	1000	.	12.5109	156.702	152.49	625
chr4	11965460	11966996	Peak_1834	1000	.	11.2277	156.683	152.47	1160
chr3	31093764	31095988	Peak_1835	1000	.	7.84262	156.68	152.467	917
chr9	54802311	54803794	Peak_1836	1000	.	9.88729	156.678	152.466	883
chr6	108064904	108065811	Peak_1837	1000	.	13.2105	156.676	152.464	362
chr1	7397583	7398599	Peak_1838	1000	.	12.2266	156.664	152.452	334
chr3	107695997	107697072	Peak_1839	1000	.	11.3801	156.659	152.447	554
chr11	11461428	11462427	Peak_1840	1000	.	14.2244	156.6	152.389	575
chr12	54729087	54730426	Peak_1841	1000	.	7.0333	156.593	152.382	782
chr15	78405476	78407019	Peak_1842	1000	.	10.707	156.587	152.376	970
chr4	48124255	48125446	Peak_1843	1000	.	14.7281	156.584	152.373	636
chr9	65200690	65202350	Peak_1844	1000	.	8.61664	156.583	152.372	1132
chr3	109010480	109011659	Peak_1845	1000	.	12.1195	156.535	152.325	576
chr11	53890894	53892273	Peak_1846	1000	.	12.979	156.518	152.308	856
chr10	126267118	126267982	Peak_1847	1000	.	15.2556	156.506	152.296	610
chr14	54553568	54554963	Peak_1848	1000	.	11.6788	156.458	152.248	799
chr5	33628840	33630296	Peak_1849	1000	.	11.1218	156.423	152.214	796
chr17	33908666	33910230	Peak_1850	1000	.	10.9725	156.413	152.204	558
chr17	94749424	94750585	Peak_1851	1000	.	12.8619	156.41	152.201	493
chr14	50930522	50931583	Peak_1852	1000	.	9.41606	156.4	152.191	484
chr2	22895101	22896238	Peak_1853	1000	.	14.0696	156.393	152.184	466
chr2	103795897	103798146	Peak_1854	1000	.	11.2697	156.385	152.176	1738
chr3	93596922	93597825	Peak_1855	1000	.	13.7162	156.38	152.172	530
chr3	113629605	113630875	Peak_1856	1000	.	12.5624	156.38	152.171	251
chr3	90490648	90491525	Peak_1857	1000	.	12.5624	156.38	152.171	145
chr1	13372154	13374608	Peak_1858	1000	.	9.25696	156.361	152.153	703
chr9	59750359	59751790	Peak_1859	1000	.	9.74101	156.356	152.148	527
chr4	83485621	83487054	Peak_1860	1000	.	12.1856	156.353	152.145	1085
chr14	66868544	66869443	Peak_1861	1000	.	10.6781	156.321	152.113	277
chr18	24603360	24604295	Peak_1862	1000	.	10.8888	156.314	152.106	572
chr13	23432574	23433450	Peak_1863	1000	.	9.00322	156.285	152.077	208
chr7	59228134	59229739	Peak_1864	1000	.	11.0266	156.243	152.036	650
chr16	87354086	87354806	Peak_1865	1000	.	14.5401	156.239	152.033	140
chr5	129908194	129909154	Peak_1866	1000	.	14.5401	156.239	152.033	351
chr11	43681350	43682755	Peak_1867	1000	.	11.5592	156.154	151.948	396
chr11	51688192	51689428	Peak_1868	1000	.	11.5592	156.154	151.948	666
chr15	102279040	102280040	Peak_1869	1000	.	12.0694	156.151	151.945	369
chr4	88721825	88722725	Peak_1870	1000	.	15.7673	156.147	151.941	652
chr2	119046442	119047646	Peak_1871	1000	.	12.5293	156.138	151.933	414
chr4	120569644	120570961	Peak_1872	1000	.	9.83478	156.134	151.929	640
chr16	44138744	44140784	Peak_1873	1000	.	10.6565	156.122	151.917	314
chr9	110476069	110477313	Peak_1874	1000	.	12.7136	156.066	151.861	604
chr14	55681247	55682376	Peak_1875	1000	.	12.5183	156.058	151.854	616
chr8	64692436	64693405	Peak_1876	1000	.	14.0105	156.026	151.821	334
chr3	8923108	8924134	Peak_1877	1000	.	11.8753	156.002	151.798	706
chr17	65884425	65885540	Peak_1878	1000	.	10.0572	155.973	151.769	455
chr6	108828071	108829309	Peak_1879	1000	.	10.2424	155.957	151.754	487
chr13	44869492	44869943	Peak_1880	1000	.	18.4865	155.942	151.738	80
chr6	54992435	54993386	Peak_1881	1000	.	12.8953	155.934	151.731	441
chr16	11134076	11135195	Peak_1882	1000	.	11.138	155.912	151.709	751
chr7	99359815	99360830	Peak_1883	1000	.	8.19388	155.892	151.689	376
chr3	27584417	27585467	Peak_1884	1000	.	11.6907	155.883	151.68	624
chr11	100939062	100940116	Peak_1885	1000	.	12.2116	155.862	151.66	689
chr13	13953889	13955533	Peak_1886	1000	.	9.57948	155.828	151.626	538
chr9	62559762	62560729	Peak_1887	1000	.	12.5812	155.816	151.614	565
chr9	31279696	31281444	Peak_1888	1000	.	8.59743	155.787	151.586	821
chr12	111537442	111539008	Peak_1889	1000	.	10.7552	155.751	151.55	490
chr8	71463331	71465211	Peak_1890	1000	.	8.8639	155.747	151.546	1358
chr1	43098104	43099202	Peak_1891	1000	.	13.1721	155.697	151.496	586
chr3	54734435	54735861	Peak_1892	1000	.	11.7491	155.678	151.478	661
chr1	190928133	190929562	Peak_1893	1000	.	12.7569	155.669	151.469	379
chr1	88474234	88475966	Peak_1894	1000	.	10.0265	155.664	151.464	557
chr15	39112157	39113257	Peak_1895	1000	.	12.4636	155.659	151.459	720
chr3	88913437	88914577	Peak_1896	1000	.	11.9177	155.656	151.456	519
chr4	41464516	41465474	Peak_1897	1000	.	10.9563	155.625	151.425	405
chr18	77054210	77055387	Peak_1898	1000	.	11.8182	155.552	151.353	680
chr6	119847674	119848866	Peak_1899	1000	.	12.1705	155.551	151.353	579
chr8	117801528	117802578	Peak_1900	1000	.	12.1705	155.551	151.353	439
chr9	75421928	75422921	Peak_1901	1000	.	9.44127	155.505	151.307	671
chr6	91712367	91713553	Peak_1902	1000	.	13.0367	155.489	151.292	631
chr1	179545912	179547031	Peak_1903	1000	.	11.8087	155.477	151.28	527
chr2	140100367	140101517	Peak_1904	1000	.	9.71362	155.469	151.272	828
chr5	30887331	30889212	Peak_1905	1000	.	7.83004	155.464	151.266	1538
chr18	60609213	60610222	Peak_1906	1000	.	8.20052	155.45	151.252	396
chr13	17511007	17511998	Peak_1907	1000	.	14.7949	155.443	151.246	618
chr18	21299549	21300952	Peak_1908	1000	.	8.93067	155.421	151.224	573
chr2	30391961	30393490	Peak_1909	1000	.	9.87851	155.377	151.181	432
chr8	123442795	123443826	Peak_1910	1000	.	13.3377	155.365	151.169	189
chr11	54522405	54523440	Peak_1911	1000	.	13.122	155.357	151.16	474
chr7	45366991	45367867	Peak_1912	1000	.	9.37443	155.353	151.157	221
chr2	35108920	35110163	Peak_1913	1000	.	12.7108	155.341	151.145	574
chr8	92355644	92356625	Peak_1914	1000	.	8.47666	155.337	151.141	599
chr1	30873104	30874308	Peak_1915	1000	.	11.6934	155.234	151.039	567
chr1	59119688	59120576	Peak_1916	1000	.	12.3068	155.196	151.002	173
chr13	17694405	17695821	Peak_1917	1000	.	10.8347	155.188	150.994	714
chr17	12327614	12328679	Peak_1918	1000	.	13.4166	155.163	150.969	672
chr8	111726008	111727070	Peak_1919	1000	.	11.0497	155.148	150.954	370
chr2	127722156	127722954	Peak_1920	1000	.	11.4358	155.14	150.946	473
chr1	118368508	118369604	Peak_1921	1000	.	12.8814	155.127	150.934	730
chr13	85288544	85289913	Peak_1922	1000	.	10.9713	155.11	150.917	818
chr11	70668378	70669692	Peak_1923	1000	.	8.50077	155.102	150.909	599
[truncated: 221,097+ more rows]

## Sheet: TCFKO_DIF
Supplementary Table S4 merged ATAC-seq peak of TCFKO_DIF cells
[truncated: 282,458+ more rows]
