# Supplementary material for: Tcf12 is required to sustain myogenic genes synergism with MyoD by remodelling the chromatin landscape
Source: Commun Biol. 2022 Nov 9;5:1201. doi: 10.1038/s42003-022-04176-0 (PMC9646716; doi:10.1038/s42003-022-04176-0)
Supplement: Supplementary file 7 — Supplementary Data 5 [file 42003_2022_4176_MOESM7_ESM.xlsx]

## Sheet: WT_PRO
Supplementary Table S5 TCF12 ChIP-seq peak of C2C12 myoblasts
1	3808841	3809149	30	.	2.70408	3.01715	0	23
1	4542043	4542343	41	.	3.21711	4.14541	0.47763	40
1	4615260	4615838	36	.	3.04209	3.69052	0.19017	141
1	4754541	4754927	29	.	2.68594	2.9894	0	86
1	4825237	4825533	36	.	2.92557	3.66995	0.17764	99
1	5020682	5021191	42	.	3.16265	4.24372	0.53129	162
1	5523612	5523997	31	.	2.67615	3.11108	0	186
1	5895200	5895710	33	.	2.81399	3.33071	0.09566	8
1	6454122	6454715	101	.	5.595	10.1265	5.51457	285
1	7007994	7008408	41	.	3.33495	4.14715	0.47763	177
1	7186992	7187314	49	.	3.7055	4.92464	0.98218	99
1	7308158	7308612	45	.	3.2427	4.57648	0.70753	119
1	7323208	7323575	44	.	3.27085	4.42585	0.59488	147
1	7397531	7397993	34	.	2.9644	3.41365	0.11842	39
1	7713856	7714158	31	.	2.67615	3.11108	0	272
1	8107994	8108691	51	.	3.83694	5.13168	1.11393	130
1	8323854	8324242	59	.	3.78315	5.98781	1.81829	137
1	8509286	8509678	25	.	2.3788	2.51653	0	127
1	8942217	8942520	25	.	2.3788	2.51653	0	191
1	9052870	9053343	35	.	3.06955	3.57312	0.11842	111
1	9283453	9283907	35	.	2.97475	3.58472	0.11842	177
1	10231612	10231918	72	.	4.33763	7.2534	2.93278	238
1	10570866	10571188	57	.	3.91082	5.7168	1.60789	150
1	10576813	10577332	31	.	2.67615	3.11108	0	399
1	10704640	10705013	27	.	2.43202	2.71748	0	8
1	10811526	10811930	33	.	2.81399	3.33071	0.09566	256
1	10880209	10880650	49	.	3.72039	4.94814	0.99563	241
1	11207015	11208194	32	.	2.70225	3.29909	0.08273	579
1	11523557	11524139	41	.	3.22749	4.16217	0.47763	536
1	11560456	11561038	28	.	2.68586	2.86475	0	263
1	11770380	11770736	44	.	3.42639	4.48157	0.63798	162
1	11966995	11967591	30	.	2.56557	3.06894	0	50
1	12084402	12084699	33	.	2.94261	3.38056	0.11842	63
1	12291815	12292241	59	.	3.78315	5.98781	1.81829	150
1	12382179	12382484	38	.	3.03193	3.84447	0.27734	186
1	12426788	12427129	27	.	2.51705	2.73015	0	39
1	12629619	12629916	36	.	2.92557	3.66995	0.17764	217
1	12692296	12692637	97	.	5.39966	9.78352	5.20801	111
1	12994692	12994997	36	.	2.99157	3.61118	0.13812	114
1	13119437	13119937	25	.	2.50124	2.59199	0	225
1	13291516	13291823	40	.	3.2507	4.01629	0.38871	157
1	13427654	13427965	40	.	2.97162	4.09545	0.44218	125
1	13589100	13589618	34	.	2.91414	3.48921	0.11842	25
1	14005878	14006174	37	.	2.9735	3.74875	0.21472	114
1	14292378	14292711	32	.	2.88951	3.29986	0.08273	140
1	14303753	14304814	37	.	2.9735	3.74875	0.21472	959
1	14309916	14310443	44	.	3.27085	4.42585	0.59488	163
1	14570186	14570700	36	.	3.00154	3.62685	0.14573	64
1	14679912	14680412	30	.	2.69498	3.00323	0	81
1	15307540	15307838	51	.	3.69316	5.12374	1.11393	170
1	15355138	15355688	68	.	4.29677	6.89828	2.61075	164
1	15875001	15875332	33	.	2.84061	3.37293	0.11842	56
1	16109222	16110219	103	.	5.9288	10.3311	5.70565	254
1	16135227	16135526	34	.	2.8954	3.45962	0.11842	177
1	16240948	16241279	55	.	3.79947	5.53057	1.44744	201
1	16626327	16626632	59	.	4.22064	5.97317	1.81144	42
1	16996718	16997315	110	.	5.51272	11.0773	6.39294	207
1	17196129	17196442	39	.	3.10724	3.96728	0.35483	83
1	17379538	17379872	23	.	2.31369	2.31443	0	24
1	18587970	18588391	44	.	3.40309	4.44433	0.60851	193
1	18644905	18645278	51	.	3.69316	5.12374	1.11393	231
1	18657213	18657535	35	.	3.06955	3.57312	0.11842	192
1	19045917	19046277	37	.	3.06278	3.72295	0.20991	93
1	19098059	19098449	29	.	2.68594	2.9894	0	211
1	19148081	19148726	51	.	3.7056	5.144	1.11807	218
1	19416541	19416857	31	.	2.80842	3.17643	0.02171	246
1	19422269	19422732	29	.	2.65917	2.94843	0	96
1	19484735	19485094	28	.	2.68586	2.86475	0	102
1	19490010	19490349	38	.	3.03193	3.84447	0.27734	100
1	19594087	19594544	23	.	2.31369	2.31443	0	210
1	19783512	19783949	39	.	3.19308	3.92657	0.32838	212
1	19898692	19899088	31	.	2.7986	3.16147	0.011	312
1	20116658	20117155	60	.	4.09764	6.02637	1.85197	239
1	20403424	20403723	49	.	3.56172	4.90856	0.97002	220
1	20428336	20428983	43	.	3.45325	4.33035	0.53129	472
1	20667446	20667942	77	.	4.98802	7.76386	3.37593	233
1	20669695	20670125	118	.	6.13223	11.8327	7.09045	178
1	20677894	20678300	94	.	5.42649	9.47916	4.92805	183
1	20678901	20679375	25	.	2.42554	2.58891	0	440
1	20772817	20773122	41	.	3.34835	4.16794	0.47763	49
1	20888415	20888891	56	.	4.04609	5.69419	1.58917	235
1	20892985	20893290	24	.	2.43178	2.48928	0	156
1	21041219	21041538	44	.	3.27085	4.42585	0.59488	133
1	21045098	21045407	43	.	3.45325	4.33035	0.53129	182
1	21187971	21188301	25	.	2.3788	2.51653	0	19
1	23799828	23800159	23	.	2.22872	2.38484	0	191
1	23931804	23932175	32	.	2.87912	3.28406	0.08273	300
1	23983982	23984281	30	.	2.61012	3.00524	0	185
1	24431643	24431960	25	.	2.44878	2.51442	0	91
1	24516393	24516832	47	.	3.5732	4.71527	0.81705	169
1	24553379	24553860	172	.	8.18911	17.2451	12.1737	242
1	24671217	24671522	60	.	4.14002	6.09613	1.91646	144
1	24800837	24801160	35	.	2.97475	3.58472	0.11842	44
1	25629258	25629580	44	.	3.27085	4.42585	0.59488	177
1	25653313	25653754	35	.	2.97475	3.58472	0.11842	246
1	25961914	25962569	29	.	2.64422	2.92552	0	521
1	26017448	26017918	27	.	2.43202	2.71748	0	220
1	26304610	26304922	37	.	3.09435	3.77239	0.23121	179
1	26377240	26377785	26	.	2.44033	2.61177	0	215
1	26399302	26399614	35	.	3.06955	3.57312	0.11842	158
1	26916324	26916654	35	.	3.06955	3.57312	0.11842	134
1	27404744	27405120	32	.	2.70225	3.29909	0.08273	230
1	27424684	27424987	34	.	2.97542	3.43037	0.11842	229
1	27659704	27660110	29	.	2.64422	2.92552	0	182
1	27698815	27699364	23	.	2.31369	2.31443	0	204
1	28096356	28096802	37	.	2.9735	3.74875	0.21472	232
1	29028671	29029076	25	.	2.3788	2.51653	0	208
1	29150138	29150450	68	.	4.60433	6.8515	2.56714	163
1	29346222	29346562	27	.	2.43202	2.71748	0	202
1	29450416	29450754	46	.	3.51053	4.6157	0.73948	49
1	29502942	29503664	43	.	3.45325	4.33035	0.53129	105
1	30055225	30055617	23	.	2.31369	2.31443	0	323
1	30282705	30283135	50	.	3.63224	5.0242	1.05966	251
1	30711468	30711902	30	.	2.69498	3.00323	0	218
1	30850495	30850966	29	.	2.64163	2.92154	0	114
1	31136227	31136815	30	.	2.69498	3.00323	0	42
1	31268740	31269042	39	.	3.21588	3.9621	0.35152	259
1	31306742	31307278	33	.	2.91052	3.3318	0.09566	499
1	31380056	31380355	36	.	2.94278	3.69827	0.19129	265
1	31600110	31600497	36	.	3.00154	3.62685	0.14573	190
1	31723647	31723982	31	.	2.67615	3.11108	0	86
1	32313608	32314058	24	.	2.37409	2.4039	0	189
1	32513923	32514238	43	.	3.33504	4.33531	0.53218	73
1	32796617	32796935	37	.	2.9735	3.74875	0.21472	169
1	32798013	32798313	40	.	3.27433	4.05303	0.4175	33
1	33036681	33037037	35	.	2.97475	3.58472	0.11842	299
1	33067780	33068098	43	.	3.45325	4.33035	0.53129	90
1	33079358	33079676	39	.	3.12665	3.99885	0.37492	73
1	33081742	33082123	49	.	3.73314	4.96826	1.0133	95
1	33239811	33240243	36	.	3.02168	3.65849	0.16911	179
1	33241925	33242550	23	.	2.22872	2.38484	0	579
1	33759410	33759728	31	.	2.67615	3.11108	0	83
1	33844018	33844331	40	.	3.26247	4.0346	0.40272	96
1	33844899	33845224	32	.	2.70225	3.29909	0.08273	123
1	34174067	34174369	48	.	3.55024	4.88967	0.95857	132
1	34459516	34460019	29	.	2.57284	2.94528	0	66
1	34812632	34812992	31	.	2.72049	3.18194	0.02407	260
1	35042046	35042467	35	.	3.06955	3.57312	0.11842	37
1	35105774	35106320	31	.	2.67615	3.11108	0	302
1	35376563	35376911	37	.	3.0524	3.70669	0.19745	91
1	35466320	35467041	31	.	2.72049	3.18194	0.02407	683
1	35605849	35606161	34	.	2.90474	3.47437	0.11842	42
1	35669480	35669783	38	.	3.12657	3.82278	0.2641	238
1	36030515	36030934	83	.	4.59382	8.31914	3.87946	185
1	36251288	36251613	29	.	2.3758	2.99237	0	215
1	36291597	36291960	44	.	3.40309	4.44433	0.60851	200
1	36458222	36458527	39	.	2.97247	3.91977	0.32611	112
1	36523417	36523921	115	.	5.78351	11.5879	6.87577	252
1	36563277	36564536	91	.	4.8676	9.15357	4.63738	220
1	36580034	36580476	49	.	3.43046	4.90294	0.96531	218
1	36678780	36679199	43	.	3.23705	4.36912	0.55732	238
1	36734253	36734665	43	.	3.43675	4.30484	0.53129	264
1	37122031	37122428	23	.	2.22872	2.38484	0	388
1	37284014	37284554	36	.	2.74237	3.6788	0.18176	175
1	37478920	37479504	45	.	3.48607	4.57676	0.70753	135
1	37507282	37507610	27	.	2.43202	2.71748	0	239
1	37964593	37964891	30	.	2.71324	3.03117	0	164
1	38409890	38410191	29	.	2.64422	2.92552	0	159
1	38805520	38805954	51	.	3.83324	5.12586	1.11393	274
1	39019705	39020081	39	.	3.10724	3.96728	0.35483	351
1	39256396	39256836	28	.	2.62431	2.89499	0	353
1	39257147	39257444	48	.	3.52749	4.85222	0.929	207
1	39342440	39342762	25	.	2.3788	2.51653	0	190
1	39385341	39385745	47	.	3.4939	4.79684	0.88119	191
1	39396533	39396849	51	.	3.5682	5.13924	1.11393	225
1	39691866	39692276	124	.	6.23383	12.416	7.64177	181
1	39714692	39715132	47	.	3.25188	4.79528	0.88112	175
1	39728405	39728739	27	.	2.59385	2.72884	0	152
1	39746529	39746885	45	.	3.34526	4.55026	0.69255	165
1	39751502	39752301	45	.	3.2427	4.57648	0.70753	700
1	39754670	39755153	77	.	4.44692	7.74342	3.36186	168
1	39962634	39963156	23	.	2.22872	2.38484	0	41
1	40067260	40067835	35	.	2.96206	3.56474	0.11842	87
1	40253921	40254262	89	.	4.73953	8.91005	4.41271	138
1	40282335	40282923	175	.	7.3014	17.527	12.4388	261
1	40715022	40715455	54	.	3.50202	5.47204	1.39544	104
1	40729877	40730242	31	.	2.67615	3.11108	0	152
1	40840495	40840956	67	.	4.05337	6.73812	2.47318	297
1	40855524	40855827	34	.	2.77932	3.42779	0.11842	257
1	40871047	40871345	48	.	3.55024	4.88967	0.95857	235
1	41744789	41745189	29	.	2.57284	2.94528	0	99
1	41753090	41753402	35	.	2.9427	3.53425	0.11842	192
1	41972953	41973451	41	.	3.20681	4.12875	0.46721	120
1	42197701	42198242	35	.	2.97183	3.58013	0.11842	453
1	42524963	42525268	33	.	2.84061	3.37293	0.11842	227
1	42803617	42803978	27	.	2.43202	2.71748	0	4
1	42935394	42935910	34	.	2.90474	3.47437	0.11842	42
1	42983502	42983853	46	.	3.30763	4.68997	0.80064	257
1	43136291	43137189	71	.	4.27586	7.14245	2.83056	203
1	43259859	43260295	212	.	8.16252	21.239	15.9622	190
1	43530184	43530502	31	.	2.61929	3.15969	0.011	38
1	43709417	43709774	55	.	3.68475	5.57082	1.48068	169
1	43819189	43819545	72	.	4.51849	7.28058	2.95609	168
1	43924189	43924621	36	.	2.90014	3.62802	0.14582	261
1	44200570	44200944	29	.	2.57284	2.94528	0	81
1	44309819	44310297	28	.	2.68586	2.86475	0	289
1	44541873	44542172	32	.	2.85856	3.25278	0.06121	214
1	44580436	44580780	73	.	4.41416	7.39009	3.05562	140
1	44911355	44911778	35	.	2.97475	3.58472	0.11842	205
1	45021311	45021632	40	.	2.97162	4.09545	0.44218	144
1	45031304	45032019	37	.	3.08375	3.7558	0.21829	337
1	45041393	45042843	27	.	2.22696	2.7065	0	1266
1	45287785	45288335	53	.	3.68295	5.33422	1.27843	314
1	45513825	45514225	33	.	2.91052	3.3318	0.09566	22
1	46024565	46025088	31	.	2.70416	3.15586	0.00786	70
1	46120727	46121193	26	.	2.56535	2.68674	0	188
1	47030482	47030849	28	.	2.44044	2.85601	0	299
1	47441713	47442051	32	.	2.8688	3.26837	0.07232	86
1	47454778	47455214	31	.	2.67615	3.11108	0	369
1	48037127	48037846	44	.	3.42639	4.48157	0.63798	668
1	48132141	48132525	24	.	2.37409	2.4039	0	239
1	48488439	48488889	42	.	3.30527	4.28749	0.53129	184
1	48491423	48491732	35	.	3.06955	3.57312	0.11842	183
1	48555213	48555523	51	.	3.83694	5.13168	1.11393	203
1	48636926	48637311	48	.	3.66479	4.86033	0.93589	100
1	48840287	48840673	37	.	2.9735	3.74875	0.21472	129
1	48868897	48869518	28	.	2.68586	2.86475	0	317
1	48936063	48936502	31	.	2.76001	3.1026	0	398
1	49028064	49028392	30	.	2.70408	3.01715	0	306
1	49407583	49407913	25	.	2.50124	2.59199	0	65
1	49523693	49524303	23	.	2.35811	2.38023	0	273
1	49712261	49712807	31	.	2.7986	3.16147	0.011	470
1	50076748	50077048	51	.	3.83694	5.13168	1.11393	85
1	50129672	50130026	42	.	3.30527	4.28749	0.53129	216
1	50194984	50195308	36	.	3.03185	3.67445	0.18013	245
1	50378473	50378774	40	.	3.2507	4.01629	0.38871	75
1	50428884	50429323	31	.	2.77917	3.13184	0	351
1	50757927	50758245	41	.	3.22749	4.16217	0.47763	177
1	50970809	50971558	113	.	5.65284	11.3428	6.64355	165
1	51379904	51380203	45	.	3.35545	4.56725	0.70736	75
1	51919787	51920088	33	.	2.84061	3.37293	0.11842	58
1	52148182	52148840	42	.	3.29117	4.26481	0.53129	477
1	52691905	52692211	29	.	2.47635	2.91733	0	89
1	52894845	52895332	34	.	2.9644	3.41365	0.11842	281
1	52971912	52972222	48	.	3.52749	4.85222	0.929	156
1	53106804	53107564	39	.	3.21588	3.9621	0.35152	670
1	53156357	53156689	47	.	3.62497	4.79733	0.88119	110
1	53451200	53451655	35	.	2.97475	3.58472	0.11842	244
1	53845973	53846356	111	.	5.57413	11.194	6.50258	168
1	53856641	53856952	27	.	2.33379	2.79144	0	178
1	54213246	54213543	34	.	2.90474	3.47437	0.11842	161
1	54655566	54655865	44	.	3.16802	4.44516	0.60916	111
1	55363266	55363713	29	.	2.64422	2.92552	0	105
1	55523733	55524401	224	.	9.35972	22.4918	17.1485	329
1	55528700	55529025	44	.	3.26586	4.41749	0.59488	201
1	55993408	55993704	24	.	2.35422	2.47842	0	240
1	56560474	56561014	37	.	3.07323	3.73933	0.21472	227
1	56675147	56675471	36	.	2.88342	3.60043	0.12966	104
1	56739761	56740069	39	.	3.10724	3.96728	0.35483	143
1	57387923	57388222	69	.	3.88502	6.94575	2.65041	151
1	57539567	57540028	49	.	3.60842	4.9852	1.0285	186
1	57748246	57748591	36	.	2.93415	3.68407	0.18588	146
1	57848577	57848878	49	.	3.43046	4.90294	0.96531	220
1	58777035	58777403	51	.	3.57336	5.14805	1.12145	187
1	59078955	59079270	32	.	2.70225	3.29909	0.08273	102
1	59407020	59407334	43	.	3.23705	4.36912	0.55732	253
1	59482477	59482798	31	.	2.67615	3.11108	0	168
1	59881133	59881619	29	.	2.64422	2.92552	0	94
1	60086537	60086845	40	.	3.16622	4.06306	0.42385	290
1	60155436	60155908	33	.	2.89997	3.31578	0.09055	4
1	60158388	60158777	85	.	5.08733	8.5613	4.09374	172
1	60244355	60244675	48	.	3.40131	4.8526	0.929	216
1	60572581	60572937	68	.	4.12318	6.86581	2.58047	225
1	60825889	60826185	84	.	5.20855	8.43921	3.98109	86
1	61580068	61580422	33	.	2.94261	3.38056	0.11842	212
1	62196237	62196555	35	.	2.93312	3.51915	0.11842	7
1	62549038	62549379	54	.	3.7403	5.43107	1.36153	114
1	62774174	62774653	44	.	3.3801	4.40754	0.58967	294
1	63199454	63200105	118	.	6.13223	11.8327	7.09045	104
1	63328215	63328769	28	.	2.58199	2.83004	0	38
1	63517971	63518446	45	.	3.2427	4.57648	0.70753	262
1	63628350	63628654	51	.	3.69316	5.12374	1.11393	215
1	63979022	63979383	36	.	2.90014	3.62802	0.14582	198
1	64134341	64134642	25	.	2.28531	2.58903	0	277
1	64608803	64609646	260	.	9.45787	26.0521	20.5449	551
1	65021619	65021995	39	.	3.11692	3.98302	0.36649	87
1	65058958	65059307	46	.	3.54786	4.67505	0.78725	78
1	65306684	65307042	61	.	4.16876	6.14336	1.95498	114
1	65472208	65472512	30	.	2.72247	3.04527	0	157
1	65560409	65560938	34	.	2.97631	3.43173	0.11842	73
1	65939317	65939723	34	.	2.90474	3.47437	0.11842	164
1	66211483	66211878	68	.	4.60433	6.8515	2.56714	186
1	66552418	66552721	41	.	3.32265	4.12806	0.46721	253
1	66645630	66645961	43	.	3.33504	4.33531	0.53218	213
1	66700553	66700863	29	.	2.66804	2.962	0	270
1	66731663	66731998	37	.	2.9735	3.74875	0.21472	136
1	66742596	66743011	41	.	3.34835	4.16794	0.47763	217
1	67020154	67020684	35	.	3.06955	3.57312	0.11842	445
1	67031312	67031746	46	.	3.51053	4.6157	0.73948	134
1	67216376	67216750	24	.	2.40671	2.45219	0	284
1	67634501	67634806	42	.	3.30527	4.28749	0.53129	129
1	68072533	68072963	27	.	2.60427	2.74424	0	253
1	68076719	68077112	41	.	3.34835	4.16794	0.47763	193
1	68138844	68139142	45	.	3.45002	4.51929	0.66765	82
1	68192624	68192944	41	.	3.33495	4.14715	0.47763	173
1	68393761	68394157	25	.	2.3788	2.51653	0	145
1	68419597	68419893	51	.	3.83694	5.13168	1.11393	57
1	68769186	68769483	41	.	3.34835	4.16794	0.47763	93
1	68787961	68788517	29	.	2.64422	2.92552	0	535
1	68953038	68953518	43	.	3.45325	4.33035	0.53129	119
1	69213177	69213489	59	.	3.78315	5.98781	1.81829	159
1	69227796	69228305	222	.	8.92049	22.2114	16.8819	269
1	69726952	69727630	35	.	2.93312	3.51915	0.11842	192
1	69933159	69933627	43	.	3.36872	4.38932	0.57377	72
1	70118192	70118509	23	.	2.34234	2.35688	0	260
1	70128812	70129321	41	.	3.22749	4.16217	0.47763	186
1	70196909	70197391	29	.	2.59508	2.98106	0	371
1	70297865	70298185	31	.	2.67615	3.11108	0	36
1	70340331	70340638	31	.	2.80842	3.17643	0.02171	26
1	70657425	70657772	37	.	2.95145	3.71254	0.20143	124
1	70817923	70818226	28	.	2.61573	2.88184	0	289
1	71168078	71168389	27	.	2.60349	2.74308	0	153
1	71814957	71815892	49	.	3.72039	4.94814	0.99563	371
1	71854959	71855288	35	.	2.85871	3.55957	0.11842	291
1	72002578	72002927	39	.	2.97247	3.91977	0.32611	143
1	72273429	72273922	35	.	3.06955	3.57312	0.11842	229
1	72309533	72310256	195	.	8.93299	19.5673	14.3703	259
1	72368917	72369274	62	.	4.06465	6.22862	2.03131	154
1	72391827	72392250	26	.	2.56535	2.68674	0	67
1	72476915	72477226	23	.	2.31907	2.32241	0	295
1	72509676	72510028	34	.	2.9644	3.41365	0.11842	313
1	72724061	72724699	33	.	2.84061	3.37293	0.11842	420
1	72783351	72783872	64	.	4.04846	6.46281	2.24018	174
1	72796963	72797398	82	.	4.73629	8.26873	3.84175	241
1	72839510	72839857	37	.	3.10501	3.78908	0.23729	58
1	72904241	72904551	34	.	2.90474	3.47437	0.11842	153
1	72951258	72952343	320	.	10.9351	32.055	26.3005	758
1	72966440	72966832	46	.	3.56048	4.69509	0.80454	148
1	72969332	72969933	568	.	19.346	56.8038	50.4771	355
1	73124404	73124711	37	.	3.10501	3.78908	0.23729	220
1	73298688	73299101	25	.	2.30901	2.51675	0	397
1	73400078	73400389	49	.	3.72039	4.94814	0.99563	187
1	73742943	73743298	57	.	3.80324	5.77806	1.6592	150
1	73824315	73824905	107	.	5.51026	10.7042	6.05438	254
1	73839909	73840656	31	.	2.72874	3.19509	0.02699	316
1	73951076	73951441	44	.	3.26586	4.41749	0.59488	202
1	73998441	73999048	69	.	4.30999	6.92123	2.63099	214
1	74028799	74029318	67	.	4.05337	6.73812	2.47318	253
1	74041315	74042029	41	.	3.12672	4.1829	0.49041	588
1	74154961	74155368	25	.	2.30901	2.51675	0	277
1	74217922	74218513	28	.	2.51536	2.85254	0	557
1	74295246	74296049	93	.	5.33607	9.32351	4.78387	431
1	74777117	74777415	31	.	2.51384	3.1162	0	251
1	75040362	75040999	142	.	5.9418	14.2763	9.3762	394
1	75218351	75218681	75	.	4.2098	7.58668	3.21918	203
1	75294277	75294740	37	.	2.99563	3.78505	0.23729	348
1	75344600	75345339	283	.	9.74917	28.3851	22.7797	241
1	75360016	75360478	69	.	4.30999	6.92123	2.63099	207
1	75580698	75581165	34	.	2.90474	3.47437	0.11842	100
1	75787178	75787756	31	.	2.67615	3.11108	0	43
1	75983742	75984057	48	.	3.55024	4.88967	0.95857	178
1	76207059	76207466	32	.	2.70225	3.29909	0.08273	32
1	76248034	76248334	33	.	2.92114	3.34794	0.10743	79
1	76391432	76392022	25	.	2.3788	2.51653	0	37
1	77608510	77608808	27	.	2.60349	2.74308	0	36
1	77626654	77627196	31	.	2.67615	3.11108	0	61
1	77890401	77890718	30	.	2.74111	3.07375	0	161
1	78021441	78021935	32	.	2.84839	3.2373	0.05631	208
1	78129227	78129587	77	.	4.61785	7.75008	3.36779	187
1	78352660	78353070	44	.	3.27085	4.42585	0.59488	238
1	78537378	78538013	248	.	9.70217	24.8224	19.3749	366
1	78538330	78539131	65	.	3.5637	6.52701	2.29804	271
1	78611005	78611382	67	.	4.05337	6.73812	2.47318	258
1	79787464	79787889	34	.	2.90474	3.47437	0.11842	208
1	80018638	80019173	67	.	4.05633	6.74355	2.47713	138
1	81325122	81325496	40	.	3.2507	4.01629	0.38871	94
1	81473227	81473538	46	.	3.52288	4.63535	0.75591	96
1	81505186	81505976	35	.	3.06955	3.57312	0.11842	290
1	81726694	81727107	145	.	6.4854	14.561	9.64239	208
1	81744504	81744847	73	.	4.40122	7.36703	3.03538	183
1	81954464	81954830	27	.	2.33379	2.79144	0	167
1	82010906	82011203	34	.	2.88612	3.44496	0.11842	62
1	82283161	82283534	44	.	3.27558	4.43378	0.59977	194
1	82634482	82634815	74	.	4.60764	7.43276	3.09629	199
1	83260616	83260926	27	.	2.50132	2.70591	0	110
1	84041412	84041709	29	.	2.57284	2.94528	0	75
1	84298628	84298947	52	.	3.62733	5.23992	1.20543	161
1	84360009	84360535	47	.	3.47186	4.76044	0.84981	400
1	84360943	84361275	33	.	2.83168	3.35877	0.11604	14
1	84431496	84432078	31	.	2.67615	3.11108	0	454
1	84551239	84552148	33	.	2.81399	3.33071	0.09566	455
1	84751299	84751747	37	.	3.07323	3.73933	0.21472	261
1	84881565	84882049	31	.	2.67615	3.11108	0	460
1	85251602	85251923	68	.	4.60433	6.8515	2.56714	116
1	85978939	85979298	31	.	2.76001	3.1026	0	54
1	86300796	86301110	46	.	3.40738	4.65362	0.76965	150
1	86357397	86357731	52	.	3.62733	5.23992	1.20543	223
1	86367887	86368325	29	.	2.47635	2.91733	0	327
1	86398232	86398750	29	.	2.68594	2.9894	0	307
1	86434487	86434839	69	.	4.33667	6.9675	2.66965	151
1	86505385	86505798	74	.	4.45345	7.45995	3.121	228
1	86854662	86855104	34	.	2.9644	3.41365	0.11842	215
1	87036218	87036550	46	.	3.38642	4.61879	0.74142	170
1	87050673	87051260	93	.	5.13871	9.31868	4.78025	171
1	87068870	87069296	41	.	3.23793	4.17903	0.48707	141
1	87185405	87185723	27	.	2.4338	2.72036	0	267
1	87205452	87205922	106	.	5.26614	10.6031	5.96053	209
1	87626506	87626832	25	.	2.3788	2.51653	0	124
1	87858439	87858996	30	.	2.70408	3.01715	0	509
1	87931698	87932323	46	.	3.28052	4.64267	0.76068	450
1	88327373	88327669	45	.	3.2427	4.57648	0.70753	199
1	88428452	88428789	28	.	2.53661	2.88687	0	56
1	88474532	88475771	104	.	5.35507	10.415	5.78422	203
1	88934706	88935002	44	.	3.15969	4.43045	0.59752	76
1	88935733	88936402	48	.	3.55024	4.88967	0.95857	300
1	89274008	89274357	27	.	2.43202	2.71748	0	242
1	89455319	89455718	47	.	3.25188	4.79528	0.88112	222
1	89461400	89461823	25	.	2.17782	2.50587	0	6
1	89538384	89539318	222	.	8.92049	22.2114	16.8819	316
1	89545050	89545496	31	.	2.51384	3.1162	0	294
1	89602728	89603120	54	.	3.46689	5.4066	1.34045	202
1	89838442	89838742	35	.	2.85871	3.55957	0.11842	161
1	89856978	89857321	35	.	2.93312	3.51915	0.11842	173
1	90162562	90163624	86	.	4.15765	8.62152	4.14821	247
1	90164233	90164787	126	.	6.1437	12.6551	7.86262	381
1	90203913	90204250	24	.	2.35422	2.47842	0	82
1	90258823	90259131	33	.	2.70422	3.30239	0.08273	145
1	90283289	90283666	37	.	2.9735	3.74875	0.21472	152
1	90486414	90486990	79	.	4.74933	7.97973	3.57382	180
1	90506625	90507073	58	.	3.71563	5.86517	1.73004	253
1	90629795	90630120	25	.	2.3788	2.51653	0	59
1	90652572	90652877	34	.	2.72399	3.48852	0.11842	191
1	90669266	90669607	68	.	4.13454	6.88652	2.59982	232
1	90676506	90677124	38	.	3.03193	3.84447	0.27734	446
1	90734207	90734525	72	.	4.50396	7.25571	2.93447	241
1	90762270	90762595	35	.	2.97475	3.58472	0.11842	215
1	90826540	90826986	30	.	2.6485	3.06681	0	401
1	90951068	90951459	42	.	3.30203	4.28228	0.53129	228
1	90998473	90998913	42	.	2.9709	4.27435	0.53129	206
1	91052667	91053030	61	.	3.71453	6.1066	1.92084	247
1	91248064	91248591	125	.	6.07269	12.5221	7.73849	258
1	91352186	91352716	132	.	6.23573	13.2371	8.40728	231
1	91413373	91414665	175	.	7.79229	17.5098	12.4268	854
1	91478504	91478850	34	.	2.72399	3.48852	0.11842	172
1	91668285	91668619	33	.	2.81399	3.33071	0.09566	55
1	91744799	91745427	27	.	2.43202	2.71748	0	529
1	91766101	91766442	23	.	2.22872	2.38484	0	161
1	92099439	92100093	61	.	3.71453	6.1066	1.92084	255
1	92379258	92379610	50	.	3.52098	5.05852	1.08359	137
1	92675922	92676662	46	.	3.38642	4.61879	0.74142	128
1	92683427	92683754	36	.	2.74237	3.6788	0.18176	247
1	92698945	92699345	96	.	5.11646	9.61948	5.0597	181
1	92703840	92704459	319	.	11.1809	31.9236	26.1713	385
1	92708140	92708939	335	.	10.4823	33.5694	27.7671	548
1	92787115	92787712	324	.	10.006	32.4957	26.729	336
1	92832716	92833033	39	.	2.97464	3.9235	0.32725	55
1	93010860	93011160	24	.	2.39029	2.42788	0	59
1	93033591	93033897	43	.	3.20875	4.32149	0.53129	141
1	93165573	93165876	82	.	4.56021	8.25603	3.82939	198
1	93705392	93705706	41	.	3.34835	4.16794	0.47763	112
1	94250019	94250341	35	.	3.06955	3.57312	0.11842	239
1	95037848	95038531	31	.	2.72874	3.19509	0.02699	636
1	95430221	95430621	35	.	2.95235	3.54945	0.11842	292
1	95489450	95489751	27	.	2.43202	2.71748	0	246
1	95838292	95838663	25	.	2.3788	2.51653	0	19
1	95950031	95950623	36	.	3.01158	3.64262	0.15716	482
1	96801065	96801432	50	.	3.6358	5.03004	1.05966	217
1	96876989	96877300	24	.	2.43178	2.48928	0	216
1	97054295	97054706	23	.	2.31369	2.31443	0	138
1	97162711	97163018	35	.	3.06955	3.57312	0.11842	74
1	97267069	97267759	39	.	3.08806	3.93607	0.33618	470
1	97326381	97326828	44	.	3.4147	4.46289	0.62174	194
1	97615525	97615857	43	.	3.32397	4.31753	0.53129	88
1	98169349	98169772	108	.	5.20034	10.8288	6.16731	204
1	98308953	98309382	52	.	3.75617	5.22632	1.19286	161
1	98493777	98494274	28	.	2.62431	2.89499	0	36
1	98499291	98499627	37	.	3.08375	3.7558	0.21829	139
1	98955608	98955924	25	.	2.28531	2.58903	0	107
1	99089898	99090202	42	.	3.29117	4.26481	0.53129	180
1	99102788	99103622	37	.	3.10501	3.78908	0.23729	791
1	99137321	99137622	41	.	3.19656	4.11218	0.45468	57
1	99293274	99293848	61	.	4.16876	6.14336	1.95498	215
1	99443130	99443502	27	.	2.38235	2.75642	0	269
1	99699188	99699489	29	.	2.66804	2.962	0	62
1	100549951	100550281	31	.	2.76001	3.1026	0	287
1	100912072	100912377	30	.	2.72247	3.04527	0	179
1	101370640	101371220	39	.	2.97247	3.91977	0.32611	102
1	101549648	101550130	38	.	3.04114	3.85953	0.28928	231
1	101680640	101681047	36	.	3.01158	3.64262	0.15716	285
1	101834933	101835275	47	.	3.21926	4.73556	0.83005	151
1	101858591	101859009	45	.	3.45002	4.51929	0.66765	278
1	102459143	102459481	40	.	3.26247	4.0346	0.40272	125
1	102731356	102731652	29	.	2.64163	2.92154	0	46
1	102940984	102941284	31	.	2.76956	3.11717	0	142
1	103248598	103249161	41	.	3.33495	4.14715	0.47763	102
1	103497776	103498118	29	.	2.64163	2.92154	0	166
1	103510312	103510620	60	.	4.08371	6.00339	1.83195	98
1	103524631	103525476	59	.	4.22064	5.97317	1.81144	159
1	103540602	103540927	37	.	3.0524	3.70669	0.19745	128
1	103680097	103680408	28	.	2.68586	2.86475	0	15
1	103719893	103720215	34	.	2.90474	3.47437	0.11842	248
1	103800901	103801452	35	.	3.06955	3.57312	0.11842	31
1	104912537	104912939	43	.	3.32397	4.31753	0.53129	66
1	104989601	104990171	31	.	2.67615	3.11108	0	81
1	105013099	105013423	35	.	3.06955	3.57312	0.11842	256
1	105075004	105075322	29	.	2.64422	2.92552	0	25
1	105352135	105352484	30	.	2.72247	3.04527	0	129
1	105431684	105431992	28	.	2.50139	2.82995	0	39
1	105499149	105499546	39	.	3.21588	3.9621	0.35152	200
1	105971799	105972096	34	.	3.00896	3.48127	0.11842	252
1	106065761	106066138	42	.	3.19015	4.29015	0.53129	281
1	106133738	106134046	30	.	2.62534	3.02967	0	281
1	106314437	106314870	52	.	3.6164	5.22136	1.18848	292
1	106468953	106469255	47	.	3.62497	4.79733	0.88119	123
1	106627185	106627740	64	.	4.19574	6.45143	2.22962	254
1	107252187	107252648	28	.	2.68586	2.86475	0	207
1	107474709	107475022	29	.	2.64422	2.92552	0	87
1	107609567	107609863	37	.	3.08375	3.7558	0.21829	31
1	107634852	107635193	28	.	2.68586	2.86475	0	21
1	107818419	107818765	29	.	2.64422	2.92552	0	146
1	107877710	107878020	37	.	2.9735	3.74875	0.21472	63
1	108007259	108008052	31	.	2.78886	3.1466	0.00025	179
1	108033725	108034113	44	.	3.42639	4.48157	0.63798	137
1	108122236	108122683	24	.	2.43178	2.48928	0	45
1	108417658	108418016	37	.	2.9735	3.74875	0.21472	208
1	108490021	108490389	29	.	2.66804	2.962	0	320
1	108665796	108666271	25	.	2.3788	2.51653	0	473
1	108826058	108826404	35	.	2.97475	3.58472	0.11842	177
1	108855968	108856278	49	.	3.72039	4.94814	0.99563	204
1	108923656	108923983	32	.	2.70225	3.29909	0.08273	154
1	109426290	109426622	42	.	3.42369	4.28463	0.53129	211
1	110098361	110098727	35	.	3.06955	3.57312	0.11842	45
1	110198105	110198402	43	.	3.44991	4.3252	0.53129	45
1	110989645	110989965	33	.	2.89997	3.31578	0.09055	130
1	111049562	111049874	44	.	3.3801	4.40754	0.58967	170
1	111284417	111284763	46	.	3.53533	4.65514	0.77012	116
1	111559384	111560110	46	.	3.52288	4.63535	0.75591	658
1	111751249	111751551	42	.	3.30527	4.28749	0.53129	108
1	112128524	112128832	51	.	3.71811	5.1644	1.13625	174
1	112241825	112242138	43	.	3.45325	4.33035	0.53129	257
1	112309348	112309650	36	.	3.00154	3.62685	0.14573	132
1	112372992	112373405	36	.	3.00154	3.62685	0.14573	292
1	112688678	112689012	31	.	2.77917	3.13184	0	45
1	112748665	112748966	29	.	2.47635	2.91733	0	133
1	112785127	112785466	71	.	4.41873	7.10928	2.79886	227
1	113347613	113348077	34	.	2.8954	3.45962	0.11842	390
1	113742592	113742940	45	.	3.45002	4.51929	0.66765	128
1	113810770	113811369	52	.	3.51549	5.27117	1.22275	458
1	114039301	114039640	71	.	4.28807	7.16443	2.84989	208
1	114175400	114175726	45	.	3.45002	4.51929	0.66765	177
1	114466790	114467111	23	.	2.3502	2.36852	0	196
1	115162915	115163368	25	.	2.42554	2.58891	0	164
1	115292499	115292833	34	.	2.97631	3.43173	0.11842	157
1	115503333	115503703	34	.	2.9977	3.46418	0.11842	49
1	115853969	115854273	31	.	2.80842	3.17643	0.02171	92
1	116135154	116135454	40	.	3.29831	4.09029	0.44218	119
1	116164219	116164934	43	.	3.45325	4.33035	0.53129	92
1	116345481	116345968	43	.	3.45325	4.33035	0.53129	366
1	116402316	116402648	41	.	3.34835	4.16794	0.47763	59
1	116523608	116523933	37	.	3.0524	3.70669	0.19745	223
1	116818444	116818761	42	.	3.28039	4.24745	0.53129	205
1	116853972	116854285	35	.	3.06955	3.57312	0.11842	189
1	116954621	116955103	29	.	2.64422	2.92552	0	100
1	117261708	117262035	32	.	2.85856	3.25278	0.06121	97
1	117417755	117418078	43	.	3.45325	4.33035	0.53129	230
1	117441235	117441652	41	.	3.34835	4.16794	0.47763	100
1	117891286	117891959	43	.	3.45325	4.33035	0.53129	522
1	117980996	117981337	55	.	3.93052	5.50843	1.42774	107
1	118067378	118067771	42	.	3.30527	4.28749	0.53129	307
1	118223485	118223799	35	.	2.97475	3.58472	0.11842	111
1	118950431	118950764	47	.	3.48284	4.77859	0.86567	225
1	118981007	118981305	37	.	3.09435	3.77239	0.23121	206
1	119108260	119108858	29	.	2.3758	2.99237	0	80
1	119125571	119125981	75	.	4.2098	7.58668	3.21918	151
1	119435196	119435589	45	.	3.47397	4.55748	0.69861	135
1	119541158	119541669	96	.	5.11646	9.61948	5.0597	187
1	119790796	119791369	109	.	5.86624	10.9734	6.29286	207
1	119809081	119809440	32	.	2.70225	3.29909	0.08273	45
1	120080652	120081111	69	.	3.88502	6.94575	2.65041	225
1	120230080	120230401	32	.	2.70225	3.29909	0.08273	36
1	120407345	120407674	27	.	2.43202	2.71748	0	34
1	120966072	120966599	53	.	3.70568	5.37265	1.31427	259
1	121088656	121089032	25	.	2.4037	2.5551	0	339
1	121137153	121137479	25	.	2.42554	2.58891	0	27
1	121174058	121174509	50	.	3.7612	5.01249	1.05115	219
1	121272342	121272688	68	.	4.60433	6.8515	2.56714	118
1	121479099	121479562	39	.	3.23901	3.9981	0.37492	431
1	122014981	122015302	25	.	2.28531	2.58903	0	32
1	122196683	122197101	38	.	3.05041	3.87467	0.2994	319
1	122205440	122205949	27	.	2.43202	2.71748	0	328
1	122322773	122323219	23	.	2.31369	2.31443	0	228
1	122325578	122326110	29	.	2.64422	2.92552	0	13
1	122996626	122996950	23	.	2.3502	2.36852	0	306
1	123493884	123494205	28	.	2.58199	2.83004	0	191
1	123740239	123740670	37	.	2.9735	3.74875	0.21472	133
1	123813141	123813448	52	.	3.75617	5.22632	1.19286	70
1	123855210	123855664	31	.	2.67615	3.11108	0	276
1	124077080	124077430	39	.	3.21588	3.9621	0.35152	269
1	124267314	124267620	38	.	3.12657	3.82278	0.2641	131
1	124471892	124472213	23	.	2.3502	2.36852	0	166
1	124731914	124732218	35	.	2.97475	3.58472	0.11842	24
1	124842484	124842880	24	.	2.42337	2.47683	0	286
1	124849864	124850210	74	.	4.46024	7.47201	3.12367	173
1	124998872	124999423	29	.	2.65917	2.94843	0	77
1	125935046	125935361	25	.	2.3788	2.51653	0	53
1	126176399	126176840	25	.	2.3788	2.51653	0	238
1	126198602	126199039	28	.	2.68586	2.86475	0	133
1	126202863	126203159	35	.	2.96206	3.56474	0.11842	261
1	126210225	126210531	39	.	2.97247	3.91977	0.32611	133
1	126336579	126336899	34	.	2.91414	3.48921	0.11842	18
1	126374359	126374838	40	.	3.17627	4.07934	0.43473	408
1	126472351	126472831	37	.	3.10501	3.78908	0.23729	154
1	126812397	126813086	29	.	2.64422	2.92552	0	158
1	127185555	127185970	35	.	3.04328	3.5333	0.11842	378
1	127267860	127268245	36	.	3.02168	3.65849	0.16911	151
1	127348155	127349106	43	.	3.23705	4.36912	0.55732	474
1	127614650	127615033	32	.	2.70225	3.29909	0.08273	68
1	128091335	128091663	31	.	2.76956	3.11717	0	244
1	128425524	128425824	71	.	4.46094	7.1819	2.86631	140
1	128444351	128444968	348	.	12.03	34.8957	29.0518	322
1	128508945	128509411	100	.	4.66759	10.0528	5.44551	263
1	128567160	128567606	130	.	6.56077	13.003	8.18515	248
1	128758622	128758946	46	.	3.51053	4.6157	0.73948	168
1	128856893	128857341	33	.	2.55474	3.33062	0.09566	333
1	129079772	129080162	36	.	3.04209	3.69052	0.19017	70
1	129123291	129123683	23	.	2.33453	2.34531	0	273
1	129172474	129172804	37	.	3.0524	3.70669	0.19745	130
1	129245846	129246150	30	.	2.74111	3.07375	0	67
1	129376215	129376621	37	.	2.9735	3.74875	0.21472	124
1	129745829	129746328	43	.	3.35742	4.3712	0.55817	314
1	130315367	130315772	38	.	3.17059	3.89152	0.31229	247
1	130564714	130565025	32	.	2.8688	3.26837	0.07232	119
1	130574917	130575244	30	.	2.73176	3.05946	0	4
1	130737435	130737775	38	.	3.12657	3.82278	0.2641	26
1	130835727	130836427	37	.	2.96018	3.72689	0.21237	168
1	131138121	131138540	25	.	2.3788	2.51653	0	235
1	131227160	131227889	33	.	2.81399	3.33071	0.09566	601
1	131311248	131311561	23	.	2.31369	2.31443	0	13
1	131431816	131432159	69	.	3.75229	6.92976	2.63918	212
1	131751135	131751613	174	.	7.24269	17.41	12.3297	233
1	132055298	132055750	31	.	2.68002	3.11728	0	291
1	132121886	132122368	126	.	5.94495	12.6775	7.88056	211
1	132275670	132275967	58	.	3.84824	5.85625	1.72183	75
1	132309828	132310153	47	.	3.5989	4.75602	0.84643	180
1	132390414	132391054	31	.	2.51384	3.1162	0	106
1	132417412	132417805	46	.	3.30763	4.68997	0.80064	209
1	132897926	132898238	33	.	2.84061	3.37293	0.11842	228
1	132918307	132918707	39	.	2.97247	3.91977	0.32611	221
1	133078204	133078656	25	.	2.3788	2.51653	0	277
1	133777518	133778088	195	.	7.83652	19.5661	14.3696	292
1	133893035	133893659	314	.	9.82682	31.4926	25.7587	332
1	133941484	133942276	113	.	5.63692	11.3128	6.61554	270
1	133955732	133956046	23	.	2.22872	2.38484	0	162
1	134071289	134071815	157	.	7.12552	15.7922	10.8054	287
1	134116678	134117006	39	.	2.97247	3.91977	0.32611	72
1	134196052	134196470	41	.	3.11787	4.16788	0.47763	143
1	134245143	134245785	83	.	4.59382	8.31914	3.87946	217
1	134283173	134283598	45	.	3.2427	4.57648	0.70753	201
1	134320730	134321230	81	.	4.6537	8.12001	3.70418	219
1	134577762	134578213	50	.	3.6358	5.03004	1.05966	211
1	134909329	134909733	55	.	3.83588	5.59161	1.49922	166
1	134956507	134957154	52	.	3.51292	5.26659	1.22012	381
1	135019517	135019817	28	.	2.62431	2.89499	0	243
1	135020572	135021872	39	.	2.97247	3.91977	0.32611	1233
1	135106588	135107063	60	.	4.11167	6.04948	1.87271	239
1	135268248	135268621	31	.	2.72874	3.19509	0.02699	337
1	135374117	135375505	54	.	3.90265	5.46349	1.38814	966
1	135492255	135492635	27	.	2.4338	2.72036	0	301
1	135535470	135535781	40	.	2.97162	4.09545	0.44218	38
1	135590738	135591225	125	.	5.48474	12.5152	7.73197	283
1	135623917	135624236	46	.	3.53533	4.65514	0.77012	128
1	135636112	135636492	70	.	4.56368	7.06736	2.76309	156
1	135668246	135669021	183	.	5.51128	18.3151	13.1893	191
1	135672167	135672630	34	.	2.72399	3.48852	0.11842	194
1	135698241	135698805	256	.	11.1271	25.6517	20.1594	239
1	135740888	135741419	37	.	3.06278	3.72295	0.20991	515
1	135799026	135799487	28	.	2.50139	2.82995	0	7
1	135864880	135865292	96	.	4.7647	9.60736	5.04793	179
1	135933731	135934034	53	.	3.56364	5.35685	1.29921	99
1	136066626	136067015	108	.	5.59127	10.8538	6.18848	211
1	136080887	136081225	23	.	2.24214	2.30405	0	51
1	136582520	136582856	39	.	3.08806	3.93607	0.33618	208
1	136863922	136864229	23	.	2.28697	2.37391	0	275
1	137920370	137920799	28	.	2.51536	2.85254	0	238
1	138596009	138596372	67	.	4.05337	6.73812	2.47318	215
1	138678162	138678545	30	.	2.66417	3.09191	0	376
1	138935924	138936413	43	.	3.2466	4.38516	0.57065	220
1	139985514	139985824	30	.	2.72247	3.04527	0	70
1	140348806	140349109	36	.	3.00154	3.62685	0.14573	102
1	140353252	140353911	37	.	3.08375	3.7558	0.21829	202
1	140835071	140835377	37	.	3.08375	3.7558	0.21829	158
1	141245917	141246525	43	.	3.45325	4.33035	0.53129	177
1	141399757	141400092	39	.	3.20444	3.94427	0.34196	135
1	141428830	141429157	31	.	2.7123	3.16886	0.01675	88
1	141636665	141637168	41	.	3.22749	4.16217	0.47763	277
1	141747607	141748102	40	.	3.26247	4.0346	0.40272	26
1	142155945	142156544	33	.	2.92114	3.34794	0.10743	503
1	142265122	142265420	46	.	3.56048	4.69509	0.80454	93
1	142328105	142328709	31	.	2.67615	3.11108	0	469
1	142592462	142592912	28	.	2.68586	2.86475	0	33
1	142609395	142609777	40	.	3.27433	4.05303	0.4175	115
1	142913564	142913882	43	.	3.35742	4.3712	0.55817	151
1	143314438	143314928	50	.	3.66855	5.08357	1.09964	212
1	143351195	143351561	38	.	3.01367	3.8146	0.25804	309
1	143363327	143363683	42	.	3.30203	4.28228	0.53129	121
1	143887219	143887790	32	.	2.85856	3.25278	0.06121	440
1	144009131	144009559	33	.	2.93183	3.36419	0.11842	394
1	144129223	144129544	51	.	3.83694	5.13168	1.11393	211
1	144183838	144184142	38	.	3.01367	3.8146	0.25804	128
1	144723920	144724254	23	.	2.31369	2.31443	0	291
1	144967280	144967594	43	.	3.3462	4.3532	0.54626	105
1	145840023	145840551	30	.	2.6485	3.06681	0	485
1	145957687	145958124	35	.	2.47375	3.58827	0.12071	89
1	146741473	146741777	23	.	2.33453	2.34531	0	226
1	147700632	147701137	42	.	3.30527	4.28749	0.53129	110
1	147915653	147916190	35	.	2.97475	3.58472	0.11842	288
1	148238072	148238558	29	.	2.65917	2.94843	0	100
1	148412733	148413044	46	.	3.53533	4.65514	0.77012	156
1	148842897	148843244	31	.	2.77917	3.13184	0	218
1	149223174	149223513	31	.	2.76001	3.1026	0	216
1	149242303	149243024	31	.	2.67615	3.11108	0	93
1	149457825	149458163	51	.	3.83694	5.13168	1.11393	219
1	149986355	149986970	29	.	2.65037	2.93495	0	574
1	150100165	150100482	46	.	3.38642	4.61879	0.74142	123
1	150480781	150481152	55	.	3.42796	5.55577	1.46667	144
1	150516050	150516347	38	.	3.02277	3.82949	0.26952	143
1	150537612	150537920	37	.	3.08375	3.7558	0.21829	74
1	150637480	150637989	29	.	2.58021	2.95714	0	38
1	150681665	150681979	46	.	3.39687	4.63616	0.75591	137
1	150805099	150805675	41	.	3.22749	4.16217	0.47763	165
1	151228328	151228980	51	.	3.73071	5.18491	1.1545	265
1	151250795	151251262	148	.	7.12345	14.8807	9.94551	228
1	151545599	151545907	29	.	2.64422	2.92552	0	31
1	151638458	151638812	50	.	3.62029	5.00464	1.04544	150
1	151686702	151687442	121	.	6.31554	12.1573	7.39664	201
1	151740055	151740733	37	.	2.96897	3.74131	0.21472	152
1	152136248	152136732	58	.	4.01543	5.89056	1.74538	296
1	152248297	152249026	51	.	3.83694	5.13168	1.11393	557
1	152378025	152378505	28	.	2.65278	2.81589	0	186
1	152562425	152562740	24	.	2.42337	2.47683	0	65
1	153066996	153067338	31	.	2.51384	3.1162	0	53
1	153211231	153211622	58	.	3.82561	5.81696	1.68604	201
1	153366973	153367686	31	.	2.51384	3.1162	0	102
1	153501559	153501957	112	.	5.3877	11.2026	6.51012	201
1	153556223	153556601	74	.	4.62739	7.46634	3.12367	294
1	153571772	153572068	35	.	2.97475	3.58472	0.11842	188
1	153627775	153628248	27	.	2.43202	2.71748	0	21
1	153634924	153635747	108	.	5.20034	10.8288	6.16731	289
1	153667452	153667963	60	.	4.08371	6.00339	1.83195	218
1	153916296	153916649	26	.	2.51923	2.61858	0	168
1	154136575	154136916	27	.	2.50132	2.70591	0	24
1	154559953	154560346	67	.	4.39413	6.78515	2.51638	179
1	154666591	154667137	42	.	3.14459	4.21316	0.51132	90
1	154850878	154851182	33	.	2.81399	3.33071	0.09566	203
1	154869813	154870109	56	.	3.84817	5.61218	1.51803	114
1	154936893	154937210	23	.	2.31369	2.31443	0	17
1	155108166	155108564	43	.	3.23705	4.36912	0.55732	315
1	155233925	155234635	156	.	7.28231	15.6243	10.6438	242
1	155718703	155719027	37	.	2.89638	3.78871	0.23729	70
1	155929708	155930007	29	.	2.64422	2.92552	0	99
1	156046553	156047054	46	.	3.40738	4.65362	0.76965	286
1	156246887	156247323	23	.	2.31369	2.31443	0	223
1	156344406	156344843	83	.	4.75759	8.30693	3.8734	229
1	156345541	156346353	50	.	3.66855	5.08357	1.09964	309
1	156408091	156408400	42	.	3.30527	4.28749	0.53129	247
1	156549197	156549493	23	.	2.31369	2.31443	0	186
1	156744521	156744948	39	.	2.97247	3.91977	0.32611	81
1	157004517	157005082	83	.	4.45743	8.3638	3.91509	393
1	157036604	157037110	35	.	2.96206	3.56474	0.11842	426
1	157068108	157068659	91	.	4.86405	9.14685	4.63191	392
1	157081252	157081592	123	.	6.0033	12.3915	7.61891	177
1	157129231	157129795	42	.	3.30527	4.28749	0.53129	431
1	157506534	157507063	124	.	5.30408	12.4927	7.71258	263
1	157605411	157605715	27	.	2.60427	2.74424	0	163
1	157745325	157745676	30	.	2.69498	3.00323	0	302
1	157751879	157752210	29	.	2.64422	2.92552	0	214
1	157757047	157757355	25	.	2.44025	2.50181	0	209
1	157981125	157981443	27	.	2.50132	2.70591	0	72
1	158028412	158028820	25	.	2.38224	2.52187	0	135
1	158200286	158200808	38	.	3.17059	3.89152	0.31229	437
1	158850525	158851121	37	.	2.96897	3.74131	0.21472	379
1	158976670	158977264	28	.	2.59035	2.84287	0	216
1	159289058	159289408	36	.	2.94278	3.69827	0.19129	144
1	159485570	159485881	31	.	2.67615	3.11108	0	158
1	159520957	159521276	31	.	2.67207	3.10456	0	94
1	159833330	159834103	50	.	3.62029	5.00464	1.04544	143
1	160692119	160693400	167	.	7.93504	16.7977	11.7548	268
1	160878506	160878914	39	.	3.1818	3.90899	0.32604	254
1	161010360	161010796	99	.	5.48673	9.9369	5.35336	219
1	161015184	161015716	49	.	3.59663	4.96587	1.01181	433
1	161172774	161173077	34	.	2.8954	3.45962	0.11842	55
1	161313213	161313563	37	.	3.10501	3.78908	0.23729	176
1	161507593	161508166	64	.	4.20931	6.47439	2.25043	288
1	161997161	161997500	25	.	2.3788	2.51653	0	26
1	162016817	162017178	30	.	2.6485	3.06681	0	209
1	162217215	162217687	86	.	4.6299	8.69942	4.22207	239
1	162456809	162457109	35	.	2.97475	3.58472	0.11842	203
1	163126438	163127097	44	.	3.27558	4.43378	0.59977	525
1	163221446	163222187	158	.	7.66935	15.8524	10.8609	467
1	163370088	163370505	23	.	2.30011	2.39435	0	106
1	163562255	163562654	49	.	3.19943	4.90065	0.96531	277
1	163708651	163709067	50	.	3.18245	5.07017	1.09212	216
1	163805037	163805472	41	.	3.34835	4.16794	0.47763	207
1	163882538	163882844	42	.	3.29117	4.26481	0.53129	200
1	164139081	164139430	27	.	2.43202	2.71748	0	77
1	164231230	164231587	32	.	2.82826	3.20666	0.0357	233
1	164310573	164310972	29	.	2.64422	2.92552	0	263
1	164349115	164349417	28	.	2.57369	2.81729	0	41
1	164382010	164382406	30	.	2.72247	3.04527	0	99
1	165032775	165033293	35	.	3.06955	3.57312	0.11842	396
1	165084363	165084685	36	.	2.74237	3.6788	0.18176	105
1	165112469	165112863	27	.	2.43202	2.71748	0	367
1	165229069	165229375	53	.	3.68295	5.33422	1.27843	180
1	165783909	165784224	39	.	3.2274	3.98004	0.36526	108
1	166043754	166044058	36	.	2.92557	3.66995	0.17764	193
1	166310620	166310961	39	.	3.2274	3.98004	0.36526	129
1	166343480	166343959	70	.	3.81893	7.07001	2.76309	293
1	166750036	166750406	33	.	2.91052	3.3318	0.09566	367
1	166834523	166834831	31	.	2.67615	3.11108	0	148
1	166894449	166894770	54	.	3.88886	5.44124	1.37113	111
1	167269824	167270160	45	.	3.48607	4.57676	0.70753	207
1	167338567	167339112	30	.	2.72247	3.04527	0	151
1	167457992	167458294	38	.	3.01367	3.8146	0.25804	156
1	167473523	167474029	36	.	2.94278	3.69827	0.19129	210
1	168108402	168108717	25	.	2.3788	2.51653	0	195
1	168501961	168502322	39	.	3.19308	3.92657	0.32838	58
1	168714429	168715100	27	.	2.60427	2.74424	0	448
1	168774886	168775183	35	.	2.98167	3.59561	0.12593	101
1	168786997	168787419	29	.	2.65917	2.94843	0	101
1	168876759	168877259	35	.	3.06955	3.57312	0.11842	473
1	169309766	169310561	30	.	2.70408	3.01715	0	80
1	169657884	169658189	37	.	2.9735	3.74875	0.21472	173
1	169676952	169677254	45	.	3.2427	4.57648	0.70753	118
1	169856953	169857352	37	.	3.10501	3.78908	0.23729	281
1	170031068	170031416	56	.	3.87299	5.65367	1.55187	126
1	170059458	170059896	31	.	2.67615	3.11108	0	27
1	170110877	170111279	37	.	2.9735	3.74875	0.21472	148
1	170111701	170112289	55	.	3.9446	5.53112	1.44744	502
1	170184393	170184885	33	.	2.91052	3.3318	0.09566	246
1	170329912	170330443	49	.	3.72039	4.94814	0.99563	113
1	170347528	170347844	31	.	2.77917	3.13184	0	21
1	170464870	170465200	34	.	2.90474	3.47437	0.11842	240
1	170651125	170651525	38	.	3.12657	3.82278	0.2641	181
1	170655322	170656149	840	.	21.3478	84.0239	77.0116	427
1	170656706	170657449	108	.	5.4045	10.8704	6.19972	382
1	170670813	170671165	64	.	4.20931	6.47439	2.25043	185
1	170868380	170868736	48	.	3.67826	4.88162	0.95439	115
1	171348968	171349566	50	.	3.6358	5.03004	1.05966	280
1	171417261	171417736	38	.	3.17059	3.89152	0.31229	144
1	171503216	171503518	55	.	3.93052	5.50843	1.42774	184
1	171658793	171659170	24	.	2.43178	2.48928	0	82
1	171674113	171674597	44	.	3.27085	4.42585	0.59488	83
1	171817273	171817597	35	.	3.06955	3.57312	0.11842	77
1	172066954	172067330	30	.	2.75053	3.08813	0	273
1	172133504	172133978	133	.	6.28917	13.3387	8.50251	249
1	172285507	172286311	44	.	3.39156	4.42588	0.59488	248
1	172289328	172289662	62	.	4.22746	6.2396	2.0384	158
1	172347082	172347406	30	.	2.70408	3.01715	0	146
1	172502512	172502960	48	.	3.55024	4.88967	0.95857	253
1	172924193	172924666	47	.	3.586	4.73558	0.83005	369
1	173025839	173026184	47	.	3.586	4.73558	0.83005	62
1	173140660	173141052	34	.	2.97631	3.43173	0.11842	200
1	173204794	173205090	43	.	3.45325	4.33035	0.53129	183
1	173463249	173463637	41	.	3.34835	4.16794	0.47763	122
1	173978349	173978806	27	.	2.01739	2.75139	0	406
1	174415715	174416081	43	.	3.45325	4.33035	0.53129	292
1	174664723	174665038	43	.	3.45325	4.33035	0.53129	95
1	174927605	174927922	41	.	3.31043	4.10911	0.45337	215
1	175024257	175024569	34	.	2.9644	3.41365	0.11842	264
1	175082346	175082817	29	.	2.64422	2.92552	0	59
1	175833556	175833877	43	.	3.32397	4.31753	0.53129	132
1	175906014	175906589	34	.	2.72399	3.48852	0.11842	154
1	176117525	176117972	64	.	4.34996	6.43957	2.22017	174
1	176238686	176239328	35	.	2.97475	3.58472	0.11842	79
1	176327300	176327893	32	.	2.88951	3.29986	0.08273	442
1	176363147	176363478	38	.	3.12657	3.82278	0.2641	194
1	176374655	176375022	31	.	2.76001	3.1026	0	350
1	176626009	176626533	35	.	2.9427	3.53425	0.11842	257
1	177011691	177012130	60	.	3.96554	6.05881	1.88158	256
1	177014020	177014577	42	.	3.14459	4.21316	0.51132	466
1	177014982	177015309	38	.	3.03193	3.84447	0.27734	198
1	177441386	177441915	58	.	3.86554	5.88625	1.74193	263
1	177452899	177453236	29	.	2.65037	2.93495	0	161
1	177555367	177555936	42	.	3.30203	4.28228	0.53129	162
1	177623290	177623788	78	.	4.64643	7.80019	3.40829	217
1	177708422	177708781	43	.	3.19942	4.30578	0.53129	223
1	177797503	177798051	74	.	4.59254	7.40704	3.07211	275
1	177902637	177902958	39	.	3.21588	3.9621	0.35152	139
1	178528229	178528601	45	.	3.24507	4.58063	0.71	89
1	178595777	178596100	46	.	3.42861	4.68884	0.79982	126
1	179044131	179044634	50	.	3.51068	5.04089	1.06899	272
1	179119409	179119751	34	.	2.81846	3.49285	0.11842	34
1	179328390	179328857	31	.	2.80842	3.17643	0.02171	427
1	179341096	179341404	35	.	2.97183	3.58013	0.11842	203
1	179361970	179362286	43	.	3.35742	4.3712	0.55817	107
1	179661386	179661702	43	.	3.45325	4.33035	0.53129	75
1	179842741	179843237	27	.	2.50132	2.70591	0	11
1	180302962	180303381	25	.	2.3788	2.51653	0	220
1	180411004	180411761	42	.	3.30527	4.28749	0.53129	83
1	180611250	180611841	57	.	4.09243	5.76843	1.65072	232
1	181019374	181019676	31	.	2.78886	3.1466	0.00025	157
1	181346229	181346582	31	.	2.67615	3.11108	0	40
1	181382152	181382690	28	.	2.60722	2.86877	0	22
1	181560819	181561362	33	.	2.89997	3.31578	0.09055	392
1	181795812	181796127	25	.	2.38224	2.52187	0	235
1	181892078	181892557	41	.	3.08294	4.10855	0.45337	438
1	182242454	182242813	37	.	3.06278	3.72295	0.20991	233
1	182304589	182304886	23	.	2.28046	2.36377	0	272
1	182483566	182484508	51	.	3.69316	5.12374	1.11393	239
1	182489820	182490197	50	.	3.66855	5.08357	1.09964	210
1	182501860	182502490	29	.	2.47635	2.91733	0	10
1	182506294	182506811	77	.	4.81343	7.78094	3.39182	274
1	182520101	182520943	287	.	9.65777	28.7728	23.1545	528
1	182543134	182543456	49	.	3.19943	4.90065	0.96531	219
1	183072333	183072759	65	.	3.5637	6.52701	2.29804	214
1	183146958	183147722	33	.	2.81399	3.33071	0.09566	34
1	183159224	183159601	84	.	4.34208	8.4326	3.9756	143
1	183309534	183310203	277	.	10.5975	27.703	22.1253	306
1	183344100	183344398	55	.	3.83588	5.59161	1.49922	160
1	183511165	183511473	35	.	2.9427	3.53425	0.11842	240
1	183762353	183762765	44	.	3.27085	4.42585	0.59488	255
1	183821285	183821654	31	.	2.76001	3.1026	0	73
1	183868975	183869551	79	.	4.71947	7.92775	3.52554	110
1	183902265	183903027	38	.	3.13746	3.8398	0.27734	275
1	183905440	183905827	52	.	3.76903	5.24721	1.21062	185
1	183929067	183929463	27	.	2.43202	2.71748	0	97
1	184148856	184149160	43	.	3.45325	4.33035	0.53129	94
1	184168767	184169210	36	.	2.90856	3.64192	0.15716	132
1	184317967	184318288	45	.	3.33512	4.53335	0.67789	174
1	184439098	184439400	31	.	2.67615	3.11108	0	20
1	184542866	184543187	34	.	2.90474	3.47437	0.11842	84
1	184551740	184552100	36	.	3.02168	3.65849	0.16911	226
1	184663108	184663841	73	.	4.54782	7.33074	3.00207	513
1	184675508	184676184	72	.	4.32514	7.231	2.91084	184
1	184707607	184708437	178	.	8.22334	17.8001	12.7014	459
1	184782329	184782800	70	.	4.36368	7.01426	2.71372	242
1	184886090	184886627	99	.	5.297	9.95191	5.36627	238
1	184922826	184923284	117	.	5.67472	11.7639	7.02776	202
1	185144063	185144405	43	.	3.36872	4.38932	0.57377	157
1	185221408	185221740	39	.	3.19308	3.92657	0.32838	142
1	185376452	185376797	37	.	2.9735	3.74875	0.21472	209
1	185503831	185504147	45	.	3.48607	4.57676	0.70753	239
1	185640686	185641147	37	.	3.06278	3.72295	0.20991	208
1	185773838	185774643	46	.	3.54786	4.67505	0.78725	78
1	186028019	186028357	41	.	3.22749	4.16217	0.47763	238
1	186119717	186120047	27	.	2.6132	2.75742	0	48
1	186189435	186189784	52	.	3.51292	5.26659	1.22012	139
1	186406189	186406488	30	.	2.61012	3.00524	0	133
1	186442059	186442532	79	.	3.95966	7.90232	3.5015	244
1	186449006	186449354	55	.	3.93052	5.50843	1.42774	183
1	186522704	186523020	61	.	4.00213	6.12165	1.93478	102
1	186702849	186703148	29	.	2.58763	2.96907	0	54
1	186748883	186749643	33	.	2.81399	3.33071	0.09566	672
1	187423350	187423662	64	.	4.3817	6.49121	2.26612	95
1	187513791	187514266	44	.	3.42639	4.48157	0.63798	144
1	187518602	187518912	38	.	3.11576	3.80587	0.25064	200
1	187758159	187758516	28	.	2.61573	2.88184	0	11
1	188020567	188020983	24	.	2.39847	2.44	0	285
1	188031582	188031972	42	.	3.30527	4.28749	0.53129	147
1	188390131	188390442	58	.	3.84824	5.85625	1.72183	133
1	188502299	188502704	36	.	3.03185	3.67445	0.18013	249
1	188509396	188509796	31	.	2.78886	3.1466	0.00025	319
1	188705733	188706084	31	.	2.81831	3.19149	0.02699	275
1	188787082	188787385	30	.	2.71324	3.03117	0	94
1	188844922	188845245	39	.	3.08806	3.93607	0.33618	223
1	188863637	188864020	26	.	2.53748	2.64555	0	333
1	188880488	188880993	34	.	2.97631	3.43173	0.11842	397
1	189021232	189022135	40	.	3.18638	4.09571	0.44218	731
1	189092754	189093276	29	.	2.64422	2.92552	0	359
1	189099298	189099601	52	.	3.78198	5.26823	1.22112	128
1	189268134	189268453	47	.	3.586	4.73558	0.83005	123
1	189331338	189331662	31	.	2.78886	3.1466	0.00025	49
1	189731672	189732039	36	.	3.00154	3.62685	0.14573	183
1	190049123	190049446	30	.	2.75053	3.08813	0	65
1	190474288	190474786	31	.	2.76001	3.1026	0	23
1	190492811	190493114	28	.	2.61573	2.88184	0	34
1	190716416	190716768	29	.	2.64422	2.92552	0	90
1	190784455	190784768	58	.	3.96633	5.80913	1.68244	178
1	190807213	190807516	38	.	3.11576	3.80587	0.25064	70
1	190982175	190982539	31	.	2.72874	3.19509	0.02699	127
1	191123967	191124349	56	.	3.87299	5.65367	1.55187	144
1	191172734	191173108	32	.	2.70225	3.29909	0.08273	134
1	191254515	191254840	52	.	3.51292	5.26659	1.22012	62
1	191299268	191300272	42	.	3.30203	4.28228	0.53129	584
1	191397108	191397440	66	.	4.29264	6.61494	2.37462	105
1	191640264	191640593	44	.	3.27085	4.42585	0.59488	188
1	191662078	191662587	153	.	6.43851	15.3255	10.3604	298
1	192253464	192253854	42	.	3.30527	4.28749	0.53129	52
1	192413021	192413476	23	.	2.31369	2.31443	0	258
1	192785476	192785783	27	.	2.50916	2.71799	0	23
1	192789804	192790213	37	.	3.07323	3.73933	0.21472	192
1	192798542	192799127	43	.	3.3462	4.3532	0.54626	363
1	192806587	192807106	52	.	3.51292	5.26659	1.22012	258
1	192840628	192841003	34	.	2.72399	3.48852	0.11842	148
1	192849730	192850194	41	.	2.89062	4.12271	0.4647	32
1	192854792	192855180	110	.	5.51272	11.0773	6.39294	130
1	193189327	193189836	44	.	3.27085	4.42585	0.59488	326
1	193290577	193291253	54	.	3.75199	5.45075	1.37618	303
1	193316959	193317367	121	.	5.88561	12.1685	7.40765	282
1	193344851	193345435	130	.	6.61055	13.0914	8.26732	401
1	193381566	193382451	69	.	3.88502	6.94575	2.65041	506
1	193400240	193401050	108	.	5.59127	10.8538	6.18848	242
1	193616066	193616464	25	.	2.3788	2.51653	0	384
1	193928503	193928982	31	.	2.67615	3.11108	0	264
1	194424167	194424685	31	.	2.67615	3.11108	0	83
1	194526690	194527005	48	.	3.67826	4.88162	0.95439	201
1	194537880	194538238	59	.	4.22064	5.97317	1.81144	145
1	194619772	194620475	39	.	3.07856	3.92059	0.32611	152
1	194658458	194658876	39	.	2.97247	3.91977	0.32611	199
1	194989512	194989846	44	.	3.3801	4.40754	0.58967	111
1	195172165	195172495	36	.	3.04209	3.69052	0.19017	129
1	195318780	195319312	34	.	2.9644	3.41365	0.11842	368
10	3336802	3337105	31	.	2.67615	3.11108	0	228
10	3358323	3358647	29	.	2.57284	2.94528	0	236
10	3440084	3440424	51	.	3.83694	5.13168	1.11393	236
10	3528732	3529242	35	.	3.06955	3.57312	0.11842	240
10	3596743	3597108	49	.	3.59663	4.96587	1.01181	113
10	3914018	3914358	29	.	2.64422	2.92552	0	263
10	4173855	4174940	206	.	8.10674	20.6131	15.3663	632
10	4374733	4375052	36	.	2.74237	3.6788	0.18176	130
10	4618668	4619019	31	.	2.72874	3.19509	0.02699	218
10	4775372	4776223	96	.	5.33197	9.66371	5.09953	257
10	4837967	4839077	100	.	4.79915	10.0068	5.40602	366
10	5056145	5056683	136	.	6.21971	13.619	8.75804	236
10	5070764	5071322	28	.	2.50139	2.82995	0	482
10	5110605	5111209	61	.	3.71453	6.1066	1.92084	380
10	5305187	5305653	52	.	3.76903	5.24721	1.21062	29
10	5673796	5674253	31	.	2.76001	3.1026	0	240
10	5696065	5696389	34	.	2.97631	3.43173	0.11842	41
10	5772025	5772360	47	.	3.43932	4.70659	0.81226	126
10	5881935	5882316	38	.	3.14843	3.85692	0.28798	311
10	5967495	5967979	36	.	3.01158	3.64262	0.15716	456
10	6239781	6240280	31	.	2.76001	3.1026	0	40
10	6430320	6430826	47	.	3.586	4.73558	0.83005	196
10	6444504	6445057	29	.	2.64422	2.92552	0	522
10	6494214	6494576	59	.	4.04247	5.93529	1.78759	254
10	6622544	6622864	43	.	3.45325	4.33035	0.53129	200
10	6720573	6721063	39	.	3.12665	3.99885	0.37492	363
10	6729453	6730212	43	.	3.3462	4.3532	0.54626	223
10	6749704	6750049	39	.	3.19308	3.92657	0.32838	106
10	6920278	6920819	28	.	2.50139	2.82995	0	50
10	6946583	6946965	60	.	4.14002	6.09613	1.91646	231
10	7113055	7113776	31	.	2.41254	3.19204	0.02699	47
10	7145652	7146016	54	.	3.46689	5.4066	1.34045	301
10	7260327	7260664	39	.	3.12665	3.99885	0.37492	73
10	7784943	7785311	39	.	2.97247	3.91977	0.32611	128
10	7803532	7803914	23	.	2.31142	2.31107	0	215
10	7839562	7839866	37	.	2.9735	3.74875	0.21472	182
10	7880241	7880593	38	.	3.05974	3.88989	0.31229	139
10	7907381	7907701	33	.	2.81399	3.33071	0.09566	78
10	8000186	8000526	44	.	3.27085	4.42585	0.59488	227
10	8096102	8096407	29	.	2.65037	2.93495	0	133
10	8204878	8205280	32	.	2.70225	3.29909	0.08273	131
10	8375889	8376217	31	.	2.67615	3.11108	0	153
10	8447056	8447374	31	.	2.78886	3.1466	0.00025	102
10	8506078	8506523	100	.	5.32833	10.0092	5.40776	249
10	8506953	8507461	25	.	2.28531	2.58903	0	73
10	8519105	8519451	51	.	3.68082	5.10359	1.11393	219
10	8562375	8562701	35	.	2.97475	3.58472	0.11842	59
10	9259641	9260042	36	.	3.00154	3.62685	0.14573	299
10	9611813	9612240	32	.	2.8688	3.26837	0.07232	358
10	9895686	9895984	39	.	3.10724	3.96728	0.35483	220
10	9901010	9901460	104	.	5.59303	10.4878	5.85349	296
10	9921886	9922300	24	.	2.35422	2.47842	0	359
10	9959555	9959946	48	.	3.37265	4.80298	0.88646	264
10	10077609	10077905	27	.	2.43202	2.71748	0	34
10	10085120	10085590	51	.	3.83694	5.13168	1.11393	272
10	10089511	10089858	66	.	4.30685	6.63883	2.39185	154
10	10991641	10991953	39	.	3.19308	3.92657	0.32838	186
10	11197355	11197727	33	.	2.70422	3.30239	0.08273	62
10	11316083	11316651	39	.	2.97247	3.91977	0.32611	271
10	11516571	11516959	31	.	2.67615	3.11108	0	20
10	11976632	11976931	33	.	2.84061	3.37293	0.11842	175
10	12027896	12028361	37	.	3.10501	3.78908	0.23729	70
10	12109404	12109708	26	.	2.4553	2.63489	0	284
10	12231320	12231661	43	.	3.23705	4.36912	0.55732	147
10	12301324	12301644	28	.	2.68586	2.86475	0	114
10	12546913	12547221	42	.	3.14459	4.21316	0.51132	156
10	12805561	12806182	34	.	2.77932	3.42779	0.11842	377
10	12820770	12821649	103	.	5.74617	10.3893	5.75986	652
10	12822938	12823346	50	.	3.6358	5.03004	1.05966	262
10	12909117	12909422	32	.	2.82826	3.20666	0.0357	102
10	12912023	12912604	114	.	5.71743	11.4643	6.75821	257
10	12941295	12941660	42	.	3.14459	4.21316	0.51132	247
10	12995189	12995496	57	.	4.07605	5.7422	1.62908	119
10	13187322	13187770	36	.	2.93415	3.68407	0.18588	237
10	13509095	13509412	37	.	2.9735	3.74875	0.21472	243
10	13739878	13740235	75	.	4.2098	7.58668	3.21918	156
10	13937155	13937657	35	.	2.97475	3.58472	0.11842	86
10	14049131	14049585	165	.	7.77423	16.512	11.484	207
10	14146436	14146775	42	.	3.31296	4.29985	0.53129	247
10	14329850	14330388	35	.	2.95235	3.54945	0.11842	430
10	14464159	14464545	132	.	6.05607	13.2971	8.46432	140
10	14521073	14521571	73	.	4.41416	7.39009	3.05562	264
10	14660970	14661280	64	.	4.20931	6.47439	2.25043	129
10	14737153	14737483	31	.	2.67615	3.11108	0	74
10	15112561	15112881	38	.	3.11576	3.80587	0.25064	154
10	15209481	15209786	24	.	2.37409	2.4039	0	180
10	15392520	15392833	85	.	4.72485	8.56343	4.09431	181
10	16165209	16165746	38	.	3.11576	3.80587	0.25064	62
10	16414931	16415272	23	.	2.22872	2.38484	0	334
10	16441600	16442082	25	.	2.3788	2.51653	0	245
10	16673588	16674054	31	.	2.76001	3.1026	0	374
10	16789682	16790019	76	.	4.11355	7.67771	3.30035	132
10	17261534	17261880	25	.	2.50124	2.59199	0	190
10	17347805	17348285	136	.	6.21517	13.6101	8.7501	243
10	17460421	17460864	35	.	2.97475	3.58472	0.11842	248
10	17722299	17723285	54	.	3.72869	5.41149	1.34428	840
10	17732921	17733405	32	.	2.8688	3.26837	0.07232	11
10	18021888	18022286	47	.	3.21926	4.73556	0.83005	201
10	18489587	18489889	31	.	2.67615	3.11108	0	49
10	18542171	18542480	42	.	3.30527	4.28749	0.53129	237
10	18560970	18561377	54	.	3.87517	5.41913	1.3507	151
10	18659365	18659798	35	.	2.75159	3.5369	0.11842	240
10	18960087	18960489	107	.	5.54238	10.7636	6.11202	183
10	18996375	18996716	40	.	2.97162	4.09545	0.44218	172
10	19101821	19102121	23	.	2.24844	2.31387	0	255
10	19206043	19206485	38	.	3.05041	3.87467	0.2994	241
10	19259473	19259961	62	.	4.10311	6.29419	2.08964	205
10	19339501	19339825	23	.	2.1964	2.33156	0	70
10	19360248	19360585	49	.	3.58492	4.94666	0.99563	157
10	19741223	19741559	35	.	2.85871	3.55957	0.11842	125
10	20155295	20155616	39	.	3.09762	3.95163	0.34754	73
10	20500290	20500601	44	.	3.29519	4.46662	0.62465	234
10	20536669	20536994	36	.	3.00154	3.62685	0.14573	55
10	20812720	20813079	49	.	3.59663	4.96587	1.01181	113
10	21014914	21015268	31	.	2.7123	3.16886	0.01675	174
10	21099312	21099874	29	.	2.47635	2.91733	0	29
10	21231838	21232224	30	.	2.69498	3.00323	0	247
10	21412097	21412514	27	.	2.43202	2.71748	0	33
10	21463943	21464412	29	.	2.64422	2.92552	0	313
10	21577469	21577840	44	.	3.27085	4.42585	0.59488	144
10	21632642	21633145	92	.	4.45542	9.2764	4.73966	298
10	21783456	21784054	61	.	3.89105	6.18229	1.98975	329
10	21860199	21860505	41	.	3.11787	4.16788	0.47763	177
10	22466615	22466918	36	.	3.04209	3.69052	0.19017	101
10	22608294	22609194	123	.	5.9862	12.3592	7.59012	704
10	22775518	22775821	31	.	2.67615	3.11108	0	21
10	22849158	22849641	26	.	2.49353	2.6939	0	252
10	23091256	23092329	67	.	4.39413	6.78515	2.51638	600
10	23220341	23220820	97	.	5.16043	9.70086	5.13023	129
10	23450132	23450497	81	.	4.68091	8.16911	3.74973	153
10	23463405	23464076	31	.	2.67615	3.11108	0	172
10	23557848	23558318	127	.	5.58469	12.7274	7.92561	263
10	23894960	23895269	27	.	2.63284	2.78644	0	33
10	23927033	23927402	39	.	2.97247	3.91977	0.32611	252
10	23985249	23985557	36	.	3.02168	3.65849	0.16911	213
10	23987269	23987826	29	.	2.65917	2.94843	0	520
10	24388281	24388584	31	.	2.67615	3.11108	0	175
10	24408365	24408679	23	.	2.28697	2.37391	0	218
10	24596645	24596992	34	.	2.90474	3.47437	0.11842	104
10	24659082	24659409	23	.	2.31369	2.31443	0	77
10	24731551	24731936	44	.	3.29519	4.46662	0.62465	106
10	24778232	24778859	92	.	4.57062	9.20932	4.68058	192
10	24820509	24820911	81	.	4.84123	8.13905	3.72153	217
10	25136488	25137108	28	.	2.52241	2.86393	0	489
10	25471865	25472538	265	.	10.9595	26.5581	21.03	249
10	25533754	25534688	287	.	9.11657	28.7125	23.0987	320
10	25645496	25645838	35	.	2.97475	3.58472	0.11842	115
10	25888651	25888961	74	.	4.60764	7.43276	3.09629	200
10	26253258	26253934	29	.	2.57284	2.94528	0	100
10	26306799	26307479	38	.	3.05974	3.88989	0.31229	143
10	26442780	26443168	35	.	2.97475	3.58472	0.11842	116
10	26577305	26577643	43	.	3.45325	4.33035	0.53129	145
10	26686609	26686911	34	.	2.8954	3.45962	0.11842	181
10	26836185	26836891	57	.	3.78113	5.73954	1.62788	520
10	26870069	26870724	48	.	3.41097	4.86929	0.94428	556
10	26908897	26909326	38	.	3.03193	3.84447	0.27734	329
10	27269688	27270205	38	.	3.15947	3.87416	0.2994	204
10	27616734	27618093	317	.	11.4176	31.7561	26.0128	1072
10	27960528	27960943	39	.	3.11692	3.98302	0.36649	182
10	28779478	28779848	31	.	2.67615	3.11108	0	229
10	28799222	28799538	25	.	2.36815	2.50002	0	83
10	29070911	29071265	23	.	2.22872	2.38484	0	6
10	29110470	29110812	23	.	2.22872	2.38484	0	239
10	29208692	29209188	175	.	8.36773	17.557	12.4666	234
10	29229436	29229762	32	.	2.85856	3.25278	0.06121	155
10	29452792	29453235	44	.	3.27085	4.42585	0.59488	245
10	29546067	29546405	50	.	3.6358	5.03004	1.05966	258
10	29826504	29826827	24	.	2.33363	2.44646	0	302
10	30112557	30112964	32	.	2.75376	3.23497	0.0563	57
10	30320861	30321232	31	.	2.64002	3.19461	0.02699	210
10	30367687	30367998	30	.	2.72247	3.04527	0	148
10	30465032	30465331	55	.	3.95879	5.55395	1.46667	150
10	30551073	30551386	28	.	2.59875	2.85578	0	9
10	30866942	30867424	28	.	2.61573	2.88184	0	473
10	31000296	31000608	47	.	3.43932	4.70659	0.81226	132
10	31596654	31597435	350	.	11.7712	35.0331	29.1866	370
10	31747137	31747605	51	.	3.83694	5.13168	1.11393	208
10	31905297	31905673	25	.	2.3788	2.51653	0	275
10	32975188	32975530	23	.	2.35811	2.38023	0	99
10	33180010	33180442	75	.	4.36212	7.58713	3.21943	250
10	33191557	33191867	23	.	2.36607	2.39203	0	248
10	33375886	33376341	33	.	2.81399	3.33071	0.09566	185
10	33421038	33421339	50	.	3.66855	5.08357	1.09964	159
10	34030694	34031081	31	.	2.72874	3.19509	0.02699	141
10	34237387	34237694	30	.	2.62534	3.02967	0	162
10	34271374	34271755	30	.	2.56557	3.06894	0	191
10	34277395	34277796	32	.	2.78786	3.28921	0.08273	32
10	34717452	34717756	33	.	2.84061	3.37293	0.11842	170
10	34760366	34760670	50	.	3.64426	5.04387	1.07085	264
10	34834226	34834532	34	.	2.90474	3.47437	0.11842	87
10	34837181	34837627	30	.	2.75053	3.08813	0	381
10	34854080	34854494	31	.	2.63307	3.18291	0.02407	391
10	34873194	34873549	37	.	2.9735	3.74875	0.21472	239
10	35083018	35083490	24	.	2.42337	2.47683	0	196
10	35230710	35231017	35	.	2.85871	3.55957	0.11842	42
10	35306749	35307488	34	.	2.9644	3.41365	0.11842	125
10	35652437	35653026	35	.	2.9236	3.50413	0.11842	132
10	35695427	35695854	44	.	3.40309	4.44433	0.60851	216
10	35853949	35854408	34	.	2.72399	3.48852	0.11842	173
10	35931636	35931941	36	.	3.00154	3.62685	0.14573	56
10	36143530	36143941	32	.	2.70225	3.29909	0.08273	27
10	36182472	36182840	42	.	3.30527	4.28749	0.53129	181
10	36233929	36234493	42	.	3.30527	4.28749	0.53129	511
10	36956888	36957215	23	.	2.29352	2.3841	0	251
10	36988821	36989184	26	.	2.43291	2.6003	0	297
10	37095034	37095340	46	.	3.40738	4.65362	0.76965	233
10	37300350	37300812	54	.	3.6333	5.48019	1.4033	117
10	37871471	37871801	34	.	2.72399	3.48852	0.11842	7
10	38357918	38358289	34	.	2.77932	3.42779	0.11842	248
10	38430517	38431074	38	.	3.02277	3.82949	0.26952	40
10	38520621	38521225	47	.	3.48284	4.77859	0.86567	508
10	38529243	38529614	37	.	2.9735	3.74875	0.21472	222
10	38595760	38596541	41	.	3.33495	4.14715	0.47763	200
10	39331674	39331995	47	.	3.25188	4.79528	0.88112	114
10	39433458	39433968	32	.	2.78786	3.28921	0.08273	79
10	39492890	39493205	41	.	3.11787	4.16788	0.47763	161
10	40089463	40089956	28	.	2.54378	2.89843	0	136
10	40122748	40123137	28	.	2.59875	2.85578	0	240
10	40644413	40644767	59	.	3.78591	5.99281	1.82234	166
10	41021422	41021842	30	.	2.75053	3.08813	0	181
10	41280285	41280745	81	.	4.87266	8.19332	3.77276	160
10	41293254	41293821	46	.	3.42861	4.68884	0.79982	425
10	41451144	41451483	48	.	3.53883	4.87089	0.94448	220
10	41550327	41550806	40	.	3.13645	4.01476	0.3886	182
10	41552879	41553202	65	.	4.11989	6.58892	2.35214	131
10	41576094	41576487	73	.	4.54782	7.33074	3.00207	98
10	41828881	41829340	36	.	2.99157	3.61118	0.13812	226
10	41893506	41893841	37	.	2.9735	3.74875	0.21472	243
10	42374116	42374416	32	.	2.85856	3.25278	0.06121	38
10	42484752	42485119	43	.	3.21813	4.33729	0.53295	188
10	42496306	42496629	23	.	2.28697	2.37391	0	294
10	43115215	43115529	26	.	2.4781	2.67009	0	280
10	43460860	43461216	42	.	3.25902	4.21304	0.51132	233
10	43550286	43551077	30	.	2.61012	3.00524	0	222
10	43649370	43649749	23	.	2.33453	2.34531	0	65
10	43808600	43808980	35	.	3.06955	3.57312	0.11842	109
10	44029563	44029861	34	.	2.81846	3.49285	0.11842	161
10	44145347	44145683	34	.	2.72399	3.48852	0.11842	115
10	44373221	44373591	25	.	2.42554	2.58891	0	28
10	44394591	44394906	33	.	2.81399	3.33071	0.09566	278
10	44577999	44578356	47	.	3.4939	4.79684	0.88119	260
10	45076409	45077182	728	.	21.0803	72.8397	66.0789	346
10	45299006	45299387	53	.	3.67169	5.31516	1.26076	166
10	45311296	45312163	773	.	22.0242	77.3423	70.5088	559
10	45314777	45315285	125	.	6.10799	12.5883	7.79845	235
10	45713569	45713875	23	.	2.26754	2.34365	0	100
10	46143639	46143938	37	.	2.9735	3.74875	0.21472	83
10	46474056	46474355	32	.	2.85856	3.25278	0.06121	246
10	46681716	46682157	25	.	2.3788	2.51653	0	23
10	46695873	46696517	33	.	2.8496	3.38717	0.11842	60
10	47691964	47692297	37	.	3.08375	3.7558	0.21829	176
10	47975444	47976055	25	.	2.50124	2.59199	0	146
10	48317447	48317916	33	.	2.80522	3.3168	0.09055	82
10	48542356	48542664	27	.	2.43202	2.71748	0	83
10	48804940	48805285	32	.	2.82826	3.20666	0.0357	60
10	49412002	49412400	29	.	2.64163	2.92154	0	342
10	49885862	49886225	41	.	3.22749	4.16217	0.47763	232
10	49998449	49999286	40	.	3.2507	4.01629	0.38871	190
10	50120182	50120507	23	.	2.3502	2.36852	0	270
10	50174710	50175055	25	.	2.3788	2.51653	0	23
10	50250605	50250905	49	.	3.7055	4.92464	0.98218	234
10	50267739	50268104	38	.	3.15947	3.87416	0.2994	163
10	50360782	50361449	43	.	3.45325	4.33035	0.53129	452
10	50870056	50870453	32	.	2.75376	3.23497	0.0563	364
10	50933079	50933410	31	.	2.72874	3.19509	0.02699	57
10	51500639	51500995	36	.	3.03185	3.67445	0.18013	173
10	51520552	51520852	42	.	3.14459	4.21316	0.51132	202
10	51945541	51946301	55	.	3.79947	5.53057	1.44744	399
10	51946950	51947266	49	.	3.56172	4.90856	0.97002	59
10	51981611	51982083	103	.	5.74617	10.3893	5.75986	232
10	52012981	52013723	51	.	3.73071	5.18491	1.1545	98
10	52032192	52032701	33	.	2.79651	3.30296	0.08273	451
10	52099530	52099858	39	.	3.12665	3.99885	0.37492	134
10	52132371	52132672	29	.	2.64422	2.92552	0	232
10	52320213	52320563	37	.	3.10501	3.78908	0.23729	301
10	52367393	52367843	23	.	2.22872	2.38484	0	429
10	52400906	52401290	62	.	3.65649	6.23798	2.0371	218
10	52575360	52575794	36	.	2.93415	3.68407	0.18588	293
10	52666511	52666812	37	.	3.09435	3.77239	0.23121	231
10	52821100	52821500	30	.	2.73176	3.05946	0	302
10	52840159	52840570	32	.	2.73703	3.20831	0.03583	195
10	52861767	52862161	36	.	3.01158	3.64262	0.15716	171
10	53025527	53025824	32	.	2.8688	3.26837	0.07232	141
10	53148234	53148545	42	.	3.29117	4.26481	0.53129	276
10	53392810	53393252	37	.	2.95145	3.71254	0.20143	250
10	53398441	53398879	81	.	4.6537	8.12001	3.70418	194
10	53499698	53500081	28	.	2.58199	2.83004	0	47
10	53852116	53852800	32	.	2.83829	3.22193	0.04533	58
10	53859935	53860357	25	.	2.46602	2.53992	0	264
10	54311286	54311928	30	.	2.69498	3.00323	0	610
10	54347038	54347555	43	.	3.3462	4.3532	0.54626	334
10	54403456	54403819	37	.	2.9735	3.74875	0.21472	292
10	54628791	54629314	36	.	3.02168	3.65849	0.16911	74
10	54861233	54861618	31	.	2.76956	3.11717	0	189
10	54897787	54898205	37	.	3.07323	3.73933	0.21472	242
10	55640999	55641562	33	.	2.81399	3.33071	0.09566	90
10	55776861	55777261	23	.	2.22872	2.38484	0	211
10	56084781	56085270	28	.	2.61573	2.88184	0	341
10	56214560	56214875	42	.	3.29117	4.26481	0.53129	109
10	56387056	56387504	27	.	2.53298	2.75467	0	346
10	56904842	56905559	34	.	2.77932	3.42779	0.11842	224
10	56920888	56921829	186	.	8.15478	18.6765	13.5287	370
10	56945227	56945650	29	.	2.47635	2.91733	0	190
10	57169418	57169993	34	.	2.72399	3.48852	0.11842	70
10	57733104	57733477	59	.	3.90601	5.95623	1.80675	153
10	58318905	58319243	28	.	2.62431	2.89499	0	34
10	58404187	58404527	87	.	5.01833	8.7699	4.282	103
10	58567991	58568342	47	.	3.5732	4.71527	0.81705	191
10	58643025	58643399	35	.	2.85871	3.55957	0.11842	161
10	59039755	59040152	37	.	3.0524	3.70669	0.19745	206
10	59077992	59078692	77	.	4.63209	7.77507	3.38637	260
10	59115023	59115682	126	.	6.1437	12.6551	7.86262	221
10	59242104	59242472	53	.	3.68295	5.33422	1.27843	197
10	59406659	59407155	23	.	2.22872	2.38484	0	13
10	59585183	59585909	37	.	2.9735	3.74875	0.21472	629
10	59664701	59665106	98	.	5.06953	9.87384	5.29424	223
10	59825519	59825819	37	.	2.9735	3.74875	0.21472	189
10	59865548	59865982	26	.	2.4781	2.67009	0	414
10	59872314	59872667	31	.	2.7123	3.16886	0.01675	141
10	59894719	59895070	40	.	2.97162	4.09545	0.44218	222
10	59920237	59921007	65	.	4.27853	6.59118	2.35368	410
10	59989305	59990051	45	.	3.36571	4.58434	0.71262	594
10	60078374	60078944	80	.	4.46448	8.07527	3.66356	256
10	60191354	60191694	29	.	2.56551	2.93347	0	25
10	60209193	60209641	181	.	7.85921	18.1242	13.008	192
10	60212942	60213262	30	.	2.6485	3.06681	0	93
10	60346786	60347482	86	.	4.61803	8.67649	4.20059	529
10	60373584	60374496	80	.	3.89718	8.03008	3.62112	665
10	60379315	60380226	166	.	7.35694	16.6934	11.6553	288
10	60606223	60606578	23	.	2.28046	2.36377	0	45
10	60700947	60701686	27	.	2.43202	2.71748	0	71
10	60807735	60808064	43	.	3.09455	4.31509	0.53129	106
10	60817936	60818388	47	.	3.46095	4.74239	0.83407	222
10	60865942	60866243	30	.	2.65631	3.07933	0	70
10	60982843	60983215	38	.	3.04114	3.85953	0.28928	173
10	61277976	61278304	43	.	3.11866	4.35787	0.5508	253
10	61284434	61284928	32	.	2.77071	3.26194	0.06838	450
10	61316762	61317287	27	.	2.43202	2.71748	0	15
10	61362352	61363223	58	.	4.01543	5.89056	1.74538	273
10	61536222	61536585	60	.	3.34044	6.03832	1.86244	108
10	61604367	61604670	37	.	2.9778	3.75581	0.21829	241
10	61759054	61759676	30	.	2.64073	3.05436	0	512
10	61851701	61852028	42	.	3.28039	4.24745	0.53129	85
10	61866526	61866986	24	.	2.36116	2.48919	0	35
10	61895524	61895820	37	.	2.9735	3.74875	0.21472	179
10	61977846	61978323	42	.	3.30203	4.28228	0.53129	322
10	62177130	62177444	31	.	2.67615	3.11108	0	106
10	62195428	62195801	70	.	4.22769	7.05555	2.75197	208
10	62401600	62402029	23	.	2.3502	2.36852	0	71
10	62404901	62405213	43	.	3.36872	4.38932	0.57377	97
10	62529693	62530065	29	.	2.47635	2.91733	0	16
10	62551446	62551767	25	.	2.3788	2.51653	0	292
10	63114141	63114451	39	.	3.20444	3.94427	0.34196	164
10	63705370	63705683	35	.	2.97183	3.58013	0.11842	158
10	63783609	63783945	29	.	2.64422	2.92552	0	103
10	63791064	63791363	48	.	3.63815	4.81819	0.89953	183
10	63964159	63964497	31	.	2.7123	3.16886	0.01675	177
10	64249938	64250298	47	.	3.43932	4.70659	0.81226	149
10	64595645	64595946	25	.	2.3788	2.51653	0	270
10	64645872	64646192	39	.	3.21588	3.9621	0.35152	228
10	64694635	64695253	24	.	2.40671	2.45219	0	141
10	64851042	64851390	38	.	3.13746	3.8398	0.27734	184
10	65082390	65082854	35	.	2.97183	3.58013	0.11842	155
10	65191617	65191940	44	.	3.4147	4.46289	0.62174	223
10	65227570	65228022	32	.	2.78786	3.28921	0.08273	179
10	65381913	65382264	43	.	3.45325	4.33035	0.53129	140
10	65433861	65434159	36	.	3.02168	3.65849	0.16911	208
10	65667925	65668233	37	.	3.06278	3.72295	0.20991	205
10	65908360	65908704	43	.	3.45325	4.33035	0.53129	43
10	65957683	65958186	45	.	3.45002	4.51929	0.66765	200
10	66260492	66260845	27	.	2.43202	2.71748	0	61
10	66307005	66307305	25	.	2.3788	2.51653	0	175
10	66501438	66501755	42	.	3.28039	4.24745	0.53129	75
10	66518078	66518378	31	.	2.76001	3.1026	0	148
10	66921337	66921780	93	.	4.97515	9.35606	4.81314	177
10	67002676	67003666	117	.	5.67887	11.772	7.03498	717
10	67043364	67043850	33	.	2.81399	3.33071	0.09566	144
10	67181584	67182030	29	.	2.47635	2.91733	0	73
10	67658649	67658982	28	.	2.52949	2.87537	0	200
10	68157175	68157917	31	.	2.72874	3.19509	0.02699	31
10	68558781	68559097	49	.	3.43046	4.90294	0.96531	92
10	68824485	68824880	91	.	4.86405	9.14685	4.63191	249
10	69025971	69026459	36	.	3.01158	3.64262	0.15716	115
10	69188130	69188433	39	.	3.00715	3.97921	0.36526	225
10	69194964	69195293	29	.	2.57284	2.94528	0	82
10	69207742	69208760	690	.	19.6251	69.0974	62.4407	674
10	69212839	69213209	40	.	2.97162	4.09545	0.44218	274
10	69628763	69629305	67	.	4.37934	6.7604	2.49344	278
10	69809250	69809563	29	.	2.64163	2.92154	0	240
10	70119257	70120170	124	.	6.25331	12.4513	7.67492	734
10	70204373	70204838	73	.	4.57754	7.38146	3.0489	291
10	70393656	70394273	39	.	3.08806	3.93607	0.33618	94
10	70426444	70426824	51	.	3.5682	5.13924	1.11393	185
10	70432286	70432850	29	.	2.64422	2.92552	0	94
10	70496875	70497514	321	.	10.9952	32.1777	26.418	318
10	70653706	70654112	32	.	2.87912	3.28406	0.08273	285
10	70916835	70917410	34	.	2.86775	3.41589	0.11842	407
10	71008821	71009991	31	.	2.67615	3.11108	0	544
10	71198734	71199212	82	.	4.70844	8.21868	3.79518	299
10	71216137	71216474	30	.	2.63301	3.04198	0	162
10	71252678	71253137	28	.	2.58199	2.83004	0	420
10	71284786	71285426	34	.	2.77932	3.42779	0.11842	124
10	71292280	71292829	428	.	12.6294	42.8706	36.819	265
10	71426473	71426792	34	.	2.72399	3.48852	0.11842	151
10	71489560	71489935	29	.	2.64422	2.92552	0	269
10	71733240	71733638	44	.	3.3801	4.40754	0.58967	293
10	71830724	71831210	34	.	2.90474	3.47437	0.11842	384
10	71958867	71959211	44	.	3.4147	4.46289	0.62174	241
10	72035719	72036125	25	.	2.50124	2.59199	0	220
10	72141014	72141324	47	.	3.5732	4.71527	0.81705	144
10	72368143	72368542	53	.	3.70568	5.37265	1.31427	203
10	72428141	72428470	31	.	2.67615	3.11108	0	280
10	72671107	72671589	31	.	2.72874	3.19509	0.02699	441
10	72791214	72791639	31	.	2.72874	3.19509	0.02699	198
10	72816066	72816626	27	.	2.50132	2.70591	0	71
10	72848968	72849273	42	.	3.30527	4.28749	0.53129	125
10	72925156	72925597	33	.	2.82281	3.3447	0.10631	3
10	72954518	72954908	43	.	3.33504	4.33531	0.53218	180
10	72981140	72981688	58	.	3.82561	5.81696	1.68604	336
10	73034676	73035022	34	.	2.72399	3.48852	0.11842	104
10	73100542	73100882	42	.	3.30527	4.28749	0.53129	303
10	73113577	73113888	23	.	2.33453	2.34531	0	127
10	73149451	73149864	25	.	2.3788	2.51653	0	1
10	73157287	73157620	29	.	2.64422	2.92552	0	232
10	73162173	73162489	33	.	2.81399	3.33071	0.09566	243
10	73257393	73257699	36	.	2.94278	3.69827	0.19129	96
10	73415808	73416245	42	.	3.31296	4.29985	0.53129	271
10	73521517	73521973	45	.	3.48607	4.57676	0.70753	150
10	73676473	73676769	30	.	2.69498	3.00323	0	175
10	74359388	74359766	46	.	3.53533	4.65514	0.77012	272
10	74389389	74389702	35	.	2.96206	3.56474	0.11842	262
10	74508593	74509352	31	.	2.77917	3.13184	0	177
10	75104497	75104797	42	.	3.14459	4.21316	0.51132	199
10	75117092	75117735	39	.	2.97247	3.91977	0.32611	412
10	75137282	75137818	27	.	2.33379	2.79144	0	202
10	75465993	75466330	37	.	2.96897	3.74131	0.21472	122
10	75995332	75995646	46	.	3.37603	4.60152	0.7271	107
10	76211215	76211922	32	.	2.70225	3.29909	0.08273	139
10	76293282	76293664	77	.	4.61785	7.75008	3.36779	263
10	76571821	76572145	30	.	2.66417	3.09191	0	159
10	76625012	76625424	32	.	2.70225	3.29909	0.08273	216
10	77129751	77130400	86	.	4.97158	8.68752	4.2104	516
10	77206571	77207365	137	.	6.75594	13.7775	8.91091	400
10	77226508	77227316	92	.	4.57062	9.20932	4.68058	535
10	77229425	77230473	158	.	5.75298	15.8454	10.8542	416
10	77344680	77345093	24	.	2.35422	2.47842	0	329
10	77406534	77406893	58	.	3.84824	5.85625	1.72183	117
10	77436578	77437036	28	.	2.52949	2.87537	0	443
10	77623804	77624150	25	.	2.42554	2.58891	0	264
10	77690431	77691137	63	.	3.60677	6.37884	2.16502	154
10	77912769	77913241	25	.	2.3788	2.51653	0	350
10	78077105	78077484	33	.	2.70422	3.30239	0.08273	166
10	78875005	78875424	35	.	2.98167	3.59561	0.12593	283
10	79110532	79110953	37	.	3.10501	3.78908	0.23729	198
10	79294217	79294536	49	.	3.56172	4.90856	0.97002	220
10	79376928	79377335	53	.	3.68295	5.33422	1.27843	276
10	79397223	79397595	39	.	2.97247	3.91977	0.32611	158
10	79683292	79683758	84	.	4.64741	8.41937	3.96592	237
10	79721612	79721943	28	.	2.54378	2.89843	0	165
10	79902269	79902752	31	.	2.58546	3.10258	0	175
10	79933788	79934685	77	.	4.0311	7.78405	3.3931	666
10	80161311	80162050	88	.	4.85981	8.81236	4.32014	466
10	80165094	80165745	44	.	3.27558	4.43378	0.59977	88
10	80259674	80260138	44	.	3.15969	4.43045	0.59752	396
10	80566236	80566588	32	.	2.70225	3.29909	0.08273	167
10	80667102	80667465	60	.	3.66067	6.00431	1.83204	253
10	80811666	80812285	58	.	3.86554	5.88625	1.74193	359
10	80813243	80813944	145	.	6.4854	14.561	9.64239	266
10	80864911	80865212	29	.	2.55823	2.92173	0	274
10	80913753	80914759	166	.	6.44831	16.6435	11.6082	577
10	81037057	81037561	158	.	6.67048	15.8014	10.8137	183
10	81139930	81140277	51	.	3.58402	5.16624	1.13736	123
10	81172845	81173197	49	.	3.48016	4.98851	1.03125	147
10	81409175	81409619	39	.	3.00715	3.97921	0.36526	289
10	81411491	81412263	38	.	2.75812	3.86957	0.29736	101
10	81416446	81417402	261	.	9.23606	26.1594	20.646	568
10	81551625	81551933	44	.	3.15969	4.43045	0.59752	82
10	81570896	81571213	76	.	4.09334	7.63663	3.26541	197
10	81596642	81596960	46	.	3.27159	4.62705	0.74931	101
10	81650282	81650585	41	.	3.22749	4.16217	0.47763	178
10	82254487	82254806	33	.	2.80522	3.3168	0.09055	110
10	82607661	82608112	49	.	3.7055	4.92464	0.98218	244
10	82833864	82834365	57	.	3.39461	5.71178	1.60337	209
10	83182812	83184013	197	.	8.46842	19.7692	14.5645	951
10	83253611	83253959	44	.	3.30508	4.48317	0.6387	184
10	83573433	83573752	24	.	2.3134	2.41503	0	235
10	83625191	83625578	35	.	2.76541	3.56108	0.11842	223
10	83656717	83657120	42	.	3.14459	4.21316	0.51132	113
10	83688848	83689315	49	.	3.56172	4.90856	0.97002	275
10	83703890	83704237	39	.	3.12665	3.99885	0.37492	188
10	83864059	83864706	31	.	2.51384	3.1162	0	220
10	83996522	83996845	40	.	3.15624	4.04687	0.41309	219
10	84005214	84005578	41	.	3.20681	4.12875	0.46721	35
10	84067086	84067420	34	.	2.77932	3.42779	0.11842	129
10	84213325	84213692	24	.	2.3134	2.41503	0	303
10	84278921	84279243	44	.	3.26586	4.41749	0.59488	94
10	84815886	84816387	85	.	4.72485	8.56343	4.09431	160
10	84821383	84821723	33	.	2.70422	3.30239	0.08273	248
10	84855025	84855332	53	.	3.80815	5.31067	1.25805	72
10	84885507	84886533	142	.	5.9418	14.2763	9.3762	201
10	84993836	84994506	27	.	2.4338	2.72036	0	129
10	85266712	85267429	109	.	5.65782	10.9761	6.29531	266
10	85515712	85516094	34	.	2.8954	3.45962	0.11842	363
10	85524196	85524639	23	.	2.28697	2.37391	0	147
10	85549328	85549998	37	.	3.00462	3.79978	0.24668	404
10	85579714	85580025	25	.	2.28531	2.58903	0	120
10	85639621	85640290	74	.	4.62285	7.45862	3.11994	378
10	85793030	85793388	35	.	3.06955	3.57312	0.11842	52
10	86100185	86100904	211	.	8.62314	21.1066	15.8351	444
10	86126464	86126985	88	.	4.85981	8.81236	4.32014	248
10	86264386	86265014	23	.	2.26114	2.33367	0	156
10	86455376	86455675	34	.	2.77932	3.42779	0.11842	44
10	86642385	86643032	40	.	3.17627	4.07934	0.43473	564
10	86772271	86772674	34	.	2.77932	3.42779	0.11842	221
10	86776346	86776945	28	.	2.60722	2.86877	0	243
10	86927220	86927681	43	.	3.32397	4.31753	0.53129	373
10	87052524	87053648	32	.	2.70225	3.29909	0.08273	792
10	87170224	87170593	50	.	3.6358	5.03004	1.05966	187
10	87251733	87252036	31	.	2.76001	3.1026	0	22
10	87311686	87311989	28	.	2.59035	2.84287	0	107
10	87560156	87560573	43	.	3.33504	4.33531	0.53218	184
10	87584154	87584469	37	.	3.06278	3.72295	0.20991	174
10	87974019	87974538	37	.	3.09435	3.77239	0.23121	387
10	88362038	88362365	42	.	3.26967	4.23019	0.52526	172
10	88402137	88402455	41	.	3.12672	4.1829	0.49041	256
10	88500447	88500750	46	.	3.51053	4.6157	0.73948	202
10	88636571	88637320	42	.	3.29117	4.26481	0.53129	128
10	88942489	88942833	57	.	4.09243	5.76843	1.65072	201
10	89030051	89030352	26	.	2.53748	2.64555	0	249
10	89088804	89089109	47	.	3.47186	4.76044	0.84981	133
10	89343026	89343382	49	.	3.72039	4.94814	0.99563	182
10	89345017	89345555	43	.	3.23705	4.36912	0.55732	316
10	89531338	89531658	56	.	3.5918	5.63824	1.53964	139
10	89576581	89576904	27	.	2.43202	2.71748	0	83
10	89690188	89690490	66	.	4.16289	6.66452	2.4112	115
10	89764720	89765110	61	.	3.71453	6.1066	1.92084	244
10	89926200	89926591	34	.	2.80267	3.46663	0.11842	268
10	90297933	90298396	35	.	2.97183	3.58013	0.11842	177
10	90395913	90396316	31	.	2.51384	3.1162	0	375
10	90466529	90467082	31	.	2.67615	3.11108	0	136
10	90539754	90540069	37	.	2.9778	3.75581	0.21829	185
10	90652705	90653049	45	.	3.36571	4.58434	0.71262	223
10	90660704	90661067	33	.	2.70422	3.30239	0.08273	227
10	91183342	91183778	49	.	3.47011	4.97122	1.0157	188
10	91241547	91242041	165	.	7.03098	16.525	11.4938	262
10	91376703	91377038	77	.	4.63209	7.77507	3.38637	73
10	91386412	91386799	65	.	4.07199	6.50443	2.27823	168
10	91495642	91495949	36	.	2.88342	3.60043	0.12966	143
10	91613839	91614243	42	.	3.18093	4.27459	0.53129	226
10	91953081	91953416	59	.	4.22064	5.97317	1.81144	150
10	91989084	91989536	43	.	3.45325	4.33035	0.53129	172
10	92400256	92400571	32	.	2.70225	3.29909	0.08273	248
10	92405381	92405719	37	.	2.98669	3.77039	0.23119	64
10	92511228	92511603	24	.	2.35422	2.47842	0	59
10	92659921	92660356	24	.	2.35422	2.47842	0	183
10	92812876	92813373	23	.	2.22872	2.38484	0	10
10	93275175	93275608	58	.	3.57352	5.83761	1.70467	173
10	93287842	93288195	46	.	3.41796	4.67118	0.78474	99
10	93339112	93339410	27	.	2.60349	2.74308	0	27
10	93431499	93432043	52	.	3.51292	5.26659	1.22012	256
10	93455145	93455503	34	.	2.9977	3.46418	0.11842	287
10	93460189	93460660	31	.	2.76001	3.1026	0	174
10	93581077	93581575	36	.	3.04209	3.69052	0.19017	406
10	93642886	93643220	55	.	3.69522	5.5892	1.49756	80
10	93688822	93689157	32	.	2.70225	3.29909	0.08273	193
10	93713103	93713429	23	.	2.31369	2.31443	0	40
10	93750531	93750835	39	.	2.97247	3.91977	0.32611	150
10	93771408	93771874	41	.	3.34835	4.16794	0.47763	230
10	93932897	93933231	75	.	4.32675	7.52162	3.16206	112
10	93946010	93946465	74	.	4.46024	7.47201	3.12367	259
10	93953606	93953947	82	.	5.07495	8.21799	3.79518	166
10	94093655	94094012	44	.	3.39156	4.42588	0.59488	238
10	94116915	94117281	37	.	2.9735	3.74875	0.21472	186
10	94147776	94148136	54	.	3.75199	5.45075	1.37618	221
10	94514668	94515225	29	.	2.3758	2.99237	0	426
10	94697584	94697912	26	.	2.47045	2.65829	0	43
10	94992980	94993463	27	.	2.4338	2.72036	0	133
10	95085879	95086340	81	.	4.52383	8.18752	3.7677	300
10	95113324	95113724	44	.	3.2562	4.40128	0.58464	171
10	95476704	95477197	23	.	2.22872	2.38484	0	31
10	95686422	95686809	23	.	2.28697	2.37391	0	146
10	95780945	95781409	99	.	5.31262	9.98046	5.39267	141
10	95967683	95968211	33	.	2.73377	3.35181	0.11083	40
10	96075363	96076276	79	.	4.57394	7.9755	3.56994	721
10	96238794	96239130	58	.	3.82561	5.81696	1.68604	130
10	96266060	96266359	47	.	3.48284	4.77859	0.86567	84
10	96273559	96274118	37	.	2.96897	3.74131	0.21472	462
10	96309086	96309395	68	.	4.28363	6.87544	2.58938	158
10	96351208	96351533	25	.	2.42554	2.58891	0	93
10	96443036	96443372	36	.	2.88342	3.60043	0.12966	239
10	96628233	96628791	42	.	3.14459	4.21316	0.51132	128
10	96726054	96726770	40	.	3.16622	4.06306	0.42385	599
10	97537117	97537501	47	.	3.43932	4.70659	0.81226	197
10	97625122	97625452	52	.	3.16773	5.24302	1.20714	162
10	97668456	97668837	55	.	3.9446	5.53112	1.44744	215
10	97891399	97891832	25	.	2.3788	2.51653	0	225
10	98324499	98325002	92	.	5.28844	9.2412	4.70857	282
10	98629443	98630005	25	.	2.28531	2.58903	0	293
10	98638220	98638663	51	.	3.5682	5.13924	1.11393	241
10	98738312	98738615	34	.	2.88612	3.44496	0.11842	277
10	98899133	98899477	31	.	2.51384	3.1162	0	293
10	99065560	99065864	29	.	2.64422	2.92552	0	48
10	99241949	99242257	36	.	2.93415	3.68407	0.18588	174
10	99390371	99391191	41	.	3.22749	4.16217	0.47763	755
10	99834520	99834979	30	.	2.69498	3.00323	0	118
10	100512428	100512965	31	.	2.67615	3.11108	0	316
10	100722698	100723039	32	.	2.70225	3.29909	0.08273	125
10	100758761	100759352	33	.	2.94261	3.38056	0.11842	120
10	100908050	100908441	68	.	4.60433	6.8515	2.56714	197
10	100930645	100931031	57	.	4.06101	5.71811	1.60862	144
10	101036707	101037008	33	.	2.8496	3.38717	0.11842	107
10	101373096	101373433	39	.	3.09762	3.95163	0.34754	233
10	101386111	101386450	42	.	3.26967	4.23019	0.52526	137
10	102542191	102542495	37	.	2.99563	3.78505	0.23729	74
10	102870491	102871312	39	.	3.12665	3.99885	0.37492	594
10	102877525	102877834	29	.	2.66804	2.962	0	277
10	102892440	102892840	67	.	4.51345	6.70478	2.44814	186
10	102961843	102962153	34	.	2.72399	3.48852	0.11842	87
10	103439133	103439814	37	.	3.07323	3.73933	0.21472	605
10	103475322	103475785	28	.	2.68586	2.86475	0	51
10	103616600	103616947	43	.	3.45325	4.33035	0.53129	274
10	103818421	103818906	36	.	3.00154	3.62685	0.14573	204
10	103839677	103839999	37	.	3.10501	3.78908	0.23729	85
10	103969999	103970310	35	.	2.97475	3.58472	0.11842	233
10	103982963	103983375	40	.	3.16622	4.06306	0.42385	266
10	103984724	103985056	25	.	2.3788	2.51653	0	329
10	104196802	104197288	108	.	4.7516	10.8945	6.22016	236
10	104224904	104225377	34	.	2.90474	3.47437	0.11842	139
10	104283829	104284163	34	.	2.90474	3.47437	0.11842	76
10	104288416	104288716	23	.	2.31369	2.31443	0	194
10	104945225	104945552	40	.	3.2507	4.01629	0.38871	205
10	105028586	105028890	77	.	4.98802	7.76386	3.37593	157
10	105034094	105034427	26	.	2.5467	2.65918	0	44
10	105062606	105063116	29	.	2.64422	2.92552	0	49
10	105138864	105139198	42	.	3.30527	4.28749	0.53129	243
10	105162561	105162986	47	.	3.43932	4.70659	0.81226	197
10	105174393	105174704	27	.	2.60427	2.74424	0	128
10	105257637	105258311	44	.	3.39156	4.42588	0.59488	550
10	105469670	105470283	36	.	3.03185	3.67445	0.18013	209
10	105614797	105615162	32	.	2.85856	3.25278	0.06121	316
10	105666788	105667112	38	.	3.03193	3.84447	0.27734	164
10	105721992	105722306	39	.	3.07856	3.92059	0.32611	107
10	105788575	105788986	64	.	4.03679	6.44214	2.22214	254
10	106072371	106072695	29	.	2.63294	2.90823	0	108
10	106291103	106291730	38	.	3.11576	3.80587	0.25064	86
10	106363917	106364248	35	.	2.97183	3.58013	0.11842	277
10	106680151	106680462	32	.	2.83829	3.22193	0.04533	128
10	106738057	106738455	51	.	3.5682	5.13924	1.11393	189
10	106811022	106811383	60	.	3.66067	6.00431	1.83204	268
10	106952605	106953064	35	.	2.97183	3.58013	0.11842	261
10	106975677	106976100	36	.	3.00154	3.62685	0.14573	251
10	107053345	107053669	33	.	2.84061	3.37293	0.11842	123
10	107151742	107152072	27	.	2.50132	2.70591	0	33
10	107356725	107357030	32	.	2.77926	3.27554	0.07764	207
10	107390398	107391014	36	.	2.74237	3.6788	0.18176	501
10	107457429	107457962	31	.	2.67615	3.11108	0	151
10	107662436	107663044	108	.	5.4045	10.8704	6.19972	232
10	107947968	107948407	41	.	3.33495	4.14715	0.47763	386
10	108173208	108173627	41	.	3.00173	4.14949	0.47763	80
10	108485427	108485805	35	.	3.06955	3.57312	0.11842	81
10	108555102	108555408	33	.	2.95346	3.39705	0.11842	240
10	108563824	108564165	39	.	3.12665	3.99885	0.37492	291
10	108822566	108823048	32	.	2.75376	3.23497	0.0563	410
10	109082714	109083032	47	.	3.43932	4.70659	0.81226	208
10	109174413	109174714	45	.	3.43816	4.50037	0.65379	91
10	109256859	109257284	37	.	2.9735	3.74875	0.21472	290
10	109730129	109730646	25	.	2.3788	2.51653	0	276
10	109912739	109913038	35	.	2.9427	3.53425	0.11842	135
10	109950452	109951104	35	.	2.97475	3.58472	0.11842	103
10	109959399	109959755	42	.	3.30527	4.28749	0.53129	74
10	110204211	110204849	35	.	2.98167	3.59561	0.12593	47
10	111127182	111127655	47	.	3.21926	4.73556	0.83005	188
10	111187047	111187389	38	.	3.17059	3.89152	0.31229	90
10	111393912	111394262	44	.	3.27558	4.43378	0.59977	111
10	111558654	111559179	26	.	2.36977	2.61609	0	275
10	111724728	111725276	128	.	6.27204	12.894	8.07939	289
10	112109514	112110018	29	.	2.47635	2.91733	0	88
10	112348472	112348776	25	.	2.41094	2.56631	0	8
10	112432097	112433013	31	.	2.76001	3.1026	0	884
10	112445561	112445893	34	.	2.77932	3.42779	0.11842	320
10	112606202	112606929	30	.	2.6485	3.06681	0	632
10	113246973	113247323	25	.	2.38224	2.52187	0	86
10	113509935	113510486	35	.	3.06659	3.56863	0.11842	185
10	113524790	113525095	38	.	3.11576	3.80587	0.25064	209
10	113554262	113554582	35	.	2.87514	3.58674	0.1194	144
10	113572558	113572873	49	.	3.7055	4.92464	0.98218	166
10	113639846	113640177	31	.	2.67615	3.11108	0	200
10	113879985	113880346	48	.	3.53883	4.87089	0.94448	267
10	113907786	113908139	31	.	2.67615	3.11108	0	87
10	114372625	114373065	34	.	2.90474	3.47437	0.11842	73
10	114913872	114914184	39	.	3.06912	3.9052	0.32374	180
10	114967826	114968257	36	.	3.01158	3.64262	0.15716	210
10	114983924	114984251	24	.	2.32011	2.42545	0	39
10	115184854	115185212	74	.	4.44028	7.43655	3.09951	127
10	116053768	116054213	36	.	2.82213	3.65998	0.16911	112
10	116314569	116314894	45	.	3.2427	4.57648	0.70753	108
10	117155500	117156085	29	.	2.63294	2.90823	0	111
10	117475118	117475441	36	.	3.04209	3.69052	0.19017	52
10	117571584	117572370	50	.	3.6358	5.03004	1.05966	115
10	118055949	118056269	24	.	2.42337	2.47683	0	96
10	118365395	118365727	43	.	3.3462	4.3532	0.54626	226
10	118635092	118635624	45	.	3.36571	4.58434	0.71262	143
10	118639917	118640324	39	.	3.23901	3.9981	0.37492	343
10	118830475	118830772	35	.	2.97183	3.58013	0.11842	226
10	118908421	118908774	38	.	3.13746	3.8398	0.27734	128
10	119105421	119105866	33	.	2.70422	3.30239	0.08273	206
10	119118924	119119287	36	.	2.90856	3.64192	0.15716	175
10	119272345	119272673	32	.	2.8688	3.26837	0.07232	147
10	119373047	119373425	31	.	2.67615	3.11108	0	65
10	119734262	119734691	35	.	2.96206	3.56474	0.11842	297
10	119918408	119918797	41	.	3.19656	4.11218	0.45468	114
10	120026468	120026789	54	.	3.75199	5.45075	1.37618	164
10	120031372	120031688	23	.	2.28697	2.37391	0	6
10	120033073	120033383	42	.	3.26967	4.23019	0.52526	65
10	120049361	120049687	23	.	2.3502	2.36852	0	277
10	120138583	120139070	39	.	3.11692	3.98302	0.36649	236
10	120228688	120228997	40	.	3.16622	4.06306	0.42385	93
10	120235297	120235626	32	.	2.70225	3.29909	0.08273	277
10	120279495	120279806	52	.	3.6605	5.2962	1.24435	71
10	120924628	120924985	55	.	3.9446	5.53112	1.44744	147
10	120935155	120935475	46	.	3.37603	4.60152	0.7271	92
10	121025480	121025785	29	.	2.58763	2.96907	0	157
10	121475751	121476209	51	.	3.59475	5.18452	1.1545	210
10	121783514	121783891	37	.	2.98669	3.77039	0.23119	94
10	121832724	121833223	42	.	3.14459	4.21316	0.51132	77
10	122007256	122007593	23	.	2.22872	2.38484	0	305
10	122014047	122014392	27	.	2.51705	2.73015	0	46
10	122202239	122202668	44	.	3.4147	4.46289	0.62174	236
10	122229618	122230036	29	.	2.64163	2.92154	0	33
10	122243093	122243409	34	.	2.97631	3.43173	0.11842	191
10	122313032	122313447	30	.	2.70408	3.01715	0	214
10	122383897	122384278	31	.	2.7986	3.16147	0.011	153
10	122408925	122409525	31	.	2.67207	3.10456	0	373
10	122553507	122553839	25	.	2.42554	2.58891	0	57
10	122596637	122597136	36	.	2.94278	3.69827	0.19129	268
10	122916375	122916834	25	.	2.3788	2.51653	0	6
10	123587070	123587377	25	.	2.3788	2.51653	0	152
10	123751676	123752106	30	.	2.63301	3.04198	0	235
10	123975291	123975631	43	.	3.45325	4.33035	0.53129	67
10	124088501	124089077	35	.	2.97475	3.58472	0.11842	78
10	124422204	124422506	41	.	3.08294	4.10855	0.45337	73
10	124621006	124621435	29	.	2.47635	2.91733	0	13
10	124912050	124912404	47	.	3.43932	4.70659	0.81226	141
10	125109871	125110170	47	.	3.48284	4.77859	0.86567	202
10	125254755	125255103	35	.	2.97475	3.58472	0.11842	263
10	125368787	125369185	47	.	3.62497	4.79733	0.88119	105
10	125502445	125502944	29	.	2.57284	2.94528	0	33
10	125613438	125613736	28	.	2.58199	2.83004	0	196
10	125752906	125753434	34	.	2.9644	3.41365	0.11842	477
10	125756163	125756561	39	.	3.2274	3.98004	0.36526	87
10	125813789	125814093	24	.	2.34732	2.46771	0	34
10	125977001	125977309	40	.	3.29831	4.09029	0.44218	126
10	126009650	126009949	42	.	3.16265	4.24372	0.53129	140
10	126509337	126509649	29	.	2.65917	2.94843	0	261
10	126603343	126603813	31	.	2.67615	3.11108	0	68
10	126739657	126740166	37	.	3.07323	3.73933	0.21472	39
10	126741509	126741876	34	.	2.97631	3.43173	0.11842	141
10	126764683	126765122	28	.	2.68586	2.86475	0	154
10	126849184	126849519	35	.	2.97475	3.58472	0.11842	166
10	126979019	126979331	27	.	2.43202	2.71748	0	282
10	126980657	126981153	60	.	3.94151	6.01746	1.8436	400
10	127002102	127002511	53	.	3.71715	5.39202	1.33129	233
10	127082046	127082623	43	.	3.21813	4.33729	0.53295	188
10	127277242	127277620	39	.	3.08806	3.93607	0.33618	242
10	127413603	127413976	23	.	2.22872	2.38484	0	9
10	127495303	127495706	34	.	2.72399	3.48852	0.11842	215
10	127497969	127498290	29	.	2.47635	2.91733	0	241
10	127597504	127598045	29	.	2.47635	2.91733	0	327
10	127604497	127604874	74	.	4.44028	7.43655	3.09951	172
10	127616165	127616464	27	.	2.4338	2.72036	0	277
10	127666996	127667866	80	.	4.47622	8.09753	3.68305	668
10	127809164	127809558	29	.	2.64422	2.92552	0	129
10	127925184	127925559	86	.	4.77793	8.66165	4.18646	142
10	127932661	127933351	33	.	2.62058	3.30622	0.08543	545
10	127959207	127959528	38	.	3.02277	3.82949	0.26952	199
10	128083037	128083511	82	.	4.70844	8.21868	3.79518	196
10	128525668	128526308	40	.	2.97162	4.09545	0.44218	139
10	128590208	128590619	69	.	4.15744	6.92819	2.63775	244
10	128695983	128696746	176	.	6.33546	17.6811	12.5869	525
10	128742447	128742773	25	.	2.42554	2.58891	0	260
10	128779371	128780249	62	.	3.65649	6.23798	2.0371	251
10	128798145	128798578	25	.	2.3965	2.54396	0	20
10	128909448	128910021	71	.	4.10491	7.1059	2.796	339
10	128921853	128922691	308	.	8.85166	30.8686	25.162	599
10	128931461	128931900	74	.	4.29196	7.45696	3.11904	215
10	128937846	128938145	50	.	3.18245	5.07017	1.09212	167
10	129230452	129230836	40	.	3.17627	4.07934	0.43473	264
10	129923128	129923631	27	.	2.59385	2.72884	0	365
10	130114459	130114808	38	.	3.17059	3.89152	0.31229	153
10	130216080	130216446	37	.	3.10501	3.78908	0.23729	206
10	130409552	130409853	42	.	3.14459	4.21316	0.51132	226
10	130434182	130434689	120	.	6.04554	12.0727	7.319	259
10	130469234	130469530	34	.	2.97631	3.43173	0.11842	214
11	3121818	3122277	28	.	2.68586	2.86475	0	54
11	3193301	3193769	30	.	1.37939	3.03448	0	450
11	3331550	3331889	30	.	2.63301	3.04198	0	299
11	3751081	3751421	43	.	3.2466	4.38516	0.57065	163
11	3848168	3848473	32	.	2.77071	3.26194	0.06838	31
11	3903270	3903593	35	.	2.95235	3.54945	0.11842	180
11	3913868	3914707	44	.	3.30508	4.48317	0.6387	118
11	4112236	4112680	34	.	2.77932	3.42779	0.11842	404
11	4849324	4849691	27	.	2.4338	2.72036	0	292
11	5192847	5193454	138	.	6.33962	13.8524	8.97606	296
11	5244099	5244415	89	.	4.73953	8.91005	4.41271	210
11	5250893	5251444	34	.	2.72399	3.48852	0.11842	373
11	5344673	5345578	51	.	3.5682	5.13924	1.11393	727
11	5789801	5790119	41	.	3.12672	4.1829	0.49041	153
11	5855573	5856133	57	.	3.81439	5.79746	1.67659	142
11	6361497	6361898	24	.	2.41501	2.46447	0	193
11	6477247	6477997	277	.	9.74237	27.7882	22.2054	297
11	6481326	6482292	353	.	12.5853	35.3091	29.4578	531
11	6494251	6494609	44	.	2.97028	4.45554	0.616	132
11	6528186	6528866	63	.	4.0022	6.38075	2.16526	563
11	6626037	6626503	30	.	2.64073	3.05436	0	192
11	6846171	6846562	49	.	3.7055	4.92464	0.98218	102
11	7147258	7147656	58	.	3.82561	5.81696	1.68604	234
11	8282820	8283280	29	.	2.59508	2.98106	0	337
11	8365178	8366035	50	.	3.18245	5.07017	1.09212	638
11	8443362	8443998	165	.	7.02585	16.5148	11.484	330
11	8538197	8538516	25	.	2.28531	2.58903	0	152
11	8557131	8557440	75	.	4.50693	7.55472	3.19306	101
11	8786226	8786536	36	.	3.00154	3.62685	0.14573	53
11	8821270	8821716	92	.	4.75274	9.25812	4.72428	249
11	8833868	8834410	38	.	3.14843	3.85692	0.28798	37
11	9397097	9397441	57	.	4.09243	5.76843	1.65072	95
11	9475104	9475432	39	.	2.97247	3.91977	0.32611	252
11	9910228	9910541	49	.	3.56172	4.90856	0.97002	121
11	10562698	10563006	31	.	2.67615	3.11108	0	186
11	10888530	10888936	43	.	3.45325	4.33035	0.53129	119
11	10932437	10933151	42	.	3.14459	4.21316	0.51132	650
11	10983283	10983592	29	.	2.67696	2.97566	0	65
11	11058707	11059041	45	.	3.45002	4.51929	0.66765	60
11	11176043	11176537	35	.	2.93312	3.51915	0.11842	25
11	11253154	11253547	37	.	2.9735	3.74875	0.21472	134
11	11439927	11440349	30	.	2.73176	3.05946	0	189
11	11497569	11497889	23	.	2.22872	2.38484	0	278
11	11634498	11634996	37	.	3.06278	3.72295	0.20991	60
11	11657859	11658891	37	.	2.9735	3.74875	0.21472	53
11	11854965	11855412	90	.	4.78994	9.00622	4.50486	210
11	11899308	11899794	38	.	3.13746	3.8398	0.27734	429
11	11962738	11963230	30	.	2.61012	3.00524	0	183
11	12093017	12093460	27	.	2.60427	2.74424	0	127
11	12113012	12113636	24	.	2.39847	2.44	0	400
11	12414387	12414851	30	.	2.62534	3.02967	0	45
11	12665937	12666793	50	.	3.6358	5.03004	1.05966	696
11	12759451	12759788	41	.	3.31043	4.10911	0.45337	178
11	13398004	13398325	36	.	2.99157	3.61118	0.13812	238
11	13582763	13583165	35	.	3.06955	3.57312	0.11842	121
11	13601527	13601835	29	.	2.66804	2.962	0	50
11	13789343	13789731	39	.	3.08806	3.93607	0.33618	121
11	13966426	13966725	35	.	2.97475	3.58472	0.11842	245
11	14066713	14067298	37	.	2.9735	3.74875	0.21472	142
11	14159835	14160136	30	.	2.74111	3.07375	0	165
11	14182447	14183028	40	.	3.28628	4.0716	0.42902	486
11	14324389	14324994	31	.	2.67615	3.11108	0	463
11	14408383	14408696	32	.	2.83829	3.22193	0.04533	302
11	14419170	14419593	42	.	3.30527	4.28749	0.53129	227
11	14714690	14714989	23	.	2.12163	2.30384	0	25
11	14825835	14826372	34	.	2.72399	3.48852	0.11842	321
11	16094397	16094841	45	.	3.46195	4.53832	0.68169	102
11	16203268	16203603	63	.	4.28784	6.3383	2.13056	165
11	16324139	16324574	23	.	2.31369	2.31443	0	275
11	16591566	16592129	37	.	2.99563	3.78505	0.23729	59
11	17386834	17387445	64	.	4.19574	6.45143	2.22962	200
11	17681314	17681660	35	.	2.97475	3.58472	0.11842	212
11	18770057	18770438	43	.	3.45325	4.33035	0.53129	55
11	19249413	19249759	48	.	3.51622	4.83366	0.91279	152
11	19713331	19713716	32	.	2.77071	3.26194	0.06838	130
11	19843033	19843428	91	.	4.86405	9.14685	4.63191	240
11	20271659	20271972	38	.	3.02277	3.82949	0.26952	152
11	20561409	20561707	29	.	2.57284	2.94528	0	34
11	21151607	21151960	32	.	2.65402	3.21816	0.04533	268
11	21778875	21779294	77	.	4.4346	7.72079	3.34188	197
11	21973588	21974182	106	.	5.46277	10.616	5.97243	209
11	22066442	22066769	41	.	3.19656	4.11218	0.45468	128
11	22197558	22197924	42	.	3.30527	4.28749	0.53129	262
11	22209565	22209884	42	.	3.14459	4.21316	0.51132	136
11	22267019	22267601	36	.	2.99157	3.61118	0.13812	466
11	22313710	22314356	41	.	3.11787	4.16788	0.47763	469
11	22383370	22384021	58	.	3.98876	5.84636	1.71254	429
11	22863719	22864071	35	.	2.87514	3.58674	0.1194	185
11	23283570	23283917	52	.	3.78198	5.26823	1.22112	126
11	23515295	23515753	166	.	7.31392	16.6116	11.5771	217
11	23945743	23946300	23	.	2.34234	2.35688	0	384
11	24600010	24600401	29	.	2.64422	2.92552	0	26
11	24663906	24664441	51	.	3.83694	5.13168	1.11393	379
11	24961712	24962143	35	.	3.06955	3.57312	0.11842	356
11	25024959	25025273	32	.	2.82826	3.20666	0.0357	66
11	25096851	25097443	50	.	3.8041	5.08002	1.09823	427
11	26010227	26010523	49	.	3.72039	4.94814	0.99563	50
11	26137437	26138285	35	.	2.97475	3.58472	0.11842	745
11	26147943	26148248	31	.	2.78886	3.1466	0.00025	82
11	26207021	26207386	29	.	2.64422	2.92552	0	323
11	26249569	26249886	43	.	3.45325	4.33035	0.53129	231
11	26770304	26770660	42	.	3.30527	4.28749	0.53129	96
11	26873832	26874140	25	.	2.3788	2.51653	0	203
11	27106250	27106738	64	.	4.33426	6.41401	2.1962	419
11	27508318	27508975	42	.	3.42369	4.28463	0.53129	553
11	27554576	27554936	25	.	2.3788	2.51653	0	223
11	27657797	27658168	51	.	3.83694	5.13168	1.11393	249
11	27711791	27712304	25	.	2.3788	2.51653	0	27
11	28035281	28035635	34	.	2.97631	3.43173	0.11842	254
11	28460946	28461280	35	.	3.06955	3.57312	0.11842	273
11	28498456	28498768	31	.	2.67615	3.11108	0	92
11	28868790	28869489	57	.	3.91082	5.7168	1.60789	560
11	29638113	29639001	153	.	7.38633	15.3518	10.3861	297
11	29644447	29644825	29	.	2.64422	2.92552	0	323
11	29774235	29774698	80	.	4.28823	8.02916	3.62086	192
11	29808717	29809185	77	.	4.98802	7.76386	3.37593	209
11	29839925	29840231	74	.	4.62739	7.46634	3.12367	191
11	29909257	29909557	37	.	3.09435	3.77239	0.23121	214
11	29959213	29959514	43	.	3.45325	4.33035	0.53129	116
11	30020758	30021112	36	.	2.90856	3.64192	0.15716	44
11	30087062	30087642	37	.	2.89638	3.78871	0.23729	416
11	30161335	30161993	31	.	2.63307	3.18291	0.02407	232
11	30165941	30166503	57	.	3.39461	5.71178	1.60337	433
11	30216052	30216562	44	.	3.27085	4.42585	0.59488	232
11	30268080	30268406	40	.	3.05726	4.06481	0.42385	89
11	30291497	30291846	40	.	2.92853	4.01786	0.38955	275
11	30420756	30421063	25	.	2.4037	2.5551	0	83
11	30591409	30591715	47	.	3.586	4.73558	0.83005	191
11	30654171	30654673	29	.	2.63294	2.90823	0	318
11	31007648	31008062	36	.	2.90856	3.64192	0.15716	213
11	31049456	31049890	23	.	2.3502	2.36852	0	157
11	31272674	31272992	61	.	3.89105	6.18229	1.98975	209
11	31369918	31370356	54	.	3.46689	5.4066	1.34045	207
11	32223201	32223557	31	.	2.70416	3.15586	0.00786	285
11	32224716	32225194	75	.	4.3236	7.51576	3.15814	235
11	32331211	32331557	50	.	3.18245	5.07017	1.09212	156
11	32357393	32358294	43	.	3.36872	4.38932	0.57377	681
11	32398367	32398772	108	.	5.4045	10.8704	6.19972	264
11	32550173	32550531	75	.	4.3236	7.51576	3.15814	121
11	32778984	32779540	30	.	2.69498	3.00323	0	422
11	33219195	33219508	41	.	3.00173	4.14949	0.47763	87
11	33469300	33469596	36	.	3.03185	3.67445	0.18013	90
11	33585914	33586297	26	.	2.56535	2.68674	0	338
11	33728602	33728918	35	.	2.98167	3.59561	0.12593	118
11	33747597	33747946	31	.	2.76001	3.1026	0	194
11	33767614	33767979	57	.	3.80324	5.77806	1.6592	127
11	33789579	33790004	24	.	2.35422	2.47842	0	412
11	34712352	34712649	31	.	2.78886	3.1466	0.00025	254
11	35347831	35348367	38	.	3.02277	3.82949	0.26952	492
11	35566026	35566356	35	.	2.9427	3.53425	0.11842	233
11	35715970	35716277	31	.	2.76001	3.1026	0	158
11	36305681	36306084	43	.	3.45325	4.33035	0.53129	145
11	36317904	36318348	42	.	3.30527	4.28749	0.53129	227
11	36382451	36382986	31	.	2.67615	3.11108	0	216
11	36489981	36490309	45	.	3.45002	4.51929	0.66765	31
11	36532286	36532788	44	.	3.42639	4.48157	0.63798	98
11	36558406	36559184	32	.	2.87912	3.28406	0.08273	125
11	36579172	36579523	27	.	2.59385	2.72884	0	119
11	36847204	36847556	44	.	3.42639	4.48157	0.63798	168
11	37346162	37346459	28	.	2.58199	2.83004	0	259
11	37399293	37399687	29	.	2.65037	2.93495	0	380
11	37409094	37409403	37	.	2.9735	3.74875	0.21472	137
11	37495059	37495583	34	.	2.97631	3.43173	0.11842	119
11	37582414	37582910	25	.	2.3788	2.51653	0	393
11	37644104	37644535	25	.	2.42554	2.58891	0	43
11	37683070	37683445	31	.	2.76001	3.1026	0	221
11	37696378	37696747	55	.	3.93052	5.50843	1.42774	224
11	37708333	37708785	50	.	3.8041	5.08002	1.09823	58
11	37721264	37721636	35	.	2.97475	3.58472	0.11842	203
11	38398909	38400330	43	.	3.33504	4.33531	0.53218	174
11	38658790	38659355	33	.	2.84061	3.37293	0.11842	41
11	39295536	39295847	50	.	3.50045	5.02334	1.05966	165
11	39377024	39377441	44	.	3.3801	4.40754	0.58967	280
11	39445789	39446135	35	.	2.97475	3.58472	0.11842	115
11	39640575	39641025	45	.	3.33512	4.53335	0.67789	228
11	39678956	39679265	26	.	2.44033	2.61177	0	4
11	39736715	39737214	25	.	2.3788	2.51653	0	46
11	39863591	39863888	36	.	3.03185	3.67445	0.18013	167
11	40321767	40322221	56	.	3.88552	5.67459	1.57096	247
11	40697921	40698392	50	.	3.65636	5.06366	1.08789	273
11	41644778	41645808	185	.	8.33761	18.5066	13.369	465
11	41690521	41691068	37	.	3.07323	3.73933	0.21472	51
11	42047355	42047658	29	.	2.64422	2.92552	0	248
11	42200736	42201039	43	.	3.23705	4.36912	0.55732	158
11	42302530	42302901	43	.	3.32397	4.31753	0.53129	216
11	42311338	42311702	37	.	2.9735	3.74875	0.21472	21
11	42678283	42678593	24	.	2.37409	2.4039	0	258
11	43182910	43183737	75	.	4.49344	7.53085	3.17093	555
11	43243527	43244054	38	.	3.05974	3.88989	0.31229	112
11	43338189	43338671	29	.	2.68594	2.9894	0	266
11	43919443	43919956	233	.	7.52336	23.3432	17.9622	264
11	43992159	43992493	37	.	2.96018	3.72689	0.21237	53
11	44301964	44302376	34	.	2.81846	3.49285	0.11842	57
11	44323496	44323819	66	.	4.16289	6.66452	2.4112	134
11	44434671	44435124	29	.	2.47635	2.91733	0	13
11	44820017	44820546	33	.	2.81399	3.33071	0.09566	211
11	45218364	45218674	43	.	3.20875	4.32149	0.53129	224
11	45883281	45883777	28	.	2.54378	2.89843	0	244
11	46037830	46038220	30	.	2.71324	3.03117	0	334
11	46127500	46127932	48	.	2.81195	4.82507	0.90528	195
11	46392883	46393319	52	.	3.78198	5.26823	1.22112	85
11	46527128	46527669	44	.	3.27085	4.42585	0.59488	112
11	46810110	46810425	25	.	2.3788	2.51653	0	54
11	47734786	47735123	31	.	2.67615	3.11108	0	166
[truncated: 11,093 more rows]

## Sheet: WT_DIF
Supplementary Table S5 TCF12 ChIP-seq peak of C2C12 myotubes
1	3045677	3046245	40	.	2.97427	4.08457	0	117
1	3122851	3123369	29	.	2.51974	2.90873	0	229
1	3124614	3125035	30	.	2.40704	3.03847	0	180
1	3205944	3206285	46	.	3.24637	4.65477	0.251531	141
1	3265836	3266333	31	.	2.53182	3.10126	0	281
1	3351797	3352256	53	.	3.65605	5.39342	0.682471	292
1	3426776	3427082	30	.	2.40621	3.03689	0	23
1	3495996	3496397	34	.	2.74701	3.47878	0	346
1	3689850	3690261	28	.	2.4098	2.88387	0	66
1	3773876	3774399	39	.	3.00789	3.98503	0	248
1	3838282	3838667	33	.	2.65587	3.34311	0	131
1	3851149	3851541	30	.	2.60453	3.06238	0	216
1	4042659	4043046	28	.	2.50651	2.88907	0	202
1	4086194	4086646	31	.	2.4609	3.14037	0	305
1	4195182	4195650	23	.	2.29248	2.37737	0	141
1	4236725	4237055	34	.	2.60916	3.41806	0	156
1	4284338	4284698	29	.	2.51974	2.90873	0	180
1	4306418	4306935	39	.	2.92652	3.99877	0	123
1	4377873	4378162	35	.	2.74343	3.50494	0	88
1	4382690	4383072	52	.	3.42726	5.24809	0.630168	220
1	4507607	4507929	34	.	2.74701	3.47878	0	117
1	4571212	4571510	25	.	2.22312	2.54672	0	280
1	4772564	4772969	59	.	3.82098	5.97913	1.13749	257
1	4877859	4878294	41	.	2.9588	4.11731	0	248
1	5300064	5300378	43	.	3.05978	4.30792	0.0372529	205
1	5642116	5642578	37	.	2.98857	3.72643	0	66
1	5720003	5720432	36	.	2.82094	3.64698	0	129
1	5775769	5776084	31	.	2.4609	3.14037	0	134
1	5926066	5926714	38	.	3.06723	3.85952	0	24
1	6141859	6142210	28	.	2.4098	2.88387	0	140
1	6234393	6234953	40	.	3.20153	4.08457	0	123
1	6314383	6314754	33	.	2.77509	3.36022	0	111
1	6391684	6392092	28	.	2.4931	2.86525	0	191
1	6419888	6420182	35	.	2.77488	3.5627	0	231
1	6509667	6509950	40	.	2.96662	4.07085	0	229
1	6539206	6539727	40	.	2.97427	4.08457	0	306
1	6544558	6544869	38	.	2.8495	3.85952	0	59
1	6555268	6555569	24	.	2.11343	2.44027	0	299
1	6613290	6614188	37	.	2.78742	3.78902	0	370
1	6707637	6707916	32	.	2.50358	3.22073	0	47
1	6749987	6750281	53	.	3.65605	5.39342	0.682471	145
1	6832695	6833122	34	.	2.62497	3.44744	0	201
1	7105110	7105614	34	.	2.60916	3.41806	0	85
1	7183139	7183656	28	.	2.39536	2.858	0	355
1	7277942	7278624	40	.	2.94643	4.0346	0	466
1	7346768	7347128	40	.	3.20153	4.08457	0	99
1	7351200	7351483	34	.	2.74701	3.47878	0	189
1	7395801	7396589	40	.	2.97427	4.08457	0	583
1	7397516	7397866	31	.	2.64893	3.14037	0	192
1	7592907	7593279	23	.	2.29248	2.37737	0	142
1	7595484	7595853	52	.	3.57322	5.24647	0.630168	217
1	7800012	7800575	29	.	2.51974	2.90873	0	404
1	7802698	7803127	26	.	2.35214	2.62643	0	411
1	7805312	7805621	35	.	2.89575	3.5681	0	218
1	8011973	8012917	42	.	3.18033	4.29127	0.0249842	145
1	8273847	8274834	37	.	2.77643	3.72643	0	145
1	8301156	8301676	33	.	2.75866	3.33175	0	97
1	8394407	8394694	44	.	3.02402	4.46684	0.144366	183
1	8487354	8487890	36	.	2.72404	3.6304	0	498
1	8508839	8509137	40	.	2.97427	4.08457	0	151
1	8550967	8551451	28	.	2.50651	2.88907	0	453
1	8602489	8602992	34	.	2.74701	3.47878	0	412
1	8609613	8609912	26	.	2.3124	2.6949	0	187
1	8747896	8748202	26	.	2.27286	2.63709	0	13
1	8781022	8781359	23	.	2.29248	2.37737	0	6
1	8807270	8807554	40	.	3.20153	4.08457	0	166
1	8819816	8820367	28	.	2.51326	2.89789	0	412
1	8849770	8850129	29	.	2.51974	2.90873	0	65
1	8963973	8964397	29	.	2.51974	2.90873	0	217
1	9009241	9009687	28	.	2.50651	2.88907	0	135
1	9015131	9015420	40	.	3.20153	4.08457	0	193
1	9081858	9082165	48	.	3.2314	4.87298	0.357557	137
1	9118563	9119009	25	.	2.22312	2.54672	0	274
1	9193496	9193938	70	.	4.0493	7.01936	1.96249	235
1	9286662	9287368	37	.	3.02739	3.79223	0	529
1	9316161	9316549	27	.	2.44089	2.7722	0	226
1	9351848	9352196	27	.	2.42817	2.74949	0	232
1	9490618	9490983	32	.	2.7264	3.27567	0	182
1	9873361	9873643	33	.	2.68443	3.39605	0	215
1	9914527	9915091	28	.	2.39536	2.858	0	372
1	10180692	10181087	30	.	2.5159	3.07303	0	128
1	10355666	10355948	45	.	3.20725	4.58262	0.217768	206
1	10381182	10381565	40	.	3.20153	4.08457	0	272
1	10430853	10431163	40	.	2.97427	4.08457	0	97
1	10485832	10486254	24	.	2.18592	2.47889	0	190
1	10510170	10510610	29	.	2.4693	2.99018	0	403
1	10900253	10900733	34	.	2.74701	3.47878	0	56
1	10935059	10935446	45	.	3.32876	4.55074	0.196601	191
1	10936995	10937317	34	.	2.73994	3.46651	0	131
1	10941429	10941771	47	.	3.41997	4.70836	0.251531	89
1	11271331	11271619	33	.	2.59353	3.38899	0	152
1	11384124	11384464	23	.	2.28659	2.36794	0	231
1	11425787	11426085	26	.	2.35214	2.62643	0	27
1	11653943	11654853	75	.	4.33783	7.57003	2.42316	490
1	11658963	11659410	29	.	2.51974	2.90873	0	382
1	11812866	11813234	40	.	2.96662	4.07085	0	36
1	12207907	12208444	30	.	2.40704	3.03847	0	58
1	12291835	12292482	39	.	3.00789	3.98503	0	222
1	12359489	12359767	39	.	2.8875	3.92835	0	183
1	12955071	12955397	30	.	2.40704	3.03847	0	94
1	13427209	13427852	67	.	4.1	6.79877	1.79295	500
1	13469910	13470250	64	.	3.78255	6.4957	1.53742	244
1	14232653	14233199	34	.	2.74701	3.47878	0	397
1	14338677	14339251	34	.	2.74701	3.47878	0	374
1	14357861	14358166	52	.	3.57322	5.24647	0.630168	159
1	14517192	14517660	24	.	2.23739	2.43103	0	277
1	14954517	14954859	53	.	3.65605	5.39342	0.682471	199
1	14963013	14963295	40	.	2.97427	4.08457	0	95
1	14963663	14963941	40	.	2.97427	4.08457	0	212
1	14977138	14977533	34	.	2.73994	3.46651	0	117
1	14995472	14995840	26	.	2.27286	2.63709	0	5
1	15077089	15077400	30	.	2.59096	3.03847	0	188
1	15185276	15185647	30	.	2.5159	3.07303	0	278
1	15278633	15279298	35	.	2.70701	3.59908	0	536
1	15300391	15300867	88	.	4.29247	8.81751	3.51603	260
1	15341928	15342236	27	.	2.39827	2.70449	0	140
1	15394321	15394884	26	.	2.38269	2.67817	0	30
1	15432603	15432899	40	.	2.90928	4.02309	0	73
1	15560035	15560850	30	.	2.59096	3.03847	0	196
1	15903227	15903784	23	.	2.29248	2.37737	0	332
1	16235556	16235889	31	.	2.47496	3.16689	0	249
1	16627992	16628302	40	.	2.97427	4.08457	0	206
1	16755459	16755806	40	.	3.19329	4.07085	0	225
1	16760658	16761023	48	.	3.21304	4.8374	0.330799	140
1	16916788	16917187	34	.	2.74701	3.47878	0	138
1	17085179	17085505	43	.	3.09536	4.3746	0.0776583	143
1	17180161	17180482	41	.	2.9588	4.11731	0	80
1	17191100	17191397	34	.	2.60916	3.41806	0	267
1	17379818	17380320	33	.	2.66687	3.33905	0	421
1	17517210	17517553	32	.	2.53286	3.27567	0	146
1	17672844	17673398	30	.	2.40704	3.03847	0	40
1	17677380	17677801	34	.	2.74701	3.47878	0	85
1	17742686	17742965	29	.	2.53375	2.93739	0	52
1	17872622	17873168	36	.	2.82094	3.64698	0	24
1	17879414	17879749	38	.	3.08754	3.89374	0	175
1	17914336	17914995	77	.	4.26144	7.75655	2.58365	478
1	17947591	17947932	36	.	2.96954	3.69407	0	87
1	18004297	18004651	42	.	3.1602	4.25579	0	108
1	18195746	18196165	42	.	2.9149	4.24927	0	271
1	18211687	18212048	31	.	2.46567	3.15615	0	178
1	18309665	18310054	39	.	2.98987	3.95274	0	113
1	18435139	18435937	48	.	3.34846	4.84171	0.330799	61
1	18469573	18469858	27	.	2.27955	2.79514	0	40
1	18524184	18524531	40	.	3.20153	4.08457	0	191
1	18598889	18599188	35	.	2.77488	3.5627	0	173
1	18703792	18704268	38	.	3.04718	3.82568	0	175
1	18782741	18783152	37	.	2.79434	3.75914	0	204
1	18798591	18798896	30	.	2.59096	3.03847	0	257
1	18850941	18851279	35	.	2.68887	3.59745	0	290
1	18868249	18868747	60	.	3.88331	6.09227	1.20658	203
1	18897440	18897810	38	.	2.8495	3.85952	0	202
1	19138600	19138894	32	.	2.60054	3.24012	0	228
1	19195970	19196274	30	.	2.40704	3.03847	0	265
1	19205538	19206006	34	.	2.74701	3.47878	0	414
1	19478899	19479196	44	.	3.26349	4.43709	0.123083	106
1	19517918	19518378	36	.	2.93218	3.6304	0	286
1	19580679	19580961	39	.	2.74509	3.90528	0	230
1	19621553	19621908	40	.	2.97427	4.08457	0	226
1	19716469	19716833	40	.	2.97427	4.08457	0	267
1	19719688	19719995	40	.	3.20153	4.08457	0	165
1	20007866	20008159	37	.	2.79434	3.75914	0	71
1	20058366	20059118	91	.	4.79236	9.14496	3.80065	201
1	20157190	20157567	31	.	2.58083	3.18789	0	254
1	20391023	20391491	34	.	2.7213	3.43407	0	152
1	20395832	20396133	23	.	2.29248	2.37737	0	150
1	20534837	20535116	30	.	2.59096	3.03847	0	154
1	20537014	20537488	40	.	2.97427	4.08457	0	183
1	20624485	20624890	72	.	3.8784	7.28745	2.19081	160
1	20633579	20633880	36	.	2.61893	3.6454	0	269
1	20667670	20667994	43	.	2.6235	4.39122	0.0929981	205
1	21289480	21289783	26	.	2.35214	2.62643	0	244
1	21473560	21473926	26	.	2.33716	2.60101	0	293
1	21530903	21531384	40	.	3.02612	4.01766	0	91
1	21639865	21640440	28	.	2.2448	2.85376	0	14
1	21674447	21674837	26	.	2.35214	2.62643	0	271
1	21676787	21677323	31	.	2.58083	3.18789	0	102
1	21733209	21733694	39	.	3.15014	3.99877	0	251
1	21740526	21740953	34	.	2.74701	3.47878	0	194
1	21745686	21745976	24	.	2.25112	2.4545	0	164
1	21943662	21944033	30	.	2.59096	3.03847	0	325
1	21955555	21956133	39	.	3.10813	3.92835	0	126
1	22003134	22003651	34	.	2.73994	3.46651	0	12
1	22880040	22880372	40	.	2.97427	4.08457	0	126
1	22883442	22884039	30	.	2.59096	3.03847	0	495
1	22958066	22958548	41	.	3.12069	4.18596	0	230
1	23003614	23003967	35	.	2.66198	3.54483	0	301
1	23422410	23422755	41	.	2.9588	4.11731	0	23
1	23469087	23469761	35	.	2.77488	3.5627	0	165
1	23494512	23494850	29	.	2.5616	2.98666	0	216
1	23559643	23559983	30	.	2.40704	3.03847	0	32
1	23789342	23789635	23	.	2.29248	2.37737	0	54
1	24011362	24011660	31	.	2.54746	3.14079	0	271
1	24064265	24064604	35	.	2.86022	3.50713	0	97
1	24374112	24374412	40	.	3.20153	4.08457	0	114
1	24389976	24390366	31	.	2.63397	3.11412	0	303
1	24412719	24413139	39	.	3.15014	3.99877	0	226
1	24414387	24414720	31	.	2.4609	3.14037	0	81
1	24422148	24422426	40	.	3.20153	4.08457	0	65
1	24522109	24522398	49	.	3.24997	4.9089	0.383924	156
1	24527514	24527803	52	.	3.19029	5.2758	0.648249	65
1	24767866	24768188	23	.	2.12777	2.37249	0	25
1	24821464	24821811	53	.	3.49074	5.36796	0.682471	157
1	24870170	24870968	47	.	3.42879	4.72353	0.251531	325
1	24912871	24913185	26	.	2.07915	2.6186	0	157
1	24994754	24995046	34	.	2.80852	3.41806	0	150
1	25070265	25070563	41	.	2.7722	4.1611	0	97
1	25186474	25186950	86	.	4.53169	8.63265	3.34893	246
1	25189932	25190463	34	.	2.74701	3.47878	0	421
1	25396389	25396741	40	.	2.79945	4.01613	0	289
1	25449060	25449362	40	.	3.20153	4.08457	0	139
1	25554461	25554820	33	.	2.77509	3.36022	0	148
1	25634678	25635302	29	.	2.51974	2.90873	0	372
1	25639602	25640148	32	.	2.59759	3.21743	0	379
1	25920840	25921219	26	.	2.20977	2.6607	0	370
1	25939103	25939615	34	.	2.73994	3.46651	0	162
1	26022423	26022794	40	.	3.17157	4.0346	0	222
1	26108452	26108730	43	.	3.05978	4.30792	0.0372529	126
1	26131758	26132210	40	.	3.06325	4.08393	0	264
1	26290106	26290480	47	.	3.14272	4.70046	0.251531	168
1	26345394	26345703	40	.	2.97427	4.08457	0	158
1	26597667	26598034	25	.	2.22312	2.54672	0	323
1	26642792	26643380	40	.	2.97427	4.08457	0	159
1	26687218	26687866	89	.	2.00823	8.91508	3.60152	467
1	26772136	26772743	41	.	2.7712	4.15896	0	93
1	26807234	26807617	23	.	2.21043	2.38488	0	22
1	27055856	27056393	33	.	2.68443	3.39605	0	284
1	27132917	27133412	40	.	3.20153	4.08457	0	134
1	27215992	27216311	27	.	2.44624	2.78538	0	64
1	27233408	27233701	29	.	2.51974	2.90873	0	252
1	27234010	27235261	34	.	2.7213	3.43407	0	500
1	27369706	27370081	40	.	3.20153	4.08457	0	81
1	27438406	27438699	41	.	2.9588	4.11731	0	67
1	27478915	27479289	40	.	2.94643	4.0346	0	43
1	27502535	27503038	68	.	4.11057	6.81832	1.79295	238
1	27535527	27536306	30	.	2.59096	3.03847	0	400
1	27616034	27616402	39	.	2.98987	3.95274	0	174
1	27640480	27640840	33	.	2.59353	3.38899	0	86
1	27653547	27653828	26	.	2.27286	2.63709	0	67
1	27743142	27743470	60	.	3.88331	6.09227	1.20658	192
1	27754336	27754868	29	.	2.51974	2.90873	0	165
1	27792784	27793164	34	.	2.59704	3.41715	0	100
1	27839824	27840114	30	.	2.50905	3.0686	0	201
1	27846417	27846829	34	.	2.70291	3.40202	0	226
1	27901029	27901348	31	.	2.53182	3.10126	0	163
1	27949834	27950345	40	.	2.94643	4.0346	0	98
1	27965761	27966089	35	.	2.70701	3.59908	0	198
1	27989290	27989659	31	.	2.64893	3.14037	0	157
1	28283761	28284187	34	.	2.74701	3.47878	0	362
1	28347987	28348290	40	.	3.19329	4.07085	0	190
1	28370414	28371074	33	.	2.77509	3.36022	0	58
1	28420263	28420913	45	.	3.20725	4.58262	0.217768	586
1	28585647	28586283	30	.	2.40704	3.03847	0	600
1	28590151	28590482	31	.	2.56429	3.15869	0	131
1	28670315	28671122	26	.	2.3124	2.6949	0	235
1	28747008	28747446	36	.	2.71631	3.65099	0	290
1	28760257	28760759	40	.	3.20153	4.08457	0	363
1	28761260	28761738	40	.	3.19329	4.07085	0	279
1	28762280	28762922	68	.	4.11057	6.81832	1.79295	422
1	28860807	28861297	33	.	2.75866	3.33175	0	133
1	28876141	28876691	53	.	3.65605	5.39342	0.682471	189
1	28920737	28921059	49	.	3.39112	4.91924	0.389097	244
1	28962550	28963111	47	.	3.30686	4.76578	0.276074	172
1	29067138	29067603	33	.	2.75866	3.33175	0	186
1	29166097	29166596	40	.	3.20153	4.08457	0	173
1	29167142	29167466	35	.	2.67359	3.53746	0	39
1	29197665	29198057	28	.	2.32858	2.88907	0	71
1	29234774	29235068	27	.	2.44624	2.78538	0	208
1	29248794	29249555	47	.	3.14272	4.70046	0.251531	438
1	29273517	29274191	40	.	2.97427	4.08457	0	595
1	29291733	29292071	53	.	3.32664	5.31046	0.661214	227
1	29298282	29298642	40	.	3.20153	4.08457	0	200
1	29307652	29308006	40	.	2.97427	4.08457	0	226
1	29317109	29317557	40	.	2.97427	4.08457	0	258
1	29424325	29424874	38	.	2.93711	3.8578	0	102
1	29441933	29442609	30	.	2.40704	3.03847	0	14
1	29567108	29567386	32	.	2.61457	3.24731	0	12
1	29669459	29669839	30	.	2.40704	3.03847	0	378
1	29684077	29684420	35	.	2.77488	3.5627	0	283
1	29742803	29743184	49	.	3.41286	4.95862	0.413522	102
1	29850058	29850352	39	.	2.8875	3.92835	0	235
1	29888199	29888874	35	.	2.77488	3.5627	0	130
1	29931543	29931992	42	.	3.04229	4.27506	0.0135644	329
1	30025186	30025532	44	.	3.26349	4.43709	0.123083	111
1	30103663	30104255	28	.	2.32858	2.88907	0	578
1	30112729	30113675	75	.	4.33783	7.57003	2.42316	214
1	30128162	30128505	34	.	2.64098	3.47713	0	212
1	30173259	30173746	30	.	2.61917	3.08812	0	286
1	30200426	30201427	69	.	4.0235	6.96935	1.9254	726
1	30410154	30410854	43	.	3.22137	4.36339	0.0705072	462
1	30436965	30437339	35	.	2.75859	3.53281	0	152
1	30705883	30706271	30	.	2.59096	3.03847	0	38
1	30711894	30712579	53	.	3.65605	5.39342	0.682471	160
1	30862311	30862902	47	.	3.42879	4.72353	0.251531	208
1	31327610	31327976	52	.	2.90166	5.28566	0.655025	275
1	31728128	31728663	25	.	2.22312	2.54672	0	530
1	31810313	31810648	44	.	3.26349	4.43709	0.123083	89
1	31977668	31978258	33	.	2.68443	3.39605	0	63
1	32035092	32035377	42	.	3.025	4.24252	0	216
1	32139795	32140922	120	.	5.46224	12.0584	6.51836	393
1	32186443	32186748	30	.	2.5159	3.07303	0	20
1	32188632	32188918	38	.	2.83088	3.82568	0	55
1	32194572	32194859	35	.	2.70701	3.59908	0	26
1	32320754	32321122	47	.	3.41997	4.70836	0.251531	194
1	32323807	32324426	30	.	2.40704	3.03847	0	222
1	32348813	32349121	27	.	2.27955	2.79514	0	232
1	32371041	32371322	23	.	2.28659	2.36794	0	5
1	32456582	32456869	26	.	2.3124	2.6949	0	160
1	32461160	32461453	30	.	2.59096	3.03847	0	249
1	32754149	32754615	25	.	2.22312	2.54672	0	351
1	32784250	32784688	40	.	3.17157	4.0346	0	188
1	32912828	32913174	40	.	3.20153	4.08457	0	85
1	32919203	32919626	36	.	2.93218	3.6304	0	42
1	33007462	33007756	44	.	3.02402	4.46684	0.144366	125
1	33113329	33113755	35	.	2.77488	3.5627	0	230
1	33146324	33146722	30	.	2.40704	3.03847	0	8
1	33319028	33319344	32	.	2.7264	3.27567	0	58
1	33367453	33367782	29	.	2.37976	2.98666	0	193
1	33374378	33374836	30	.	2.40704	3.03847	0	190
1	34011152	34011450	37	.	2.68003	3.77173	0	84
1	34150698	34150992	53	.	3.32664	5.31046	0.661214	104
1	34165310	34165844	125	.	5.68674	12.5199	6.96639	265
1	34257103	34257502	28	.	2.3811	2.83241	0	103
1	34758899	34759184	37	.	2.77643	3.72643	0	248
1	35353019	35353296	38	.	3.08754	3.89374	0	192
1	35499194	35499496	47	.	3.054	4.75468	0.269714	184
1	35728421	35728731	39	.	2.90688	3.96336	0	44
1	35805570	35805879	53	.	3.32664	5.31046	0.661214	190
1	36185917	36186207	28	.	2.50651	2.88907	0	257
1	36497282	36497612	41	.	2.7712	4.15896	0	219
1	36563457	36563842	36	.	2.96954	3.69407	0	262
1	36580295	36580572	24	.	2.10249	2.45244	0	5
1	36997924	36998329	67	.	3.77715	6.77762	1.77616	210
1	37028312	37028655	29	.	2.51974	2.90873	0	296
1	37495551	37495943	70	.	3.75198	7.01574	1.96249	167
1	37961764	37962057	40	.	3.20153	4.08457	0	121
1	38025835	38026119	33	.	2.59353	3.38899	0	158
1	38711598	38712108	23	.	2.29248	2.37737	0	307
1	38719469	38719762	44	.	3.28496	4.47455	0.146259	169
1	38930300	38930599	29	.	2.4244	2.91001	0	12
1	38935567	38936644	35	.	2.87788	3.53746	0	962
1	39149724	39150032	65	.	3.99066	6.59548	1.62368	175
1	39195616	39196016	31	.	2.64893	3.14037	0	50
1	39576414	39576767	42	.	2.93	4.27955	0.0164874	172
1	39746476	39746886	64	.	3.76004	6.45081	1.50234	249
1	39883793	39884135	33	.	2.55958	3.34309	0	103
1	40814409	40814886	81	.	4.28145	8.12836	2.91377	294
1	40962316	40962623	49	.	3.28777	4.98176	0.433099	123
1	41461105	41461386	34	.	2.60916	3.41806	0	28
1	41483817	41484099	27	.	2.44089	2.7722	0	153
1	41503025	41503467	31	.	2.58083	3.18789	0	49
1	41504915	41505293	47	.	3.14272	4.70046	0.251531	173
1	41621761	41622261	28	.	2.49616	2.86924	0	319
1	41627592	41628076	31	.	2.54795	3.12981	0	70
1	41721847	41722220	24	.	2.10249	2.45244	0	349
1	41974582	41975030	40	.	3.20153	4.08457	0	197
1	42001189	42001466	33	.	2.54776	3.30357	0	119
1	42125834	42126267	36	.	2.74128	3.66206	0	191
1	42284462	42284797	34	.	2.74701	3.47878	0	95
1	42521287	42521657	31	.	2.53182	3.10126	0	183
1	42763827	42764208	33	.	2.7917	3.38899	0	274
1	43070445	43070774	33	.	2.77509	3.36022	0	184
1	43216679	43217093	28	.	2.3811	2.83241	0	171
1	43237703	43238032	66	.	3.69448	6.60524	1.62499	229
1	43641642	43641983	30	.	2.40704	3.03847	0	201
1	43716192	43716474	26	.	2.31157	2.6933	0	254
1	43900343	43900641	34	.	2.82555	3.44744	0	233
1	43966047	43966519	26	.	2.38269	2.67817	0	61
1	44252285	44252810	29	.	2.51974	2.90873	0	94
1	44266853	44267197	30	.	2.59096	3.03847	0	186
1	44278559	44279122	30	.	2.40704	3.03847	0	46
1	44324200	44324715	30	.	2.57575	3.01165	0	404
1	44401945	44402239	23	.	2.2095	2.3551	0	40
1	44473710	44474236	30	.	2.40704	3.03847	0	458
1	44495055	44495339	28	.	2.51326	2.89789	0	55
1	44532428	44532751	28	.	2.47984	2.84166	0	247
1	44584527	44584902	30	.	2.40704	3.03847	0	249
1	44619209	44619687	34	.	2.74701	3.47878	0	100
1	44731652	44732237	47	.	3.42879	4.72353	0.251531	365
1	44794331	44794608	53	.	3.32664	5.31046	0.661214	132
1	44973064	44973499	115	.	5.42291	11.5657	6.05179	207
1	45031571	45031943	30	.	2.39291	3.01165	0	183
1	45056222	45056570	34	.	2.70291	3.40202	0	106
1	45082409	45082722	31	.	2.4609	3.14037	0	230
1	45091651	45092258	34	.	2.74701	3.47878	0	105
1	45384892	45385200	39	.	2.75848	3.93265	0	50
1	45592586	45593280	73	.	3.89872	7.33076	2.22984	439
1	45928003	45928791	61	.	3.74122	6.12335	1.2286	465
1	45950454	45950734	36	.	2.96954	3.69407	0	70
1	46000689	46000987	47	.	3.14272	4.70046	0.251531	190
1	46086869	46087190	34	.	2.74701	3.47878	0	224
1	46297518	46297991	25	.	2.22312	2.54672	0	283
1	46338783	46339098	40	.	2.97427	4.08457	0	239
1	46374279	46374570	23	.	2.27103	2.34305	0	15
1	46466316	46466593	47	.	3.42879	4.72353	0.251531	129
1	46546176	46546532	29	.	2.51974	2.90873	0	29
1	46621965	46622250	29	.	2.51974	2.90873	0	197
1	46839475	46839762	28	.	2.50651	2.88907	0	54
1	46868538	46868855	31	.	2.67938	3.19368	0	83
1	46972658	46972982	28	.	2.51326	2.89789	0	9
1	47045172	47045550	37	.	2.79434	3.75914	0	257
1	47214511	47215000	40	.	2.96662	4.07085	0	199
1	47229736	47230072	53	.	3.64665	5.3768	0.682471	220
1	47292614	47292902	27	.	2.23255	2.70468	0	282
1	47458537	47458890	49	.	3.41286	4.95862	0.413522	267
1	47509971	47510343	52	.	3.59736	5.28943	0.655025	195
1	47511787	47512257	41	.	2.9588	4.11731	0	174
1	47517822	47518216	30	.	2.59096	3.03847	0	129
1	47541784	47542265	28	.	2.4098	2.88387	0	41
1	47547208	47547584	38	.	2.83088	3.82568	0	271
1	47560937	47561366	33	.	2.54776	3.30357	0	221
1	47620354	47620689	29	.	2.51974	2.90873	0	312
1	47666340	47666879	39	.	3.15014	3.99877	0	381
1	47760782	47761346	40	.	3.20153	4.08457	0	461
1	47761858	47762197	40	.	2.97427	4.08457	0	46
1	47764728	47765126	33	.	2.5781	3.36022	0	155
1	47780045	47780415	34	.	2.74701	3.47878	0	212
1	47977436	47977718	28	.	2.4098	2.88387	0	207
1	47996330	47996620	30	.	2.59096	3.03847	0	231
1	48119113	48119439	31	.	2.56429	3.15869	0	261
1	48272963	48273303	34	.	2.84278	3.47713	0	198
1	48276099	48276402	37	.	2.77643	3.72643	0	130
1	48280636	48280917	43	.	3.20072	4.32713	0.0445689	186
1	48331171	48331476	35	.	2.65719	3.50713	0	281
1	48701865	48702154	23	.	2.29248	2.37737	0	164
1	48787095	48787408	31	.	2.44699	3.11412	0	206
1	48876466	48876760	41	.	2.9588	4.11731	0	53
1	48895964	48896295	36	.	2.72404	3.6304	0	170
1	48904068	48904388	34	.	2.74701	3.47878	0	289
1	49154569	49154900	44	.	3.02402	4.46684	0.144366	286
1	49239312	49239988	25	.	2.22312	2.54672	0	317
1	49302172	49302469	40	.	3.17157	4.0346	0	143
1	49398240	49398619	41	.	3.08216	4.11758	0	180
1	49448003	49448372	30	.	2.57575	3.01165	0	201
1	49482918	49483204	31	.	2.48919	3.19368	0	150
1	49687501	49687798	45	.	3.16907	4.51191	0.167911	180
1	49709187	49709580	33	.	2.58444	3.39226	0	193
1	49750256	49750658	29	.	2.4693	2.99018	0	37
1	49810228	49810584	43	.	3.20072	4.32713	0.0445689	129
1	49952098	49952407	29	.	2.45415	2.96317	0	123
1	50073605	50073949	57	.	3.43305	5.786	0.999008	151
1	50119613	50120070	43	.	3.20072	4.32713	0.0445689	239
1	50121262	50121567	40	.	3.20153	4.08457	0	79
1	50196305	50196591	42	.	3.18033	4.29127	0.0249842	89
1	50197007	50197333	49	.	3.39112	4.91924	0.389097	68
1	50300265	50300563	44	.	3.28496	4.47455	0.146259	119
1	50336678	50337042	60	.	3.88331	6.09227	1.20658	191
1	50337540	50337976	34	.	2.74701	3.47878	0	351
1	50352949	50353575	71	.	4.12871	7.17247	2.09452	378
1	50359185	50359628	47	.	3.42879	4.72353	0.251531	232
1	50623350	50623633	35	.	2.77488	3.5627	0	126
1	50645135	50645421	30	.	2.43325	3.08812	0	20
1	50648304	50648707	28	.	2.29162	2.81829	0	24
1	50687888	50688236	36	.	2.61799	3.64345	0	101
1	50735687	50736064	47	.	3.41997	4.70836	0.251531	205
1	50741209	50741673	29	.	2.45415	2.96317	0	248
1	50970876	50971260	47	.	3.14272	4.70046	0.251531	109
1	51216506	51216821	33	.	2.7917	3.38899	0	208
1	51656687	51657060	34	.	2.73994	3.46651	0	130
1	52082190	52082499	34	.	2.82555	3.44744	0	211
1	53021508	53021820	37	.	2.50754	3.75727	0	169
1	53206918	53207620	45	.	3.20725	4.58262	0.217768	607
1	53497576	53497896	53	.	3.65605	5.39342	0.682471	105
1	53516098	53516386	40	.	2.97427	4.08457	0	132
1	53617771	53618048	30	.	2.59096	3.03847	0	18
1	53646978	53647273	27	.	2.35309	2.78203	0	276
1	53806955	53807232	35	.	2.74343	3.50494	0	120
1	54087513	54087820	31	.	2.46567	3.15615	0	126
1	54238662	54239037	83	.	4.06413	8.31095	3.07948	152
1	54395312	54395602	34	.	2.74701	3.47878	0	188
1	55110352	55110898	31	.	2.46567	3.15615	0	382
1	55231249	55231546	29	.	2.51974	2.90873	0	269
1	55306219	55306512	25	.	2.24732	2.59074	0	168
1	55391150	55391554	29	.	2.36676	2.96191	0	100
1	55485976	55486284	30	.	2.40704	3.03847	0	288
1	55757858	55758332	32	.	2.58706	3.21495	0	103
1	56045271	56045667	25	.	2.22312	2.54672	0	1
1	56060932	56061228	36	.	2.73024	3.67812	0	116
1	56128719	56129041	27	.	2.26762	2.7722	0	203
1	56388277	56388726	40	.	3.20153	4.08457	0	222
1	56694891	56695390	59	.	3.50935	5.94335	1.11142	259
1	57292698	57293071	40	.	3.06325	4.08393	0	159
1	57319699	57320076	30	.	2.60453	3.06238	0	174
1	57514348	57514835	33	.	2.56284	3.33175	0	41
1	58447978	58448471	50	.	3.09645	5.07454	0.506649	43
1	58522579	58523018	33	.	2.57195	3.36757	0	397
1	59011600	59011941	29	.	2.53375	2.93739	0	89
1	59460766	59461118	41	.	2.9588	4.11731	0	138
1	59666936	59667236	33	.	2.65587	3.34311	0	182
1	59841813	59842166	37	.	2.85318	3.70574	0	323
1	59873425	59873721	35	.	2.87788	3.53746	0	63
1	59888487	59888808	35	.	2.70701	3.59908	0	134
1	60161392	60162009	47	.	2.92547	4.70182	0.251531	330
1	60205746	60206360	38	.	2.95449	3.88913	0	412
1	61228340	61228758	42	.	2.89995	4.21926	0	111
1	61501373	61501704	40	.	2.96662	4.07085	0	178
1	61761165	61762058	29	.	2.4693	2.99018	0	154
1	61844578	61844915	41	.	2.95778	4.11537	0	96
1	61846795	61847093	33	.	2.59353	3.38899	0	244
1	61847414	61847860	54	.	3.55661	5.49152	0.759985	188
1	62422087	62422431	30	.	2.49651	3.04496	0	233
1	62482335	62482656	30	.	2.40704	3.03847	0	206
1	62977980	62978462	30	.	2.59096	3.03847	0	123
1	63113838	63114370	38	.	2.71869	3.8512	0	410
1	63152906	63153319	30	.	2.40704	3.03847	0	159
1	64582205	64582577	31	.	2.58083	3.18789	0	111
1	64907060	64907401	27	.	2.27955	2.79514	0	252
1	65045678	65046010	52	.	3.44816	5.28765	0.655025	191
1	65119439	65119760	34	.	2.80852	3.41806	0	59
1	65213784	65214082	31	.	2.64893	3.14037	0	165
1	65532655	65533147	53	.	3.64665	5.3768	0.682471	382
1	65692661	65693229	26	.	2.3124	2.6949	0	421
1	65737657	65737990	47	.	3.14272	4.70046	0.251531	38
1	65812398	65812789	23	.	2.29248	2.37737	0	80
1	66061536	66061962	31	.	2.64893	3.14037	0	28
1	66389295	66389632	39	.	2.90688	3.96336	0	169
1	66440255	66440607	28	.	2.46266	2.81299	0	300
1	66495527	66495972	47	.	3.42879	4.72353	0.251531	115
1	66537055	66537376	29	.	2.51974	2.90873	0	269
1	66832780	66833106	39	.	3.12899	3.96336	0	230
1	66974977	66975303	53	.	3.65605	5.39342	0.682471	180
1	67111729	67112092	40	.	2.96662	4.07085	0	188
1	67184654	67184964	49	.	3.28777	4.98176	0.433099	199
1	67444668	67444970	40	.	2.97427	4.08457	0	162
1	67617476	67617766	34	.	2.74701	3.47878	0	202
1	67626490	67626946	23	.	2.29248	2.37737	0	363
1	67679071	67679415	26	.	2.3124	2.6949	0	90
1	67725218	67725506	40	.	2.97427	4.08457	0	65
1	67824241	67824613	30	.	2.59096	3.03847	0	170
1	67834770	67835297	53	.	3.65605	5.39342	0.682471	227
1	67948221	67948554	49	.	3.24997	4.9089	0.383924	176
1	68028276	68028646	50	.	3.47979	5.07931	0.508482	176
1	68032263	68032706	37	.	2.98857	3.72643	0	107
1	68062946	68063231	29	.	2.51974	2.90873	0	82
1	68076882	68077172	35	.	2.77488	3.5627	0	223
1	68310345	68310643	39	.	2.90688	3.96336	0	142
1	68340052	68340695	34	.	2.74701	3.47878	0	212
1	68404109	68404532	47	.	3.42879	4.72353	0.251531	303
1	68414243	68414534	37	.	2.77643	3.72643	0	155
1	68455929	68456311	34	.	2.74701	3.47878	0	113
1	68607870	68608194	29	.	2.51974	2.90873	0	19
1	68614553	68614871	53	.	3.62184	5.33287	0.678285	267
1	68635757	68636165	39	.	2.8875	3.92835	0	233
1	68731121	68732096	53	.	3.65605	5.39342	0.682471	112
1	68810033	68811229	68	.	4.11057	6.81832	1.79295	703
1	68829379	68829806	53	.	3.65605	5.39342	0.682471	203
1	68834673	68835073	31	.	2.46567	3.15615	0	355
1	68838188	68838834	73	.	4.23955	7.38419	2.27634	463
1	68909013	68909314	53	.	3.65605	5.39342	0.682471	32
1	68915670	68916030	47	.	3.14272	4.70046	0.251531	159
1	69182095	69182533	47	.	3.42879	4.72353	0.251531	198
1	69413100	69413389	24	.	2.17404	2.45719	0	17
1	69734266	69734770	29	.	2.4244	2.91001	0	324
1	69735873	69736256	30	.	2.5159	3.07303	0	300
1	69959793	69960192	43	.	3.20072	4.32713	0.0445689	235
1	70085867	70086475	36	.	2.80509	3.61802	0	475
1	70206003	70206287	33	.	2.68477	3.37035	0	87
1	70426049	70426480	46	.	3.00796	4.65905	0.251531	76
1	70476587	70477019	40	.	2.97427	4.08457	0	204
1	70685424	70685771	34	.	2.73994	3.46651	0	47
1	70808566	70808870	28	.	2.4931	2.86525	0	69
1	70994640	70994968	65	.	3.82841	6.58678	1.61759	141
1	71392414	71392714	29	.	2.36676	2.96191	0	20
1	71484767	71485190	30	.	2.40704	3.03847	0	65
1	71875732	71876192	36	.	2.80509	3.61802	0	201
1	72240395	72240896	28	.	2.4098	2.88387	0	6
1	72309689	72310163	60	.	3.32315	6.06261	1.20658	331
1	72469935	72470407	34	.	2.74701	3.47878	0	168
1	72969455	72969733	59	.	3.39169	5.9594	1.12039	115
1	73112121	73112547	29	.	2.53375	2.93739	0	377
1	73428594	73428892	30	.	2.59096	3.03847	0	75
1	73824320	73824918	130	.	5.56432	13.0977	7.51648	251
1	74114849	74115172	32	.	2.7264	3.27567	0	238
1	74295632	74296049	55	.	3.30722	5.52339	0.786875	117
1	74371334	74371625	30	.	2.41965	3.06238	0	268
1	74797448	74797854	101	.	4.62077	10.1954	4.76686	270
1	74962754	74963036	28	.	2.4098	2.88387	0	27
1	75427876	75428166	49	.	3.24997	4.9089	0.383924	178
1	75506718	75507072	25	.	2.19793	2.50081	0	84
1	75812366	75812745	40	.	2.97427	4.08457	0	73
1	75818330	75818653	29	.	2.51974	2.90873	0	220
1	75966374	75966857	28	.	2.50651	2.88907	0	121
1	76054097	76054440	23	.	2.29248	2.37737	0	40
1	76193708	76194156	33	.	2.75866	3.33175	0	49
1	76239479	76240104	37	.	3.00786	3.75914	0	165
1	76468390	76468772	28	.	2.32858	2.88907	0	79
1	76519092	76519609	28	.	2.51326	2.89789	0	459
1	76693326	76693650	31	.	2.44699	3.11412	0	197
1	76705049	76705450	46	.	3.14163	4.69833	0.251531	210
1	76720243	76720520	28	.	2.36701	2.80708	0	174
1	76790629	76790920	28	.	2.32858	2.88907	0	183
1	76817390	76817890	36	.	2.72404	3.6304	0	279
1	76829798	76830178	30	.	2.40704	3.03847	0	331
1	77214679	77214976	26	.	2.31157	2.6933	0	264
1	77587920	77588209	29	.	2.34117	2.91311	0	180
1	77714328	77714617	34	.	2.62497	3.44744	0	107
1	77746921	77747314	31	.	2.54795	3.12981	0	259
1	77967096	77967457	35	.	2.77488	3.5627	0	272
1	78537507	78537789	46	.	2.72599	4.64563	0.251531	196
1	78567549	78567952	26	.	2.3124	2.6949	0	146
1	78811098	78811410	57	.	3.56305	5.77853	0.993704	95
1	78909422	78909745	26	.	2.3124	2.6949	0	322
1	79078347	79078632	34	.	2.74701	3.47878	0	93
1	79128830	79129336	30	.	2.59096	3.03847	0	51
1	79216160	79216856	34	.	2.74701	3.47878	0	541
1	79360524	79361121	40	.	2.96662	4.07085	0	265
1	79364725	79365421	39	.	2.92652	3.99877	0	390
1	79532064	79532571	30	.	2.5159	3.07303	0	445
1	80371132	80371658	30	.	2.57575	3.01165	0	151
1	80928104	80928760	34	.	2.73994	3.46651	0	443
1	80971507	80971981	31	.	2.4609	3.14037	0	116
1	80977593	80978000	23	.	2.29248	2.37737	0	329
1	81260443	81260772	35	.	2.77392	3.56094	0	244
1	81301101	81301528	35	.	2.86022	3.50713	0	137
1	81388439	81389473	53	.	3.65605	5.39342	0.682471	680
1	81430290	81430668	36	.	2.74128	3.66206	0	229
1	81526916	81527226	39	.	2.86236	3.93332	0	169
1	81536016	81536679	42	.	2.89995	4.21926	0	565
1	81540770	81541062	36	.	2.46745	3.66415	0	239
1	81720362	81720710	91	.	4.79236	9.14496	3.80065	139
1	81922968	81923395	31	.	2.53182	3.10126	0	351
1	82015764	82016052	34	.	2.7213	3.43407	0	23
1	82018893	82019524	39	.	2.8875	3.92835	0	482
1	82271662	82271950	33	.	2.59353	3.38899	0	172
1	82500743	82501066	60	.	3.88331	6.09227	1.20658	147
1	82518666	82519045	56	.	3.50053	5.65595	0.894502	213
1	82671837	82672186	37	.	3.02739	3.79223	0	105
1	82697340	82697702	51	.	3.50269	5.12042	0.537379	133
1	82716618	82716898	28	.	2.47984	2.84166	0	103
1	82886753	82887030	27	.	2.23255	2.70468	0	62
1	82981789	82982213	44	.	3.00794	4.43494	0.123083	204
1	83128342	83128790	33	.	2.56284	3.33175	0	395
1	83243181	83243476	34	.	2.73994	3.46651	0	173
1	83321130	83321538	36	.	2.82094	3.64698	0	166
1	83326150	83326488	24	.	1.95031	2.42969	0	336
1	83387330	83387674	32	.	2.62791	3.29114	0	276
1	83555497	83555904	29	.	2.53375	2.93739	0	366
1	83625890	83626194	30	.	2.40704	3.03847	0	183
1	83657994	83658914	40	.	3.20153	4.08457	0	131
1	83662729	83663045	25	.	2.22312	2.54672	0	205
1	83680586	83680954	40	.	3.20153	4.08457	0	171
1	83807891	83808191	27	.	2.26762	2.7722	0	95
1	84476770	84477054	53	.	3.32549	5.30815	0.661214	73
1	84541538	84541924	23	.	2.29248	2.37737	0	237
1	85112291	85112599	52	.	3.07873	5.26629	0.640842	178
1	85258628	85259105	41	.	2.7722	4.1611	0	237
1	85795701	85795982	27	.	2.24412	2.72698	0	191
1	86010555	86010832	40	.	2.96662	4.07085	0	100
1	86105009	86105467	44	.	3.04028	4.49903	0.16127	148
1	86896557	86897155	35	.	2.6902	3.5681	0	381
1	86917617	86917915	34	.	2.50214	3.40157	0	122
1	87436701	87437059	38	.	2.93711	3.8578	0	194
1	87695374	87695833	36	.	2.83697	3.67622	0	175
1	87847012	87847425	111	.	4.08718	11.164	5.6685	203
1	88238212	88238512	38	.	2.02391	3.84956	0	116
1	88935604	88936277	87	.	3.5735	8.74288	3.44706	394
1	90261175	90261711	29	.	2.45415	2.96317	0	381
1	91129089	91129419	26	.	2.3124	2.6949	0	178
1	91248222	91248546	32	.	2.53286	3.27567	0	115
1	91414167	91414540	43	.	2.53895	4.35259	0.0634343	52
1	92343388	92343759	30	.	2.59096	3.03847	0	307
1	92708537	92708910	58	.	3.03303	5.83711	1.04096	188
1	92787076	92787596	88	.	4.19093	8.86033	3.55218	376
1	92857971	92858253	29	.	2.5476	2.96191	0	88
1	94471621	94472146	40	.	3.20153	4.08457	0	151
1	94483343	94483931	25	.	2.22312	2.54672	0	584
1	94518716	94518993	40	.	2.94143	4.08433	0	89
1	94636385	94636718	35	.	2.75859	3.53281	0	212
1	94700585	94700890	39	.	2.84705	3.90394	0	75
1	94896105	94896386	39	.	2.75848	3.93265	0	147
1	94901988	94902446	33	.	2.65587	3.34311	0	410
1	95004188	95004532	29	.	2.52006	2.91311	0	56
1	95148630	95149021	35	.	2.65719	3.50713	0	207
1	95220663	95221120	29	.	2.4244	2.91001	0	234
1	95255418	95255751	33	.	2.77509	3.36022	0	246
1	95267777	95268509	84	.	3.84506	8.40735	3.14611	460
1	95366961	95367304	34	.	2.74701	3.47878	0	43
1	95379071	95379401	26	.	2.3124	2.6949	0	101
1	95509777	95510394	60	.	3.87332	6.07418	1.20658	210
1	95633544	95634477	41	.	3.08216	4.11758	0	459
1	95699823	95700286	23	.	2.29248	2.37737	0	254
1	95832134	95832462	34	.	2.74701	3.47878	0	225
1	95937910	95938458	28	.	2.4098	2.88387	0	75
1	95964718	95965566	91	.	4.79236	9.14496	3.80065	346
1	95972302	95972582	31	.	2.64893	3.14037	0	45
1	95983836	95984282	50	.	3.307	5.01871	0.460063	174
1	96028506	96028896	27	.	2.45373	2.79514	0	246
1	96039269	96039633	54	.	3.42051	5.49781	0.763933	179
1	96063816	96064095	29	.	2.53375	2.93739	0	115
1	96106792	96107081	28	.	2.4931	2.86525	0	79
1	96199277	96199566	40	.	2.97427	4.08457	0	108
1	96202271	96202637	33	.	2.5781	3.36022	0	320
1	96579346	96580179	40	.	3.20153	4.08457	0	670
1	96651647	96652094	25	.	2.32236	2.57589	0	81
1	96747090	96747486	52	.	3.59736	5.28943	0.655025	223
1	96756849	96757404	30	.	2.59096	3.03847	0	470
1	96759807	96760121	36	.	2.71631	3.65099	0	206
1	97051493	97051837	31	.	2.56429	3.15869	0	37
1	97075654	97076043	25	.	2.22312	2.54672	0	258
1	97109139	97109724	42	.	3.00791	4.21028	0	334
1	97207092	97207485	34	.	2.74701	3.47878	0	132
1	97217664	97218009	30	.	2.40704	3.03847	0	101
1	97304625	97305225	28	.	2.46266	2.81299	0	433
1	97449694	97450005	40	.	2.97427	4.08457	0	123
1	97573653	97574049	40	.	2.92527	4.05357	0	350
1	97602188	97602643	35	.	2.77392	3.56094	0	74
1	98309424	98309722	36	.	2.74128	3.66206	0	197
1	98315303	98315714	40	.	3.20153	4.08457	0	235
1	98469838	98470115	33	.	2.68443	3.39605	0	53
1	98551648	98552101	37	.	2.90295	3.79607	0	377
1	98578949	98579241	30	.	2.48464	3.01749	0	106
1	98598742	98599168	34	.	2.73994	3.46651	0	64
1	98809733	98810047	31	.	2.46567	3.15615	0	267
1	98965924	98966522	39	.	2.92652	3.99877	0	500
1	99088999	99089287	36	.	2.95074	3.66206	0	184
1	99243839	99244134	41	.	2.88515	4.18949	0	198
1	99294201	99294582	31	.	2.64893	3.14037	0	250
1	99398731	99399086	48	.	3.19489	4.80215	0.305038	221
1	99449404	99449740	33	.	2.54776	3.30357	0	195
1	99452298	99452911	37	.	2.98857	3.72643	0	419
1	99455448	99455996	30	.	2.59096	3.03847	0	469
1	99626002	99626295	27	.	2.44089	2.7722	0	54
1	99663544	99663908	40	.	3.04457	4.05062	0	113
1	100209598	100209885	26	.	2.20977	2.6607	0	3
1	100253083	100253593	32	.	2.62791	3.29114	0	204
1	100374637	100375083	39	.	3.00789	3.98503	0	370
1	100403034	100403459	34	.	2.84278	3.47713	0	197
1	100450657	100451131	23	.	2.21043	2.38488	0	418
1	100473719	100474076	29	.	2.5616	2.98666	0	213
1	100487809	100488371	29	.	2.37976	2.98666	0	8
1	100725229	100725538	26	.	2.3124	2.6949	0	222
1	100772926	100773211	39	.	2.92652	3.99877	0	144
1	100851418	100851789	28	.	2.4098	2.88387	0	52
1	100863508	100863849	23	.	2.21043	2.38488	0	210
1	100865093	100865418	40	.	2.97427	4.08457	0	34
1	100989116	100989575	40	.	2.97427	4.08457	0	118
1	101189491	101189804	30	.	2.59096	3.03847	0	266
1	101225047	101225499	30	.	2.39291	3.01165	0	198
1	101250803	101251157	29	.	2.51974	2.90873	0	266
1	101262609	101262991	39	.	3.00789	3.98503	0	167
1	101270090	101270444	40	.	2.97427	4.08457	0	90
1	101277925	101278236	29	.	2.4693	2.99018	0	80
1	101300902	101301425	40	.	3.19329	4.07085	0	420
1	101349567	101350166	38	.	2.83088	3.82568	0	67
1	101446133	101446539	23	.	2.29248	2.37737	0	215
1	101458916	101459355	30	.	2.40704	3.03847	0	33
1	101684715	101684998	24	.	2.11343	2.44027	0	6
1	101743610	101744063	34	.	2.80852	3.41806	0	366
1	101751620	101751908	38	.	2.91993	3.82678	0	96
1	101880304	101880619	42	.	3.025	4.24252	0	100
1	101926874	101927364	41	.	2.9588	4.11731	0	44
1	102077924	102078394	42	.	3.025	4.24252	0	423
1	102257141	102257688	30	.	2.40704	3.03847	0	501
1	102359242	102359544	40	.	3.20153	4.08457	0	150
1	102420195	102420989	44	.	3.11346	4.40842	0.102397	194
1	102514122	102514578	35	.	2.89575	3.5681	0	239
1	102639908	102640185	29	.	2.45415	2.96317	0	79
1	102690085	102690500	52	.	3.54939	5.20399	0.597466	223
1	102761577	102761991	30	.	2.40704	3.03847	0	201
1	102772704	102773133	35	.	2.87788	3.53746	0	228
1	102782087	102782395	47	.	3.42879	4.72353	0.251531	107
1	102883431	102883713	41	.	2.7722	4.1611	0	164
1	102942743	102943300	40	.	2.97427	4.08457	0	3
1	103064987	103065302	28	.	2.46672	2.81829	0	43
1	103139699	103140071	33	.	2.74243	3.30357	0	160
1	103177618	103178025	31	.	2.56429	3.15869	0	212
1	103190962	103191269	45	.	3.30671	4.51243	0.167911	85
1	103250431	103250731	34	.	2.74701	3.47878	0	72
1	103290665	103291109	33	.	2.74243	3.30357	0	33
1	103430947	103431391	28	.	2.32858	2.88907	0	273
1	103585477	103585819	34	.	2.74701	3.47878	0	25
1	103641323	103641742	34	.	2.74701	3.47878	0	176
1	103659540	103659924	38	.	2.86837	3.89374	0	202
1	103714680	103714962	29	.	2.4244	2.91001	0	247
1	103837553	103838118	34	.	2.84278	3.47713	0	422
1	103855264	103855548	42	.	3.04229	4.27506	0.0135644	75
1	103886668	103886988	37	.	2.77643	3.72643	0	138
1	103969901	103970220	32	.	2.53286	3.27567	0	164
1	104081225	104081609	37	.	2.77643	3.72643	0	311
1	104421093	104421403	36	.	2.72404	3.6304	0	179
1	104503291	104503591	42	.	3.1602	4.25579	0	95
1	104515698	104516462	32	.	2.61415	3.26551	0	383
1	104707586	104708202	30	.	2.40704	3.03847	0	117
1	104898846	104899434	48	.	3.34846	4.84171	0.330799	150
1	104945036	104945327	25	.	2.22312	2.54672	0	288
1	105207351	105207697	33	.	2.5781	3.36022	0	318
1	105301358	105301818	29	.	2.51974	2.90873	0	435
1	105337070	105337541	31	.	2.53182	3.10126	0	242
1	105738875	105739312	26	.	2.20977	2.6607	0	433
1	105814803	105815080	36	.	2.75874	3.69407	0	71
1	106359222	106359500	32	.	2.50358	3.22073	0	139
1	106898038	106898317	30	.	2.40621	3.03689	0	60
1	106979061	106979341	50	.	3.47979	5.07931	0.508482	192
1	107028710	107029022	34	.	2.60916	3.41806	0	232
1	107146753	107147232	57	.	3.72041	5.79517	1.00674	271
1	107277473	107277758	23	.	2.28659	2.36794	0	47
1	107557916	107558196	34	.	2.71361	3.44998	0	87
1	107801780	107802274	34	.	2.74701	3.47878	0	468
1	107959021	107959319	30	.	2.1941	3.01855	0	16
1	107986848	107987208	29	.	2.52006	2.91311	0	253
1	108226535	108226993	30	.	2.40704	3.03847	0	278
1	108237134	108237490	34	.	2.73994	3.46651	0	272
1	108273716	108274146	50	.	3.21821	5.09153	0.514293	200
1	108339587	108340086	23	.	2.25568	2.31848	0	218
1	108423448	108423725	26	.	2.33716	2.60101	0	10
1	108451346	108451792	34	.	2.74701	3.47878	0	29
1	108556932	108557306	42	.	2.63891	4.24476	0	315
1	108622302	108622812	29	.	2.51974	2.90873	0	52
1	108757416	108757794	53	.	3.65605	5.39342	0.682471	148
1	108773948	108774280	39	.	2.97208	3.92077	0	93
1	108779255	108779532	58	.	3.60598	5.86222	1.05261	164
1	108799985	108800269	32	.	2.59759	3.21743	0	17
1	108811072	108811595	34	.	2.74701	3.47878	0	375
1	108906229	108906684	53	.	3.36286	5.38298	0.682471	308
1	109002021	109002379	29	.	2.36676	2.96191	0	167
1	109049717	109050141	35	.	2.77488	3.5627	0	337
1	109079797	109080090	49	.	3.26876	4.94515	0.410676	183
1	109150872	109151237	35	.	2.70701	3.59908	0	146
1	109227364	109227651	41	.	2.88515	4.18949	0	85
1	109229095	109229425	40	.	2.94643	4.0346	0	309
1	109307590	109308008	34	.	2.70291	3.40202	0	179
1	109398253	109398761	34	.	2.74701	3.47878	0	316
1	109445873	109446804	41	.	2.9588	4.11731	0	886
1	109490573	109491279	29	.	2.51974	2.90873	0	398
1	109564288	109564636	40	.	3.20153	4.08457	0	187
1	109867545	109868125	29	.	2.51974	2.90873	0	478
1	110004349	110004735	35	.	2.70701	3.59908	0	317
1	110005604	110005883	26	.	2.20977	2.6607	0	126
1	110065506	110065811	41	.	2.7722	4.1611	0	274
1	110069638	110070137	29	.	2.51974	2.90873	0	340
1	110103314	110103730	40	.	2.97427	4.08457	0	135
1	110136478	110136919	66	.	3.7347	6.68932	1.70118	275
1	110255597	110255928	37	.	3.02739	3.79223	0	240
1	110261794	110262311	39	.	3.15014	3.99877	0	144
1	110263295	110263604	40	.	3.20153	4.08457	0	79
1	110319104	110319492	34	.	2.74701	3.47878	0	157
1	110358533	110359129	53	.	3.64665	5.3768	0.682471	402
1	110401024	110401329	32	.	2.53286	3.27567	0	83
1	110540380	110540684	29	.	2.51974	2.90873	0	237
1	110772424	110772711	44	.	3.00794	4.43494	0.123083	112
1	110787766	110788049	33	.	2.5781	3.36022	0	204
1	110805160	110805480	28	.	2.51326	2.89789	0	319
1	110838475	110838833	31	.	2.64893	3.14037	0	40
1	110907851	110908143	30	.	2.59006	3.03689	0	82
1	110978159	110978489	30	.	2.59096	3.03847	0	209
1	111024233	111024570	40	.	2.97427	4.08457	0	127
1	111113148	111113835	54	.	3.51242	5.40873	0.694885	491
1	111120598	111120875	34	.	2.60916	3.41806	0	161
1	111136499	111136797	39	.	3.10813	3.92835	0	151
1	111195467	111195768	30	.	2.59096	3.03847	0	143
1	111481763	111482276	26	.	2.3124	2.6949	0	334
1	111517728	111518046	30	.	2.59096	3.03847	0	257
1	111624163	111624470	35	.	2.91385	3.59908	0	108
1	111750366	111751652	47	.	3.42879	4.72353	0.251531	1163
1	111917441	111917881	60	.	3.88331	6.09227	1.20658	168
1	111954508	111954877	26	.	2.37861	2.6607	0	336
1	112083341	112083635	34	.	2.74701	3.47878	0	191
1	112099517	112099799	30	.	2.40704	3.03847	0	184
1	112231978	112232272	34	.	2.74701	3.47878	0	99
1	112232609	112233100	23	.	2.29248	2.37737	0	347
1	112260175	112260660	30	.	2.5159	3.07303	0	228
1	112261893	112262201	29	.	2.51974	2.90873	0	267
1	112354211	112354513	28	.	2.49616	2.86924	0	228
1	112558506	112558914	43	.	3.20072	4.32713	0.0445689	182
1	112927390	112927881	35	.	2.77488	3.5627	0	46
1	113400458	113400740	51	.	3.25319	5.16246	0.56852	148
1	113605100	113605505	34	.	2.74701	3.47878	0	163
1	113620161	113620442	34	.	2.74701	3.47878	0	240
1	113741637	113741931	29	.	2.51974	2.90873	0	44
1	113853795	113854168	35	.	2.87788	3.53746	0	165
1	113899266	113899739	29	.	2.51974	2.90873	0	317
1	114063372	114063788	47	.	3.42879	4.72353	0.251531	214
1	114083559	114083845	53	.	3.65605	5.39342	0.682471	120
1	114106331	114106877	44	.	3.04028	4.49903	0.16127	423
1	114126103	114126406	40	.	2.97427	4.08457	0	192
1	114309273	114309652	33	.	2.65587	3.34311	0	184
1	114366430	114366905	34	.	2.74701	3.47878	0	258
1	114411331	114411688	35	.	2.67359	3.53746	0	233
1	114498865	114499451	47	.	3.41997	4.70836	0.251531	429
1	114673787	114674450	39	.	2.87783	3.96297	0	444
1	115039808	115040422	36	.	2.83697	3.67622	0	229
1	115111613	115111919	40	.	2.97427	4.08457	0	107
1	115137084	115137438	28	.	2.46266	2.81299	0	124
1	115142302	115142696	57	.	3.56305	5.77853	0.993704	176
1	115147336	115147617	35	.	2.77488	3.5627	0	134
1	115164767	115165094	25	.	2.21007	2.52295	0	73
1	115199514	115199803	35	.	2.77488	3.5627	0	117
1	115211648	115212084	31	.	2.46567	3.15615	0	91
1	115323184	115323556	57	.	3.39613	5.70935	0.936111	155
1	115516612	115516890	35	.	2.87788	3.53746	0	70
1	115606563	115607001	29	.	2.51974	2.90873	0	257
1	115687770	115688235	61	.	3.58911	6.10637	1.2153	315
1	115790291	115790756	30	.	2.59096	3.03847	0	78
1	115823837	115824344	31	.	2.66407	3.16689	0	11
1	116100148	116100684	41	.	2.7722	4.1611	0	186
1	116252996	116253378	30	.	2.40704	3.03847	0	43
1	116254485	116254822	38	.	2.95449	3.88913	0	224
1	116340790	116341091	34	.	2.60916	3.41806	0	67
1	116364124	116364473	34	.	2.74701	3.47878	0	194
1	116468544	116468824	32	.	2.51813	3.24806	0	27
1	116958920	116959431	36	.	2.96954	3.69407	0	24
1	117058649	117059034	26	.	2.27286	2.63709	0	86
1	117114637	117115306	38	.	2.80209	3.81736	0	173
1	117195699	117196222	40	.	2.94143	4.08433	0	175
1	117227327	117227840	37	.	2.77643	3.72643	0	41
1	117544229	117544742	41	.	3.08216	4.11758	0	228
1	117822502	117822859	40	.	3.19329	4.07085	0	268
1	117857808	117858138	34	.	2.80852	3.41806	0	181
1	118185552	118186120	33	.	2.7917	3.38899	0	500
1	118210954	118211329	30	.	2.59096	3.03847	0	71
1	118221048	118221335	47	.	3.41997	4.70836	0.251531	131
1	118390431	118390796	30	.	2.59006	3.03689	0	210
1	118819856	118820234	42	.	3.00791	4.21028	0	180
1	120041662	120042245	60	.	3.56883	6.06507	1.20658	189
1	120296437	120296755	34	.	2.74701	3.47878	0	257
1	120825381	120825719	30	.	2.59096	3.03847	0	194
1	120835848	120836241	33	.	2.64182	3.31701	0	124
1	120892019	120892549	29	.	2.43919	2.93645	0	403
1	120941754	120942130	44	.	3.02402	4.46684	0.144366	91
1	121031855	121032197	38	.	3.04718	3.82568	0	121
1	121298551	121298849	46	.	3.00796	4.65905	0.251531	132
1	121515029	121515398	29	.	2.51974	2.90873	0	266
1	121759712	121760091	34	.	2.74701	3.47878	0	97
1	121823775	121824110	25	.	2.30776	2.55105	0	55
1	121897223	121897549	34	.	2.80852	3.41806	0	72
1	121904599	121905058	39	.	2.8875	3.92835	0	57
1	122007805	122008120	31	.	2.58083	3.18789	0	234
1	122321862	122322459	34	.	2.74701	3.47878	0	490
1	122337461	122337776	35	.	2.89575	3.5681	0	175
1	122380622	122380918	35	.	2.91385	3.59908	0	55
1	122416658	122416940	47	.	3.14272	4.70046	0.251531	96
1	122527353	122527687	28	.	2.31613	2.86525	0	5
1	122688248	122688544	32	.	2.63177	3.27754	0	218
1	122762763	122763080	34	.	2.74701	3.47878	0	122
1	122828598	122829161	40	.	2.94643	4.0346	0	143
1	122904231	122904624	47	.	3.42879	4.72353	0.251531	138
1	123018988	123019333	37	.	2.77643	3.72643	0	254
1	123040601	123040897	42	.	3.00791	4.21028	0	137
1	123195990	123196334	26	.	2.27286	2.63709	0	201
1	123337037	123337328	28	.	2.2448	2.85376	0	262
1	123414197	123414499	39	.	3.10813	3.92835	0	211
1	123556474	123556973	37	.	2.79434	3.75914	0	428
1	123563623	123564055	36	.	2.72404	3.6304	0	375
1	123617053	123617420	34	.	2.70291	3.40202	0	83
1	123653776	123654164	30	.	2.40704	3.03847	0	15
1	123808040	123808575	40	.	2.96662	4.07085	0	429
1	123866102	123866688	35	.	2.87788	3.53746	0	488
1	123880392	123880831	29	.	2.51974	2.90873	0	356
1	123942350	123942759	47	.	3.42879	4.72353	0.251531	266
1	123954303	123954750	28	.	2.4931	2.86525	0	377
1	123981926	123982211	40	.	3.20153	4.08457	0	52
1	123982861	123983264	37	.	2.81249	3.79223	0	31
1	124011884	124012446	46	.	3.37375	4.62865	0.251531	102
1	124024169	124024467	36	.	2.75874	3.69407	0	153
1	124068585	124068905	28	.	2.32858	2.88907	0	319
1	124138773	124139371	44	.	3.28496	4.47455	0.146259	89
1	124457665	124457950	38	.	2.91993	3.82678	0	219
1	124461328	124461726	41	.	2.9588	4.11731	0	213
1	124571284	124571611	24	.	2.22383	2.40783	0	43
1	124763089	124763394	35	.	2.65719	3.50713	0	68
1	124837579	124837866	39	.	2.92652	3.99877	0	87
1	124869732	124870011	28	.	2.4793	2.84095	0	171
1	124933860	124934247	40	.	2.97427	4.08457	0	257
1	124938176	124938478	47	.	3.42879	4.72353	0.251531	240
1	125101501	125101845	26	.	2.33716	2.60101	0	308
1	125130749	125131564	47	.	3.42879	4.72353	0.251531	741
1	125247825	125248333	29	.	2.51974	2.90873	0	494
1	125351278	125351633	45	.	3.20725	4.58262	0.217768	88
1	125435789	125436079	35	.	2.78942	3.58935	0	183
1	125478894	125479221	34	.	2.73994	3.46651	0	12
1	125576590	125576980	40	.	3.20153	4.08457	0	232
1	126527213	126527502	53	.	3.49074	5.36796	0.682471	172
1	126733308	126733608	50	.	3.09645	5.07454	0.506649	120
1	126830273	126830555	33	.	2.59353	3.38899	0	138
1	126947526	126947924	24	.	2.15066	2.41442	0	309
1	127149100	127149381	40	.	3.20153	4.08457	0	141
1	127373309	127373603	34	.	2.80852	3.41806	0	57
1	127533436	127533889	24	.	2.15066	2.41442	0	1
1	127638155	127638496	39	.	3.12899	3.96336	0	147
1	127836468	127836762	26	.	2.3124	2.6949	0	72
1	128025803	128026185	34	.	2.64098	3.47713	0	110
1	128443920	128444828	112	.	5.06252	11.213	5.71531	676
1	128856911	128857258	32	.	2.37617	3.2932	0	115
1	129181742	129182239	40	.	2.96662	4.07085	0	310
1	129187532	129187818	40	.	2.94643	4.0346	0	217
1	129190909	129191552	35	.	2.91385	3.59908	0	564
1	129630856	129631360	40	.	2.94143	4.08433	0	47
1	131062971	131063347	53	.	3.22285	5.34509	0.682471	141
1	131115401	131115692	31	.	2.54795	3.12981	0	98
1	131120986	131121615	48	.	3.32753	4.80354	0.305038	221
1	131541633	131541989	45	.	3.20725	4.58262	0.217768	230
1	131636697	131637017	33	.	2.5781	3.36022	0	68
1	131785508	131785801	26	.	2.36654	2.63901	0	54
1	131821384	131821661	29	.	2.5476	2.96191	0	191
1	132003713	132004244	36	.	2.61893	3.6454	0	420
1	132952675	132952962	42	.	3.04229	4.27506	0.0135644	227
1	133519068	133519704	31	.	2.64893	3.14037	0	22
1	133667921	133668481	68	.	4.11057	6.81832	1.79295	352
1	133777651	133777954	52	.	3.07873	5.26629	0.640842	126
1	133893087	133893606	69	.	3.42714	6.99767	1.94866	289
1	134245015	134245570	185	.	6.14185	18.5105	12.8471	235
1	134603237	134603708	28	.	2.4098	2.88387	0	192
1	134661880	134662361	49	.	3.41286	4.95862	0.413522	283
1	135582747	135583148	30	.	2.59096	3.03847	0	221
1	135668248	135669016	70	.	3.75198	7.01574	1.96249	162
1	135698353	135698763	91	.	4.79236	9.14496	3.80065	252
1	135834111	135834531	66	.	3.24038	6.60581	1.62517	229
1	136461771	136462433	63	.	3.57406	6.35116	1.42313	501
1	137172160	137172470	35	.	2.77488	3.5627	0	118
1	137352180	137352601	23	.	2.29248	2.37737	0	76
1	137472400	137472694	29	.	2.5476	2.96191	0	17
1	137537266	137537620	25	.	2.22312	2.54672	0	2
1	137541668	137542328	37	.	2.85318	3.70574	0	463
1	138596116	138596591	30	.	2.59096	3.03847	0	231
1	138863372	138863715	73	.	3.52716	7.33407	2.23183	151
1	139088628	139089159	50	.	3.34614	5.09369	0.514293	275
1	139116001	139116309	37	.	2.98857	3.72643	0	72
1	139411859	139412200	26	.	2.27286	2.63709	0	254
1	139461167	139461576	31	.	2.53182	3.10126	0	374
1	139471149	139471709	35	.	2.65719	3.50713	0	399
1	139554656	139555054	30	.	2.59096	3.03847	0	239
1	139697052	139697355	53	.	3.65605	5.39342	0.682471	105
1	139762641	139762991	34	.	2.74701	3.47878	0	158
1	139808787	139809262	34	.	2.70291	3.40202	0	276
1	139851580	139852062	40	.	3.20153	4.08457	0	85
1	139994134	139994413	39	.	2.86236	3.93332	0	59
1	140009498	140009990	34	.	2.74701	3.47878	0	221
1	140103431	140103868	30	.	2.40704	3.03847	0	436
1	140428426	140428750	28	.	2.4098	2.88387	0	130
1	140578884	140579359	35	.	2.75859	3.53281	0	370
1	140611864	140612182	29	.	2.5476	2.96191	0	156
1	140729281	140729584	30	.	2.59096	3.03847	0	172
1	140808710	140809124	29	.	2.34117	2.91311	0	198
1	140826690	140827115	38	.	2.91993	3.82678	0	214
1	140899770	140900178	40	.	2.97427	4.08457	0	132
1	141090232	141090870	25	.	2.22312	2.54672	0	1
1	141176477	141176754	39	.	3.00789	3.98503	0	113
1	141279259	141279618	25	.	2.19793	2.50081	0	178
1	141463007	141463331	52	.	3.07873	5.26629	0.640842	221
1	141491077	141491372	34	.	2.73994	3.46651	0	180
1	141522300	141522765	37	.	3.02739	3.79223	0	107
1	141850961	141851494	31	.	2.54795	3.12981	0	480
1	141876769	141877384	45	.	3.30671	4.51243	0.167911	23
1	142263040	142263439	28	.	2.32858	2.88907	0	16
1	142300967	142301303	37	.	2.98857	3.72643	0	84
1	142307149	142307451	48	.	3.36966	4.88027	0.362442	187
1	142327994	142328522	40	.	3.20153	4.08457	0	143
1	142330670	142331098	34	.	2.74701	3.47878	0	293
1	142334264	142334641	28	.	2.49616	2.86924	0	34
1	142365750	142366113	34	.	2.74701	3.47878	0	187
1	142398796	142399171	40	.	3.02612	4.01766	0	129
1	142408170	142408652	28	.	2.30381	2.84166	0	63
1	142523544	142524036	34	.	2.82555	3.44744	0	227
1	142544555	142544851	28	.	2.2448	2.85376	0	27
1	142547394	142547737	34	.	2.73994	3.46651	0	142
1	142576035	142576354	34	.	2.80852	3.41806	0	73
1	142579063	142579372	34	.	2.64098	3.47713	0	92
1	142843596	142843938	45	.	3.20725	4.58262	0.217768	102
1	142853906	142854255	41	.	3.12069	4.18596	0	175
1	142901359	142901732	38	.	3.04718	3.82568	0	242
1	142960302	142960587	47	.	3.42879	4.72353	0.251531	169
1	143315253	143315598	34	.	2.74701	3.47878	0	115
1	143334856	143335140	47	.	3.42879	4.72353	0.251531	85
1	143368247	143368679	39	.	3.00789	3.98503	0	165
1	143625028	143625439	29	.	2.5616	2.98666	0	244
1	143660488	143660826	25	.	2.22312	2.54672	0	253
1	143757656	143757966	40	.	2.97427	4.08457	0	67
1	143852483	143852762	38	.	3.04718	3.82568	0	37
1	144379834	144380224	54	.	3.51242	5.40873	0.694885	239
1	144381701	144382072	40	.	3.20153	4.08457	0	119
1	144400733	144401122	34	.	2.70291	3.40202	0	19
1	144406758	144407035	29	.	2.51974	2.90873	0	257
1	144656853	144657229	26	.	2.39081	2.68259	0	40
1	144668399	144668903	51	.	3.12711	5.14055	0.552072	168
1	144681987	144682389	30	.	2.40704	3.03847	0	277
1	144879602	144879879	38	.	2.83088	3.82568	0	56
1	144990825	144991235	34	.	2.70291	3.40202	0	342
1	145035709	145036501	28	.	2.50651	2.88907	0	9
1	145057798	145058124	25	.	2.22312	2.54672	0	96
1	145098038	145098426	30	.	2.59096	3.03847	0	117
1	145189758	145190100	41	.	3.10131	4.15159	0	267
1	145258924	145259459	40	.	3.20153	4.08457	0	433
1	145391439	145392294	52	.	3.30711	5.27124	0.644495	169
1	145740327	145740902	50	.	3.18397	5.02183	0.461714	375
1	145753747	145754190	29	.	2.37976	2.98666	0	196
1	145767290	145767785	29	.	2.35389	2.93739	0	373
1	145923819	145924132	35	.	2.77392	3.56094	0	226
1	146119204	146119842	25	.	2.22312	2.54672	0	613
1	146204993	146205276	47	.	3.14272	4.70046	0.251531	173
1	146238788	146239090	30	.	2.60453	3.06238	0	268
1	146382653	146382932	35	.	2.74343	3.50494	0	9
1	146477217	146477686	42	.	3.025	4.24252	0	336
1	146563364	146564047	52	.	3.59736	5.28943	0.655025	246
1	146619544	146620020	25	.	2.22312	2.54672	0	67
1	146693390	146693717	48	.	3.2314	4.87298	0.357557	133
1	146694016	146694326	47	.	3.14272	4.70046	0.251531	190
1	146754676	146754980	45	.	3.07333	4.56427	0.208176	234
1	146834518	146835334	53	.	3.32664	5.31046	0.661214	620
1	146840690	146841055	48	.	3.32753	4.80354	0.305038	189
1	146915400	146915808	36	.	2.95074	3.66206	0	204
1	146993509	146994083	26	.	2.31157	2.6933	0	4
1	147052149	147052435	47	.	3.14272	4.70046	0.251531	242
1	147082646	147082941	33	.	2.68443	3.39605	0	107
1	147115157	147115575	40	.	2.97427	4.08457	0	127
1	147117467	147117794	53	.	3.65605	5.39342	0.682471	181
1	147153835	147154348	47	.	3.06966	4.78709	0.294014	216
1	147294792	147295133	30	.	2.40704	3.03847	0	72
1	147387047	147387698	28	.	2.50651	2.88907	0	612
1	147445536	147445882	32	.	2.7264	3.27567	0	192
1	147468879	147469388	53	.	3.32664	5.31046	0.661214	415
1	147645456	147645936	34	.	2.74701	3.47878	0	376
1	147930729	147931035	44	.	3.02402	4.46684	0.144366	80
1	148031820	148032743	33	.	2.58444	3.39226	0	99
1	148059103	148059384	55	.	3.22703	5.59811	0.848666	182
1	148524017	148524294	31	.	2.46567	3.15615	0	166
1	148570380	148570672	31	.	2.58083	3.18789	0	261
1	148639987	148640970	38	.	2.83088	3.82568	0	81
1	148664154	148664627	53	.	3.36286	5.38298	0.682471	187
1	148871127	148871460	36	.	2.61893	3.6454	0	226
1	148916648	148916961	31	.	2.48919	3.19368	0	129
1	148941271	148941561	35	.	2.77488	3.5627	0	73
1	148943105	148943414	30	.	2.61917	3.08812	0	62
1	149002603	149002929	44	.	3.00794	4.43494	0.123083	82
1	149016670	149016985	60	.	3.69502	6.03458	1.18239	125
1	149048670	149048982	52	.	3.44816	5.28765	0.655025	197
1	149065785	149066138	37	.	2.78742	3.78902	0	205
1	149175025	149175306	34	.	2.74701	3.47878	0	92
1	149200026	149200483	53	.	3.22285	5.34509	0.682471	201
1	149232271	149232594	33	.	2.68443	3.39605	0	224
1	149233336	149233632	35	.	2.91385	3.59908	0	110
1	149305429	149305708	40	.	2.97427	4.08457	0	134
1	149348317	149348636	46	.	3.26629	4.6914	0.251531	54
1	149355401	149355762	35	.	2.86022	3.50713	0	163
1	149390033	149390378	34	.	2.74701	3.47878	0	126
1	149527424	149527869	34	.	2.74701	3.47878	0	203
1	149841045	149841329	45	.	3.32876	4.55074	0.196601	112
1	150272320	150272730	34	.	2.73994	3.46651	0	64
1	150380046	150380525	33	.	2.56284	3.33175	0	460
1	150646065	150646570	25	.	2.27909	2.50223	0	347
1	150677657	150678213	36	.	2.95074	3.66206	0	122
1	150843021	150843568	42	.	3.1602	4.25579	0	74
1	150863946	150864360	27	.	2.35309	2.78203	0	14
1	150871138	150871685	41	.	2.95778	4.11537	0	57
1	150914146	150914680	36	.	2.83697	3.67622	0	41
1	151128469	151128767	39	.	2.8875	3.92835	0	287
1	151250771	151251076	26	.	2.07915	2.6186	0	137
1	151311612	151311933	26	.	2.3124	2.6949	0	269
1	151426187	151426722	40	.	2.97427	4.08457	0	90
1	151669941	151670259	31	.	2.48919	3.19368	0	67
1	152104876	152105744	56	.	3.62501	5.61893	0.862081	469
1	152203049	152203557	41	.	2.9588	4.11731	0	283
1	152248281	152248576	47	.	3.42879	4.72353	0.251531	96
1	152297323	152298010	45	.	3.32876	4.55074	0.196601	98
1	152500165	152500504	40	.	2.97427	4.08457	0	140
1	152653718	152654036	29	.	2.51974	2.90873	0	58
1	153191057	153191386	51	.	3.52588	5.16198	0.56852	84
1	153232069	153232355	28	.	2.51326	2.89789	0	57
1	153501643	153502005	66	.	4.04459	6.69602	1.7067	157
1	153914432	153914724	36	.	2.61893	3.6454	0	96
1	154049024	154049333	30	.	2.59096	3.03847	0	153
1	154391337	154391614	44	.	3.24229	4.40004	0.0977902	108
1	154551676	154552295	31	.	2.4609	3.14037	0	590
1	154695287	154695901	53	.	3.64665	5.3768	0.682471	555
1	155234008	155234491	79	.	4.06232	7.99138	2.7897	207
1	155235660	155236010	48	.	3.34846	4.84171	0.330799	130
1	156284243	156284534	40	.	3.19329	4.07085	0	105
1	156401098	156401425	45	.	3.18804	4.54709	0.196466	181
1	156408115	156408427	46	.	3.12427	4.66436	0.251531	191
1	156949070	156949360	24	.	2.25112	2.4545	0	238
1	157004727	157005025	45	.	3.18804	4.54709	0.196466	205
1	157036781	157037076	34	.	2.74701	3.47878	0	238
1	157382671	157383097	53	.	3.65605	5.39342	0.682471	260
1	157413292	157413624	32	.	2.58706	3.21495	0	224
1	157505237	157505628	23	.	2.29248	2.37737	0	49
1	157574433	157574770	40	.	3.20153	4.08457	0	236
1	157757944	157758351	30	.	2.40621	3.03689	0	87
1	157817191	157817613	40	.	3.02612	4.01766	0	293
1	157990742	157991190	68	.	4.11057	6.81832	1.79295	276
1	158146556	158146839	23	.	2.29248	2.37737	0	242
1	158185844	158186126	40	.	2.97427	4.08457	0	30
1	158188366	158189127	40	.	2.97427	4.08457	0	193
1	158200506	158200854	34	.	2.73994	3.46651	0	200
1	158877875	158878261	40	.	2.97427	4.08457	0	192
1	159020951	159021292	23	.	2.21043	2.38488	0	2
1	159169223	159169504	33	.	2.68477	3.37035	0	134
1	159848544	159848889	45	.	3.30671	4.51243	0.167911	296
1	160314060	160314740	35	.	2.65719	3.50713	0	75
1	160418532	160418996	50	.	3.47979	5.07931	0.508482	220
1	160511315	160511626	30	.	2.59096	3.03847	0	47
1	160660281	160660558	27	.	2.39827	2.70449	0	262
1	160684844	160685362	31	.	2.57372	3.19001	0	454
1	160735962	160736488	37	.	2.90295	3.79607	0	309
1	160822141	160822562	41	.	2.9588	4.11731	0	153
1	160900349	160900677	29	.	2.45415	2.96317	0	303
1	161203266	161203558	34	.	2.80852	3.41806	0	199
1	161812004	161812486	30	.	2.40704	3.03847	0	400
1	162531381	162531702	42	.	3.14032	4.22069	0	101
1	162722208	162722501	28	.	2.51326	2.89789	0	128
1	162952003	162952378	26	.	2.33716	2.60101	0	38
1	163082544	163082858	31	.	2.44699	3.11412	0	124
1	163116527	163116808	35	.	2.87788	3.53746	0	68
1	163356456	163356884	28	.	2.32858	2.88907	0	419
1	163639234	163639623	30	.	2.43325	3.08812	0	361
1	163770177	163770686	34	.	2.74701	3.47878	0	145
1	164166930	164167219	52	.	3.28894	5.23466	0.621045	122
1	164293877	164294155	30	.	2.57575	3.01165	0	63
1	164891884	164892260	28	.	2.46672	2.81829	0	66
1	165198193	165198524	23	.	2.29248	2.37737	0	297
1	165198857	165199319	28	.	2.51326	2.89789	0	429
1	165215692	165216013	27	.	2.43003	2.75809	0	188
1	165227514	165227904	34	.	2.62497	3.44744	0	289
1	167070096	167070729	33	.	2.66687	3.33905	0	561
1	167166741	167167114	47	.	3.14272	4.70046	0.251531	211
1	167708743	167709085	47	.	3.14272	4.70046	0.251531	131
1	168552939	168553786	53	.	3.64665	5.3768	0.682471	82
1	168934021	168934408	29	.	2.51974	2.90873	0	23
1	169037336	169037700	35	.	2.65719	3.50713	0	219
1	169222047	169222337	53	.	3.32664	5.31046	0.661214	172
1	169372936	169373416	37	.	2.77643	3.72643	0	399
1	169385880	169386215	52	.	3.40661	5.20892	0.597466	233
1	169412196	169412540	31	.	2.56429	3.15869	0	169
1	169565441	169565755	23	.	2.29248	2.37737	0	1
1	169573693	169574200	40	.	2.97427	4.08457	0	213
1	169614777	169615909	47	.	3.14272	4.70046	0.251531	663
1	169885723	169886018	34	.	2.60916	3.41806	0	143
1	170082993	170083292	40	.	2.97427	4.08457	0	118
1	170338918	170339328	40	.	2.97427	4.08457	0	144
1	170417277	170417665	30	.	2.40704	3.03847	0	36
1	170474018	170474459	25	.	2.22312	2.54672	0	370
1	170655386	170656040	619	.	14.7671	61.9134	56.1842	366
1	171516152	171516899	72	.	3.8784	7.28745	2.19081	570
1	171528806	171529383	34	.	2.30905	3.44155	0	100
1	171666979	171667481	40	.	3.20153	4.08457	0	480
1	172700892	172701358	38	.	2.93711	3.8578	0	57
1	172832888	172833344	40	.	3.20153	4.08457	0	244
1	172839593	172839978	29	.	2.51974	2.90873	0	45
1	172841563	172841849	26	.	2.35214	2.62643	0	282
1	172854880	172855392	53	.	3.64665	5.3768	0.682471	245
1	172874204	172874618	28	.	2.51326	2.89789	0	141
1	173008107	173008737	25	.	2.22312	2.54672	0	371
1	173040379	173040689	47	.	3.42879	4.72353	0.251531	105
1	173074476	173074814	47	.	3.41997	4.70836	0.251531	109
1	173209942	173210241	38	.	3.08754	3.89374	0	238
1	173298960	173299368	25	.	2.22312	2.54672	0	301
1	173372835	173373532	34	.	2.74701	3.47878	0	613
1	173693216	173693528	24	.	2.20928	2.4964	0	300
1	174348402	174349021	34	.	2.74701	3.47878	0	563
1	174370261	174370612	30	.	2.40704	3.03847	0	26
1	174437531	174437858	47	.	3.42879	4.72353	0.251531	120
1	174454192	174454599	23	.	2.29248	2.37737	0	88
1	174748047	174748570	36	.	2.96954	3.69407	0	388
1	174856728	174857021	29	.	2.45415	2.96317	0	14
1	175104441	175104738	40	.	2.97427	4.08457	0	88
1	175319099	175319562	60	.	3.88331	6.09227	1.20658	261
1	175320526	175321087	30	.	2.59096	3.03847	0	250
1	175356229	175356509	37	.	2.77643	3.72643	0	165
1	175889406	175889759	60	.	3.88331	6.09227	1.20658	193
1	175897650	175897927	47	.	3.41997	4.70836	0.251531	193
1	176288965	176289264	29	.	2.51974	2.90873	0	161
1	176342685	176343002	40	.	2.96662	4.07085	0	241
1	176677401	176677697	33	.	2.74243	3.30357	0	215
1	177465045	177465372	25	.	2.22312	2.54672	0	33
1	177500952	177501335	65	.	3.96423	6.54601	1.57899	207
1	177646113	177646476	72	.	4.00471	7.24394	2.1561	174
1	177817914	177818221	40	.	3.20153	4.08457	0	122
1	177821282	177821701	28	.	2.4098	2.88387	0	380
1	178632185	178632465	36	.	2.93218	3.6304	0	107
1	178716469	178716751	30	.	2.50905	3.0686	0	51
1	178960348	178960630	38	.	2.86837	3.89374	0	55
1	181131305	181131800	31	.	2.63397	3.11412	0	209
1	181491192	181491528	25	.	2.22312	2.54672	0	331
1	181706391	181706737	39	.	2.8875	3.92835	0	196
1	181864141	181864455	38	.	3.04718	3.82568	0	133
1	182022019	182022319	30	.	2.40704	3.03847	0	198
1	182170535	182170901	34	.	2.69894	3.42289	0	145
1	182181962	182182295	30	.	2.59096	3.03847	0	209
1	182210528	182210957	38	.	3.06723	3.85952	0	246
1	182520559	182520844	46	.	2.81679	4.66477	0.251531	73
1	183182054	183182697	98	.	4.46368	9.88127	4.47532	392
1	183309697	183310386	126	.	5.37779	12.683	7.11275	188
1	183716470	183717192	51	.	3.2356	5.12684	0.542612	193
1	184456721	184457034	31	.	2.47496	3.16689	0	145
1	184922844	184923121	43	.	2.96069	4.34089	0.0537891	186
1	184962000	184962277	25	.	2.22312	2.54672	0	26
1	185521266	185521579	33	.	2.5781	3.36022	0	142
1	185666569	185666900	37	.	2.77643	3.72643	0	189
1	185877375	185877715	47	.	3.28645	4.7284	0.253612	103
1	186015537	186015873	28	.	2.32858	2.88907	0	34
1	186399494	186399990	36	.	2.73024	3.67812	0	384
1	186715304	186715582	52	.	3.07873	5.26629	0.640842	224
1	186792200	186792685	31	.	2.54795	3.12981	0	47
1	187392370	187392725	40	.	2.97427	4.08457	0	217
1	187869592	187870178	39	.	2.98987	3.95274	0	189
1	187904767	187905131	27	.	2.39827	2.70449	0	69
1	188123603	188124448	60	.	3.87332	6.07418	1.20658	634
1	188380443	188380878	29	.	2.51974	2.90873	0	47
1	188529475	188530384	26	.	2.20977	2.6607	0	895
1	188642162	188642502	40	.	2.97427	4.08457	0	205
1	189031723	189032011	34	.	2.69894	3.42289	0	39
1	189060540	189060856	47	.	3.42879	4.72353	0.251531	122
1	189166715	189167209	33	.	2.68477	3.37035	0	22
1	189224776	189225332	41	.	2.95778	4.11537	0	109
1	189277466	189277763	57	.	3.43305	5.786	0.999008	126
1	189937585	189937919	35	.	2.87788	3.53746	0	51
1	190175045	190175359	35	.	2.77488	3.5627	0	88
1	190609474	190610004	34	.	2.74701	3.47878	0	64
1	191706057	191706636	57	.	3.43305	5.786	0.999008	159
1	191765741	191766032	33	.	2.58444	3.39226	0	240
1	192178026	192178361	33	.	2.74243	3.30357	0	211
1	192806568	192806998	38	.	2.8319	3.87482	0	333
1	192943882	192944174	29	.	2.53375	2.93739	0	185
1	192956525	192956935	25	.	2.22312	2.54672	0	180
1	193344942	193345357	71	.	3.79277	7.10384	2.03222	214
1	193493872	193494161	33	.	2.54776	3.30357	0	188
1	193665796	193666109	34	.	2.74701	3.47878	0	33
1	193763018	193763446	28	.	2.49616	2.86924	0	14
1	193903805	193904195	32	.	2.63177	3.27754	0	34
1	194009446	194009733	34	.	2.74701	3.47878	0	25
1	194539857	194540249	34	.	2.74701	3.47878	0	168
1	194628517	194628823	30	.	2.48464	3.01749	0	118
1	195074869	195075290	35	.	2.67359	3.53746	0	358
1	195290738	195291298	40	.	2.96662	4.07085	0	195
1	195369567	195369849	29	.	2.51974	2.90873	0	166
10	4105159	4105609	49	.	3.13395	4.91951	0.389097	310
10	4488312	4488683	25	.	2.22312	2.54672	0	349
10	4799457	4799861	23	.	2.12777	2.37249	0	54
10	4841701	4842029	36	.	2.61893	3.6454	0	48
10	4956572	4957086	41	.	2.95778	4.11537	0	440
10	5056116	5056791	80	.	3.95883	8.0728	2.8636	462
10	5351029	5351317	63	.	3.69406	6.31865	1.39602	90
10	5351738	5352081	79	.	4.17889	7.91788	2.73001	176
10	5604274	5604588	33	.	2.68477	3.37035	0	14
10	5647936	5648312	59	.	3.39169	5.9594	1.12039	61
10	5754681	5755174	29	.	2.43919	2.93645	0	248
10	5757471	5757761	52	.	3.54939	5.20399	0.597466	224
10	5763288	5763729	40	.	3.17157	4.0346	0	68
10	5779557	5779852	40	.	2.97427	4.08457	0	158
10	6077500	6077782	23	.	2.29248	2.37737	0	177
10	6146883	6147698	39	.	2.98987	3.95274	0	274
10	6201935	6202453	36	.	2.74128	3.66206	0	287
10	6319271	6319597	32	.	2.59759	3.21743	0	77
10	6512219	6512679	37	.	2.77643	3.72643	0	275
10	6515959	6516336	41	.	3.12069	4.18596	0	223
10	6712069	6712495	63	.	3.57406	6.35116	1.42313	222
10	6737825	6738462	40	.	2.97427	4.08457	0	555
10	6800480	6800957	44	.	3.28496	4.47455	0.146259	275
10	6911302	6911714	51	.	3.2356	5.12684	0.542612	203
10	7205064	7205439	25	.	2.29333	2.5265	0	248
10	7226423	7226724	47	.	3.30686	4.76578	0.276074	243
10	7236284	7236650	40	.	2.97427	4.08457	0	207
10	8025207	8025521	28	.	2.31613	2.86525	0	122
10	8282359	8282792	31	.	2.46567	3.15615	0	190
10	8526814	8527280	40	.	2.97427	4.08457	0	170
10	8597389	8597669	30	.	2.59096	3.03847	0	133
10	8691734	8692019	26	.	2.35214	2.62643	0	7
10	9047779	9048075	25	.	2.33104	2.57512	0	236
10	9316322	9316755	31	.	2.4609	3.14037	0	301
10	9542237	9542554	55	.	3.60192	5.57602	0.830724	94
10	9685979	9686710	59	.	3.62783	5.90468	1.08495	457
10	10011470	10012017	29	.	2.51974	2.90873	0	89
10	10450397	10450902	58	.	3.77002	5.88615	1.06946	207
10	10691576	10692091	36	.	2.93218	3.6304	0	372
10	10814870	10815317	28	.	2.4931	2.86525	0	55
10	10923324	10923649	35	.	2.77488	3.5627	0	75
10	10973735	10974022	53	.	3.64665	5.3768	0.682471	98
10	11044398	11044730	42	.	3.025	4.24252	0	129
10	11094333	11094635	26	.	2.31157	2.6933	0	280
10	11559529	11559837	34	.	2.74701	3.47878	0	260
10	11560151	11560557	29	.	2.51974	2.90873	0	185
10	11576038	11576437	34	.	2.73994	3.46651	0	93
10	11961851	11962299	59	.	3.82098	5.97913	1.13749	254
10	12231899	12232313	40	.	3.06325	4.08393	0	223
10	12711075	12711373	35	.	2.65719	3.50713	0	206
10	12865183	12865479	52	.	3.40661	5.20892	0.597466	77
10	13042516	13042841	40	.	2.96662	4.07085	0	129
10	13048616	13048997	35	.	2.6902	3.5681	0	308
10	14071585	14071900	51	.	3.36606	5.13172	0.544479	150
10	14114526	14115148	31	.	2.56429	3.15869	0	263
10	14165551	14165975	31	.	2.48919	3.19368	0	24
10	14170702	14170988	35	.	2.89575	3.5681	0	94
10	14272130	14272583	31	.	2.54746	3.14079	0	75
10	14351504	14351908	29	.	2.37976	2.98666	0	112
10	14456299	14456800	29	.	2.35571	2.93507	0	426
10	15130399	15130863	40	.	2.97427	4.08457	0	312
10	15190470	15190812	47	.	3.42879	4.72353	0.251531	240
10	15458327	15458806	28	.	2.50651	2.88907	0	57
10	15472033	15472577	47	.	3.42879	4.72353	0.251531	208
10	15525142	15525455	36	.	2.83697	3.67622	0	161
10	15551322	15551606	51	.	3.14267	5.17395	0.575551	184
10	15664263	15664628	55	.	3.44017	5.5368	0.795542	153
10	15703721	15704165	46	.	3.24637	4.65477	0.251531	130
10	15849953	15850341	29	.	2.36676	2.96191	0	196
10	16024381	16024696	33	.	2.64182	3.31701	0	196
10	16124432	16124900	42	.	3.18033	4.29127	0.0249842	304
10	16140640	16140967	35	.	2.77488	3.5627	0	265
10	16183069	16183374	36	.	2.80509	3.61802	0	80
10	16292677	16292963	46	.	3.22669	4.61852	0.244334	183
10	16478101	16478418	28	.	2.3811	2.83241	0	282
10	16802872	16803242	64	.	2.97209	6.4496	1.50234	155
10	16861046	16861668	40	.	2.94643	4.0346	0	340
10	17307662	17308129	38	.	2.73182	3.87813	0	405
10	17325434	17325987	34	.	2.73994	3.46651	0	101
10	17347853	17348137	36	.	2.70252	3.62411	0	235
10	17425108	17425641	38	.	2.95449	3.88913	0	434
10	18116923	18117306	27	.	2.27955	2.79514	0	46
10	18287468	18287949	29	.	2.4693	2.99018	0	30
10	18326609	18326938	34	.	2.74701	3.47878	0	150
10	18644330	18644632	36	.	2.72404	3.6304	0	239
10	19419945	19420241	29	.	2.5476	2.96191	0	267
10	19576905	19577183	37	.	2.90295	3.79607	0	66
10	19769746	19770059	24	.	2.15066	2.41442	0	4
10	19986312	19986633	40	.	2.97427	4.08457	0	109
10	20617462	20617961	31	.	2.58083	3.18789	0	65
10	20834046	20834454	46	.	3.10711	4.63069	0.251531	155
10	20996770	20997071	26	.	2.3124	2.6949	0	153
10	21533802	21535036	99	.	4.69206	9.9924	4.5771	566
10	22018147	22018509	41	.	3.10131	4.15159	0	199
10	22170557	22170912	29	.	2.51974	2.90873	0	292
10	22283119	22283643	32	.	2.61415	3.26551	0	115
10	22499697	22500004	33	.	2.66687	3.33905	0	218
10	22587785	22588062	45	.	3.20725	4.58262	0.217768	200
10	22753661	22754081	44	.	2.99202	4.40331	0.0997753	200
10	22767993	22768472	30	.	2.57575	3.01165	0	115
10	22978255	22978698	32	.	2.59759	3.21743	0	129
10	22997743	22998038	24	.	2.09233	2.43262	0	23
10	23170738	23171029	27	.	2.40314	2.70468	0	285
10	23725425	23725901	34	.	2.69894	3.42289	0	311
10	23909371	23910028	34	.	2.60916	3.41806	0	490
10	23910931	23911328	28	.	2.32858	2.88907	0	117
10	24056154	24056530	35	.	2.78942	3.58935	0	321
10	24078017	24078422	40	.	3.20153	4.08457	0	114
10	24127256	24127635	30	.	2.40704	3.03847	0	254
10	24348005	24348334	30	.	2.40704	3.03847	0	142
10	24944990	24945569	34	.	2.60916	3.41806	0	518
10	25094284	25094571	52	.	3.40661	5.20892	0.597466	100
10	25136742	25137099	36	.	2.83697	3.67622	0	235
10	25259610	25259997	24	.	2.10249	2.45244	0	9
10	25533957	25534264	77	.	3.6918	7.73977	2.57106	121
10	25725586	25725868	24	.	2.20928	2.4964	0	192
10	26325202	26325531	55	.	3.44017	5.5368	0.795542	116
10	26445302	26445796	28	.	2.50651	2.88907	0	25
10	26589155	26589559	52	.	3.54939	5.20399	0.597466	228
10	26591358	26591689	71	.	3.98072	7.19535	2.11501	130
10	26701100	26701481	32	.	2.51129	3.24718	0	343
10	27022309	27022637	27	.	2.35309	2.78203	0	55
10	27028370	27028649	35	.	2.89575	3.5681	0	75
10	27244083	27244686	36	.	2.74128	3.66206	0	190
10	27682663	27683186	40	.	2.90928	4.02309	0	439
10	27785382	27785830	35	.	2.67359	3.53746	0	181
10	28339479	28339802	34	.	2.74701	3.47878	0	47
10	28390510	28391045	35	.	2.75859	3.53281	0	448
10	28735685	28735964	35	.	2.70701	3.59908	0	191
10	28760622	28761047	46	.	3.26629	4.6914	0.251531	230
10	28763584	28763870	36	.	2.83697	3.67622	0	234
10	28860968	28861254	35	.	2.65719	3.50713	0	166
10	28889112	28889513	59	.	3.50935	5.94335	1.11142	194
10	28924186	28924464	37	.	3.00786	3.75914	0	120
10	29342160	29342482	30	.	2.61917	3.08812	0	148
10	29506715	29507206	38	.	2.71869	3.8512	0	174
10	29560903	29561232	33	.	2.59353	3.38899	0	79
10	30077850	30078178	41	.	2.99101	4.17835	0	70
10	30171724	30172189	35	.	2.75859	3.53281	0	100
10	30290334	30290740	28	.	2.50651	2.88907	0	150
10	30295373	30296061	28	.	2.51326	2.89789	0	254
10	30333178	30333470	42	.	2.9149	4.24927	0	205
10	30487177	30487492	34	.	2.74701	3.47878	0	219
10	30585740	30586021	30	.	2.5159	3.07303	0	101
10	30969947	30970269	43	.	2.94527	4.31009	0.037985	242
10	30979237	30979563	29	.	2.42379	2.90739	0	294
10	31114396	31115108	49	.	3.15045	4.95332	0.413522	554
10	31274477	31274754	30	.	2.40704	3.03847	0	226
10	31492785	31493181	40	.	2.97427	4.08457	0	175
10	31596799	31597132	56	.	3.37797	5.67153	0.906243	167
10	31603954	31604244	27	.	2.45373	2.79514	0	114
10	31621602	31622131	40	.	2.90928	4.02309	0	417
10	31656131	31656418	41	.	2.88515	4.18949	0	147
10	31757605	31757884	34	.	2.74701	3.47878	0	135
10	31775733	31776157	24	.	2.26314	2.45244	0	239
10	31818490	31818770	33	.	2.66687	3.33905	0	134
10	31901144	31901482	31	.	2.48919	3.19368	0	23
10	31909310	31909700	31	.	2.53182	3.10126	0	234
10	31928237	31928611	41	.	2.67656	4.14504	0	148
10	32001491	32001809	47	.	3.42879	4.72353	0.251531	152
10	32066639	32066980	33	.	2.75866	3.33175	0	212
10	32373309	32373635	25	.	2.22235	2.54532	0	298
10	32540514	32540901	37	.	2.86958	3.73556	0	307
10	32823896	32824276	40	.	2.97427	4.08457	0	69
10	32849693	32849972	38	.	2.83088	3.82568	0	48
10	32860507	32861020	47	.	3.42879	4.72353	0.251531	344
10	33102953	33103359	37	.	2.6928	3.79801	0	225
10	33180243	33180546	57	.	2.98453	5.71225	0.937984	120
10	33669750	33670128	33	.	2.56284	3.33175	0	123
10	33725740	33726064	26	.	2.37861	2.6607	0	64
10	33883037	33883333	30	.	2.59096	3.03847	0	253
10	34123126	34123536	25	.	2.22312	2.54672	0	30
10	34474332	34474702	28	.	2.30381	2.84166	0	361
10	34495181	34495609	23	.	2.06244	2.37422	0	38
10	34508695	34509233	50	.	3.201	5.05653	0.489712	275
10	34885322	34885630	33	.	2.65587	3.34311	0	151
10	34956764	34957247	36	.	2.82094	3.64698	0	230
10	35192845	35193135	39	.	2.87783	3.96297	0	162
10	35237375	35237686	53	.	3.64665	5.3768	0.682471	96
10	35239643	35240103	34	.	2.7213	3.43407	0	186
10	35247321	35247855	32	.	2.71054	3.24806	0	453
10	35293807	35294242	30	.	2.40704	3.03847	0	189
10	35459714	35460234	54	.	3.42051	5.49781	0.763933	256
10	35465173	35465469	26	.	2.3124	2.6949	0	73
10	35577458	35577944	32	.	2.71054	3.24806	0	323
10	35621937	35622321	53	.	3.32664	5.31046	0.661214	189
10	35664100	35664504	36	.	2.75874	3.69407	0	70
10	35707735	35708122	40	.	3.20153	4.08457	0	105
10	35866754	35867036	31	.	2.56429	3.15869	0	57
10	36233173	36233867	65	.	3.56054	6.59643	1.62368	77
10	36336293	36336646	34	.	2.69894	3.42289	0	309
10	36377867	36378610	38	.	3.04718	3.82568	0	231
10	36430863	36431233	30	.	2.40704	3.03847	0	308
10	36647062	36647418	28	.	2.51326	2.89789	0	249
10	37184690	37184999	29	.	2.5616	2.98666	0	253
10	37674371	37674786	41	.	2.9588	4.11731	0	173
10	38020608	38021119	29	.	2.37976	2.98666	0	93
10	38139183	38139544	45	.	3.05672	4.5315	0.184746	148
10	38275056	38275454	29	.	2.51974	2.90873	0	327
10	38357823	38358114	65	.	3.54246	6.55633	1.58885	83
10	38489092	38489373	40	.	2.92527	4.05357	0	167
10	38503732	38504010	29	.	2.35389	2.93739	0	45
10	38839079	38839569	32	.	2.61457	3.24731	0	192
10	38908351	38908799	51	.	3.27097	5.1984	0.597466	273
10	39076310	39076780	42	.	3.1602	4.25579	0	96
10	39128901	39129193	38	.	2.95449	3.88913	0	186
10	39481722	39482063	27	.	2.26762	2.7722	0	108
10	39696132	39696420	35	.	2.87788	3.53746	0	130
10	39822973	39823598	44	.	3.15031	4.47707	0.146259	189
10	39843555	39843874	27	.	2.25581	2.74949	0	82
10	39929378	39929843	33	.	2.75866	3.33175	0	113
10	40158368	40158820	40	.	3.02612	4.01766	0	400
10	40293073	40293389	74	.	3.94278	7.42431	2.3124	136
10	40638971	40639359	29	.	2.37976	2.98666	0	324
10	41092114	41092586	29	.	2.37976	2.98666	0	55
10	41198062	41198852	34	.	2.80852	3.41806	0	104
10	41298645	41299226	50	.	3.21821	5.09153	0.514293	494
10	41323951	41324255	28	.	2.3811	2.83241	0	90
10	41873638	41873925	24	.	2.10249	2.45244	0	217
10	42487726	42488104	37	.	2.88617	3.76566	0	132
10	42492238	42492523	35	.	2.6902	3.5681	0	189
10	43027098	43027391	43	.	3.07747	4.3411	0.0537891	139
10	43149530	43149825	28	.	2.46672	2.81829	0	151
10	43276244	43276743	28	.	2.29162	2.81829	0	113
10	43420978	43421338	40	.	2.90928	4.02309	0	104
10	44036512	44036879	28	.	2.39536	2.858	0	337
10	44093030	44093502	31	.	2.54746	3.14079	0	388
10	44108253	44108535	30	.	2.40621	3.03689	0	151
10	44108938	44109581	72	.	3.85564	7.23882	2.15437	343
10	44627599	44627951	40	.	2.97427	4.08457	0	40
10	44881583	44881883	41	.	2.88515	4.18949	0	153
10	45185998	45186303	38	.	2.81692	3.84596	0	208
10	45279556	45280131	39	.	2.98987	3.95274	0	163
10	45457636	45457920	52	.	3.07873	5.26629	0.640842	109
10	45590822	45591198	65	.	3.6728	6.55975	1.59152	258
10	45977526	45977876	31	.	2.46567	3.15615	0	276
10	46285737	46286027	26	.	2.35214	2.62643	0	114
10	46313977	46314277	54	.	3.42051	5.49781	0.763933	127
10	46317255	46317657	46	.	3.22669	4.61852	0.244334	232
10	46390941	46391375	31	.	2.66407	3.16689	0	399
10	46451426	46452071	42	.	3.025	4.24252	0	507
10	46568872	46569157	54	.	3.51242	5.40873	0.694885	163
10	46632344	46632685	34	.	2.84278	3.47713	0	161
10	46686702	46687065	34	.	2.74701	3.47878	0	54
10	46803283	46803757	60	.	3.88331	6.09227	1.20658	270
10	46804142	46804445	40	.	2.97427	4.08457	0	114
10	46962457	46962807	33	.	2.75866	3.33175	0	65
10	46977617	46977928	29	.	2.51974	2.90873	0	263
10	47074927	47075427	40	.	2.97427	4.08457	0	96
10	47135405	47135968	35	.	2.77488	3.5627	0	183
10	47140413	47140728	34	.	2.74701	3.47878	0	33
10	47180080	47180364	40	.	2.94643	4.0346	0	63
10	47210381	47210684	34	.	2.84278	3.47713	0	247
10	47260134	47260432	37	.	2.79434	3.75914	0	172
10	47267733	47268231	30	.	2.59096	3.03847	0	265
10	47297965	47298525	45	.	3.09013	4.59733	0.226545	363
10	47436539	47436966	40	.	2.97427	4.08457	0	93
10	47533023	47533453	56	.	3.62501	5.61893	0.862081	179
10	47783087	47783404	60	.	3.87332	6.07418	1.20658	151
10	47856987	47857267	29	.	2.43561	2.92982	0	212
10	47866520	47866993	25	.	2.22312	2.54672	0	165
10	48050554	48051359	56	.	3.50053	5.65595	0.894502	644
10	48179100	48179469	71	.	3.83445	7.19345	2.11494	150
10	48215501	48215805	40	.	2.97427	4.08457	0	131
10	48281195	48281480	37	.	2.78742	3.78902	0	39
10	48285424	48286094	33	.	2.5781	3.36022	0	29
10	48323092	48324105	79	.	4.3736	7.97629	2.77999	696
10	48348845	48349161	31	.	2.4609	3.14037	0	216
10	48424073	48424405	29	.	2.51974	2.90873	0	309
10	48435124	48435442	38	.	3.08754	3.89374	0	183
10	48469837	48470164	44	.	3.04028	4.49903	0.16127	201
10	48473065	48473472	28	.	2.50651	2.88907	0	37
10	48581453	48581740	36	.	2.71631	3.65099	0	191
10	48617181	48617645	48	.	3.34846	4.84171	0.330799	298
10	48643284	48643620	27	.	2.27955	2.79514	0	67
10	48740503	48740902	39	.	3.00789	3.98503	0	223
10	48791991	48792313	26	.	2.39081	2.68259	0	186
10	49104494	49104908	27	.	2.24412	2.72698	0	84
10	49189453	49190047	28	.	2.29162	2.81829	0	577
10	49210331	49210666	30	.	2.61917	3.08812	0	76
10	49237752	49238466	37	.	2.77643	3.72643	0	525
10	49243574	49244090	48	.	3.36966	4.88027	0.362442	441
10	49270396	49270794	43	.	2.97627	4.37197	0.0774599	190
10	49297946	49298223	39	.	2.98987	3.95274	0	142
10	49598896	49599311	24	.	2.11343	2.44027	0	240
10	49749955	49750382	35	.	2.75859	3.53281	0	377
10	49752541	49752840	28	.	2.50651	2.88907	0	49
10	49832293	49833148	40	.	2.97427	4.08457	0	420
10	49834352	49834676	26	.	2.3124	2.6949	0	246
10	50106153	50106485	29	.	2.51974	2.90873	0	117
10	50107247	50107549	29	.	2.51974	2.90873	0	5
10	50108518	50108888	29	.	2.51974	2.90873	0	312
10	50320159	50320696	31	.	2.54746	3.14079	0	19
10	50531746	50532063	35	.	2.70701	3.59908	0	183
10	50958964	50959244	34	.	2.71361	3.44998	0	190
10	51102231	51102521	47	.	3.17694	4.76722	0.276074	168
10	51353392	51353761	33	.	2.68443	3.39605	0	352
10	51374147	51374669	29	.	2.52006	2.91311	0	434
10	51419695	51420063	51	.	3.38621	5.17013	0.572448	142
10	51454308	51454618	34	.	2.80852	3.41806	0	97
10	51506556	51507192	35	.	2.77488	3.5627	0	277
10	51513864	51514417	57	.	3.41449	5.74751	0.969281	433
10	51691181	51691541	27	.	2.44089	2.7722	0	281
10	52041932	52042233	34	.	2.64098	3.47713	0	277
10	52155544	52156278	36	.	2.75874	3.69407	0	154
10	52256764	52257079	33	.	2.59353	3.38899	0	64
10	52339173	52339661	34	.	2.82555	3.44744	0	242
10	52556875	52557270	49	.	3.41286	4.95862	0.413522	208
10	52596249	52596547	30	.	2.40704	3.03847	0	158
10	52971346	52971647	44	.	3.00794	4.43494	0.123083	215
10	53023400	53023900	33	.	2.68443	3.39605	0	371
10	53031089	53031370	24	.	2.26314	2.45244	0	19
10	53844374	53844656	24	.	2.11275	2.47243	0	17
10	54108414	54108762	31	.	2.4609	3.14037	0	333
10	54164555	54165052	28	.	2.37762	2.81956	0	171
10	54189546	54189952	33	.	2.68443	3.39605	0	181
10	54417267	54417718	30	.	2.59006	3.03689	0	341
10	54535760	54536462	31	.	2.46567	3.15615	0	204
10	54594972	54595345	23	.	2.29248	2.37737	0	227
10	54728969	54729291	39	.	3.12899	3.96336	0	139
10	54814287	54814729	32	.	2.53286	3.27567	0	116
10	54935276	54935853	34	.	2.62497	3.44744	0	522
10	55283768	55284101	26	.	2.3124	2.6949	0	307
10	55305624	55305914	25	.	2.22312	2.54672	0	286
10	55307229	55307774	33	.	2.77509	3.36022	0	112
10	55328938	55329251	30	.	2.59096	3.03847	0	107
10	55507802	55508647	37	.	2.98857	3.72643	0	347
10	55520594	55520985	25	.	2.21007	2.52295	0	337
10	55523952	55524398	48	.	3.21304	4.8374	0.330799	252
10	55645606	55646055	25	.	2.19793	2.50081	0	217
10	55692993	55693533	33	.	2.59353	3.38899	0	456
10	55913343	55913921	24	.	2.15066	2.41442	0	576
10	56039524	56039843	40	.	2.97427	4.08457	0	282
10	56137518	56137856	47	.	3.42879	4.72353	0.251531	216
10	56673622	56673989	52	.	3.44816	5.28765	0.655025	170
10	56759129	56759451	44	.	3.04028	4.49903	0.16127	152
10	57456874	57457212	40	.	3.20153	4.08457	0	178
10	57660696	57661401	47	.	3.42879	4.72353	0.251531	436
10	57664493	57664809	34	.	2.70291	3.40202	0	92
10	57740020	57740385	41	.	2.7722	4.1611	0	218
10	57799663	57800243	75	.	3.98784	7.51951	2.39394	326
10	58335549	58335857	59	.	3.62783	5.90468	1.08495	137
10	58561209	58561512	46	.	3.22669	4.61852	0.244334	226
10	58924515	58924926	42	.	3.1602	4.25579	0	233
10	59433842	59434333	24	.	2.20928	2.4964	0	41
10	59554487	59555483	50	.	3.21821	5.09153	0.514293	78
10	59633860	59634368	50	.	3.32645	5.05602	0.489712	347
10	59919606	59919903	31	.	2.46567	3.15615	0	32
10	60255247	60255617	37	.	3.02739	3.79223	0	257
10	60258723	60259011	28	.	2.50651	2.88907	0	183
10	60838496	60838796	53	.	3.49074	5.36796	0.682471	104
10	61835268	61835856	160	.	6.51155	16.056	10.4169	323
10	62177011	62177440	34	.	2.64098	3.47713	0	60
10	62180544	62180892	36	.	2.75874	3.69407	0	107
10	62258646	62259005	56	.	3.52112	5.69642	0.929123	244
10	62410425	62410718	42	.	3.14032	4.22069	0	168
10	62608406	62608702	26	.	2.3124	2.6949	0	12
10	62686718	62687013	26	.	2.3124	2.6949	0	21
10	62746404	62746735	35	.	2.77392	3.56094	0	42
10	63415379	63415773	36	.	2.75874	3.69407	0	306
10	63939717	63940116	30	.	2.48464	3.01749	0	11
10	64239025	64239312	46	.	3.10711	4.63069	0.251531	41
10	64280219	64281377	33	.	2.5781	3.36022	0	197
10	64377318	64377623	40	.	2.97427	4.08457	0	210
10	64522038	64522350	57	.	3.54196	5.73728	0.961099	146
10	64571719	64572137	30	.	2.40704	3.03847	0	26
10	64794227	64794520	38	.	2.81692	3.84596	0	144
10	64844482	64844771	56	.	3.62501	5.61893	0.862081	112
10	64866219	64866668	42	.	3.04229	4.27506	0.0135644	312
10	64941007	64941356	39	.	2.90688	3.96336	0	110
10	65234911	65235207	31	.	2.63397	3.11412	0	228
10	65282570	65282978	31	.	2.46567	3.15615	0	260
10	65324151	65324510	53	.	3.49074	5.36796	0.682471	115
10	65459954	65460234	34	.	2.74701	3.47878	0	61
10	65683715	65684386	55	.	3.57912	5.53355	0.794166	432
10	65739006	65739325	37	.	2.86958	3.73556	0	44
10	65861213	65861550	30	.	2.59096	3.03847	0	178
10	66069261	66069729	75	.	4.33783	7.57003	2.42316	164
10	66288580	66288955	28	.	2.2448	2.85376	0	331
10	66314749	66315047	33	.	2.7917	3.38899	0	134
10	66346975	66347284	33	.	2.58444	3.39226	0	75
10	66362949	66363406	27	.	2.35309	2.78203	0	449
10	66592841	66593128	43	.	3.20072	4.32713	0.0445689	94
10	66737130	66737420	38	.	3.04718	3.82568	0	183
10	67002726	67003011	58	.	3.23084	5.85066	1.04771	102
10	67011395	67011742	37	.	2.7729	3.76092	0	183
10	67839239	67839671	35	.	2.86022	3.50713	0	252
10	68605828	68606173	33	.	2.68477	3.37035	0	78
10	68759402	68759848	34	.	2.74701	3.47878	0	169
10	68905171	68906046	130	.	5.93676	13.0116	7.43292	675
10	68951593	68951894	29	.	2.45415	2.96317	0	285
10	68991665	68991969	70	.	3.91047	7.05225	1.99262	81
10	69208194	69208618	95	.	3.86761	9.59582	4.21222	138
10	69840757	69841038	29	.	2.5616	2.98666	0	78
10	69842870	69843181	33	.	2.7917	3.38899	0	149
10	69892643	69893225	77	.	3.97263	7.79585	2.62001	315
10	70241109	70241556	26	.	2.36654	2.63901	0	8
10	70304650	70305080	36	.	2.61893	3.6454	0	243
10	70971135	70971427	28	.	2.51326	2.89789	0	102
10	71061849	71062224	24	.	2.15066	2.41442	0	293
10	71102210	71102761	125	.	5.92866	12.5497	6.98347	210
10	71107976	71108453	40	.	2.96662	4.07085	0	406
10	71116599	71117333	40	.	3.20153	4.08457	0	547
10	71178281	71178886	60	.	3.3074	6.02663	1.17612	375
10	71292376	71292703	88	.	4.03793	8.81647	3.51593	166
10	71584475	71584781	34	.	2.73994	3.46651	0	108
10	72024344	72024703	52	.	3.44816	5.28765	0.655025	126
10	72071790	72072070	24	.	2.11343	2.44027	0	41
10	72151558	72151846	44	.	3.11346	4.40842	0.102397	149
10	72167633	72168042	32	.	2.71054	3.24806	0	316
10	72520098	72520463	29	.	2.5616	2.98666	0	57
10	72707996	72708277	29	.	2.51974	2.90873	0	56
10	72878583	72878947	40	.	2.92527	4.05357	0	192
10	73145155	73145827	39	.	2.87783	3.96297	0	563
10	73575401	73575897	30	.	2.40704	3.03847	0	350
10	73853171	73853455	30	.	2.50017	3.04511	0	159
10	74072231	74072609	26	.	2.3124	2.6949	0	335
10	74294136	74294473	44	.	3.00794	4.43494	0.123083	128
10	74789001	74789431	35	.	2.78942	3.58935	0	184
10	74872645	74872923	33	.	2.7917	3.38899	0	71
10	74901104	74901537	68	.	3.79873	6.82236	1.79461	278
10	75042302	75042731	36	.	2.80509	3.61802	0	236
10	75249696	75250238	39	.	2.8875	3.92835	0	362
10	75251493	75251858	42	.	3.1602	4.25579	0	262
10	75371242	75372248	102	.	4.63825	10.2783	4.83804	560
10	75690783	75691298	35	.	2.77488	3.5627	0	354
10	75975581	75975860	39	.	2.89347	3.99289	0	156
10	76172664	76173557	45	.	3.20725	4.58262	0.217768	713
10	77129870	77130432	79	.	4.06232	7.99138	2.7897	336
10	77206802	77207376	31	.	2.46567	3.15615	0	90
10	77329332	77329622	31	.	2.66407	3.16689	0	144
10	77690421	77690731	55	.	3.22703	5.59811	0.848666	193
10	77766660	77767013	26	.	2.35214	2.62643	0	145
10	78245712	78246137	39	.	2.74509	3.90528	0	109
10	78534327	78534614	37	.	2.98857	3.72643	0	138
10	78797910	78798265	27	.	2.42817	2.74949	0	49
10	78914703	78915150	29	.	2.4693	2.99018	0	210
10	78983250	78983530	32	.	2.61415	3.26551	0	180
10	79118301	79118594	39	.	3.00789	3.98503	0	141
10	79388796	79389259	25	.	2.22312	2.54672	0	276
10	79719035	79719336	57	.	3.39613	5.70935	0.936111	68
10	80194058	80194336	43	.	3.20072	4.32713	0.0445689	157
10	80821357	80821992	66	.	3.71384	6.64575	1.66137	475
10	81416921	81417234	63	.	3.47196	6.39909	1.46379	150
10	82073343	82073700	23	.	2.28659	2.36794	0	105
10	82208482	82209105	30	.	2.61917	3.08812	0	518
10	82380691	82381136	39	.	2.87783	3.96297	0	218
10	82525943	82526266	47	.	3.42879	4.72353	0.251531	199
10	82527822	82528142	29	.	2.51974	2.90873	0	52
10	82727485	82727981	37	.	2.86958	3.73556	0	336
10	82837671	82837949	32	.	2.71054	3.24806	0	138
10	83681124	83681495	23	.	2.29248	2.37737	0	300
10	83753343	83753630	50	.	3.307	5.01871	0.460063	161
10	84137438	84137890	30	.	2.50017	3.04511	0	301
10	84141327	84141981	47	.	3.28645	4.7284	0.253612	154
10	84338877	84339156	55	.	3.22703	5.59811	0.848666	112
10	84859012	84859546	34	.	2.62497	3.44744	0	463
10	85647951	85648351	23	.	2.11652	2.35184	0	62
10	86600104	86600383	40	.	2.97427	4.08457	0	85
10	87121869	87122282	30	.	2.40704	3.03847	0	129
10	87217361	87217642	29	.	2.35389	2.93739	0	280
10	87221358	87221862	29	.	2.4244	2.91001	0	59
10	87410475	87410767	31	.	2.4609	3.14037	0	244
10	87655154	87655483	37	.	2.98857	3.72643	0	139
10	88057837	88058156	52	.	3.07873	5.26629	0.640842	125
10	88372157	88372439	52	.	3.19029	5.2758	0.648249	42
10	88537524	88538114	24	.	2.18592	2.47889	0	224
10	88687353	88687872	26	.	2.3124	2.6949	0	481
10	89125906	89126228	40	.	2.90928	4.02309	0	241
10	89146868	89147705	53	.	3.65605	5.39342	0.682471	308
10	89237934	89238236	32	.	2.69487	3.22073	0	72
10	89383400	89383712	33	.	2.7917	3.38899	0	205
10	89536788	89537080	37	.	2.79434	3.75914	0	152
10	89875966	89876273	31	.	2.67938	3.19368	0	153
10	89933972	89934260	42	.	2.89995	4.21926	0	236
10	90032439	90032797	29	.	2.51974	2.90873	0	285
10	90050722	90051214	28	.	2.50651	2.88907	0	30
10	90247853	90248133	37	.	2.98857	3.72643	0	166
10	90256718	90257004	53	.	3.64665	5.3768	0.682471	180
10	90667254	90667559	37	.	2.98857	3.72643	0	206
10	90917037	90917341	44	.	3.04028	4.49903	0.16127	90
10	91049603	91050027	40	.	2.96662	4.07085	0	270
10	91241728	91242100	58	.	3.03303	5.83711	1.04096	187
10	91616732	91617052	26	.	2.19855	2.63901	0	237
10	91646186	91647146	85	.	4.17518	8.55896	3.2822	535
10	91767291	91767617	27	.	2.41405	2.73113	0	209
10	91832692	91832987	39	.	2.86236	3.93332	0	100
10	91996057	91996539	34	.	2.7213	3.43407	0	438
10	91997017	91997415	35	.	2.77488	3.5627	0	240
10	92489670	92489994	36	.	2.75874	3.69407	0	206
10	92621934	92622272	40	.	2.97427	4.08457	0	191
10	93243811	93244177	57	.	3.72041	5.79517	1.00674	211
10	93367910	93368222	39	.	3.12899	3.96336	0	150
10	93526218	93526566	52	.	3.40661	5.20892	0.597466	280
10	93626856	93627263	40	.	3.20153	4.08457	0	163
10	94130490	94130798	29	.	2.51974	2.90873	0	303
10	94186408	94186753	39	.	3.12899	3.96336	0	154
10	94208238	94208598	23	.	2.29248	2.37737	0	137
10	94296180	94296496	40	.	3.20153	4.08457	0	193
10	94377727	94378028	38	.	2.8319	3.87482	0	184
10	94514769	94515084	32	.	2.37617	3.2932	0	122
10	94517239	94517521	44	.	3.26349	4.43709	0.123083	182
10	95320672	95320980	23	.	2.21043	2.38488	0	284
10	95904800	95905300	24	.	2.15066	2.41442	0	480
10	95957877	95958352	41	.	3.08216	4.11758	0	83
10	96130071	96130621	73	.	4.07842	7.39253	2.28191	131
10	96483486	96483842	34	.	2.69894	3.42289	0	140
10	96513855	96514266	28	.	2.51326	2.89789	0	97
10	96907973	96908260	23	.	2.07231	2.39352	0	22
10	97191909	97192205	37	.	2.85318	3.70574	0	278
10	97497050	97497425	29	.	2.34117	2.91311	0	307
10	97761205	97761490	40	.	2.96662	4.07085	0	195
10	97817486	97817826	25	.	2.22312	2.54672	0	0
10	97830078	97830415	48	.	3.32753	4.80354	0.305038	126
10	97899508	97899787	41	.	2.7722	4.1611	0	214
10	98042525	98042805	40	.	2.97427	4.08457	0	246
10	98043950	98044310	29	.	2.51974	2.90873	0	116
10	98085541	98085895	33	.	2.68443	3.39605	0	309
10	98111376	98111671	48	.	3.10147	4.85274	0.340357	80
10	98288717	98289132	49	.	3.15045	4.95332	0.413522	150
10	98372208	98372579	33	.	2.59353	3.38899	0	189
10	98691821	98692104	26	.	2.3124	2.6949	0	97
10	99049022	99049379	37	.	3.02739	3.79223	0	207
10	99512346	99512644	29	.	2.51974	2.90873	0	277
10	99832732	99833061	28	.	2.46266	2.81299	0	149
10	99937714	99938094	46	.	3.37375	4.62865	0.251531	236
10	99998083	99998422	74	.	4.2682	7.43854	2.3252	159
10	100659071	100659468	45	.	3.30671	4.51243	0.167911	146
10	100707698	100707979	29	.	2.4693	2.99018	0	67
10	100967698	100968066	41	.	2.9588	4.11731	0	142
10	100989493	100989884	43	.	3.20072	4.32713	0.0445689	113
10	101019775	101020144	34	.	2.74701	3.47878	0	177
10	101020499	101020884	47	.	3.42879	4.72353	0.251531	227
10	101030578	101031095	77	.	3.92991	7.702	2.54124	211
10	101071790	101072127	29	.	2.51974	2.90873	0	16
10	101084853	101085297	34	.	2.60916	3.41806	0	335
10	101146595	101146894	29	.	2.51974	2.90873	0	155
10	101253820	101254098	26	.	2.20977	2.6607	0	256
10	101301148	101301522	25	.	2.27909	2.50223	0	320
10	101460738	101461254	36	.	2.80509	3.61802	0	325
10	101493585	101493863	41	.	2.9743	4.14671	0	166
10	101515067	101515353	33	.	2.5781	3.36022	0	174
10	101597140	101597589	36	.	2.71631	3.65099	0	238
10	101774616	101775178	30	.	2.59096	3.03847	0	394
10	102285757	102286180	34	.	2.84278	3.47713	0	277
10	102302763	102303042	30	.	2.41965	3.06238	0	234
10	102650394	102650822	47	.	3.41997	4.70836	0.251531	77
10	102777305	102777787	41	.	2.85601	4.13073	0	330
10	102862977	102863383	29	.	2.51974	2.90873	0	13
10	102990610	102991312	28	.	2.4098	2.88387	0	49
10	103051152	103051485	40	.	3.20153	4.08457	0	165
10	103086750	103087221	30	.	2.57575	3.01165	0	41
10	103397359	103397707	25	.	2.24732	2.59074	0	242
10	103445322	103445967	26	.	2.3124	2.6949	0	45
10	103576349	103576743	40	.	2.97427	4.08457	0	131
10	103604419	103604787	33	.	2.68443	3.39605	0	136
10	103773888	103774488	53	.	3.46932	5.32761	0.675522	291
10	103780102	103780540	31	.	2.54746	3.14079	0	217
10	103834371	103834828	24	.	2.11343	2.44027	0	455
10	103837471	103837787	34	.	2.60916	3.41806	0	248
10	103853147	103853429	27	.	2.41559	2.72698	0	76
10	103975528	103975864	44	.	3.24229	4.40004	0.0977902	120
10	103999578	104000033	31	.	2.46567	3.15615	0	17
10	104076954	104077915	40	.	2.97427	4.08457	0	736
10	104107519	104107951	41	.	2.9588	4.11731	0	159
10	104114613	104114899	23	.	2.25568	2.31848	0	8
10	104115451	104115942	29	.	2.4693	2.99018	0	159
10	104235334	104235966	47	.	3.42879	4.72353	0.251531	118
10	104248730	104249224	28	.	2.46266	2.81299	0	339
10	104460477	104460758	34	.	2.82555	3.44744	0	68
10	104488496	104488883	26	.	2.3124	2.6949	0	262
10	104566492	104567011	37	.	2.77643	3.72643	0	389
10	104574201	104574839	29	.	2.51974	2.90873	0	160
10	104594369	104594733	44	.	3.24229	4.40004	0.0977902	248
10	104616398	104616977	276	.	9.56485	27.6222	21.9324	309
10	104695382	104695791	35	.	2.77488	3.5627	0	58
10	104705101	104705614	41	.	3.10131	4.15159	0	419
10	104780891	104781261	83	.	4.55335	8.32351	3.08968	198
10	104985571	104985923	58	.	3.60598	5.86222	1.05261	135
10	105019571	105019863	45	.	3.20725	4.58262	0.217768	176
10	105032614	105032983	35	.	2.91385	3.59908	0	105
10	105294500	105294835	38	.	2.95449	3.88913	0	125
10	105625483	105625887	41	.	2.9588	4.11731	0	195
10	105671048	105671446	31	.	2.56429	3.15869	0	19
10	105809104	105809399	34	.	2.74701	3.47878	0	83
10	105816007	105816398	40	.	2.97427	4.08457	0	65
10	105819699	105819990	34	.	2.70291	3.40202	0	244
10	105947014	105947637	30	.	2.59096	3.03847	0	74
10	106202436	106202746	31	.	2.67938	3.19368	0	60
10	106223091	106223411	30	.	2.59096	3.03847	0	258
10	106224880	106225443	34	.	2.80852	3.41806	0	484
10	106326299	106326657	45	.	3.09013	4.59733	0.226545	86
10	106381027	106381315	60	.	3.88331	6.09227	1.20658	174
10	106570231	106570574	47	.	3.15919	4.73262	0.255142	254
10	106742424	106742893	92	.	4.19313	9.25013	3.90016	259
10	106763733	106764068	27	.	2.27955	2.79514	0	227
10	106794516	106794821	24	.	2.27418	2.47243	0	149
10	106813226	106813546	30	.	2.59096	3.03847	0	74
10	106841911	106842245	41	.	2.9588	4.11731	0	176
10	106842691	106843164	29	.	2.51974	2.90873	0	89
10	106936106	106936454	28	.	2.32858	2.88907	0	313
10	107187927	107188237	36	.	2.82094	3.64698	0	134
10	107217546	107217922	28	.	2.31613	2.86525	0	29
10	107324713	107325184	39	.	3.00789	3.98503	0	51
10	107355007	107355319	31	.	2.63397	3.11412	0	180
10	107613633	107613944	35	.	2.77488	3.5627	0	69
10	107678010	107678480	31	.	2.48919	3.19368	0	401
10	107892952	107893402	42	.	3.14032	4.22069	0	381
10	107903254	107903547	36	.	2.74128	3.66206	0	63
10	107981662	107981988	39	.	3.15014	3.99877	0	181
10	108460640	108460927	31	.	2.64893	3.14037	0	261
10	109103544	109103939	30	.	2.40704	3.03847	0	44
10	109174301	109174593	50	.	3.34614	5.09369	0.514293	173
10	109857548	109857831	31	.	2.4609	3.14037	0	59
10	109956156	109956515	44	.	3.00794	4.43494	0.123083	53
10	109995452	109995758	43	.	3.09536	4.3746	0.0776583	57
10	110617055	110617639	37	.	2.66739	3.74566	0	201
10	110736504	110736844	32	.	2.69487	3.22073	0	277
10	110961986	110962291	33	.	2.68443	3.39605	0	213
10	110991581	110992083	30	.	2.57575	3.01165	0	435
10	111226454	111226764	64	.	3.88699	6.40072	1.46414	119
10	111724683	111725285	46	.	3.02315	4.69066	0.251531	512
10	112254511	112254868	44	.	2.91991	4.47472	0.146259	194
10	112256424	112256760	31	.	2.46567	3.15615	0	284
10	112536983	112537290	31	.	2.67938	3.19368	0	55
10	112679756	112680054	36	.	2.93218	3.6304	0	270
10	112734602	112734965	31	.	2.64893	3.14037	0	243
10	112983275	112983588	50	.	3.34614	5.09369	0.514293	204
10	113079570	113079922	35	.	2.86022	3.50713	0	72
10	113184415	113184787	31	.	2.57372	3.19001	0	222
10	113429917	113430368	33	.	2.68443	3.39605	0	254
10	113583329	113583933	48	.	3.11763	4.88598	0.365729	87
10	113658178	113658750	34	.	2.30905	3.44155	0	513
10	113674866	113675245	50	.	3.45719	5.03865	0.47621	235
10	113704677	113705048	24	.	2.16228	2.4357	0	230
10	113842164	113842493	29	.	2.42379	2.90739	0	288
10	113892549	113892875	57	.	3.43305	5.786	0.999008	186
10	113992729	113993025	34	.	2.60978	3.44226	0	223
10	114004750	114005049	33	.	2.7917	3.38899	0	147
10	114013678	114013966	41	.	2.99101	4.17835	0	179
10	114111773	114112275	36	.	2.74128	3.66206	0	366
10	114298765	114299109	34	.	2.62497	3.44744	0	86
10	114301557	114301889	33	.	2.75866	3.33175	0	194
10	114550345	114550638	34	.	2.74701	3.47878	0	108
10	114550984	114551520	23	.	2.29248	2.37737	0	114
10	114554411	114554742	29	.	2.37976	2.98666	0	70
10	114822844	114823167	40	.	3.19329	4.07085	0	180
10	114833106	114833418	54	.	3.40108	5.45918	0.732829	136
10	115008757	115009211	28	.	2.32858	2.88907	0	5
10	115030288	115030794	23	.	2.12777	2.37249	0	5
10	115354026	115354335	43	.	2.87779	4.38586	0.0881437	76
10	115911540	115911851	32	.	2.37617	3.2932	0	198
10	116153338	116153926	29	.	2.51974	2.90873	0	363
10	116178210	116178630	65	.	3.80534	6.54102	1.57529	221
10	116269486	116269790	34	.	2.60916	3.41806	0	110
10	116881475	116881830	47	.	3.41997	4.70836	0.251531	200
10	116945126	116945490	26	.	2.19855	2.63901	0	230
10	117158777	117159546	90	.	4.1501	9.08938	3.76211	117
10	117897012	117897302	28	.	2.51326	2.89789	0	75
10	118370023	118370338	32	.	2.71054	3.24806	0	238
10	118385534	118385998	35	.	2.77488	3.5627	0	206
10	118394769	118395926	47	.	3.42879	4.72353	0.251531	505
10	118507067	118507354	40	.	3.19329	4.07085	0	33
10	118550201	118550509	35	.	2.77488	3.5627	0	99
10	119294519	119294978	29	.	2.37976	2.98666	0	181
10	119399476	119399803	30	.	2.5159	3.07303	0	288
10	119424786	119425153	34	.	2.64098	3.47713	0	201
10	119526137	119526456	47	.	3.06966	4.78709	0.294014	108
10	119627024	119627459	30	.	2.59096	3.03847	0	111
10	119762401	119762684	31	.	2.4609	3.14037	0	17
10	120321925	120322319	31	.	2.46567	3.15615	0	11
10	120489433	120489715	29	.	2.51974	2.90873	0	42
10	120709945	120710308	35	.	2.65719	3.50713	0	112
10	121024954	121025234	28	.	2.39536	2.858	0	26
10	121133905	121134855	53	.	3.65605	5.39342	0.682471	349
10	121143680	121144049	37	.	2.98857	3.72643	0	243
10	122046098	122046376	33	.	2.56284	3.33175	0	134
[truncated: 10,724 more rows]
