# Supplementary material for: Tcf12 is required to sustain myogenic genes synergism with MyoD by remodelling the chromatin landscape
Source: Commun Biol. 2022 Nov 9;5:1201. doi: 10.1038/s42003-022-04176-0 (PMC9646716; doi:10.1038/s42003-022-04176-0)
Supplement: Supplementary file 8 — Supplementary Data 6 [file 42003_2022_4176_MOESM8_ESM.xlsx]

## Sheet: WT_cells
Supplementary Table S6 Merged MYOD CUT&Tag peak of WT myoblasts
1	5021006	5021463	WT-myod_merge_q0.0000001_peak_1	407	.	9.82301	43.9997	40.7613	171
1	6453869	6454765	WT-myod_merge_q0.0000001_peak_2	987	.	11.1301	102.419	98.7174	438
1	7397463	7397919	WT-myod_merge_q0.0000001_peak_3	149	.	2.99423	17.7971	14.9595	367
1	8323693	8324362	WT-myod_merge_q0.0000001_peak_4	120	.	4.5355	14.8499	12.0847	554
1	9747696	9748391	WT-myod_merge_q0.0000001_peak_5	126	.	3.11695	15.4274	12.6481	615
1	10231420	10232173	WT-myod_merge_q0.0000001_peak_6	479	.	8.91483	51.2676	47.9528	282
1	10570485	10571386	WT-myod_merge_q0.0000001_peak_7	732	.	11.7102	76.8264	73.2959	454
1	10592567	10593363	WT-myod_merge_q0.0000001_peak_8	787	.	12.5598	82.2699	78.701	590
1	10694533	10695309	WT-myod_merge_q0.0000001_peak_9	345	.	11.2169	37.7308	34.567	445
1	10880166	10880552	WT-myod_merge_q0.0000001_peak_10	370	.	6.3171	40.2494	37.0549	171
1	12116904	12117420	WT-myod_merge_q0.0000001_peak_11	167	.	6.25117	19.6159	16.7393	454
1	12275766	12276230	WT-myod_merge_q0.0000001_peak_12	148	.	5.68828	17.6589	14.8241	170
1	12291671	12292480	WT-myod_merge_q0.0000001_peak_13	519	.	13.1396	55.2652	51.912	457
1	12571978	12572408	WT-myod_merge_q0.0000001_peak_14	74	.	3.76485	10.0465	7.42808	109
1	12611922	12612730	WT-myod_merge_q0.0000001_peak_15	277	.	6.71351	30.8692	27.7977	560
1	12622884	12623801	WT-myod_merge_q0.0000001_peak_16	347	.	9.80216	37.9642	34.7972	498
1	12692081	12692963	WT-myod_merge_q0.0000001_peak_17	810	.	10.4413	84.5918	81.0064	571
1	13119739	13120434	WT-myod_merge_q0.0000001_peak_18	437	.	8.84819	47.0701	43.7981	274
1	13240134	13241013	WT-myod_merge_q0.0000001_peak_19	479	.	8.91483	51.2676	47.9528	608
1	13427273	13428277	WT-myod_merge_q0.0000001_peak_20	416	.	11.4975	44.8983	41.6498	540
1	13572436	13572885	WT-myod_merge_q0.0000001_peak_21	292	.	7.69379	32.3408	29.248	95
1	13588979	13589749	WT-myod_merge_q0.0000001_peak_22	131	.	6.52552	15.9401	13.1467	167
1	13659986	13660449	WT-myod_merge_q0.0000001_peak_23	133	.	3.25674	16.1608	13.3631	317
1	14304313	14305315	WT-myod_merge_q0.0000001_peak_24	846	.	13.3678	88.2591	84.6484	518
1	14716302	14716834	WT-myod_merge_q0.0000001_peak_25	252	.	6.37214	28.25	25.2168	167
1	14774856	14775321	WT-myod_merge_q0.0000001_peak_26	160	.	6.84218	18.8706	16.0097	228
1	15976555	15977002	WT-myod_merge_q0.0000001_peak_27	173	.	5.52179	20.2802	17.3894	72
1	16344741	16345195	WT-myod_merge_q0.0000001_peak_28	144	.	6.72981	17.2612	14.4357	214
1	16661045	16661501	WT-myod_merge_q0.0000001_peak_29	474	.	10.0363	50.7262	47.4164	231
1	16996701	16997505	WT-myod_merge_q0.0000001_peak_30	1252	.	22.911	129.141	125.288	370
1	17097641	17098691	WT-myod_merge_q0.0000001_peak_31	246	.	6.99436	27.6589	24.6347	796
1	20557659	20559595	WT-myod_merge_q0.0000001_peak_32	3443	.	26.6882	349.055	344.39	1155
1	20619223	20619895	WT-myod_merge_q0.0000001_peak_33	248	.	5.48998	27.8842	24.8574	201
1	20624345	20625072	WT-myod_merge_q0.0000001_peak_34	1129	.	28.3282	116.729	112.943	360
1	20632997	20635139	WT-myod_merge_q0.0000001_peak_35	2275	.	30.2728	231.804	227.512	647
1	20654408	20656383	WT-myod_merge_q0.0000001_peak_36	681	.	15.6891	71.5975	68.1068	1189
1	20666395	20671923	WT-myod_merge_q0.0000001_peak_37	5002	.	42.048	505.253	500.243	1388
1	20674280	20674736	WT-myod_merge_q0.0000001_peak_38	127	.	4.45741	15.5287	12.7469	162
1	20676736	20679412	WT-myod_merge_q0.0000001_peak_39	1688	.	31.1356	172.889	168.832	1376
1	20685213	20686490	WT-myod_merge_q0.0000001_peak_40	278	.	7.71661	30.8909	27.8187	154
1	20690855	20691936	WT-myod_merge_q0.0000001_peak_41	435	.	7.13288	46.817	43.5481	773
1	20870646	20871574	WT-myod_merge_q0.0000001_peak_42	894	.	10.2866	93.0854	89.4425	622
1	20989615	20989987	WT-myod_merge_q0.0000001_peak_43	821	.	8.74732	85.7133	82.1205	181
1	21008632	21009462	WT-myod_merge_q0.0000001_peak_44	523	.	7.51433	55.7409	52.3833	562
1	21014395	21015037	WT-myod_merge_q0.0000001_peak_45	179	.	3.87505	20.8561	17.9528	493
1	21040600	21041956	WT-myod_merge_q0.0000001_peak_46	1178	.	11.5821	121.643	117.829	369
1	21052412	21052732	WT-myod_merge_q0.0000001_peak_47	108	.	3.87533	13.6065	10.874	254
1	21097311	21097765	WT-myod_merge_q0.0000001_peak_48	118	.	6.10305	14.6217	11.8623	304
1	21144836	21145584	WT-myod_merge_q0.0000001_peak_49	153	.	8.13986	18.1482	15.3029	558
1	21146991	21147615	WT-myod_merge_q0.0000001_peak_50	212	.	8.35424	24.2571	21.2904	446
1	21460990	21461434	WT-myod_merge_q0.0000001_peak_51	221	.	7.84455	25.1388	22.1566	184
1	21613852	21614571	WT-myod_merge_q0.0000001_peak_52	136	.	6.54318	16.4147	13.6088	218
1	23190382	23190706	WT-myod_merge_q0.0000001_peak_53	253	.	5.2765	28.3695	25.335	198
1	24073556	24074401	WT-myod_merge_q0.0000001_peak_54	404	.	12.3853	43.6918	40.4566	291
1	24286115	24287197	WT-myod_merge_q0.0000001_peak_55	651	.	14.3176	68.6411	65.1739	584
1	24335668	24336532	WT-myod_merge_q0.0000001_peak_56	572	.	11.4708	60.6342	57.2332	463
1	24471241	24472466	WT-myod_merge_q0.0000001_peak_57	192	.	8.11996	22.1807	19.2523	205
1	24550213	24550558	WT-myod_merge_q0.0000001_peak_58	276	.	9.74662	30.7218	27.6522	217
1	24553619	24554039	WT-myod_merge_q0.0000001_peak_59	529	.	10.5841	56.3219	52.9591	227
1	24659675	24660299	WT-myod_merge_q0.0000001_peak_60	142	.	4.89357	17.059	14.2378	350
1	24700143	24700840	WT-myod_merge_q0.0000001_peak_61	470	.	10.9025	50.3758	47.07	418
1	34010957	34012031	WT-myod_merge_q0.0000001_peak_62	2342	.	19.5529	238.553	234.237	379
1	34041047	34041582	WT-myod_merge_q0.0000001_peak_63	1031	.	15.6869	106.885	103.155	345
1	34043234	34044485	WT-myod_merge_q0.0000001_peak_64	355	.	7.90064	38.6896	35.5141	426
1	34060873	34061179	WT-myod_merge_q0.0000001_peak_65	97	.	4.26305	12.4232	9.72614	23
1	34094201	34095759	WT-myod_merge_q0.0000001_peak_66	891	.	11.6741	92.7464	89.1062	984
1	34112438	34113029	WT-myod_merge_q0.0000001_peak_67	153	.	4.82096	18.172	15.3263	162
1	34127422	34128452	WT-myod_merge_q0.0000001_peak_68	541	.	6.40893	57.5097	54.1358	644
1	34139124	34139543	WT-myod_merge_q0.0000001_peak_69	87	.	4.56166	11.4096	8.74445	378
1	34150232	34151188	WT-myod_merge_q0.0000001_peak_70	568	.	8.14754	60.2611	56.8629	474
1	34183667	34184737	WT-myod_merge_q0.0000001_peak_71	121	.	4.05987	14.9032	12.1358	940
1	34828806	34829465	WT-myod_merge_q0.0000001_peak_72	1171	.	16.0441	120.943	117.133	473
1	34979218	34979842	WT-myod_merge_q0.0000001_peak_73	297	.	7.54115	32.8461	29.7462	177
1	35265976	35266682	WT-myod_merge_q0.0000001_peak_74	224	.	6.19595	25.4466	22.4589	103
1	35783182	35784010	WT-myod_merge_q0.0000001_peak_75	185	.	9.11664	21.4968	18.5809	587
1	35804452	35807559	WT-myod_merge_q0.0000001_peak_76	3763	.	25.1057	381.062	376.313	1500
1	35913674	35914101	WT-myod_merge_q0.0000001_peak_77	96	.	5.09896	12.3849	9.68865	257
1	35944777	35945300	WT-myod_merge_q0.0000001_peak_78	254	.	7.58437	28.4801	25.4437	346
1	36030094	36031155	WT-myod_merge_q0.0000001_peak_79	680	.	9.21665	71.5234	68.0332	403
1	36081988	36082790	WT-myod_merge_q0.0000001_peak_80	362	.	6.69091	39.4623	36.277	556
1	36129077	36129451	WT-myod_merge_q0.0000001_peak_81	117	.	5.36088	14.4788	11.7226	83
1	36307388	36309681	WT-myod_merge_q0.0000001_peak_82	4951	.	31.9477	500.104	495.104	497
1	36325476	36326335	WT-myod_merge_q0.0000001_peak_83	423	.	5.24987	45.6296	42.3735	546
1	36469704	36470762	WT-myod_merge_q0.0000001_peak_84	836	.	10.2426	87.2593	83.6549	383
1	36471113	36471520	WT-myod_merge_q0.0000001_peak_85	405	.	6.33305	43.8309	40.5947	266
1	36497006	36497677	WT-myod_merge_q0.0000001_peak_86	103	.	3.68858	13.1008	10.3825	396
1	36522874	36524211	WT-myod_merge_q0.0000001_peak_87	797	.	8.72169	83.3108	79.7345	775
1	36556808	36558266	WT-myod_merge_q0.0000001_peak_88	390	.	5.34818	42.2865	39.0685	982
1	36559609	36560507	WT-myod_merge_q0.0000001_peak_89	147	.	4.28904	17.6274	14.794	412
1	36562902	36564735	WT-myod_merge_q0.0000001_peak_90	1063	.	11.6565	110.065	106.317	1320
1	36579787	36580938	WT-myod_merge_q0.0000001_peak_91	904	.	10.3596	94.134	90.4841	384
1	36646250	36646641	WT-myod_merge_q0.0000001_peak_92	204	.	6.83191	23.4406	20.4882	118
1	36796588	36797621	WT-myod_merge_q0.0000001_peak_93	545	.	7.82117	57.9594	54.5818	484
1	36860442	36860981	WT-myod_merge_q0.0000001_peak_94	150	.	5.91327	17.8716	15.0321	156
1	37045291	37045833	WT-myod_merge_q0.0000001_peak_95	166	.	8.09378	19.5704	16.6948	151
1	37081485	37082444	WT-myod_merge_q0.0000001_peak_96	992	.	22.1132	102.969	99.264	583
1	37122051	37122852	WT-myod_merge_q0.0000001_peak_97	389	.	6.19538	42.1688	38.9518	340
1	37696788	37697603	WT-myod_merge_q0.0000001_peak_98	428	.	8.5995	46.1242	42.8622	441
1	38222296	38222730	WT-myod_merge_q0.0000001_peak_99	197	.	7.67726	22.7178	19.7788	308
1	38450411	38451150	WT-myod_merge_q0.0000001_peak_100	214	.	6.14926	24.4319	21.4618	406
1	38501984	38502307	WT-myod_merge_q0.0000001_peak_101	174	.	6.86398	20.2981	17.4065	137
1	38992162	38992911	WT-myod_merge_q0.0000001_peak_102	585	.	10.9181	61.9616	58.5487	505
1	39144180	39144885	WT-myod_merge_q0.0000001_peak_103	155	.	4.89228	18.4362	15.584	389
1	39256317	39257813	WT-myod_merge_q0.0000001_peak_104	429	.	7.2971	46.1867	42.9241	543
1	39281727	39283885	WT-myod_merge_q0.0000001_peak_105	2183	.	17.9216	222.575	218.314	572
1	39380879	39381325	WT-myod_merge_q0.0000001_peak_106	249	.	6.19689	28.0203	24.9909	141
1	39396149	39396811	WT-myod_merge_q0.0000001_peak_107	213	.	6.67783	24.3658	21.3971	248
1	39449377	39449837	WT-myod_merge_q0.0000001_peak_108	232	.	6.56308	26.2596	23.2585	178
1	39450322	39450809	WT-myod_merge_q0.0000001_peak_109	125	.	5.263	15.3345	12.557	364
1	39457676	39458295	WT-myod_merge_q0.0000001_peak_110	181	.	5.64728	21.092	18.1851	216
1	39478260	39478922	WT-myod_merge_q0.0000001_peak_111	1096	.	20.8786	113.401	109.634	324
1	39686787	39687985	WT-myod_merge_q0.0000001_peak_112	980	.	12.2692	101.791	98.0932	843
1	39691205	39692368	WT-myod_merge_q0.0000001_peak_113	1459	.	20.5066	149.905	145.95	831
1	39695484	39695814	WT-myod_merge_q0.0000001_peak_114	148	.	4.16753	17.6739	14.8386	132
1	39698192	39699130	WT-myod_merge_q0.0000001_peak_115	453	.	7.29317	48.6119	45.3238	324
1	39700869	39701638	WT-myod_merge_q0.0000001_peak_116	555	.	7.89638	58.8913	55.5053	389
1	39713671	39715391	WT-myod_merge_q0.0000001_peak_117	499	.	9.13226	53.2846	49.95	759
1	39721390	39722011	WT-myod_merge_q0.0000001_peak_118	115	.	5.75795	14.2711	11.5201	290
1	39731507	39732318	WT-myod_merge_q0.0000001_peak_119	1589	.	20.1739	162.921	158.907	469
1	39740969	39741397	WT-myod_merge_q0.0000001_peak_120	127	.	4.37133	15.5237	12.7424	61
1	39746345	39747144	WT-myod_merge_q0.0000001_peak_121	2735	.	41.9684	277.991	273.537	421
1	39749461	39750123	WT-myod_merge_q0.0000001_peak_122	293	.	7.27872	32.4412	29.3465	213
1	39751088	39751985	WT-myod_merge_q0.0000001_peak_123	823	.	17.78	85.9621	82.3667	505
1	39754388	39755755	WT-myod_merge_q0.0000001_peak_124	466	.	8.34192	49.9728	46.6712	616
1	39758561	39759842	WT-myod_merge_q0.0000001_peak_125	901	.	12.1789	93.7896	90.1424	917
1	39761182	39762030	WT-myod_merge_q0.0000001_peak_126	257	.	6.29635	28.8355	25.7936	494
1	39838439	39839574	WT-myod_merge_q0.0000001_peak_127	771	.	10.7956	80.6645	77.1063	721
1	39850789	39851549	WT-myod_merge_q0.0000001_peak_128	349	.	6.33144	38.1414	34.9725	305
1	39895036	39895560	WT-myod_merge_q0.0000001_peak_129	146	.	3.74444	17.4586	14.6295	396
1	39900386	39900736	WT-myod_merge_q0.0000001_peak_130	189	.	7.75773	21.9002	18.9769	152
1	40033424	40034292	WT-myod_merge_q0.0000001_peak_131	550	.	11.191	58.3886	55.0069	598
1	40233087	40233828	WT-myod_merge_q0.0000001_peak_132	412	.	7.0437	44.4524	41.209	597
1	40253634	40254562	WT-myod_merge_q0.0000001_peak_133	1202	.	16.8291	124.077	120.25	351
1	40263082	40263964	WT-myod_merge_q0.0000001_peak_134	363	.	9.32246	39.5448	36.3589	530
1	40270832	40271452	WT-myod_merge_q0.0000001_peak_135	185	.	6.97857	21.5095	18.5936	468
1	40272167	40272712	WT-myod_merge_q0.0000001_peak_136	199	.	6.63632	22.8862	19.9441	368
1	40274560	40275792	WT-myod_merge_q0.0000001_peak_137	454	.	10.17	48.7239	45.4348	650
1	40281610	40284773	WT-myod_merge_q0.0000001_peak_138	1913	.	19.0261	195.489	191.337	767
1	40586567	40586969	WT-myod_merge_q0.0000001_peak_139	324	.	7.33824	35.5893	32.4533	212
1	40714776	40715652	WT-myod_merge_q0.0000001_peak_140	429	.	6.84353	46.2369	42.9739	334
1	40835372	40836114	WT-myod_merge_q0.0000001_peak_141	516	.	9.55822	54.9801	51.6295	363
1	40840308	40841594	WT-myod_merge_q0.0000001_peak_142	1445	.	16.1472	148.541	144.593	477
1	40842163	40842820	WT-myod_merge_q0.0000001_peak_143	120	.	4.43774	14.8324	12.0686	163
1	40847034	40848104	WT-myod_merge_q0.0000001_peak_144	238	.	8.80014	26.876	23.8647	416
1	40854742	40855952	WT-myod_merge_q0.0000001_peak_145	470	.	10.9025	50.3758	47.07	508
1	40857047	40857925	WT-myod_merge_q0.0000001_peak_146	686	.	12.8696	72.1679	68.6729	589
1	40874419	40875002	WT-myod_merge_q0.0000001_peak_147	128	.	4.08973	15.5961	12.8106	331
1	41142286	41142859	WT-myod_merge_q0.0000001_peak_148	104	.	5.29507	13.2063	10.486	56
1	41390370	41390672	WT-myod_merge_q0.0000001_peak_149	294	.	11.8523	32.5934	29.4969	100
1	42410785	42411409	WT-myod_merge_q0.0000001_peak_150	263	.	7.74238	29.4447	26.3938	464
1	42591738	42592226	WT-myod_merge_q0.0000001_peak_151	281	.	12.8898	31.2212	28.144	268
1	43098180	43098896	WT-myod_merge_q0.0000001_peak_152	256	.	4.54897	28.6997	25.6597	353
1	43127990	43128624	WT-myod_merge_q0.0000001_peak_153	1102	.	10.4365	113.994	110.223	244
1	43136414	43137079	WT-myod_merge_q0.0000001_peak_154	165	.	7.31883	19.4653	16.5913	102
1	43141307	43142334	WT-myod_merge_q0.0000001_peak_155	285	.	6.23329	31.6071	28.5242	517
1	43237413	43238035	WT-myod_merge_q0.0000001_peak_156	104	.	4.39223	13.129	10.4103	79
1	43259704	43260583	WT-myod_merge_q0.0000001_peak_157	707	.	11.7457	74.2852	70.7743	516
1	43395883	43396395	WT-myod_merge_q0.0000001_peak_158	115	.	5.75795	14.2711	11.5201	420
1	43404954	43405856	WT-myod_merge_q0.0000001_peak_159	752	.	14.6947	78.7756	75.2311	312
1	43426936	43427408	WT-myod_merge_q0.0000001_peak_160	152	.	6.17173	18.1301	15.2854	225
1	43436149	43436877	WT-myod_merge_q0.0000001_peak_161	220	.	6.90681	25.0471	22.0671	508
1	44580317	44580989	WT-myod_merge_q0.0000001_peak_162	331	.	13.1286	36.3354	33.1892	438
1	44585049	44585416	WT-myod_merge_q0.0000001_peak_163	148	.	4.78357	17.6946	14.8588	150
1	45587538	45588165	WT-myod_merge_q0.0000001_peak_164	301	.	7.9907	33.2826	30.1767	115
1	45625828	45626412	WT-myod_merge_q0.0000001_peak_165	167	.	6.25117	19.6159	16.7393	154
1	45837739	45838153	WT-myod_merge_q0.0000001_peak_166	87	.	4.42422	11.3653	8.70183	196
1	45864645	45864947	WT-myod_merge_q0.0000001_peak_167	236	.	5.65791	26.672	23.6641	86
1	46853283	46854041	WT-myod_merge_q0.0000001_peak_168	123	.	3.80218	15.1505	12.3769	614
1	50970745	50971331	WT-myod_merge_q0.0000001_peak_169	545	.	17.7785	57.9621	54.5845	197
1	51243036	51244034	WT-myod_merge_q0.0000001_peak_170	827	.	15.6428	86.3242	82.7261	643
1	51289107	51290459	WT-myod_merge_q0.0000001_peak_171	346	.	7.39278	37.7673	34.6028	959
1	51643543	51643885	WT-myod_merge_q0.0000001_peak_172	98	.	6.10644	12.5854	9.88373	98
1	52251170	52251734	WT-myod_merge_q0.0000001_peak_173	619	.	12.9566	65.3788	61.9372	199
1	52454581	52455137	WT-myod_merge_q0.0000001_peak_174	742	.	11.9478	77.782	74.2447	220
1	52470252	52471476	WT-myod_merge_q0.0000001_peak_175	396	.	10.7164	42.8634	39.6383	503
1	52787255	52787716	WT-myod_merge_q0.0000001_peak_176	113	.	6.70801	14.1225	11.3776	95
1	53076205	53076875	WT-myod_merge_q0.0000001_peak_177	374	.	15.0964	40.6376	37.4382	385
1	53085261	53085815	WT-myod_merge_q0.0000001_peak_178	363	.	13.0079	39.5344	36.3488	124
1	53784790	53785201	WT-myod_merge_q0.0000001_peak_179	143	.	5.01981	17.1321	14.3094	212
1	53823839	53824582	WT-myod_merge_q0.0000001_peak_180	279	.	7.27655	30.9737	27.9001	326
1	53845533	53847099	WT-myod_merge_q0.0000001_peak_181	2229	.	18.5305	227.187	222.91	818
1	53856361	53857319	WT-myod_merge_q0.0000001_peak_182	756	.	11.1799	79.2036	75.6557	421
1	53940149	53940886	WT-myod_merge_q0.0000001_peak_183	308	.	5.93071	34.0037	30.8879	461
1	54669196	54669578	WT-myod_merge_q0.0000001_peak_184	221	.	9.56175	25.121	22.1394	157
1	55131225	55131846	WT-myod_merge_q0.0000001_peak_185	343	.	11.139	37.5541	34.3928	139
1	55201903	55202587	WT-myod_merge_q0.0000001_peak_186	710	.	10.5674	74.5268	71.0138	288
1	55363532	55364148	WT-myod_merge_q0.0000001_peak_187	727	.	19.3831	76.2902	72.7639	294
1	55523401	55524531	WT-myod_merge_q0.0000001_peak_188	1959	.	50.7127	200.135	195.963	699
1	55528514	55529294	WT-myod_merge_q0.0000001_peak_189	339	.	6.13005	37.1129	33.957	339
1	55865210	55865797	WT-myod_merge_q0.0000001_peak_190	88	.	3.80511	11.4833	8.8148	161
1	57100486	57100797	WT-myod_merge_q0.0000001_peak_191	88	.	5.18982	11.5195	8.85037	301
1	57293304	57293608	WT-myod_merge_q0.0000001_peak_192	125	.	5.40641	15.3469	12.5689	132
1	57377599	57377924	WT-myod_merge_q0.0000001_peak_193	105	.	4.64914	13.2633	10.5415	53
1	57386498	57387093	WT-myod_merge_q0.0000001_peak_194	94	.	5.6857	12.1681	9.47809	347
1	57387706	57388505	WT-myod_merge_q0.0000001_peak_195	520	.	17.7076	55.4075	52.053	287
1	57429160	57430318	WT-myod_merge_q0.0000001_peak_196	690	.	18.8534	72.588	69.0897	1007
1	57436619	57437658	WT-myod_merge_q0.0000001_peak_197	767	.	13.3624	80.2964	76.741	653
1	57442609	57443166	WT-myod_merge_q0.0000001_peak_198	164	.	6.66787	19.3651	16.4924	139
1	57510121	57511664	WT-myod_merge_q0.0000001_peak_199	1749	.	14.6611	179.033	174.95	628
1	57512150	57512730	WT-myod_merge_q0.0000001_peak_200	116	.	5.05625	14.4063	11.6514	312
1	57571899	57572660	WT-myod_merge_q0.0000001_peak_201	164	.	7.24424	19.3033	16.4326	259
1	57573549	57574353	WT-myod_merge_q0.0000001_peak_202	364	.	8.46726	39.63	36.4427	319
1	57600361	57601758	WT-myod_merge_q0.0000001_peak_203	895	.	17.9706	93.1544	89.5112	659
1	57605579	57606195	WT-myod_merge_q0.0000001_peak_204	499	.	13.4705	53.2432	49.909	354
1	57633931	57634592	WT-myod_merge_q0.0000001_peak_205	291	.	10.736	32.2651	29.173	374
1	57774719	57775217	WT-myod_merge_q0.0000001_peak_206	79	.	4.1551	10.6347	7.99827	2
1	57873655	57874471	WT-myod_merge_q0.0000001_peak_207	694	.	10.3568	72.9406	69.4397	333
1	58095959	58096407	WT-myod_merge_q0.0000001_peak_208	180	.	8.01167	20.9292	18.0251	239
1	58711783	58712954	WT-myod_merge_q0.0000001_peak_209	324	.	4.65216	35.6072	32.4705	700
1	58742451	58743184	WT-myod_merge_q0.0000001_peak_210	366	.	6.49172	39.835	36.6458	478
1	58744689	58745163	WT-myod_merge_q0.0000001_peak_211	110	.	5.73977	13.8366	11.0985	320
1	58946259	58947160	WT-myod_merge_q0.0000001_peak_212	828	.	13.0953	86.4839	82.8851	422
1	58951043	58951391	WT-myod_merge_q0.0000001_peak_213	284	.	4.88626	31.5362	28.4543	191
1	58952191	58953104	WT-myod_merge_q0.0000001_peak_214	390	.	12.0672	42.2903	39.072	708
1	59162649	59163548	WT-myod_merge_q0.0000001_peak_215	503	.	6.6359	53.7284	50.3899	358
1	59409734	59410295	WT-myod_merge_q0.0000001_peak_216	146	.	5.78553	17.528	14.6976	382
1	59465002	59465536	WT-myod_merge_q0.0000001_peak_217	380	.	7.28815	41.2578	38.051	128
1	59475366	59476303	WT-myod_merge_q0.0000001_peak_218	688	.	13.3557	72.3427	68.846	575
1	59481739	59482459	WT-myod_merge_q0.0000001_peak_219	154	.	3.47506	18.2811	15.434	515
1	59516130	59516569	WT-myod_merge_q0.0000001_peak_220	233	.	7.19565	26.3666	23.3638	192
1	59763556	59763884	WT-myod_merge_q0.0000001_peak_221	148	.	5.57407	17.7265	14.89	61
1	60566251	60566740	WT-myod_merge_q0.0000001_peak_222	233	.	9.59601	26.3325	23.3303	164
1	60572386	60573216	WT-myod_merge_q0.0000001_peak_223	340	.	7.51003	37.2297	34.0716	271
1	60825804	60826320	WT-myod_merge_q0.0000001_peak_224	129	.	5.88341	15.762	12.9727	460
1	61415101	61415927	WT-myod_merge_q0.0000001_peak_225	544	.	18.5748	57.8536	54.477	359
1	62416577	62417257	WT-myod_merge_q0.0000001_peak_226	473	.	8.63857	50.6905	47.3812	296
1	62466856	62467196	WT-myod_merge_q0.0000001_peak_227	142	.	4.90798	17.1081	14.286	102
1	62682758	62683073	WT-myod_merge_q0.0000001_peak_228	112	.	6.4357	14.038	11.2953	222
1	62706462	62706865	WT-myod_merge_q0.0000001_peak_229	169	.	4.08385	19.8541	16.9712	177
1	62774067	62774911	WT-myod_merge_q0.0000001_peak_230	225	.	5.87074	25.5132	22.5246	575
1	62779619	62780692	WT-myod_merge_q0.0000001_peak_231	697	.	8.71286	73.2387	69.7355	756
1	62783729	62784497	WT-myod_merge_q0.0000001_peak_232	383	.	11.7335	41.5212	38.3113	361
1	62825858	62826581	WT-myod_merge_q0.0000001_peak_233	450	.	10.2393	48.3303	45.045	252
1	62838265	62839268	WT-myod_merge_q0.0000001_peak_234	909	.	21.2653	94.6037	90.9511	386
1	62885013	62885398	WT-myod_merge_q0.0000001_peak_235	219	.	6.5747	24.9511	21.9722	178
1	62976647	62977365	WT-myod_merge_q0.0000001_peak_236	662	.	11.7965	69.775	66.2985	395
1	63199113	63200305	WT-myod_merge_q0.0000001_peak_237	1046	.	29.7514	108.42	104.682	287
1	63201813	63202355	WT-myod_merge_q0.0000001_peak_238	121	.	4.64332	14.8817	12.1152	329
1	63239511	63240272	WT-myod_merge_q0.0000001_peak_239	708	.	11.9355	74.3456	70.8339	209
1	63395126	63395831	WT-myod_merge_q0.0000001_peak_240	347	.	14.36	37.8908	34.7247	284
1	63776637	63777459	WT-myod_merge_q0.0000001_peak_241	342	.	5.35722	37.4498	34.2894	631
1	63916870	63917394	WT-myod_merge_q0.0000001_peak_242	262	.	5.5521	29.3402	26.291	358
1	64121813	64122134	WT-myod_merge_q0.0000001_peak_243	125	.	3.72069	15.282	12.5055	200
1	64608424	64610376	WT-myod_merge_q0.0000001_peak_244	1209	.	17.4438	124.791	120.96	790
1	64614747	64616226	WT-myod_merge_q0.0000001_peak_245	595	.	8.54955	62.9355	59.5146	697
1	64616919	64617729	WT-myod_merge_q0.0000001_peak_246	237	.	4.29506	26.7111	23.7026	454
1	64623627	64624321	WT-myod_merge_q0.0000001_peak_247	193	.	5.43587	22.2819	19.3515	428
1	64737388	64738176	WT-myod_merge_q0.0000001_peak_248	244	.	6.16121	27.4562	24.4358	272
1	64826395	64827145	WT-myod_merge_q0.0000001_peak_249	636	.	9.03251	67.1186	63.6633	286
1	65217334	65218391	WT-myod_merge_q0.0000001_peak_250	753	.	16.6437	78.8668	75.322	633
1	65245409	65246167	WT-myod_merge_q0.0000001_peak_251	222	.	6.82623	25.271	22.2868	594
1	66172150	66172755	WT-myod_merge_q0.0000001_peak_252	269	.	5.52999	30.0111	26.9512	292
1	66211318	66211625	WT-myod_merge_q0.0000001_peak_253	141	.	8.3345	17.0064	14.1868	31
1	66700505	66701095	WT-myod_merge_q0.0000001_peak_254	189	.	4.88989	21.8823	18.9592	483
1	66815887	66817854	WT-myod_merge_q0.0000001_peak_255	435	.	8.22226	46.7831	43.5146	793
1	66862017	66862527	WT-myod_merge_q0.0000001_peak_256	147	.	5.80907	17.5917	14.76	179
1	66895930	66896764	WT-myod_merge_q0.0000001_peak_257	207	.	7.89052	23.7203	20.7638	682
1	66920963	66923472	WT-myod_merge_q0.0000001_peak_258	1160	.	26.0823	119.83	116.026	1522
1	66940232	66941378	WT-myod_merge_q0.0000001_peak_259	430	.	14.2705	46.347	43.0829	711
1	69198918	69199559	WT-myod_merge_q0.0000001_peak_260	227	.	8.31703	25.7596	22.7669	295
1	69212987	69213308	WT-myod_merge_q0.0000001_peak_261	318	.	12.7888	35.0223	31.8935	217
1	69227698	69228584	WT-myod_merge_q0.0000001_peak_262	174	.	7.47792	20.2942	17.403	146
1	70135727	70136068	WT-myod_merge_q0.0000001_peak_263	199	.	7.35419	22.9256	19.9829	77
1	70257199	70257595	WT-myod_merge_q0.0000001_peak_264	262	.	6.7829	29.2839	26.2355	230
1	70918134	70918928	WT-myod_merge_q0.0000001_peak_265	215	.	4.39177	24.5711	21.5992	266
1	71099657	71100593	WT-myod_merge_q0.0000001_peak_266	925	.	19.4269	96.2394	92.576	358
1	71392336	71392907	WT-myod_merge_q0.0000001_peak_267	148	.	8.46873	17.7324	14.8957	174
1	71652844	71653180	WT-myod_merge_q0.0000001_peak_268	198	.	5.89827	22.7438	19.8042	211
1	71766844	71767277	WT-myod_merge_q0.0000001_peak_269	235	.	7.80543	26.5671	23.5612	286
1	71814551	71815537	WT-myod_merge_q0.0000001_peak_270	174	.	8.75611	20.3006	17.409	526
1	71887707	71888322	WT-myod_merge_q0.0000001_peak_271	189	.	4.88989	21.8823	18.9592	393
1	71909700	71910160	WT-myod_merge_q0.0000001_peak_272	174	.	6.86398	20.2981	17.4065	261
1	72226333	72227686	WT-myod_merge_q0.0000001_peak_273	905	.	13.9646	94.2239	90.5737	544
1	72243976	72245033	WT-myod_merge_q0.0000001_peak_274	306	.	6.63513	33.7485	30.6361	667
1	72254781	72256590	WT-myod_merge_q0.0000001_peak_275	1735	.	14.3431	177.642	173.565	664
1	72309044	72310670	WT-myod_merge_q0.0000001_peak_276	2152	.	25.9775	219.547	215.297	1030
1	72418537	72419209	WT-myod_merge_q0.0000001_peak_277	166	.	6.73993	19.5399	16.6646	170
1	72593215	72594078	WT-myod_merge_q0.0000001_peak_278	507	.	6.49563	54.1357	50.7929	429
1	72601012	72601450	WT-myod_merge_q0.0000001_peak_279	310	.	6.52098	34.1651	31.0474	125
1	72608271	72609779	WT-myod_merge_q0.0000001_peak_280	1071	.	12.4301	110.923	107.17	913
1	72672942	72673248	WT-myod_merge_q0.0000001_peak_281	202	.	6.29492	23.191	20.2439	144
1	72724155	72724761	WT-myod_merge_q0.0000001_peak_282	230	.	5.68977	26.0098	23.013	334
1	72783087	72784864	WT-myod_merge_q0.0000001_peak_283	2095	.	21.2891	213.805	209.578	619
1	72796695	72798866	WT-myod_merge_q0.0000001_peak_284	3098	.	32.584	314.367	309.803	755
1	72847489	72848318	WT-myod_merge_q0.0000001_peak_285	335	.	8.07035	36.6802	33.5298	496
1	72871779	72872179	WT-myod_merge_q0.0000001_peak_286	90	.	4.80392	11.6838	9.00974	348
1	72878081	72879456	WT-myod_merge_q0.0000001_peak_287	382	.	7.82765	41.5082	38.2985	948
1	72945558	72946364	WT-myod_merge_q0.0000001_peak_288	240	.	7.10013	27.0396	24.0257	594
1	72950441	72953475	WT-myod_merge_q0.0000001_peak_289	8327	.	41.3839	838.33	832.776	1326
1	72959910	72960732	WT-myod_merge_q0.0000001_peak_290	707	.	14.1942	74.2378	70.7275	596
1	72963245	72964436	WT-myod_merge_q0.0000001_peak_291	438	.	9.16115	47.0849	43.8126	552
1	72965888	72967616	WT-myod_merge_q0.0000001_peak_292	1355	.	17.1774	139.438	135.534	762
1	72968211	72970239	WT-myod_merge_q0.0000001_peak_293	5503	.	39.2876	555.449	550.347	1230
1	72978922	72979546	WT-myod_merge_q0.0000001_peak_294	80	.	4.53804	10.7149	8.0728	96
1	73038383	73040006	WT-myod_merge_q0.0000001_peak_295	740	.	8.12414	77.6121	74.076	784
1	73040691	73041631	WT-myod_merge_q0.0000001_peak_296	573	.	12.8402	60.8011	57.3982	362
1	73235456	73235870	WT-myod_merge_q0.0000001_peak_297	164	.	6.00429	19.3573	16.4854	154
1	73242160	73242801	WT-myod_merge_q0.0000001_peak_298	214	.	8.41266	24.3865	21.4174	259
1	73354142	73355626	WT-myod_merge_q0.0000001_peak_299	1282	.	27.1075	132.112	128.244	300
1	73361465	73362002	WT-myod_merge_q0.0000001_peak_300	228	.	8.83767	25.8615	22.8675	249
1	73456334	73456661	WT-myod_merge_q0.0000001_peak_301	80	.	4.05673	10.6436	8.00596	204
1	73685610	73686237	WT-myod_merge_q0.0000001_peak_302	292	.	9.92836	32.3179	29.2254	159
1	73823914	73825218	WT-myod_merge_q0.0000001_peak_303	3386	.	29.065	343.309	338.661	781
1	73826272	73826739	WT-myod_merge_q0.0000001_peak_304	143	.	4.73093	17.1667	14.3431	429
1	73914802	73915704	WT-myod_merge_q0.0000001_peak_305	259	.	5.83063	29.0223	25.9771	598
1	73962799	73963768	WT-myod_merge_q0.0000001_peak_306	290	.	4.5397	32.1611	29.0703	164
1	73966517	73966998	WT-myod_merge_q0.0000001_peak_307	96	.	3.35591	12.3373	9.64233	228
1	73998210	73999613	WT-myod_merge_q0.0000001_peak_308	4153	.	19.8658	420.161	415.324	754
1	74001162	74001900	WT-myod_merge_q0.0000001_peak_309	202	.	4.73333	23.1959	20.2485	556
1	74027658	74028021	WT-myod_merge_q0.0000001_peak_310	201	.	3.84887	23.087	20.1419	169
1	74028574	74029764	WT-myod_merge_q0.0000001_peak_311	1840	.	13.2845	188.218	184.097	378
1	74135391	74135958	WT-myod_merge_q0.0000001_peak_312	207	.	5.5162	23.7442	20.7872	389
1	74294976	74296272	WT-myod_merge_q0.0000001_peak_313	2471	.	13.9733	251.54	247.177	720
1	74297105	74297467	WT-myod_merge_q0.0000001_peak_314	221	.	5.56128	25.0907	22.1097	202
1	74332357	74333086	WT-myod_merge_q0.0000001_peak_315	289	.	6.13129	32.0166	28.9285	233
1	74748654	74749497	WT-myod_merge_q0.0000001_peak_316	881	.	11.469	91.7408	88.1069	692
1	74806428	74807146	WT-myod_merge_q0.0000001_peak_317	202	.	4.47444	23.1638	20.2178	464
1	74860270	74860591	WT-myod_merge_q0.0000001_peak_318	397	.	7.92779	42.9439	39.7178	91
1	75040278	75040868	WT-myod_merge_q0.0000001_peak_319	236	.	6.05119	26.6146	23.608	165
1	75124740	75125148	WT-myod_merge_q0.0000001_peak_320	172	.	3.5791	20.1825	17.2935	86
1	75178925	75180439	WT-myod_merge_q0.0000001_peak_321	2202	.	17.072	224.555	220.288	770
1	75218622	75219168	WT-myod_merge_q0.0000001_peak_322	144	.	3.75104	17.2368	14.412	391
1	75248305	75248677	WT-myod_merge_q0.0000001_peak_323	310	.	5.507	34.1542	31.0367	147
1	75292539	75293586	WT-myod_merge_q0.0000001_peak_324	836	.	9.70457	87.2098	83.6059	341
1	75317562	75317954	WT-myod_merge_q0.0000001_peak_325	407	.	4.96922	43.9913	40.7529	192
1	75344116	75345704	WT-myod_merge_q0.0000001_peak_326	1870	.	15.5623	191.181	187.048	579
1	75347211	75347608	WT-myod_merge_q0.0000001_peak_327	78	.	2.59625	10.5033	7.8703	124
1	75359088	75360675	WT-myod_merge_q0.0000001_peak_328	1106	.	13.3935	114.421	110.647	990
1	75371671	75371988	WT-myod_merge_q0.0000001_peak_329	163	.	5.12047	19.2652	16.3951	77
1	75379514	75380403	WT-myod_merge_q0.0000001_peak_330	359	.	7.7376	39.107	35.926	504
1	75478918	75479776	WT-myod_merge_q0.0000001_peak_331	363	.	5.32495	39.4905	36.3051	401
1	75505851	75507772	WT-myod_merge_q0.0000001_peak_332	2048	.	15.0032	209.044	204.835	915
1	75532186	75533241	WT-myod_merge_q0.0000001_peak_333	2202	.	19.5553	224.51	220.243	517
1	75559209	75559580	WT-myod_merge_q0.0000001_peak_334	157	.	3.94996	18.5748	15.7197	306
1	75608333	75609109	WT-myod_merge_q0.0000001_peak_335	693	.	18.5786	72.8318	69.3317	543
1	75705829	75706633	WT-myod_merge_q0.0000001_peak_336	184	.	6.58907	21.4062	18.4922	392
1	75833030	75833806	WT-myod_merge_q0.0000001_peak_337	714	.	9.31147	74.933	71.4167	410
1	76323159	76323516	WT-myod_merge_q0.0000001_peak_338	98	.	6.07033	12.5177	9.81797	46
1	76677088	76677439	WT-myod_merge_q0.0000001_peak_339	157	.	8.98379	18.618	15.7618	171
1	77143225	77143614	WT-myod_merge_q0.0000001_peak_340	356	.	8.90378	38.8407	35.6634	232
1	77246649	77247261	WT-myod_merge_q0.0000001_peak_341	169	.	8.78082	19.8202	16.938	158
1	77460850	77461232	WT-myod_merge_q0.0000001_peak_342	181	.	4.64056	21.0983	18.1911	185
1	78129155	78129890	WT-myod_merge_q0.0000001_peak_343	294	.	13.2804	32.5601	29.4639	182
1	78181724	78182290	WT-myod_merge_q0.0000001_peak_344	189	.	5.77278	21.9133	18.9896	320
1	78218279	78218774	WT-myod_merge_q0.0000001_peak_345	202	.	6.29492	23.191	20.2439	123
1	78338248	78338687	WT-myod_merge_q0.0000001_peak_346	120	.	4.5355	14.8499	12.0847	339
1	78387819	78388334	WT-myod_merge_q0.0000001_peak_347	129	.	6.65859	15.7772	12.9872	432
1	78531910	78533092	WT-myod_merge_q0.0000001_peak_348	2514	.	26.3096	255.801	251.424	607
1	78536559	78539766	WT-myod_merge_q0.0000001_peak_349	3713	.	26.8335	376.133	371.396	2192
1	78609122	78609875	WT-myod_merge_q0.0000001_peak_350	217	.	5.76202	24.6931	21.7186	399
1	78610832	78611826	WT-myod_merge_q0.0000001_peak_351	889	.	15.4163	92.6219	88.9829	261
1	78649345	78649886	WT-myod_merge_q0.0000001_peak_352	158	.	6.08222	18.7379	15.8793	271
1	78656951	78658376	WT-myod_merge_q0.0000001_peak_353	600	.	14.3213	63.4366	60.0113	985
1	78744604	78745755	WT-myod_merge_q0.0000001_peak_354	1484	.	14.1532	152.428	148.461	621
1	78810831	78811340	WT-myod_merge_q0.0000001_peak_355	353	.	9.16445	38.4999	35.3266	233
1	78812000	78812403	WT-myod_merge_q0.0000001_peak_356	287	.	5.91888	31.8818	28.7952	163
1	80018578	80019101	WT-myod_merge_q0.0000001_peak_357	158	.	7.16568	18.6607	15.8037	223
1	80221202	80221688	WT-myod_merge_q0.0000001_peak_358	180	.	8.2808	20.9613	18.0565	306
1	80854032	80855822	WT-myod_merge_q0.0000001_peak_359	799	.	18.1271	83.5191	79.9412	387
1	80868772	80869214	WT-myod_merge_q0.0000001_peak_360	83	.	5.90253	11.0374	8.38475	81
1	81726498	81727137	WT-myod_merge_q0.0000001_peak_361	1432	.	17.8297	147.206	143.264	265
1	81744238	81744691	WT-myod_merge_q0.0000001_peak_362	494	.	10.1071	52.7999	49.47	267
1	81745324	81746565	WT-myod_merge_q0.0000001_peak_363	405	.	10.6056	43.8199	40.5838	408
1	81755433	81756308	WT-myod_merge_q0.0000001_peak_364	544	.	9.26256	57.8619	54.4851	238
1	81795038	81795812	WT-myod_merge_q0.0000001_peak_365	284	.	10.4021	31.5591	28.4771	505
1	81913303	81914315	WT-myod_merge_q0.0000001_peak_366	676	.	13.2073	71.1469	67.6593	432
1	81978045	81979175	WT-myod_merge_q0.0000001_peak_367	473	.	13.0087	50.6984	47.389	574
1	82041644	82042057	WT-myod_merge_q0.0000001_peak_368	100	.	5.60844	12.7775	10.0698	208
1	82290734	82291609	WT-myod_merge_q0.0000001_peak_369	568	.	8.14754	60.2611	56.8629	637
1	82316650	82317043	WT-myod_merge_q0.0000001_peak_370	529	.	9.90997	56.3376	52.9747	199
1	82319906	82321390	WT-myod_merge_q0.0000001_peak_371	1724	.	27.5089	176.504	172.431	975
1	82536652	82536958	WT-myod_merge_q0.0000001_peak_372	166	.	5.39629	19.4781	16.6037	201
1	82634669	82635253	WT-myod_merge_q0.0000001_peak_373	243	.	4.7567	27.3447	24.3265	122
1	83900027	83900392	WT-myod_merge_q0.0000001_peak_374	164	.	8.52588	19.3585	16.4865	157
1	84417655	84418296	WT-myod_merge_q0.0000001_peak_375	177	.	6.8057	20.6129	17.715	292
1	84550858	84551242	WT-myod_merge_q0.0000001_peak_376	161	.	7.83477	19.0656	16.1999	107
1	84694591	84696244	WT-myod_merge_q0.0000001_peak_377	287	.	7.865	31.8574	28.7712	1558
1	84881469	84882382	WT-myod_merge_q0.0000001_peak_378	238	.	4.11113	26.8986	23.887	502
1	85719921	85720855	WT-myod_merge_q0.0000001_peak_379	716	.	17.1054	75.1931	71.6753	488
1	86104877	86105800	WT-myod_merge_q0.0000001_peak_380	390	.	10.9824	42.2893	39.0711	605
1	86299372	86301818	WT-myod_merge_q0.0000001_peak_381	1356	.	14.9766	139.551	135.646	1307
1	86434092	86435917	WT-myod_merge_q0.0000001_peak_382	1698	.	17.1483	173.929	169.867	711
1	86439677	86442392	WT-myod_merge_q0.0000001_peak_383	1325	.	18.7524	136.443	132.554	1739
1	86470347	86471174	WT-myod_merge_q0.0000001_peak_384	623	.	6.29259	65.7644	62.3198	496
1	86504050	86506018	WT-myod_merge_q0.0000001_peak_385	473	.	7.50102	50.6713	47.3624	1449
1	86509371	86510050	WT-myod_merge_q0.0000001_peak_386	465	.	8.98927	49.8659	46.5652	398
1	86510510	86511673	WT-myod_merge_q0.0000001_peak_387	1597	.	14.0592	163.773	159.756	570
1	86524999	86526654	WT-myod_merge_q0.0000001_peak_388	382	.	5.23777	41.4698	38.2609	1371
1	86757859	86758522	WT-myod_merge_q0.0000001_peak_389	568	.	10.1272	60.2227	56.8249	365
1	87001151	87002620	WT-myod_merge_q0.0000001_peak_390	454	.	8.69171	48.6942	45.4055	650
1	87050230	87051980	WT-myod_merge_q0.0000001_peak_391	1332	.	11.7984	137.181	133.289	964
1	87142324	87142926	WT-myod_merge_q0.0000001_peak_392	301	.	6.42508	33.306	30.1994	140
1	87190157	87191307	WT-myod_merge_q0.0000001_peak_393	1739	.	9.41494	178.075	173.996	635
1	87203974	87206839	WT-myod_merge_q0.0000001_peak_394	6293	.	31.2978	634.562	629.333	1548
1	87213128	87213758	WT-myod_merge_q0.0000001_peak_395	121	.	4.00082	14.9414	12.1728	388
1	87270669	87271265	WT-myod_merge_q0.0000001_peak_396	483	.	7.8062	51.7041	48.3847	265
1	87326898	87327710	WT-myod_merge_q0.0000001_peak_397	576	.	10.5033	61.0547	57.6493	486
1	87486136	87487287	WT-myod_merge_q0.0000001_peak_398	1037	.	13.01	107.521	103.788	593
1	87492000	87492628	WT-myod_merge_q0.0000001_peak_399	298	.	7.2762	32.9193	29.8185	241
1	87607469	87608000	WT-myod_merge_q0.0000001_peak_400	730	.	12.1742	76.6232	73.0948	327
1	87625112	87625459	WT-myod_merge_q0.0000001_peak_401	226	.	7.82344	25.5953	22.6049	180
1	87847011	87847397	WT-myod_merge_q0.0000001_peak_402	168	.	4.54639	19.6985	16.8198	161
1	88205494	88205966	WT-myod_merge_q0.0000001_peak_403	216	.	9.29761	24.6002	21.6279	217
1	88380852	88381613	WT-myod_merge_q0.0000001_peak_404	626	.	10.1998	66.0526	62.6058	493
1	88474177	88475946	WT-myod_merge_q0.0000001_peak_405	642	.	9.26434	67.7187	64.2586	751
1	88639168	88640104	WT-myod_merge_q0.0000001_peak_406	1695	.	16.0623	173.659	169.598	659
1	88684503	88685372	WT-myod_merge_q0.0000001_peak_407	510	.	15.248	54.3576	51.013	316
1	88691853	88693061	WT-myod_merge_q0.0000001_peak_408	1584	.	17.1622	162.455	158.444	545
1	88701769	88703327	WT-myod_merge_q0.0000001_peak_409	614	.	10.8538	64.9261	61.4888	567
1	88763599	88765136	WT-myod_merge_q0.0000001_peak_410	1211	.	11.7829	124.94	121.109	550
1	88869813	88870256	WT-myod_merge_q0.0000001_peak_411	136	.	5.02743	16.4487	13.6418	279
1	88908532	88909492	WT-myod_merge_q0.0000001_peak_412	920	.	20.2594	95.741	92.0814	566
1	88924050	88924569	WT-myod_merge_q0.0000001_peak_413	246	.	9.68856	27.6764	24.6521	144
1	88968085	88969308	WT-myod_merge_q0.0000001_peak_414	368	.	13.2745	40.065	36.8728	745
1	88994924	88995446	WT-myod_merge_q0.0000001_peak_415	96	.	5.09896	12.3849	9.68865	215
1	89011723	89012048	WT-myod_merge_q0.0000001_peak_416	220	.	9.53909	25.0766	22.0959	60
1	89069277	89070949	WT-myod_merge_q0.0000001_peak_417	525	.	7.37528	55.9377	52.5791	614
1	89086227	89087617	WT-myod_merge_q0.0000001_peak_418	2014	.	23.2128	205.634	201.439	583
1	89107756	89109025	WT-myod_merge_q0.0000001_peak_419	773	.	8.22013	80.9455	77.3857	864
1	89116603	89118004	WT-myod_merge_q0.0000001_peak_420	939	.	13.8822	97.5929	93.9208	708
1	89119935	89120772	WT-myod_merge_q0.0000001_peak_421	376	.	9.56909	40.8602	37.6588	436
1	89121238	89121981	WT-myod_merge_q0.0000001_peak_422	142	.	4.89357	17.059	14.2378	608
1	89130187	89131079	WT-myod_merge_q0.0000001_peak_423	443	.	6.45086	47.6149	44.3374	580
1	89332692	89333158	WT-myod_merge_q0.0000001_peak_424	208	.	10.0862	23.8145	20.8559	327
1	89408126	89408518	WT-myod_merge_q0.0000001_peak_425	110	.	6.9858	13.751	11.0148	246
1	89412941	89413376	WT-myod_merge_q0.0000001_peak_426	286	.	11.4159	31.7529	28.6684	266
1	89455539	89456081	WT-myod_merge_q0.0000001_peak_427	188	.	7.464	21.7271	18.8079	276
1	89471231	89472287	WT-myod_merge_q0.0000001_peak_428	446	.	10.7358	47.9707	44.69	597
1	89509390	89510405	WT-myod_merge_q0.0000001_peak_429	1713	.	19.5669	175.386	171.318	678
1	89513308	89514364	WT-myod_merge_q0.0000001_peak_430	1486	.	14.4391	152.619	148.652	520
1	89520564	89522671	WT-myod_merge_q0.0000001_peak_431	1811	.	21.6707	185.267	181.158	1354
1	89537869	89540360	WT-myod_merge_q0.0000001_peak_432	6903	.	43.2207	695.643	690.319	1056
1	89543620	89543975	WT-myod_merge_q0.0000001_peak_433	144	.	6.53441	17.2733	14.4475	126
1	89544915	89545673	WT-myod_merge_q0.0000001_peak_434	455	.	9.65797	48.8315	45.5414	389
1	89547691	89548423	WT-myod_merge_q0.0000001_peak_435	254	.	9.28249	28.5235	25.4864	280
1	89555129	89555857	WT-myod_merge_q0.0000001_peak_436	780	.	7.25851	81.5667	78.0019	233
1	89570425	89571725	WT-myod_merge_q0.0000001_peak_437	395	.	6.15926	42.8139	39.5893	459
1	89576849	89577514	WT-myod_merge_q0.0000001_peak_438	168	.	4.54639	19.6985	16.8198	270
1	89580929	89581909	WT-myod_merge_q0.0000001_peak_439	355	.	11.3711	38.7252	35.5492	367
1	89600322	89601519	WT-myod_merge_q0.0000001_peak_440	154	.	6.22565	18.2671	15.4201	515
1	89602330	89604309	WT-myod_merge_q0.0000001_peak_441	1208	.	15.268	124.71	120.879	439
1	89775528	89776324	WT-myod_merge_q0.0000001_peak_442	357	.	10.9047	38.9163	35.7375	558
1	90074758	90075211	WT-myod_merge_q0.0000001_peak_443	90	.	5.11817	11.7197	9.04439	205
1	90156518	90157239	WT-myod_merge_q0.0000001_peak_444	230	.	6.64565	26.0792	23.0813	550
1	90160740	90165215	WT-myod_merge_q0.0000001_peak_445	6633	.	57.4099	668.666	663.384	2271
1	90166318	90166720	WT-myod_merge_q0.0000001_peak_446	86	.	4.91277	11.2612	8.60269	346
1	90203997	90205807	WT-myod_merge_q0.0000001_peak_447	409	.	10.2904	44.1734	40.933	187
1	90214683	90215372	WT-myod_merge_q0.0000001_peak_448	364	.	12.0655	39.6099	36.4233	348
1	90225443	90226161	WT-myod_merge_q0.0000001_peak_449	217	.	6.95234	24.7126	21.7376	183
1	90228169	90228536	WT-myod_merge_q0.0000001_peak_450	189	.	4.80373	21.842	18.9196	310
1	90251208	90251717	WT-myod_merge_q0.0000001_peak_451	194	.	5.57563	22.4127	19.4798	356
1	90258640	90259672	WT-myod_merge_q0.0000001_peak_452	587	.	8.30273	62.1666	58.7521	274
1	90260520	90261444	WT-myod_merge_q0.0000001_peak_453	869	.	18.8948	90.5518	86.9256	500
1	90267857	90269104	WT-myod_merge_q0.0000001_peak_454	631	.	13.1146	66.5717	63.1205	424
1	90272988	90273860	WT-myod_merge_q0.0000001_peak_455	500	.	11.2628	53.4054	50.0696	351
1	90277674	90277992	WT-myod_merge_q0.0000001_peak_456	179	.	7.30812	20.8812	17.9778	144
1	90279590	90280419	WT-myod_merge_q0.0000001_peak_457	271	.	7.20402	30.2478	27.1846	715
1	90334551	90335588	WT-myod_merge_q0.0000001_peak_458	378	.	7.96518	41.0096	37.8063	834
1	90337717	90338028	WT-myod_merge_q0.0000001_peak_459	231	.	8.04067	26.14	23.1409	163
1	90415709	90416201	WT-myod_merge_q0.0000001_peak_460	87	.	3.8688	11.4352	8.76886	380
1	90440595	90442813	WT-myod_merge_q0.0000001_peak_461	891	.	21.2582	92.7895	89.1491	932
1	90454488	90454797	WT-myod_merge_q0.0000001_peak_462	108	.	5.80156	13.576	10.8441	138
1	90467148	90468262	WT-myod_merge_q0.0000001_peak_463	155	.	6.47176	18.4447	15.5921	372
1	90472122	90472772	WT-myod_merge_q0.0000001_peak_464	108	.	4.89824	13.6252	10.8919	516
1	90481404	90481887	WT-myod_merge_q0.0000001_peak_465	344	.	10.3616	37.5911	34.4295	270
1	90485700	90487242	WT-myod_merge_q0.0000001_peak_466	3047	.	35.951	309.287	304.738	919
1	90503025	90503421	WT-myod_merge_q0.0000001_peak_467	311	.	7.97357	34.2692	31.1499	257
1	90506676	90507026	WT-myod_merge_q0.0000001_peak_468	84	.	3.54818	11.0572	8.404	4
1	90603046	90603633	WT-myod_merge_q0.0000001_peak_469	122	.	6.71552	15.0097	12.2394	114
1	90650632	90651095	WT-myod_merge_q0.0000001_peak_470	129	.	5.88341	15.762	12.9727	108
1	90668963	90669411	WT-myod_merge_q0.0000001_peak_471	547	.	12.6299	58.0994	54.7208	184
1	90675982	90677287	WT-myod_merge_q0.0000001_peak_472	476	.	7.37088	50.9826	47.6708	540
1	90690692	90691026	WT-myod_merge_q0.0000001_peak_473	123	.	5.04547	15.0854	12.313	166
1	90733981	90735072	WT-myod_merge_q0.0000001_peak_474	266	.	6.90223	29.7	26.6449	507
1	90757751	90758696	WT-myod_merge_q0.0000001_peak_475	539	.	8.20384	57.3647	53.9927	578
1	90775209	90776326	WT-myod_merge_q0.0000001_peak_476	1629	.	23.815	166.933	162.902	503
1	90834519	90835464	WT-myod_merge_q0.0000001_peak_477	270	.	5.88229	30.0683	27.0078	168
1	90973058	90975669	WT-myod_merge_q0.0000001_peak_478	2282	.	20.0362	232.513	228.217	523
1	90998813	91000627	WT-myod_merge_q0.0000001_peak_479	999	.	14.4511	103.621	99.9125	1208
1	91022281	91024640	WT-myod_merge_q0.0000001_peak_480	639	.	7.19143	67.4366	63.9793	767
1	91031380	91033267	WT-myod_merge_q0.0000001_peak_481	1368	.	16.3706	140.771	136.86	1493
1	91038456	91039020	WT-myod_merge_q0.0000001_peak_482	379	.	10.7863	41.1532	37.9481	331
1	91049191	91049749	WT-myod_merge_q0.0000001_peak_483	137	.	4.95962	16.5838	13.7744	108
1	91052081	91054042	WT-myod_merge_q0.0000001_peak_484	1876	.	10.7218	191.753	187.617	895
1	91057976	91058386	WT-myod_merge_q0.0000001_peak_485	289	.	7.58549	31.991	28.9032	227
1	91061010	91062703	WT-myod_merge_q0.0000001_peak_486	747	.	14.7882	78.3026	74.7615	409
1	91064933	91065781	WT-myod_merge_q0.0000001_peak_487	152	.	4.1919	18.0804	15.2369	205
1	91084181	91084850	WT-myod_merge_q0.0000001_peak_488	557	.	10.0134	59.1642	55.7761	173
1	91098744	91099078	WT-myod_merge_q0.0000001_peak_489	418	.	9.79416	45.1076	41.8567	190
1	91176799	91177286	WT-myod_merge_q0.0000001_peak_490	164	.	6.00429	19.3573	16.4854	367
1	91216283	91217557	WT-myod_merge_q0.0000001_peak_491	1940	.	17.3599	198.264	194.099	620
1	91230945	91232467	WT-myod_merge_q0.0000001_peak_492	430	.	8.37124	46.318	43.0541	295
1	91247785	91249166	WT-myod_merge_q0.0000001_peak_493	1202	.	16.8291	124.077	120.25	737
1	91249628	91250518	WT-myod_merge_q0.0000001_peak_494	725	.	16.1799	76.0386	72.514	347
1	91268035	91268474	WT-myod_merge_q0.0000001_peak_495	278	.	10.9844	30.9066	27.8341	308
1	91304313	91304758	WT-myod_merge_q0.0000001_peak_496	322	.	8.69043	35.41	32.2754	290
1	91312962	91313989	WT-myod_merge_q0.0000001_peak_497	697	.	10.1497	73.2144	69.7115	416
1	91337188	91338063	WT-myod_merge_q0.0000001_peak_498	570	.	10.0373	60.4776	57.0782	431
1	91352227	91352960	WT-myod_merge_q0.0000001_peak_499	670	.	10.3813	70.5589	67.0764	463
1	91356039	91356608	WT-myod_merge_q0.0000001_peak_500	308	.	5.34314	33.9717	30.8562	333
1	91368942	91369925	WT-myod_merge_q0.0000001_peak_501	155	.	3.65041	18.4327	15.581	335
1	91373522	91374122	WT-myod_merge_q0.0000001_peak_502	115	.	4.89021	14.2906	11.5392	232
1	91398378	91400070	WT-myod_merge_q0.0000001_peak_503	1217	.	18.1252	125.625	121.79	667
1	91400444	91401722	WT-myod_merge_q0.0000001_peak_504	961	.	15.4792	99.8559	96.1701	725
1	91412080	91415548	WT-myod_merge_q0.0000001_peak_505	5851	.	38.251	590.326	585.165	1991
1	91437557	91438022	WT-myod_merge_q0.0000001_peak_506	228	.	7.70781	25.8055	22.8125	340
1	91457926	91459729	WT-myod_merge_q0.0000001_peak_507	347	.	5.09562	37.8824	34.7164	184
1	91483531	91484360	WT-myod_merge_q0.0000001_peak_508	617	.	12.0303	65.1879	61.7485	284
1	91490405	91490792	WT-myod_merge_q0.0000001_peak_509	134	.	4.17863	16.2601	13.4591	323
1	91540233	91540871	WT-myod_merge_q0.0000001_peak_510	85	.	2.83674	11.1939	8.53726	317
1	91659200	91659739	WT-myod_merge_q0.0000001_peak_511	175	.	5.68894	20.437	17.5426	126
1	91670908	91671783	WT-myod_merge_q0.0000001_peak_512	256	.	6.14067	28.6539	25.6147	217
1	91955783	91957692	WT-myod_merge_q0.0000001_peak_513	1813	.	17.444	185.447	181.337	935
1	91958819	91959127	WT-myod_merge_q0.0000001_peak_514	153	.	5.75471	18.2439	15.3974	159
1	92086165	92087046	WT-myod_merge_q0.0000001_peak_515	412	.	8.59358	44.4521	41.2089	539
1	92099309	92100455	WT-myod_merge_q0.0000001_peak_516	2255	.	19.8759	229.838	225.552	567
1	92130036	92130961	WT-myod_merge_q0.0000001_peak_517	597	.	9.68259	63.2121	59.7886	327
1	92180345	92180896	WT-myod_merge_q0.0000001_peak_518	435	.	5.09292	46.8475	43.5782	358
1	92202594	92203265	WT-myod_merge_q0.0000001_peak_519	391	.	10.5282	42.3583	39.1394	377
1	92309609	92310419	WT-myod_merge_q0.0000001_peak_520	288	.	10.5961	31.9707	28.8833	199
1	92340685	92341105	WT-myod_merge_q0.0000001_peak_521	178	.	7.44627	20.711	17.811	214
1	92343051	92344259	WT-myod_merge_q0.0000001_peak_522	827	.	14.7026	86.3871	82.7887	685
1	92348347	92349010	WT-myod_merge_q0.0000001_peak_523	279	.	8.27857	30.974	27.9001	301
1	92371014	92373094	WT-myod_merge_q0.0000001_peak_524	642	.	7.03931	67.7475	64.287	1485
1	92378825	92380026	WT-myod_merge_q0.0000001_peak_525	1207	.	12.6342	124.622	120.793	665
1	92634958	92635331	WT-myod_merge_q0.0000001_peak_526	101	.	3.95501	12.8231	10.1132	172
1	92648567	92648872	WT-myod_merge_q0.0000001_peak_527	107	.	4.61628	13.4933	10.7642	21
1	92676337	92677526	WT-myod_merge_q0.0000001_peak_528	4107	.	33.4016	415.548	410.721	312
1	92680972	92681446	WT-myod_merge_q0.0000001_peak_529	254	.	6.56454	28.5091	25.4723	202
1	92682995	92683964	WT-myod_merge_q0.0000001_peak_530	2060	.	15.0607	210.247	206.034	482
1	92698677	92700320	WT-myod_merge_q0.0000001_peak_531	1366	.	12.9414	140.607	136.698	737
1	92702977	92704937	WT-myod_merge_q0.0000001_peak_532	3193	.	27.091	323.968	319.376	1062
1	92707869	92710894	WT-myod_merge_q0.0000001_peak_533	5494	.	46.531	554.576	549.475	624
1	92711432	92713523	WT-myod_merge_q0.0000001_peak_534	973	.	10.4633	101.01	97.3167	958
1	92740954	92741537	WT-myod_merge_q0.0000001_peak_535	121	.	4.64332	14.8817	12.1152	76
1	92744713	92746029	WT-myod_merge_q0.0000001_peak_536	900	.	12.1679	93.7385	90.0918	445
1	92769349	92770097	WT-myod_merge_q0.0000001_peak_537	336	.	5.36905	36.7703	33.6185	219
1	92775779	92776780	WT-myod_merge_q0.0000001_peak_538	515	.	11.9955	54.9126	51.5632	521
1	92783058	92783418	WT-myod_merge_q0.0000001_peak_539	114	.	4.16317	14.1522	11.4055	72
1	92786592	92788899	WT-myod_merge_q0.0000001_peak_540	3434	.	20.5861	348.068	343.406	728
1	92790391	92791277	WT-myod_merge_q0.0000001_peak_541	365	.	7.90801	39.7531	36.5648	283
1	92799450	92800356	WT-myod_merge_q0.0000001_peak_542	427	.	7.46819	46.0226	42.7616	617
1	92802189	92802505	WT-myod_merge_q0.0000001_peak_543	176	.	5.59547	20.5258	17.6291	107
1	92831081	92834105	WT-myod_merge_q0.0000001_peak_544	571	.	12.7436	60.5205	57.1203	316
1	92877407	92877779	WT-myod_merge_q0.0000001_peak_545	84	.	3.23375	11.1191	8.4643	174
1	92906476	92907476	WT-myod_merge_q0.0000001_peak_546	428	.	6.0048	46.07	42.8083	640
1	93229079	93229638	WT-myod_merge_q0.0000001_peak_547	180	.	5.00383	20.9643	18.0594	256
1	93269674	93271019	WT-myod_merge_q0.0000001_peak_548	686	.	11.3788	72.1736	68.6784	259
1	93342642	93343483	WT-myod_merge_q0.0000001_peak_549	192	.	3.95254	22.1602	19.2324	584
1	93372609	93373233	WT-myod_merge_q0.0000001_peak_550	227	.	5.44391	25.756	22.7636	219
1	93388857	93389311	WT-myod_merge_q0.0000001_peak_551	148	.	3.4247	17.7154	14.879	76
1	93478045	93479205	WT-myod_merge_q0.0000001_peak_552	263	.	3.36107	29.3524	26.3032	590
1	93633744	93635756	WT-myod_merge_q0.0000001_peak_553	493	.	7.78951	52.6485	49.3204	1055
1	93966213	93966530	WT-myod_merge_q0.0000001_peak_554	160	.	7.49479	18.8734	16.0123	50
1	94035040	94036080	WT-myod_merge_q0.0000001_peak_555	1102	.	11.1134	114.038	110.267	270
1	95267936	95268794	WT-myod_merge_q0.0000001_peak_556	764	.	14.8527	80.0224	76.4692	239
1	95605358	95606067	WT-myod_merge_q0.0000001_peak_557	369	.	10.3976	40.1487	36.9553	416
1	97660572	97661156	WT-myod_merge_q0.0000001_peak_558	144	.	5.15973	17.2251	14.4003	63
1	97661541	97661993	WT-myod_merge_q0.0000001_peak_559	284	.	10.3699	31.4903	28.4092	218
1	98169098	98170158	WT-myod_merge_q0.0000001_peak_560	1082	.	29.5113	112.014	108.256	227
1	104746726	104747342	WT-myod_merge_q0.0000001_peak_561	382	.	5.731	41.4175	38.2092	325
1	104754405	104755034	WT-myod_merge_q0.0000001_peak_562	198	.	5.89827	22.7438	19.8042	260
1	104997546	104998310	WT-myod_merge_q0.0000001_peak_563	391	.	11.5159	42.3212	39.1026	246
1	105179328	105179809	WT-myod_merge_q0.0000001_peak_564	161	.	4.69894	19.042	16.1767	380
1	105312102	105313357	WT-myod_merge_q0.0000001_peak_565	934	.	19.4153	97.0761	93.4081	739
1	106065707	106066353	WT-myod_merge_q0.0000001_peak_566	445	.	10.4806	47.8368	44.5572	350
1	106171563	106171924	WT-myod_merge_q0.0000001_peak_567	120	.	4.26725	14.8328	12.0687	273
1	106201106	106202637	WT-myod_merge_q0.0000001_peak_568	328	.	12.972	36.0416	32.8993	965
1	106314618	106315026	WT-myod_merge_q0.0000001_peak_569	516	.	12.525	55.0312	51.6801	159
1	106316643	106317026	WT-myod_merge_q0.0000001_peak_570	230	.	6.64565	26.0792	23.0813	249
1	106354088	106354639	WT-myod_merge_q0.0000001_peak_571	111	.	5.26412	13.8662	11.127	204
1	106386508	106386975	WT-myod_merge_q0.0000001_peak_572	172	.	7.85559	20.1041	17.2166	219
1	106400668	106401543	WT-myod_merge_q0.0000001_peak_573	666	.	9.28111	70.1237	66.6442	665
1	106402091	106402776	WT-myod_merge_q0.0000001_peak_574	155	.	4.78764	18.3859	15.5351	582
1	106627098	106627863	WT-myod_merge_q0.0000001_peak_575	120	.	4.5355	14.8499	12.0847	299
1	106629657	106630527	WT-myod_merge_q0.0000001_peak_576	459	.	7.9352	49.2156	45.9215	434
1	107537203	107537795	WT-myod_merge_q0.0000001_peak_577	890	.	16.4328	92.7349	89.0948	216
1	114039242	114039558	WT-myod_merge_q0.0000001_peak_578	190	.	8.27011	21.9778	19.053	87
1	114673653	114674360	WT-myod_merge_q0.0000001_peak_579	275	.	6.52304	30.5951	27.5268	510
1	118459053	118459443	WT-myod_merge_q0.0000001_peak_580	200	.	5.06782	23.0111	20.0672	180
1	118976514	118977256	WT-myod_merge_q0.0000001_peak_581	324	.	4.02955	35.5554	32.4195	476
1	119035249	119035857	WT-myod_merge_q0.0000001_peak_582	176	.	6.42012	20.5055	17.609	305
1	119108201	119109409	WT-myod_merge_q0.0000001_peak_583	2054	.	15.5039	209.616	205.405	296
1	119123146	119123710	WT-myod_merge_q0.0000001_peak_584	476	.	7.01279	50.9399	47.6285	247
1	119125332	119126174	WT-myod_merge_q0.0000001_peak_585	1345	.	21.0911	138.404	134.505	587
1	119252221	119253019	WT-myod_merge_q0.0000001_peak_586	202	.	7.86228	23.1461	20.2006	563
1	119457800	119458350	WT-myod_merge_q0.0000001_peak_587	169	.	4.9958	19.8733	16.9901	421
1	119540758	119542040	WT-myod_merge_q0.0000001_peak_588	1401	.	15.0974	144.03	140.104	494
1	119790884	119791506	WT-myod_merge_q0.0000001_peak_589	74	.	3.70002	10.1	7.47985	45
1	120034648	120036208	WT-myod_merge_q0.0000001_peak_590	550	.	6.85988	58.4496	55.0674	555
1	120044213	120045014	WT-myod_merge_q0.0000001_peak_591	1381	.	14.0448	142.104	138.186	369
1	120055209	120055728	WT-myod_merge_q0.0000001_peak_592	779	.	9.15539	81.5512	77.9865	242
1	120136289	120136735	WT-myod_merge_q0.0000001_peak_593	436	.	6.06367	46.8799	43.6101	264
1	120184006	120184317	WT-myod_merge_q0.0000001_peak_594	191	.	5.95354	22.1033	19.1759	139
1	120197484	120198445	WT-myod_merge_q0.0000001_peak_595	300	.	8.85721	33.1092	30.0056	766
1	120245543	120246266	WT-myod_merge_q0.0000001_peak_596	362	.	5.26145	39.4211	36.2366	402
1	120961173	120961655	WT-myod_merge_q0.0000001_peak_597	111	.	5.26412	13.8662	11.127	78
1	120966036	120966795	WT-myod_merge_q0.0000001_peak_598	311	.	7.97357	34.2692	31.1499	438
1	121074534	121074960	WT-myod_merge_q0.0000001_peak_599	182	.	8.11744	21.1467	18.2382	334
1	121327565	121328162	WT-myod_merge_q0.0000001_peak_600	77	.	2.90723	10.3346	7.70681	111
1	125389508	125390991	WT-myod_merge_q0.0000001_peak_601	1644	.	43.844	168.467	164.429	797
1	125435394	125435799	WT-myod_merge_q0.0000001_peak_602	175	.	4.25018	20.442	17.5475	202
1	125560309	125561307	WT-myod_merge_q0.0000001_peak_603	694	.	4.95649	72.9008	69.4002	430
1	125705023	125705523	WT-myod_merge_q0.0000001_peak_604	275	.	8.53151	30.5864	27.5184	323
1	126484536	126485248	WT-myod_merge_q0.0000001_peak_605	345	.	6.51935	37.7373	34.5731	354
1	126511996	126512500	WT-myod_merge_q0.0000001_peak_606	408	.	9.64576	44.0462	40.8068	189
1	126761464	126762122	WT-myod_merge_q0.0000001_peak_607	394	.	10.4289	42.7093	39.4858	239
1	126817634	126818089	WT-myod_merge_q0.0000001_peak_608	77	.	2.3298	10.4174	7.78683	175
1	127338953	127339540	WT-myod_merge_q0.0000001_peak_609	181	.	6.47296	21.0893	18.1828	177
1	127348385	127348731	WT-myod_merge_q0.0000001_peak_610	88	.	4.71956	11.479	8.8109	213
1	127380987	127381314	WT-myod_merge_q0.0000001_peak_611	192	.	5.30804	22.1706	19.2424	117
1	127859946	127860773	WT-myod_merge_q0.0000001_peak_612	518	.	10.4518	55.2351	51.8823	401
1	128102793	128103141	WT-myod_merge_q0.0000001_peak_613	624	.	5.40746	65.9137	62.4682	136
1	128141602	128142011	WT-myod_merge_q0.0000001_peak_614	175	.	8.85379	20.4794	17.584	277
1	128170038	128170503	WT-myod_merge_q0.0000001_peak_615	221	.	10.1655	25.1151	22.1339	174
1	128398882	128399856	WT-myod_merge_q0.0000001_peak_616	802	.	15.3268	83.79	80.2097	561
1	128416759	128417822	WT-myod_merge_q0.0000001_peak_617	226	.	5.70004	25.6529	22.6619	870
1	128443632	128445745	WT-myod_merge_q0.0000001_peak_618	5794	.	52.4833	584.585	579.434	964
1	128471140	128473059	WT-myod_merge_q0.0000001_peak_619	2210	.	16.8182	225.285	221.015	1323
1	128507883	128508199	WT-myod_merge_q0.0000001_peak_620	103	.	5.25025	13.1006	10.3825	48
1	128508520	128510463	WT-myod_merge_q0.0000001_peak_621	3050	.	23.4635	309.626	305.076	717
1	128566957	128567743	WT-myod_merge_q0.0000001_peak_622	584	.	11.2456	61.8352	58.4234	282
1	128590905	128591237	WT-myod_merge_q0.0000001_peak_623	83	.	3.74073	11.0015	8.34985	312
1	128591943	128592615	WT-myod_merge_q0.0000001_peak_624	229	.	4.32433	25.9946	22.9981	614
1	128687408	128687734	WT-myod_merge_q0.0000001_peak_625	194	.	5.57563	22.4127	19.4798	157
1	128786978	128787958	WT-myod_merge_q0.0000001_peak_626	1078	.	17.956	111.563	107.806	327
1	128832844	128833862	WT-myod_merge_q0.0000001_peak_627	290	.	7.47084	32.1131	29.0231	388
1	128855740	128857808	WT-myod_merge_q0.0000001_peak_628	2286	.	34.8521	232.915	228.619	1272
1	131038299	131038605	WT-myod_merge_q0.0000001_peak_629	193	.	8.94668	22.2617	19.332	92
1	131062791	131063206	WT-myod_merge_q0.0000001_peak_630	211	.	5.15661	24.1228	21.1583	266
1	131184244	131184688	WT-myod_merge_q0.0000001_peak_631	88	.	3.89844	11.5345	8.86491	11
1	131359363	131360195	WT-myod_merge_q0.0000001_peak_632	1003	.	19.4228	104.042	100.331	587
1	131431167	131432554	WT-myod_merge_q0.0000001_peak_633	3036	.	23.3883	308.221	303.675	683
1	131527090	131528144	WT-myod_merge_q0.0000001_peak_634	286	.	3.68584	31.7532	28.6687	504
1	131690386	131691907	WT-myod_merge_q0.0000001_peak_635	263	.	5.32981	29.3874	26.3379	1026
1	131729657	131730645	WT-myod_merge_q0.0000001_peak_636	292	.	7.85941	32.3546	29.2613	407
1	131748801	131749722	WT-myod_merge_q0.0000001_peak_637	205	.	5.87425	23.4803	20.5271	173
1	131750650	131752226	WT-myod_merge_q0.0000001_peak_638	1608	.	12.1349	164.883	160.861	543
1	131754800	131755500	WT-myod_merge_q0.0000001_peak_639	278	.	7.12151	30.9305	27.8576	339
1	131770577	131770899	WT-myod_merge_q0.0000001_peak_640	70	.	4.79114	9.66102	7.05826	90
1	131910437	131910802	WT-myod_merge_q0.0000001_peak_641	449	.	14.1401	48.2601	44.9761	163
1	132010544	132011345	WT-myod_merge_q0.0000001_peak_642	502	.	8.53481	53.5413	50.2047	491
1	132092878	132093711	WT-myod_merge_q0.0000001_peak_643	500	.	7.44515	53.3627	50.0273	266
1	132121448	132122918	WT-myod_merge_q0.0000001_peak_644	1791	.	17.6488	183.212	179.113	802
1	132147750	132148674	WT-myod_merge_q0.0000001_peak_645	416	.	8.0141	44.8619	41.6141	518
1	132151826	132152390	WT-myod_merge_q0.0000001_peak_646	237	.	4.96092	26.7497	23.7406	240
1	132200785	132201087	WT-myod_merge_q0.0000001_peak_647	150	.	3.38564	17.9084	15.0674	91
1	132333940	132334282	WT-myod_merge_q0.0000001_peak_648	161	.	4.53426	19.0044	16.1406	123
1	132335077	132335776	WT-myod_merge_q0.0000001_peak_649	189	.	4.88989	21.8823	18.9592	229
1	132370519	132371315	WT-myod_merge_q0.0000001_peak_650	248	.	5.32331	27.8539	24.8277	396
1	132384057	132385294	WT-myod_merge_q0.0000001_peak_651	771	.	10.7956	80.6645	77.1063	553
1	132389385	132391558	WT-myod_merge_q0.0000001_peak_652	1515	.	18.188	155.501	151.521	1250
1	132417469	132417999	WT-myod_merge_q0.0000001_peak_653	392	.	8.35487	42.4781	39.2571	283
1	132765988	132766868	WT-myod_merge_q0.0000001_peak_654	665	.	10.8558	70.0562	66.5775	215
1	132851420	132852561	WT-myod_merge_q0.0000001_peak_655	700	.	13.5041	73.5432	70.0373	644
1	132852969	132854389	WT-myod_merge_q0.0000001_peak_656	2800	.	22.1099	284.564	280.09	381
1	132862896	132864140	WT-myod_merge_q0.0000001_peak_657	994	.	17.1742	103.205	99.4983	707
1	132865351	132865912	WT-myod_merge_q0.0000001_peak_658	492	.	11.6576	52.5991	49.2715	255
1	132880581	132881733	WT-myod_merge_q0.0000001_peak_659	231	.	5.12926	26.1739	23.1739	787
1	132890693	132891070	WT-myod_merge_q0.0000001_peak_660	235	.	6.14457	26.5418	23.5366	198
1	132917586	132919495	WT-myod_merge_q0.0000001_peak_661	3327	.	26.047	337.391	332.76	624
1	132921325	132921907	WT-myod_merge_q0.0000001_peak_662	182	.	4.17026	21.1941	18.2845	437
1	132934356	132935021	WT-myod_merge_q0.0000001_peak_663	274	.	9.16774	30.5288	27.4618	469
1	133039659	133040964	WT-myod_merge_q0.0000001_peak_664	235	.	7.61254	26.5573	23.5517	915
1	133068199	133069995	WT-myod_merge_q0.0000001_peak_665	1625	.	14.734	166.541	162.511	1067
1	133071930	133072263	WT-myod_merge_q0.0000001_peak_666	99	.	4.34561	12.6778	9.9749	93
1	133077822	133078570	WT-myod_merge_q0.0000001_peak_667	839	.	13.5658	87.563	83.957	463
1	133087140	133088185	WT-myod_merge_q0.0000001_peak_668	186	.	5.46184	21.6123	18.6953	606
1	133130868	133131546	WT-myod_merge_q0.0000001_peak_669	197	.	3.72173	22.6971	19.7592	71
1	133470879	133471750	WT-myod_merge_q0.0000001_peak_670	652	.	9.97326	68.7274	65.2592	560
1	133646833	133647670	WT-myod_merge_q0.0000001_peak_671	322	.	10.7495	35.4077	32.2734	539
1	133696167	133696476	WT-myod_merge_q0.0000001_peak_672	141	.	4.67485	16.9627	14.1448	25
1	133736454	133736880	WT-myod_merge_q0.0000001_peak_673	572	.	11.4708	60.6342	57.2332	244
1	133765157	133765762	WT-myod_merge_q0.0000001_peak_674	362	.	6.2419	39.4141	36.2297	219
1	133777057	133779431	WT-myod_merge_q0.0000001_peak_675	1585	.	18.0675	162.58	158.568	557
1	133788791	133789234	WT-myod_merge_q0.0000001_peak_676	205	.	7.7888	23.4816	20.5283	210
1	133798560	133798972	WT-myod_merge_q0.0000001_peak_677	194	.	6.17273	22.3803	19.448	271
1	133815584	133816690	WT-myod_merge_q0.0000001_peak_678	384	.	8.73186	41.6303	38.419	170
1	133825047	133825948	WT-myod_merge_q0.0000001_peak_679	820	.	10.5241	85.6519	82.0596	427
1	133833907	133834927	WT-myod_merge_q0.0000001_peak_680	196	.	6.10314	22.5849	19.6483	382
1	133840060	133840774	WT-myod_merge_q0.0000001_peak_681	360	.	7.38962	39.2346	36.0518	238
1	133843219	133843804	WT-myod_merge_q0.0000001_peak_682	147	.	5.05634	17.6083	14.7763	410
1	133855738	133856635	WT-myod_merge_q0.0000001_peak_683	154	.	4.44535	18.3054	15.4579	333
1	133891443	133894046	WT-myod_merge_q0.0000001_peak_684	2784	.	20.0042	282.952	278.483	1881
1	133894485	133894794	WT-myod_merge_q0.0000001_peak_685	175	.	5.83199	20.4883	17.5927	187
1	133896008	133896709	WT-myod_merge_q0.0000001_peak_686	805	.	10.0098	84.1318	80.5494	285
1	133941224	133942616	WT-myod_merge_q0.0000001_peak_687	2710	.	15.9351	275.517	271.071	660
1	133961139	133961996	WT-myod_merge_q0.0000001_peak_688	466	.	6.20821	49.9796	46.678	575
1	134063276	134063592	WT-myod_merge_q0.0000001_peak_689	135	.	5.95708	16.3467	13.543	201
1	134066908	134068153	WT-myod_merge_q0.0000001_peak_690	1461	.	21.324	150.087	146.132	505
1	134070773	134072144	WT-myod_merge_q0.0000001_peak_691	1534	.	14.7399	157.416	153.427	646
1	134077968	134079777	WT-myod_merge_q0.0000001_peak_692	312	.	7.99649	34.3431	31.2226	422
1	134092868	134093374	WT-myod_merge_q0.0000001_peak_693	176	.	4.99103	20.5599	17.6626	240
1	134096501	134096903	WT-myod_merge_q0.0000001_peak_694	139	.	4.23579	16.7979	13.9848	135
1	134098667	134100486	WT-myod_merge_q0.0000001_peak_695	1885	.	12.3193	192.647	188.507	1204
1	134161136	134161872	WT-myod_merge_q0.0000001_peak_696	141	.	4.67485	16.9627	14.1448	578
1	134194013	134197057	WT-myod_merge_q0.0000001_peak_697	6516	.	50.5103	656.896	651.632	2232
1	134243810	134246168	WT-myod_merge_q0.0000001_peak_698	15464	.	107.551	1553.13	1546.5	1541
1	134246515	134246910	WT-myod_merge_q0.0000001_peak_699	80	.	4.39271	10.6667	8.02721	90
1	134285700	134286186	WT-myod_merge_q0.0000001_peak_700	108	.	4.74868	13.548	10.8171	86
1	134289267	134291010	WT-myod_merge_q0.0000001_peak_701	1376	.	14.9259	141.596	137.682	583
1	134302450	134303154	WT-myod_merge_q0.0000001_peak_702	405	.	9.95449	43.7961	40.5602	400
1	134307119	134308216	WT-myod_merge_q0.0000001_peak_703	1257	.	18.5221	129.604	125.748	644
1	134320353	134321693	WT-myod_merge_q0.0000001_peak_704	6006	.	39.9121	605.862	600.675	669
1	134332154	134334956	WT-myod_merge_q0.0000001_peak_705	2669	.	19.8659	271.385	266.953	910
1	134338970	134339720	WT-myod_merge_q0.0000001_peak_706	1185	.	12.9834	122.348	118.53	216
1	134342055	134342906	WT-myod_merge_q0.0000001_peak_707	96	.	3.03265	12.3299	9.63509	542
1	134374049	134374760	WT-myod_merge_q0.0000001_peak_708	418	.	15.1219	45.0861	41.8355	371
1	134411335	134412243	WT-myod_merge_q0.0000001_peak_709	1198	.	11.9089	123.709	119.884	428
1	134415031	134415809	WT-myod_merge_q0.0000001_peak_710	191	.	3.6752	22.1039	19.1764	123
1	134420290	134420849	WT-myod_merge_q0.0000001_peak_711	100	.	4.09638	12.7592	10.0525	411
1	134512097	134512398	WT-myod_merge_q0.0000001_peak_712	173	.	7.0303	20.2333	17.3435	120
1	134583255	134583632	WT-myod_merge_q0.0000001_peak_713	129	.	5.03594	15.7664	12.9766	232
1	134666484	134667078	WT-myod_merge_q0.0000001_peak_714	257	.	7.05252	28.7922	25.7511	438
1	134821882	134822186	WT-myod_merge_q0.0000001_peak_715	228	.	9.07713	25.8242	22.831	147
1	134858527	134858979	WT-myod_merge_q0.0000001_peak_716	1178	.	15.6553	121.704	117.89	198
1	134909159	134910145	WT-myod_merge_q0.0000001_peak_717	789	.	6.89521	82.5667	78.9948	311
1	134955347	134955965	WT-myod_merge_q0.0000001_peak_718	360	.	6.12819	39.2288	36.0463	453
1	135016628	135017562	WT-myod_merge_q0.0000001_peak_719	417	.	5.31171	45.0108	41.761	363
1	135020430	135022540	WT-myod_merge_q0.0000001_peak_720	924	.	9.97532	96.1105	92.4482	1552
1	135053931	135054292	WT-myod_merge_q0.0000001_peak_721	87	.	3.93873	11.3951	8.73068	221
1	135083223	135084100	WT-myod_merge_q0.0000001_peak_722	209	.	3.81477	23.8996	20.9391	144
1	135089434	135091538	WT-myod_merge_q0.0000001_peak_723	394	.	5.61601	42.6429	39.42	449
1	135346770	135348117	WT-myod_merge_q0.0000001_peak_724	306	.	7.67345	33.7937	30.6806	374
1	135374796	135375738	WT-myod_merge_q0.0000001_peak_725	1244	.	10.9218	128.266	124.417	584
1	135485084	135485970	WT-myod_merge_q0.0000001_peak_726	275	.	8.53151	30.5864	27.5184	688
1	135490686	135491513	WT-myod_merge_q0.0000001_peak_727	240	.	6.52575	27.0289	24.0156	410
1	135530740	135531593	WT-myod_merge_q0.0000001_peak_728	183	.	4.08249	21.2731	18.3615	609
1	135535071	135535817	WT-myod_merge_q0.0000001_peak_729	469	.	8.79318	50.2147	46.9107	218
1	135540239	135540956	WT-myod_merge_q0.0000001_peak_730	188	.	4.51221	21.775	18.8543	403
1	135544717	135545255	WT-myod_merge_q0.0000001_peak_731	200	.	6.08584	22.9508	20.0077	412
1	135551809	135552559	WT-myod_merge_q0.0000001_peak_732	259	.	7.76147	28.9915	25.9465	589
1	135554329	135555708	WT-myod_merge_q0.0000001_peak_733	1613	.	14.6631	165.34	161.316	569
1	135590706	135591398	WT-myod_merge_q0.0000001_peak_734	412	.	8.59358	44.4521	41.2089	394
1	135593863	135594446	WT-myod_merge_q0.0000001_peak_735	135	.	4.98794	16.324	13.521	322
1	135598685	135599148	WT-myod_merge_q0.0000001_peak_736	339	.	6.98744	37.0784	33.923	234
1	135626146	135626613	WT-myod_merge_q0.0000001_peak_737	113	.	4.59416	14.0746	11.3306	140
1	135635752	135636598	WT-myod_merge_q0.0000001_peak_738	124	.	3.46393	15.1755	12.4009	596
1	135659704	135660230	WT-myod_merge_q0.0000001_peak_739	155	.	4.08546	18.4349	15.5831	128
1	135661724	135662229	WT-myod_merge_q0.0000001_peak_740	128	.	4.76882	15.6207	12.8346	334
1	135668057	135669183	WT-myod_merge_q0.0000001_peak_741	394	.	5.74588	42.7189	39.4953	604
1	135670117	135670809	WT-myod_merge_q0.0000001_peak_742	141	.	4.33668	16.9199	14.1037	305
1	135686859	135687334	WT-myod_merge_q0.0000001_peak_743	95	.	3.38416	12.2432	9.55077	321
1	135687767	135688626	WT-myod_merge_q0.0000001_peak_744	135	.	5.10296	16.3264	13.5231	132
1	135697404	135699750	WT-myod_merge_q0.0000001_peak_745	1895	.	22.3587	193.648	189.504	1312
1	135700535	135701063	WT-myod_merge_q0.0000001_peak_746	137	.	5.17582	16.548	13.7392	157
1	135731733	135732581	WT-myod_merge_q0.0000001_peak_747	768	.	10.1098	80.386	76.83	488
1	135741005	135741650	WT-myod_merge_q0.0000001_peak_748	487	.	8.58457	52.1139	48.7909	346
1	135752724	135753084	WT-myod_merge_q0.0000001_peak_749	146	.	3.46712	17.5282	14.6978	225
1	135763722	135764246	WT-myod_merge_q0.0000001_peak_750	320	.	6.9791	35.1545	32.0237	238
1	135765741	135766413	WT-myod_merge_q0.0000001_peak_751	294	.	6.45506	32.5479	29.4517	253
1	135770716	135771628	WT-myod_merge_q0.0000001_peak_752	547	.	9.89958	58.1107	54.7318	626
1	135778715	135779668	WT-myod_merge_q0.0000001_peak_753	764	.	8.90414	80.0034	76.4507	466
1	135794358	135795335	WT-myod_merge_q0.0000001_peak_754	1013	.	10.2179	105.04	101.323	541
1	135833692	135834825	WT-myod_merge_q0.0000001_peak_755	506	.	8.39654	54.0007	50.6593	625
1	135835595	135836623	WT-myod_merge_q0.0000001_peak_756	411	.	8.1538	44.3768	41.1346	498
1	135843887	135844563	WT-myod_merge_q0.0000001_peak_757	161	.	4.39196	19.0037	16.1402	570
1	135862115	135862739	WT-myod_merge_q0.0000001_peak_758	387	.	6.09231	41.9935	38.7783	224
1	135864630	135865967	WT-myod_merge_q0.0000001_peak_759	871	.	11.1515	90.8066	87.1788	601
1	135929526	135930423	WT-myod_merge_q0.0000001_peak_760	558	.	7.11343	59.19	55.8016	594
1	135943671	135944129	WT-myod_merge_q0.0000001_peak_761	145	.	4.98106	17.3557	14.5285	118
1	135948427	135949089	WT-myod_merge_q0.0000001_peak_762	115	.	4.76165	14.255	11.5048	533
1	136007203	136009333	WT-myod_merge_q0.0000001_peak_763	2662	.	16.1062	270.658	266.229	751
1	136010120	136010747	WT-myod_merge_q0.0000001_peak_764	246	.	7.01447	27.7227	24.6978	504
1	136050426	136050854	WT-myod_merge_q0.0000001_peak_765	140	.	5.53027	16.8272	14.0134	364
1	136051282	136052975	WT-myod_merge_q0.0000001_peak_766	502	.	7.87237	53.5828	50.2458	1293
1	136065936	136067205	WT-myod_merge_q0.0000001_peak_767	3998	.	31.9176	404.667	399.864	687
1	136136159	136137136	WT-myod_merge_q0.0000001_peak_768	109	.	3.88709	13.6536	10.9199	364
1	136137614	136138049	WT-myod_merge_q0.0000001_peak_769	150	.	5.04248	17.9175	15.0763	375
1	136228011	136228772	WT-myod_merge_q0.0000001_peak_770	368	.	7.0125	40.0284	36.8368	275
1	136253361	136253949	WT-myod_merge_q0.0000001_peak_771	737	.	9.86118	77.2688	73.735	362
1	136415196	136415552	WT-myod_merge_q0.0000001_peak_772	252	.	7.50851	28.2585	25.2251	204
1	136455803	136456984	WT-myod_merge_q0.0000001_peak_773	259	.	8.98036	28.9557	25.9117	654
1	136613489	136613912	WT-myod_merge_q0.0000001_peak_774	156	.	4.03767	18.477	15.6239	318
1	136683216	136683883	WT-myod_merge_q0.0000001_peak_775	620	.	7.54642	65.4559	62.0137	350
1	136724999	136725887	WT-myod_merge_q0.0000001_peak_776	568	.	10.1272	60.2227	56.8249	279
1	136812914	136813530	WT-myod_merge_q0.0000001_peak_777	126	.	6.93752	15.436	12.6562	402
1	137355777	137356483	WT-myod_merge_q0.0000001_peak_778	231	.	11.0462	26.1096	23.1113	550
1	137814377	137814685	WT-myod_merge_q0.0000001_peak_779	175	.	8.85379	20.4794	17.584	87
1	137958299	137958627	WT-myod_merge_q0.0000001_peak_780	112	.	6.88628	14.0114	11.2694	29
1	137973290	137973953	WT-myod_merge_q0.0000001_peak_781	214	.	8.41266	24.3865	21.4174	542
1	138348385	138348948	WT-myod_merge_q0.0000001_peak_782	90	.	2.98914	11.7015	9.02707	485
1	138386179	138386542	WT-myod_merge_q0.0000001_peak_783	90	.	5.68124	11.7766	9.0996	11
1	138515230	138515543	WT-myod_merge_q0.0000001_peak_784	319	.	12.4761	35.1006	31.9703	194
1	138595824	138596807	WT-myod_merge_q0.0000001_peak_785	863	.	14.4208	89.9493	86.3275	548
1	138935754	138936713	WT-myod_merge_q0.0000001_peak_786	1023	.	20.8145	106.052	102.329	404
1	138962871	138963279	WT-myod_merge_q0.0000001_peak_787	202	.	5.68941	23.2218	20.2739	297
1	139234767	139235613	WT-myod_merge_q0.0000001_peak_788	382	.	15.5325	41.4146	38.2065	261
1	143524474	143524969	WT-myod_merge_q0.0000001_peak_789	156	.	5.84629	18.5024	15.6483	231
1	143777275	143777677	WT-myod_merge_q0.0000001_peak_790	147	.	4.42895	17.6105	14.7782	158
1	144085707	144086732	WT-myod_merge_q0.0000001_peak_791	2840	.	25.651	288.563	284.076	406
1	144267411	144268002	WT-myod_merge_q0.0000001_peak_792	345	.	10.6629	37.7062	34.5431	406
1	144304757	144305056	WT-myod_merge_q0.0000001_peak_793	123	.	5.04547	15.0854	12.313	150
1	149617479	149618037	WT-myod_merge_q0.0000001_peak_794	598	.	16.486	63.2907	59.8665	205
1	149946582	149946970	WT-myod_merge_q0.0000001_peak_795	157	.	8.98379	18.618	15.7618	126
1	150480588	150481126	WT-myod_merge_q0.0000001_peak_796	218	.	8.12508	24.7843	21.8082	170
1	150826959	150827787	WT-myod_merge_q0.0000001_peak_797	449	.	12.5822	48.2679	44.9836	284
1	151171748	151172481	WT-myod_merge_q0.0000001_peak_798	897	.	10.2386	93.4229	89.7778	277
1	151228450	151229094	WT-myod_merge_q0.0000001_peak_799	203	.	4.88916	23.2614	20.3121	384
1	151237803	151238326	WT-myod_merge_q0.0000001_peak_800	161	.	7.83477	19.0656	16.1999	228
1	151250339	151251652	WT-myod_merge_q0.0000001_peak_801	1839	.	19.467	188.081	183.96	639
1	151686235	151687337	WT-myod_merge_q0.0000001_peak_802	716	.	12.1489	75.1573	71.6396	595
1	151755092	151756372	WT-myod_merge_q0.0000001_peak_803	777	.	11.6569	81.2901	77.7274	408
1	151799937	151801152	WT-myod_merge_q0.0000001_peak_804	486	.	13.2219	51.9243	48.6028	242
1	151801541	151802307	WT-myod_merge_q0.0000001_peak_805	230	.	11.3274	25.999	23.0025	118
1	151802618	151803238	WT-myod_merge_q0.0000001_peak_806	351	.	12.7188	38.2715	35.1005	313
1	151942937	151943909	WT-myod_merge_q0.0000001_peak_807	831	.	14.1412	86.7141	83.1141	486
1	152202938	152204025	WT-myod_merge_q0.0000001_peak_808	1182	.	19.909	122.115	118.299	647
1	152225888	152226483	WT-myod_merge_q0.0000001_peak_809	322	.	8.69043	35.41	32.2754	409
1	152548846	152549877	WT-myod_merge_q0.0000001_peak_810	481	.	11.4886	51.4516	48.1355	422
1	152555998	152556718	WT-myod_merge_q0.0000001_peak_811	378	.	7.35858	41.0744	37.8704	569
1	152687245	152687614	WT-myod_merge_q0.0000001_peak_812	168	.	5.60313	19.7674	16.887	172
1	152954008	152954687	WT-myod_merge_q0.0000001_peak_813	382	.	7.82765	41.5082	38.2985	202
1	153092158	153092643	WT-myod_merge_q0.0000001_peak_814	136	.	3.55925	16.4214	13.6154	124
1	153202102	153202618	WT-myod_merge_q0.0000001_peak_815	220	.	6.08712	25.0629	22.0824	333
1	153210840	153211686	WT-myod_merge_q0.0000001_peak_816	719	.	12.0549	75.4822	71.9625	478
1	153307814	153309158	WT-myod_merge_q0.0000001_peak_817	420	.	8.26252	45.3446	42.0914	344
1	153332798	153333428	WT-myod_merge_q0.0000001_peak_818	77	.	2.46079	10.4148	7.78422	477
1	153501335	153502520	WT-myod_merge_q0.0000001_peak_819	856	.	12.7199	89.2231	85.6058	655
1	153555942	153557528	WT-myod_merge_q0.0000001_peak_820	1646	.	19.0465	168.713	164.673	677
1	153565508	153566348	WT-myod_merge_q0.0000001_peak_821	164	.	5.25163	19.3614	16.489	259
1	153568038	153568634	WT-myod_merge_q0.0000001_peak_822	145	.	5.31571	17.3411	14.5143	319
1	153572141	153573141	WT-myod_merge_q0.0000001_peak_823	406	.	7.11656	43.8543	40.618	470
1	153634389	153636012	WT-myod_merge_q0.0000001_peak_824	1667	.	20.3681	170.843	166.794	1074
1	153641125	153642499	WT-myod_merge_q0.0000001_peak_825	3429	.	34.8029	347.613	342.952	751
1	153667330	153668046	WT-myod_merge_q0.0000001_peak_826	289	.	7.04196	32.08	28.9904	548
1	153700474	153700989	WT-myod_merge_q0.0000001_peak_827	273	.	7.41402	30.4437	27.3775	295
1	153702927	153705515	WT-myod_merge_q0.0000001_peak_828	2042	.	22.1309	208.491	204.284	837
1	153733161	153733950	WT-myod_merge_q0.0000001_peak_829	398	.	8.65917	43.0378	39.8102	285
1	153739712	153740638	WT-myod_merge_q0.0000001_peak_830	181	.	5.63482	21.0501	18.1443	437
1	153741857	153742440	WT-myod_merge_q0.0000001_peak_831	240	.	6.52575	27.0289	24.0156	212
1	153746057	153746808	WT-myod_merge_q0.0000001_peak_832	204	.	5.1671	23.4401	20.4879	148
1	153899607	153900394	WT-myod_merge_q0.0000001_peak_833	336	.	5.90933	36.781	33.6288	428
1	153905789	153906306	WT-myod_merge_q0.0000001_peak_834	233	.	7.19565	26.3666	23.3638	99
1	153969561	153969984	WT-myod_merge_q0.0000001_peak_835	538	.	13.3537	57.2477	53.8768	179
1	154064933	154065487	WT-myod_merge_q0.0000001_peak_836	205	.	7.37284	23.4589	20.5062	163
1	154149991	154150661	WT-myod_merge_q0.0000001_peak_837	413	.	8.61888	44.546	41.3017	511
1	154156378	154157280	WT-myod_merge_q0.0000001_peak_838	100	.	4.26683	12.7342	10.0292	432
1	154175042	154175829	WT-myod_merge_q0.0000001_peak_839	550	.	12.5023	58.4282	55.046	319
1	155040712	155041287	WT-myod_merge_q0.0000001_peak_840	121	.	4.76283	14.9296	12.1615	22
1	155091483	155092092	WT-myod_merge_q0.0000001_peak_841	302	.	5.96643	33.3507	30.2437	387
1	155107995	155108525	WT-myod_merge_q0.0000001_peak_842	102	.	3.40014	13.0002	10.285	488
1	155215316	155215717	WT-myod_merge_q0.0000001_peak_843	203	.	4.97529	23.3093	20.359	147
1	155229588	155230858	WT-myod_merge_q0.0000001_peak_844	1334	.	13.7344	137.387	133.493	447
1	155231546	155232960	WT-myod_merge_q0.0000001_peak_845	402	.	8.94017	43.4635	40.2313	782
1	155233612	155235604	WT-myod_merge_q0.0000001_peak_846	2983	.	24.1236	302.919	298.389	644
1	155236614	155238036	WT-myod_merge_q0.0000001_peak_847	358	.	8.12671	38.9825	35.8032	850
1	155239654	155240407	WT-myod_merge_q0.0000001_peak_848	358	.	6.02109	39.0587	35.8786	557
1	155343964	155344415	WT-myod_merge_q0.0000001_peak_849	376	.	13.2969	40.8068	37.606	83
1	155388294	155389068	WT-myod_merge_q0.0000001_peak_850	976	.	17.3634	101.336	97.6409	389
1	155527107	155527945	WT-myod_merge_q0.0000001_peak_851	283	.	8.05839	31.3999	28.3204	611
1	155809909	155810841	WT-myod_merge_q0.0000001_peak_852	812	.	7.34925	84.8087	81.2214	583
1	155973365	155973677	WT-myod_merge_q0.0000001_peak_853	222	.	4.68095	25.2531	22.2695	130
1	156036132	156036542	WT-myod_merge_q0.0000001_peak_854	723	.	7.80626	75.8859	72.3626	240
1	156045808	156047400	WT-myod_merge_q0.0000001_peak_855	870	.	15.5315	90.6636	87.0366	936
1	156065868	156066397	WT-myod_merge_q0.0000001_peak_856	113	.	4.32395	14.1301	11.3847	260
1	156407881	156408644	WT-myod_merge_q0.0000001_peak_857	518	.	13.4092	55.2415	51.8886	516
1	156467891	156468645	WT-myod_merge_q0.0000001_peak_858	119	.	3.94121	14.6915	11.9308	461
1	156494799	156496510	WT-myod_merge_q0.0000001_peak_859	830	.	14.5483	86.624	83.0245	269
1	156558499	156559001	WT-myod_merge_q0.0000001_peak_860	155	.	6.47176	18.4447	15.5921	118
1	156615447	156615824	WT-myod_merge_q0.0000001_peak_861	285	.	5.07721	31.6573	28.5736	238
1	156660061	156660535	WT-myod_merge_q0.0000001_peak_862	124	.	3.76018	15.2143	12.4388	118
1	156667284	156667909	WT-myod_merge_q0.0000001_peak_863	427	.	4.88387	46.0072	42.7465	240
1	156963777	156964717	WT-myod_merge_q0.0000001_peak_864	364	.	11.1982	39.615	36.4284	275
1	156997632	156998565	WT-myod_merge_q0.0000001_peak_865	1097	.	18.5716	113.553	109.785	233
1	157000585	157001669	WT-myod_merge_q0.0000001_peak_866	1141	.	20.274	117.919	114.126	765
1	157002720	157005567	WT-myod_merge_q0.0000001_peak_867	2214	.	24.8058	225.708	221.437	325
1	157036905	157037337	WT-myod_merge_q0.0000001_peak_868	94	.	4.73061	12.168	9.47809	113
1	157039324	157040341	WT-myod_merge_q0.0000001_peak_869	171	.	5.23426	20.0384	17.1517	906
1	157091047	157091438	WT-myod_merge_q0.0000001_peak_870	246	.	6.99436	27.6589	24.6347	218
1	157100896	157101902	WT-myod_merge_q0.0000001_peak_871	515	.	11.5346	54.8882	51.539	627
1	157425730	157426265	WT-myod_merge_q0.0000001_peak_872	202	.	6.92697	23.2402	20.2914	314
1	157506684	157507918	WT-myod_merge_q0.0000001_peak_873	978	.	15.7421	101.577	97.8805	287
1	157521133	157521432	WT-myod_merge_q0.0000001_peak_874	85	.	5.59626	11.236	8.5781	41
1	158732961	158733788	WT-myod_merge_q0.0000001_peak_875	662	.	14.7033	69.7165	66.241	283
1	160520325	160521265	WT-myod_merge_q0.0000001_peak_876	158	.	3.87137	18.6885	15.8308	708
1	160531368	160531816	WT-myod_merge_q0.0000001_peak_877	113	.	7.42139	14.0573	11.3134	118
1	160692177	160693158	WT-myod_merge_q0.0000001_peak_878	116	.	5.05625	14.4063	11.6514	808
1	161010294	161011005	WT-myod_merge_q0.0000001_peak_879	345	.	10.6629	37.7062	34.5431	406
1	161040780	161041135	WT-myod_merge_q0.0000001_peak_880	190	.	5.46475	22.0066	19.0806	94
1	161507769	161508373	WT-myod_merge_q0.0000001_peak_881	234	.	9.10419	26.44	23.4361	270
1	161734831	161735259	WT-myod_merge_q0.0000001_peak_882	82	.	3.64277	10.9134	8.26411	250
1	162079902	162080383	WT-myod_merge_q0.0000001_peak_883	212	.	5.96777	24.2219	21.2553	107
1	162773555	162774389	WT-myod_merge_q0.0000001_peak_884	304	.	9.93982	33.5374	30.4282	444
1	162792437	162793282	WT-myod_merge_q0.0000001_peak_885	254	.	5.98923	28.4608	25.4248	188
1	162859626	162860437	WT-myod_merge_q0.0000001_peak_886	454	.	8.43042	48.7262	45.4369	289
1	163112704	163113125	WT-myod_merge_q0.0000001_peak_887	155	.	4.1362	18.3978	15.5467	92
1	163221195	163223360	WT-myod_merge_q0.0000001_peak_888	2263	.	48.6678	230.623	226.334	519
1	163223828	163224203	WT-myod_merge_q0.0000001_peak_889	150	.	7.23635	17.8672	15.0282	212
1	163251670	163252593	WT-myod_merge_q0.0000001_peak_890	279	.	8.27857	30.974	27.9001	783
1	163383510	163383835	WT-myod_merge_q0.0000001_peak_891	269	.	8.10962	29.9747	26.9156	201
1	163562176	163563345	WT-myod_merge_q0.0000001_peak_892	1670	.	23.3611	171.105	167.055	550
1	163691633	163692456	WT-myod_merge_q0.0000001_peak_893	269	.	9.17006	29.9674	26.9089	435
1	164248659	164249245	WT-myod_merge_q0.0000001_peak_894	128	.	4.08973	15.5961	12.8106	108
1	164475016	164475522	WT-myod_merge_q0.0000001_peak_895	231	.	6.40025	26.1548	23.1553	80
1	164798558	164798972	WT-myod_merge_q0.0000001_peak_896	196	.	4.9788	22.6216	19.6844	123
1	164955438	164956600	WT-myod_merge_q0.0000001_peak_897	927	.	19.1596	96.3975	92.7334	385
1	165075443	165076267	WT-myod_merge_q0.0000001_peak_898	630	.	17.574	66.4928	63.0426	495
1	165084129	165084854	WT-myod_merge_q0.0000001_peak_899	310	.	6.95791	34.1276	31.0104	465
1	165158506	165159636	WT-myod_merge_q0.0000001_peak_900	687	.	15.0663	72.2418	68.7462	678
1	165183377	165183908	WT-myod_merge_q0.0000001_peak_901	255	.	8.81859	28.5713	25.5334	309
1	165190117	165191310	WT-myod_merge_q0.0000001_peak_902	442	.	9.7921	47.495	44.2184	746
1	165460251	165461571	WT-myod_merge_q0.0000001_peak_903	1948	.	13.7248	199.062	194.894	558
1	165814661	165815207	WT-myod_merge_q0.0000001_peak_904	154	.	5.63906	18.3071	15.4592	432
1	166002849	166003326	WT-myod_merge_q0.0000001_peak_905	216	.	4.81303	24.6056	21.6332	275
1	166014309	166015015	WT-myod_merge_q0.0000001_peak_906	197	.	10.078	22.6623	19.7248	566
1	166043640	166045236	WT-myod_merge_q0.0000001_peak_907	1293	.	12.3236	133.181	129.308	547
1	166089561	166090444	WT-myod_merge_q0.0000001_peak_908	754	.	8.83719	79.0234	75.4771	450
1	166342105	166342483	WT-myod_merge_q0.0000001_peak_909	154	.	7.42723	18.2546	15.4077	289
1	166343416	166343826	WT-myod_merge_q0.0000001_peak_910	321	.	8.11345	35.2447	32.1127	233
1	166379014	166379492	WT-myod_merge_q0.0000001_peak_911	77	.	2.80801	10.3367	7.70886	441
1	166811218	166812257	WT-myod_merge_q0.0000001_peak_912	363	.	9.32246	39.5448	36.3589	278
1	167183708	167184117	WT-myod_merge_q0.0000001_peak_913	298	.	11.7163	32.9776	29.876	264
1	167230837	167231506	WT-myod_merge_q0.0000001_peak_914	161	.	4.32782	19.0152	16.1511	395
1	167240391	167240901	WT-myod_merge_q0.0000001_peak_915	157	.	5.25916	18.6473	15.7906	158
1	167242037	167243494	WT-myod_merge_q0.0000001_peak_916	1268	.	11.741	130.725	126.863	546
1	167269403	167270844	WT-myod_merge_q0.0000001_peak_917	1528	.	16.3589	156.818	152.833	447
1	167284782	167285210	WT-myod_merge_q0.0000001_peak_918	133	.	5.57536	16.1758	13.3775	185
1	167289742	167290318	WT-myod_merge_q0.0000001_peak_919	199	.	5.29049	22.8475	19.9062	188
1	167367937	167368566	WT-myod_merge_q0.0000001_peak_920	168	.	4.54639	19.6985	16.8198	298
1	167598049	167598900	WT-myod_merge_q0.0000001_peak_921	521	.	8.7266	55.5069	52.1512	612
1	167914806	167915659	WT-myod_merge_q0.0000001_peak_922	1393	.	17.5035	143.31	139.386	469
1	168016160	168016953	WT-myod_merge_q0.0000001_peak_923	317	.	7.99924	34.8735	31.7459	445
1	168501634	168502389	WT-myod_merge_q0.0000001_peak_924	264	.	8.13158	29.5103	26.4577	593
1	168632129	168632565	WT-myod_merge_q0.0000001_peak_925	268	.	12.4992	29.8953	26.8381	272
1	168743126	168744111	WT-myod_merge_q0.0000001_peak_926	868	.	17.6076	90.4753	86.8497	505
1	169264169	169264472	WT-myod_merge_q0.0000001_peak_927	209	.	9.25003	23.9479	20.9867	168
1	169385957	169386457	WT-myod_merge_q0.0000001_peak_928	718	.	21.0293	75.3775	71.8585	240
1	169579217	169579700	WT-myod_merge_q0.0000001_peak_929	80	.	4.26621	10.6414	8.0043	281
1	169671527	169672600	WT-myod_merge_q0.0000001_peak_930	226	.	9.51365	25.5952	22.6049	646
1	169676600	169677803	WT-myod_merge_q0.0000001_peak_931	2228	.	38.1731	227.161	222.884	557
1	169916667	169918099	WT-myod_merge_q0.0000001_peak_932	534	.	10.0259	56.7768	53.4101	395
1	170059405	170059886	WT-myod_merge_q0.0000001_peak_933	119	.	3.61265	14.7523	11.9907	362
1	170079361	170079689	WT-myod_merge_q0.0000001_peak_934	93	.	4.3365	12.0413	9.35699	136
1	170111596	170112683	WT-myod_merge_q0.0000001_peak_935	1276	.	14.9005	131.488	127.623	628
1	170644452	170644913	WT-myod_merge_q0.0000001_peak_936	294	.	5.88356	32.5364	29.4405	150
1	170653882	170658522	WT-myod_merge_q0.0000001_peak_937	14811	.	67.6671	1487.65	1481.13	2076
1	170664541	170666047	WT-myod_merge_q0.0000001_peak_938	1512	.	16.2015	155.217	151.238	564
1	170699831	170700274	WT-myod_merge_q0.0000001_peak_939	137	.	5.88586	16.5785	13.7695	141
1	170700825	170703382	WT-myod_merge_q0.0000001_peak_940	4543	.	29.2559	459.304	454.386	1757
1	170718028	170718633	WT-myod_merge_q0.0000001_peak_941	213	.	7.7311	24.352	21.3838	426
1	170731812	170732661	WT-myod_merge_q0.0000001_peak_942	489	.	7.61375	52.2582	48.9339	334
1	170766840	170767595	WT-myod_merge_q0.0000001_peak_943	346	.	10.1979	37.7923	34.6272	180
1	170790850	170791649	WT-myod_merge_q0.0000001_peak_944	160	.	8.83693	18.8795	16.0183	131
1	170807752	170808089	WT-myod_merge_q0.0000001_peak_945	105	.	3.60651	13.2457	10.5243	237
1	171094570	171094999	WT-myod_merge_q0.0000001_peak_946	654	.	10.5744	68.8841	65.4146	184
1	171248911	171250810	WT-myod_merge_q0.0000001_peak_947	1236	.	15.716	127.478	123.633	1081
1	171252112	171252939	WT-myod_merge_q0.0000001_peak_948	410	.	7.74607	44.2481	41.0071	334
1	171281367	171281784	WT-myod_merge_q0.0000001_peak_949	298	.	4.35641	32.9398	29.8389	63
1	171501681	171503362	WT-myod_merge_q0.0000001_peak_950	258	.	5.10021	28.9137	25.8706	1140
1	171561220	171561594	WT-myod_merge_q0.0000001_peak_951	163	.	7.19393	19.1936	16.3246	212
1	172040815	172041410	WT-myod_merge_q0.0000001_peak_952	329	.	9.12332	36.0981	32.9552	67
1	172126423	172126986	WT-myod_merge_q0.0000001_peak_953	213	.	5.37022	24.3009	21.3332	194
1	172132280	172134576	WT-myod_merge_q0.0000001_peak_954	2063	.	18.3126	210.52	206.305	1251
1	172140007	172141020	WT-myod_merge_q0.0000001_peak_955	445	.	10.4806	47.8368	44.5572	236
1	172242269	172242972	WT-myod_merge_q0.0000001_peak_956	136	.	3.95737	16.4119	13.6064	388
1	172243537	172244142	WT-myod_merge_q0.0000001_peak_957	172	.	5.85249	20.1452	17.2572	406
1	172289070	172289588	WT-myod_merge_q0.0000001_peak_958	582	.	13.6727	61.7046	58.2944	293
1	172306012	172306799	WT-myod_merge_q0.0000001_peak_959	407	.	8.62573	44.0203	40.7816	255
1	172310056	172310547	WT-myod_merge_q0.0000001_peak_960	91	.	3.11953	11.8122	9.13483	42
1	172501171	172503907	WT-myod_merge_q0.0000001_peak_961	587	.	8.30273	62.1666	58.7521	2393
1	172912683	172913409	WT-myod_merge_q0.0000001_peak_962	180	.	8.01167	20.9292	18.0251	474
1	172951293	172951989	WT-myod_merge_q0.0000001_peak_963	201	.	5.54459	23.0773	20.1322	335
1	172960324	172960971	WT-myod_merge_q0.0000001_peak_964	357	.	7.18708	38.8784	35.7003	162
1	174172497	174172912	WT-myod_merge_q0.0000001_peak_965	87	.	4.42422	11.3653	8.70183	117
1	175669933	175670567	WT-myod_merge_q0.0000001_peak_966	127	.	5.62717	15.5312	12.7487	83
1	175673430	175674492	WT-myod_merge_q0.0000001_peak_967	969	.	12.1803	100.661	96.9704	473
1	175692222	175692648	WT-myod_merge_q0.0000001_peak_968	168	.	4.23137	19.7502	16.8701	354
1	175931377	175931940	WT-myod_merge_q0.0000001_peak_969	306	.	7.67345	33.7937	30.6806	441
1	176088551	176088871	WT-myod_merge_q0.0000001_peak_970	193	.	7.68502	22.2364	19.3069	242
1	176800924	176801664	WT-myod_merge_q0.0000001_peak_971	336	.	8.60699	36.8079	33.6552	322
1	176814167	176814701	WT-myod_merge_q0.0000001_peak_972	495	.	4.61316	52.8636	49.5331	344
1	176849869	176850202	WT-myod_merge_q0.0000001_peak_973	99	.	5.95178	12.6908	9.98757	255
1	176949570	176950669	WT-myod_merge_q0.0000001_peak_974	743	.	11.6328	77.8472	74.3093	446
1	176958554	176959007	WT-myod_merge_q0.0000001_peak_975	154	.	7.01055	18.3262	15.477	171
1	177008489	177009667	WT-myod_merge_q0.0000001_peak_976	1015	.	12.0157	105.291	101.572	491
1	177010796	177012426	WT-myod_merge_q0.0000001_peak_977	2831	.	26.2757	287.655	283.171	1209
1	177012942	177016398	WT-myod_merge_q0.0000001_peak_978	3180	.	16.8302	322.664	318.075	1931
1	177028791	177029507	WT-myod_merge_q0.0000001_peak_979	502	.	8.53481	53.5413	50.2047	217
1	177258485	177258814	WT-myod_merge_q0.0000001_peak_980	191	.	9.45626	22.1161	19.1885	137
1	177321821	177322332	WT-myod_merge_q0.0000001_peak_981	121	.	4.76283	14.9296	12.1615	426
1	177323042	177323505	WT-myod_merge_q0.0000001_peak_982	107	.	4.61628	13.4933	10.7642	109
1	177441191	177442216	WT-myod_merge_q0.0000001_peak_983	3171	.	38.583	321.774	317.188	684
1	177444146	177446023	WT-myod_merge_q0.0000001_peak_984	473	.	10.2118	50.7022	47.3925	332
1	177447011	177448195	WT-myod_merge_q0.0000001_peak_985	793	.	15.3105	82.9656	79.3912	597
1	177555080	177557182	WT-myod_merge_q0.0000001_peak_986	5045	.	29.2579	509.537	504.52	741
1	177622880	177624046	WT-myod_merge_q0.0000001_peak_987	1290	.	11.868	132.929	129.057	802
1	177634127	177634878	WT-myod_merge_q0.0000001_peak_988	249	.	6.19689	28.0203	24.9909	111
1	177640279	177640641	WT-myod_merge_q0.0000001_peak_989	158	.	6.97569	18.7125	15.8545	224
1	177642874	177643508	WT-myod_merge_q0.0000001_peak_990	368	.	6.62937	40.0736	36.8809	236
1	177645622	177646462	WT-myod_merge_q0.0000001_peak_991	288	.	7.40885	31.9061	28.8192	595
1	177708420	177709227	WT-myod_merge_q0.0000001_peak_992	483	.	6.32318	51.6303	48.3121	329
1	177711259	177711855	WT-myod_merge_q0.0000001_peak_993	135	.	4.77421	16.312	13.5094	136
1	177796047	177798359	WT-myod_merge_q0.0000001_peak_994	1635	.	16.7273	167.624	163.589	1697
1	178527835	178528560	WT-myod_merge_q0.0000001_peak_995	167	.	5.55664	19.6186	16.7416	423
1	178576861	178577369	WT-myod_merge_q0.0000001_peak_996	84	.	5.14107	11.0615	8.40792	387
1	178860573	178861396	WT-myod_merge_q0.0000001_peak_997	414	.	10.4749	44.7031	41.4566	485
1	178958505	178959055	WT-myod_merge_q0.0000001_peak_998	301	.	9.80983	33.2286	30.1232	146
1	178999937	179000665	WT-myod_merge_q0.0000001_peak_999	410	.	6.56592	44.261	41.02	249
1	179041797	179042739	WT-myod_merge_q0.0000001_peak_1000	470	.	6.01309	50.3075	47.0026	530
1	179043429	179044895	WT-myod_merge_q0.0000001_peak_1001	607	.	13.2739	64.1899	60.7584	1071
1	179054173	179054560	WT-myod_merge_q0.0000001_peak_1002	483	.	8.74265	51.6804	48.3612	208
1	179585861	179586271	WT-myod_merge_q0.0000001_peak_1003	84	.	5.14107	11.0615	8.40792	197
1	179591990	179592716	WT-myod_merge_q0.0000001_peak_1004	228	.	8.3389	25.811	22.8179	225
1	179609735	179610392	WT-myod_merge_q0.0000001_peak_1005	563	.	9.57529	59.7797	56.3858	454
1	180251160	180251846	WT-myod_merge_q0.0000001_peak_1006	231	.	6.81593	26.1633	23.1638	393
1	180283792	180284669	WT-myod_merge_q0.0000001_peak_1007	506	.	8.0634	54.0133	50.6717	608
1	180312466	180313327	WT-myod_merge_q0.0000001_peak_1008	765	.	12.5323	80.0713	76.5176	509
1	180313980	180314316	WT-myod_merge_q0.0000001_peak_1009	241	.	6.43893	27.171	24.1554	156
1	180458301	180458878	WT-myod_merge_q0.0000001_peak_1010	172	.	5.85249	20.1452	17.2572	360
1	180462267	180463158	WT-myod_merge_q0.0000001_peak_1011	318	.	7.06663	35.0277	31.8986	503
1	180510022	180511168	WT-myod_merge_q0.0000001_peak_1012	936	.	14.9853	97.3008	93.6307	713
1	180568449	180568764	WT-myod_merge_q0.0000001_peak_1013	193	.	6.00335	22.2645	19.3347	221
1	180604478	180605000	WT-myod_merge_q0.0000001_peak_1014	374	.	8.59956	40.6268	37.4277	61
1	180763103	180763977	WT-myod_merge_q0.0000001_peak_1015	114	.	4.09264	14.1772	11.4294	92
1	180777287	180778185	WT-myod_merge_q0.0000001_peak_1016	177	.	4.07449	20.6575	17.7582	376
1	180848485	180849106	WT-myod_merge_q0.0000001_peak_1017	75	.	3.25967	10.1588	7.53645	156
1	180850475	180850798	WT-myod_merge_q0.0000001_peak_1018	168	.	4.40796	19.6977	16.8193	178
1	180913665	180914562	WT-myod_merge_q0.0000001_peak_1019	585	.	10.9181	61.9616	58.5487	432
1	180945362	180945783	WT-myod_merge_q0.0000001_peak_1020	316	.	6.35478	34.7537	31.6279	251
1	181009226	181009672	WT-myod_merge_q0.0000001_peak_1021	83	.	3.59354	10.9829	8.33163	304
1	181212023	181212366	WT-myod_merge_q0.0000001_peak_1022	231	.	6.97463	26.1855	23.1852	257
1	181232472	181232808	WT-myod_merge_q0.0000001_peak_1023	411	.	9.39939	44.4314	41.1887	153
1	181256521	181257196	WT-myod_merge_q0.0000001_peak_1024	372	.	6.44043	40.4605	37.2635	195
1	181273448	181274440	WT-myod_merge_q0.0000001_peak_1025	359	.	11.2822	39.1675	35.9859	720
1	181335379	181335856	WT-myod_merge_q0.0000001_peak_1026	209	.	9.23919	23.9267	20.9658	292
1	181395100	181395787	WT-myod_merge_q0.0000001_peak_1027	369	.	7.4937	40.1578	36.9641	437
1	181549724	181551531	WT-myod_merge_q0.0000001_peak_1028	755	.	15.3217	79.1288	75.5815	1231
1	181552185	181553503	WT-myod_merge_q0.0000001_peak_1029	3375	.	19.7521	342.166	337.521	672
1	181842131	181842520	WT-myod_merge_q0.0000001_peak_1030	187	.	6.50658	21.6249	18.7076	170
1	181963695	181964039	WT-myod_merge_q0.0000001_peak_1031	141	.	7.75239	16.9525	14.1352	197
1	182021393	182021739	WT-myod_merge_q0.0000001_peak_1032	175	.	5.95671	20.4606	17.5654	248
1	182052883	182053685	WT-myod_merge_q0.0000001_peak_1033	335	.	10.0018	36.6882	33.5376	490
1	182054816	182055844	WT-myod_merge_q0.0000001_peak_1034	1349	.	16.6527	138.803	134.902	752
1	182057510	182058634	WT-myod_merge_q0.0000001_peak_1035	176	.	4.89073	20.5035	17.6075	398
1	182115470	182116742	WT-myod_merge_q0.0000001_peak_1036	1523	.	19.4211	156.372	152.388	581
1	182124819	182125160	WT-myod_merge_q0.0000001_peak_1037	243	.	5.37451	27.3453	24.3271	163
1	182461226	182461757	WT-myod_merge_q0.0000001_peak_1038	114	.	4.63053	14.1876	11.4391	134
1	182489944	182490616	WT-myod_merge_q0.0000001_peak_1039	699	.	13.0469	73.4739	69.969	205
1	182499341	182500518	WT-myod_merge_q0.0000001_peak_1040	327	.	7.54152	35.848	32.7076	488
1	182501611	182502622	WT-myod_merge_q0.0000001_peak_1041	946	.	12.2719	98.3564	94.6802	474
1	182503999	182504369	WT-myod_merge_q0.0000001_peak_1042	223	.	4.88823	25.3302	22.3446	259
1	182506294	182506841	WT-myod_merge_q0.0000001_peak_1043	730	.	9.61737	76.5854	73.0573	295
1	182514973	182515803	WT-myod_merge_q0.0000001_peak_1044	375	.	7.52427	40.7833	37.5827	255
1	182516596	182517850	WT-myod_merge_q0.0000001_peak_1045	361	.	5.71186	39.295	36.1114	1110
1	182519850	182521364	WT-myod_merge_q0.0000001_peak_1046	1880	.	18.8853	192.176	188.038	730
1	182527660	182528647	WT-myod_merge_q0.0000001_peak_1047	1217	.	8.35067	125.616	121.781	636
1	182542827	182543667	WT-myod_merge_q0.0000001_peak_1048	289	.	6.55699	32.074	28.9848	353
1	182620250	182620978	WT-myod_merge_q0.0000001_peak_1049	309	.	6.7179	34.0916	30.9751	318
1	182764446	182765236	WT-myod_merge_q0.0000001_peak_1050	350	.	6.82796	38.2567	35.0859	443
1	182908312	182909382	WT-myod_merge_q0.0000001_peak_1051	517	.	6.9177	55.086	51.734	114
1	183039317	183040267	WT-myod_merge_q0.0000001_peak_1052	289	.	7.04196	32.08	28.9904	325
1	183049103	183049765	WT-myod_merge_q0.0000001_peak_1053	146	.	6.09728	17.521	14.6906	562
1	183072344	183072768	WT-myod_merge_q0.0000001_peak_1054	141	.	4.49193	16.9201	14.1037	225
1	183113474	183114865	WT-myod_merge_q0.0000001_peak_1055	391	.	6.30571	42.3659	39.1466	226
1	183116338	183118556	WT-myod_merge_q0.0000001_peak_1056	284	.	7.15322	31.5199	28.4382	1280
1	183146453	183147866	WT-myod_merge_q0.0000001_peak_1057	240	.	7.60277	27.031	24.0173	1196
1	183150434	183150805	WT-myod_merge_q0.0000001_peak_1058	166	.	5.39629	19.4781	16.6037	166
1	183158966	183160420	WT-myod_merge_q0.0000001_peak_1059	350	.	8.53312	38.2151	35.0451	257
1	183168785	183169121	WT-myod_merge_q0.0000001_peak_1060	110	.	6.08905	13.7705	11.0335	176
1	183188223	183188893	WT-myod_merge_q0.0000001_peak_1061	455	.	9.65797	48.8315	45.5414	388
1	183194523	183195336	WT-myod_merge_q0.0000001_peak_1062	377	.	8.38962	40.9854	37.7824	589
1	183213710	183214082	WT-myod_merge_q0.0000001_peak_1063	286	.	11.1031	31.7683	28.6834	168
1	183215591	183216094	WT-myod_merge_q0.0000001_peak_1064	179	.	5.34805	20.8208	17.9185	163
1	183296725	183297826	WT-myod_merge_q0.0000001_peak_1065	631	.	6.89093	66.6162	63.1646	451
1	183307217	183311727	WT-myod_merge_q0.0000001_peak_1066	3864	.	51.5521	391.221	386.449	2750
1	183441710	183442082	WT-myod_merge_q0.0000001_peak_1067	222	.	6.51002	25.1921	22.2096	221
1	183803290	183804782	WT-myod_merge_q0.0000001_peak_1068	740	.	16.4502	77.5519	74.0164	497
1	183867960	183870072	WT-myod_merge_q0.0000001_peak_1069	1990	.	26.4387	203.284	199.098	1103
1	183898066	183898717	WT-myod_merge_q0.0000001_peak_1070	282	.	9.02124	31.2977	28.2194	332
1	183904352	183905995	WT-myod_merge_q0.0000001_peak_1071	2300	.	16.7104	234.313	230.012	1337
1	184033579	184034863	WT-myod_merge_q0.0000001_peak_1072	900	.	7.95519	93.6464	90.0001	435
1	184041852	184042377	WT-myod_merge_q0.0000001_peak_1073	134	.	4.47541	16.2247	13.4248	127
1	184051498	184052481	WT-myod_merge_q0.0000001_peak_1074	199	.	5.29049	22.8475	19.9062	276
1	184059549	184062089	WT-myod_merge_q0.0000001_peak_1075	648	.	16.2483	68.2862	64.8217	510
1	184065712	184067160	WT-myod_merge_q0.0000001_peak_1076	777	.	15.0107	81.2737	77.7113	276
1	184170622	184171764	WT-myod_merge_q0.0000001_peak_1077	1011	.	22.9011	104.838	101.122	505
1	184244142	184244690	WT-myod_merge_q0.0000001_peak_1078	109	.	5.06851	13.7293	10.9934	436
1	184260813	184262162	WT-myod_merge_q0.0000001_peak_1079	1039	.	15.2775	107.666	103.932	686
1	184267180	184267615	WT-myod_merge_q0.0000001_peak_1080	180	.	9.4036	20.9281	18.0242	293
1	184383926	184385120	WT-myod_merge_q0.0000001_peak_1081	593	.	15.8906	62.7247	59.3057	471
1	184394455	184395364	WT-myod_merge_q0.0000001_peak_1082	401	.	13.875	43.3795	40.1489	672
1	184519526	184520120	WT-myod_merge_q0.0000001_peak_1083	158	.	6.08222	18.7379	15.8793	444
1	184575960	184577644	WT-myod_merge_q0.0000001_peak_1084	2055	.	33.6744	209.756	205.544	558
1	184663078	184664614	WT-myod_merge_q0.0000001_peak_1085	1733	.	18.6999	177.476	173.399	585
1	184673157	184673494	WT-myod_merge_q0.0000001_peak_1086	74	.	3.70002	10.1	7.47985	63
1	184675036	184676638	WT-myod_merge_q0.0000001_peak_1087	2876	.	27.2106	292.11	287.612	814
1	184707548	184709036	WT-myod_merge_q0.0000001_peak_1088	1083	.	13.0693	112.095	108.335	356
1	184731927	184733024	WT-myod_merge_q0.0000001_peak_1089	184	.	5.20396	21.3963	18.4827	946
1	184781239	184782639	WT-myod_merge_q0.0000001_peak_1090	107	.	4.39233	13.4381	10.712	932
1	184845510	184845810	WT-myod_merge_q0.0000001_peak_1091	172	.	5.07571	20.1788	17.2902	242
1	184886026	184886699	WT-myod_merge_q0.0000001_peak_1092	408	.	8.78466	44.0405	40.8013	433
1	184922693	184923608	WT-myod_merge_q0.0000001_peak_1093	697	.	12.5686	73.2351	69.732	518
1	185037986	185038455	WT-myod_merge_q0.0000001_peak_1094	222	.	10.2571	25.2839	22.2995	221
1	185113537	185114430	WT-myod_merge_q0.0000001_peak_1095	278	.	5.71783	30.9259	27.853	160
1	185229334	185230361	WT-myod_merge_q0.0000001_peak_1096	2522	.	18.701	256.618	252.238	578
1	185363100	185363584	WT-myod_merge_q0.0000001_peak_1097	193	.	5.54048	22.2845	19.3542	71
1	185376328	185376880	WT-myod_merge_q0.0000001_peak_1098	204	.	5.1671	23.4401	20.4879	358
1	185574795	185575388	WT-myod_merge_q0.0000001_peak_1099	120	.	6.38246	14.7827	12.0206	100
1	185740370	185742218	WT-myod_merge_q0.0000001_peak_1100	3831	.	54.5141	387.865	383.1	1042
1	185749102	185749493	WT-myod_merge_q0.0000001_peak_1101	206	.	10.3097	23.6373	20.682	264
1	185886868	185887432	WT-myod_merge_q0.0000001_peak_1102	128	.	3.58381	15.5853	12.8001	394
1	186189322	186189864	WT-myod_merge_q0.0000001_peak_1103	269	.	9.17006	29.9674	26.9089	179
1	186196970	186197598	WT-myod_merge_q0.0000001_peak_1104	559	.	15.7478	59.2901	55.9011	278
1	186399536	186400287	WT-myod_merge_q0.0000001_peak_1105	278	.	9.81477	30.8749	27.8031	313
1	186407820	186408149	WT-myod_merge_q0.0000001_peak_1106	595	.	7.18221	63.0193	59.5976	147
1	186581193	186581815	WT-myod_merge_q0.0000001_peak_1107	147	.	6.27564	17.5371	14.706	463
1	186582258	186582623	WT-myod_merge_q0.0000001_peak_1108	216	.	7.65052	24.6538	21.6805	284
1	186583866	186584441	WT-myod_merge_q0.0000001_peak_1109	155	.	5.97504	18.4487	15.596	443
1	186585535	186586225	WT-myod_merge_q0.0000001_peak_1110	421	.	8.71294	45.4481	42.1937	190
1	186586630	186587673	WT-myod_merge_q0.0000001_peak_1111	449	.	6.40998	48.2474	44.9634	678
1	186658544	186659273	WT-myod_merge_q0.0000001_peak_1112	207	.	8.35996	23.7414	20.7847	170
1	186695282	186695745	WT-myod_merge_q0.0000001_peak_1113	164	.	6.66787	19.3651	16.4924	324
1	186705398	186705771	WT-myod_merge_q0.0000001_peak_1114	85	.	4.13754	11.1635	8.50772	321
1	186715003	186716126	WT-myod_merge_q0.0000001_peak_1115	2397	.	25.4399	244.091	239.755	563
1	186739614	186740490	WT-myod_merge_q0.0000001_peak_1116	483	.	13.3939	51.6274	48.3092	656
1	186748915	186750245	WT-myod_merge_q0.0000001_peak_1117	655	.	10.763	69.0354	65.5645	279
1	187015786	187016284	WT-myod_merge_q0.0000001_peak_1118	897	.	27.011	93.3705	89.7259	211
1	187135767	187136494	WT-myod_merge_q0.0000001_peak_1119	150	.	5.91327	17.8716	15.0321	443
1	187169797	187170132	WT-myod_merge_q0.0000001_peak_1120	141	.	8.3345	17.0064	14.1868	265
1	187170963	187171588	WT-myod_merge_q0.0000001_peak_1121	307	.	13.671	33.9116	30.7967	360
1	187171896	187172726	WT-myod_merge_q0.0000001_peak_1122	738	.	24.9984	77.4075	73.8732	336
1	187294300	187295680	WT-myod_merge_q0.0000001_peak_1123	939	.	13.8822	97.5929	93.9208	786
1	187904118	187905254	WT-myod_merge_q0.0000001_peak_1124	1198	.	21.9641	123.706	119.881	615
1	187907360	187908526	WT-myod_merge_q0.0000001_peak_1125	573	.	12.1253	60.7319	57.3298	815
1	187910530	187911238	WT-myod_merge_q0.0000001_peak_1126	247	.	5.38636	27.7802	24.7548	567
1	188385928	188386456	WT-myod_merge_q0.0000001_peak_1127	321	.	14.0616	35.2752	32.1427	386
1	188566307	188566875	WT-myod_merge_q0.0000001_peak_1128	188	.	6.89782	21.7686	18.8482	322
1	189215122	189215591	WT-myod_merge_q0.0000001_peak_1129	94	.	3.98259	12.0912	9.40423	325
1	189718351	189719673	WT-myod_merge_q0.0000001_peak_1130	188	.	4.45023	21.7781	18.8572	1241
1	189726309	189726752	WT-myod_merge_q0.0000001_peak_1131	135	.	4.89431	16.371	13.5665	49
1	189882471	189883113	WT-myod_merge_q0.0000001_peak_1132	243	.	5.62845	27.3364	24.3184	483
1	190034272	190034758	WT-myod_merge_q0.0000001_peak_1133	155	.	4.78764	18.3859	15.5351	189
1	190126920	190129854	WT-myod_merge_q0.0000001_peak_1134	978	.	22.278	101.525	97.8294	2069
1	190132714	190133426	WT-myod_merge_q0.0000001_peak_1135	572	.	15.3302	60.6484	57.2474	220
1	190160103	190162272	WT-myod_merge_q0.0000001_peak_1136	2172	.	30.3469	221.482	217.226	1333
1	190168178	190169214	WT-myod_merge_q0.0000001_peak_1137	259	.	5.72826	28.9718	25.9277	830
1	190170266	190170942	WT-myod_merge_q0.0000001_peak_1138	356	.	8.90378	38.8407	35.6634	301
1	190242296	190242821	WT-myod_merge_q0.0000001_peak_1139	316	.	7.80575	34.7486	31.6232	333
1	190249872	190251519	WT-myod_merge_q0.0000001_peak_1140	2850	.	41.0239	289.582	285.092	818
1	190690802	190691107	WT-myod_merge_q0.0000001_peak_1141	81	.	3.53212	10.7567	8.11327	34
1	190773366	190774384	WT-myod_merge_q0.0000001_peak_1142	354	.	5.20776	38.6751	35.4997	702
1	190972283	190973569	WT-myod_merge_q0.0000001_peak_1143	1912	.	12.8654	195.435	191.283	702
1	190977116	190978053	WT-myod_merge_q0.0000001_peak_1144	235	.	5.53618	26.5427	23.5372	148
1	190978683	190979735	WT-myod_merge_q0.0000001_peak_1145	362	.	6.69091	39.4623	36.277	814
1	191102939	191103317	WT-myod_merge_q0.0000001_peak_1146	79	.	4.1551	10.6347	7.99827	12
1	191126015	191126484	WT-myod_merge_q0.0000001_peak_1147	244	.	5.7538	27.4771	24.4563	225
1	191182622	191183875	WT-myod_merge_q0.0000001_peak_1148	332	.	6.93672	36.3937	33.2469	833
1	191215683	191217399	WT-myod_merge_q0.0000001_peak_1149	1512	.	14.6346	155.277	151.298	425
1	191224206	191224860	WT-myod_merge_q0.0000001_peak_1150	141	.	4.34984	16.9742	14.1557	589
1	191254340	191254950	WT-myod_merge_q0.0000001_peak_1151	398	.	7.47995	43.0891	39.8609	171
1	191282835	191283732	WT-myod_merge_q0.0000001_peak_1152	538	.	7.50865	57.2086	53.8378	222
1	191292353	191293052	WT-myod_merge_q0.0000001_peak_1153	283	.	4.53269	31.4704	28.3896	342
1	191299266	191299774	WT-myod_merge_q0.0000001_peak_1154	750	.	9.77766	78.6356	75.0922	317
1	191397269	191397648	WT-myod_merge_q0.0000001_peak_1155	807	.	5.58374	84.3133	80.7298	206
1	191526838	191528855	WT-myod_merge_q0.0000001_peak_1156	788	.	8.92695	82.4078	78.8375	272
1	191557007	191557321	WT-myod_merge_q0.0000001_peak_1157	428	.	12.8527	46.134	42.8719	125
1	191575748	191576063	WT-myod_merge_q0.0000001_peak_1158	402	.	4.2844	43.4711	40.239	116
1	191660697	191663098	WT-myod_merge_q0.0000001_peak_1159	2947	.	25.048	299.245	294.726	1410
1	192136277	192137288	WT-myod_merge_q0.0000001_peak_1160	433	.	5.46538	46.5976	43.3305	804
1	192454223	192455492	WT-myod_merge_q0.0000001_peak_1161	879	.	12.9374	91.5437	87.9114	862
1	192457214	192457521	WT-myod_merge_q0.0000001_peak_1162	88	.	4.06944	11.5311	8.8616	218
1	192554740	192555708	WT-myod_merge_q0.0000001_peak_1163	582	.	8.4152	61.6852	58.2752	697
1	192604374	192604971	WT-myod_merge_q0.0000001_peak_1164	100	.	4.02254	12.7869	10.0786	123
1	192745373	192747208	WT-myod_merge_q0.0000001_peak_1165	1168	.	14.3845	120.661	116.853	664
1	192755473	192756402	WT-myod_merge_q0.0000001_peak_1166	1008	.	17.3248	104.515	100.8	586
1	192778408	192779719	WT-myod_merge_q0.0000001_peak_1167	245	.	4.12606	27.584	24.5612	717
1	192788831	192790630	WT-myod_merge_q0.0000001_peak_1168	664	.	11.1512	69.9601	66.4817	604
1	192791631	192792727	WT-myod_merge_q0.0000001_peak_1169	402	.	11.7292	43.4952	40.2624	733
1	192798716	192799626	WT-myod_merge_q0.0000001_peak_1170	184	.	5.09085	21.3142	18.4016	425
1	192805832	192807490	WT-myod_merge_q0.0000001_peak_1171	7111	.	18.6647	716.515	711.155	903
1	192840683	192842502	WT-myod_merge_q0.0000001_peak_1172	1109	.	13.905	114.681	110.906	761
1	192849352	192850112	WT-myod_merge_q0.0000001_peak_1173	193	.	6.15503	22.3251	19.3935	390
1	192854357	192855331	WT-myod_merge_q0.0000001_peak_1174	531	.	13.3357	56.4854	53.121	717
1	192856163	192858144	WT-myod_merge_q0.0000001_peak_1175	447	.	11.4359	48.0168	44.7356	1201
1	193035488	193036553	WT-myod_merge_q0.0000001_peak_1176	1443	.	14.7466	148.293	144.347	484
1	193174327	193174786	WT-myod_merge_q0.0000001_peak_1177	283	.	7.57562	31.4579	28.3777	166
1	193189083	193189955	WT-myod_merge_q0.0000001_peak_1178	1083	.	13.0693	112.095	108.335	574
1	193197748	193198646	WT-myod_merge_q0.0000001_peak_1179	1353	.	18.8243	139.292	135.389	436
1	193215908	193216431	WT-myod_merge_q0.0000001_peak_1180	163	.	5.94423	19.1874	16.3185	171
1	193272358	193273660	WT-myod_merge_q0.0000001_peak_1181	253	.	5.51525	28.3885	25.3539	598
1	193290562	193290888	WT-myod_merge_q0.0000001_peak_1182	111	.	5.26412	13.8662	11.127	120
1	193316675	193317527	WT-myod_merge_q0.0000001_peak_1183	373	.	9.48046	40.597	37.3984	668
1	193337395	193339216	WT-myod_merge_q0.0000001_peak_1184	1713	.	15.172	175.417	171.349	1350
1	193342314	193342930	WT-myod_merge_q0.0000001_peak_1185	1217	.	8.49857	125.549	121.714	312
1	193344193	193345627	WT-myod_merge_q0.0000001_peak_1186	1933	.	14.9006	197.517	193.356	850
1	193346721	193347595	WT-myod_merge_q0.0000001_peak_1187	381	.	6.51803	41.3106	38.1033	623
1	193351454	193352054	WT-myod_merge_q0.0000001_peak_1188	130	.	4.83245	15.827	13.036	129
1	193380957	193383445	WT-myod_merge_q0.0000001_peak_1189	3264	.	25.81	331.071	326.459	1245
1	193389105	193390574	WT-myod_merge_q0.0000001_peak_1190	608	.	12.5857	64.2337	60.8015	542
1	193395859	193396473	WT-myod_merge_q0.0000001_peak_1191	245	.	7.98695	27.5576	24.5354	285
1	193398621	193401287	WT-myod_merge_q0.0000001_peak_1192	1864	.	14.7836	190.555	186.424	456
1	193477018	193477734	WT-myod_merge_q0.0000001_peak_1193	339	.	9.29227	37.1474	33.9909	244
1	193479595	193480103	WT-myod_merge_q0.0000001_peak_1194	240	.	7.62389	27.0893	24.0751	311
1	193522129	193522499	WT-myod_merge_q0.0000001_peak_1195	142	.	4.03497	17.0552	14.2344	213
1	193576263	193576707	WT-myod_merge_q0.0000001_peak_1196	275	.	7.32377	30.6423	27.5734	146
1	193731808	193732269	WT-myod_merge_q0.0000001_peak_1197	382	.	15.5325	41.4146	38.2065	199
1	193844720	193845072	WT-myod_merge_q0.0000001_peak_1198	282	.	11.5404	31.3566	28.2779	165
1	194056396	194057029	WT-myod_merge_q0.0000001_peak_1199	371	.	9.79912	40.3413	37.1455	195
1	194109289	194109644	WT-myod_merge_q0.0000001_peak_1200	158	.	7.16568	18.6607	15.8037	167
1	194618947	194620617	WT-myod_merge_q0.0000001_peak_1201	765	.	9.21059	80.1539	76.5994	1142
1	194622494	194623212	WT-myod_merge_q0.0000001_peak_1202	469	.	7.71675	50.2398	46.9357	172
1	194739639	194740336	WT-myod_merge_q0.0000001_peak_1203	272	.	6.34883	30.3499	27.2855	442
1	194742824	194743136	WT-myod_merge_q0.0000001_peak_1204	187	.	8.11874	21.663	18.7453	248
10	3336541	3337978	WT-myod_merge_q0.0000001_peak_1205	856	.	13.0856	89.3028	85.6847	623
10	3466212	3466810	WT-myod_merge_q0.0000001_peak_1206	258	.	8.95681	28.9	25.8572	341
10	3479636	3480126	WT-myod_merge_q0.0000001_peak_1207	157	.	8.10948	18.5924	15.7365	173
10	3596029	3597545	WT-myod_merge_q0.0000001_peak_1208	1585	.	28.3473	162.547	158.536	704
10	3634004	3634314	WT-myod_merge_q0.0000001_peak_1209	163	.	5.001	19.1872	16.3184	119
10	3996824	3997247	WT-myod_merge_q0.0000001_peak_1210	107	.	4.49823	13.4576	10.7302	127
10	4173725	4175665	WT-myod_merge_q0.0000001_peak_1211	895	.	17.676	93.1581	89.5148	864
10	4387090	4387500	WT-myod_merge_q0.0000001_peak_1212	421	.	10.9484	45.3936	42.1397	213
10	4732457	4732878	WT-myod_merge_q0.0000001_peak_1213	240	.	7.60277	27.031	24.0173	190
10	4775125	4776546	WT-myod_merge_q0.0000001_peak_1214	1404	.	21.5175	144.352	140.424	453
10	4837853	4838728	WT-myod_merge_q0.0000001_peak_1215	499	.	9.91412	53.3308	49.9956	358
10	5041013	5041843	WT-myod_merge_q0.0000001_peak_1216	419	.	13.0411	45.1625	41.9107	266
10	5055391	5057167	WT-myod_merge_q0.0000001_peak_1217	4689	.	30.5304	473.891	468.942	1143
10	5057817	5058189	WT-myod_merge_q0.0000001_peak_1218	120	.	4.43774	14.8324	12.0686	70
10	5068710	5069469	WT-myod_merge_q0.0000001_peak_1219	283	.	7.55391	31.3883	28.309	244
10	5070105	5071328	WT-myod_merge_q0.0000001_peak_1220	834	.	13.2484	87.0776	83.4747	608
10	5110580	5111566	WT-myod_merge_q0.0000001_peak_1221	942	.	17.0648	97.9386	94.2646	347
10	5181728	5182526	WT-myod_merge_q0.0000001_peak_1222	298	.	7.16132	32.9911	29.8892	572
10	5194426	5195113	WT-myod_merge_q0.0000001_peak_1223	1014	.	12.8255	105.211	101.493	233
10	5203766	5204462	WT-myod_merge_q0.0000001_peak_1224	181	.	6.32031	21.1005	18.1929	383
10	5310163	5310657	WT-myod_merge_q0.0000001_peak_1225	312	.	10.8266	34.3276	31.2075	156
10	5805331	5805953	WT-myod_merge_q0.0000001_peak_1226	366	.	4.40624	39.8489	36.6595	457
10	7112920	7113953	WT-myod_merge_q0.0000001_peak_1227	1583	.	20.9577	162.381	158.371	611
10	7158658	7159611	WT-myod_merge_q0.0000001_peak_1228	277	.	7.69181	30.8148	27.744	696
10	7183161	7183569	WT-myod_merge_q0.0000001_peak_1229	216	.	4.3435	24.5901	21.6179	262
10	7186010	7186318	WT-myod_merge_q0.0000001_peak_1230	154	.	6.08122	18.3166	15.4682	98
10	7259885	7261391	WT-myod_merge_q0.0000001_peak_1231	1026	.	17.1437	106.391	102.665	503
10	8118371	8118803	WT-myod_merge_q0.0000001_peak_1232	156	.	7.80471	18.5127	15.6584	273
10	8287214	8287768	WT-myod_merge_q0.0000001_peak_1233	270	.	6.2874	30.1026	27.0417	274
10	8415230	8415883	WT-myod_merge_q0.0000001_peak_1234	322	.	7.28245	35.3783	32.2446	253
10	8505624	8506505	WT-myod_merge_q0.0000001_peak_1235	235	.	5.53618	26.5427	23.5372	730
10	8760533	8761059	WT-myod_merge_q0.0000001_peak_1236	147	.	4.28904	17.6274	14.794	396
10	8804509	8804879	WT-myod_merge_q0.0000001_peak_1237	125	.	5.12212	15.3049	12.5279	250
10	9014398	9015373	WT-myod_merge_q0.0000001_peak_1238	1446	.	21.9627	148.578	144.63	438
10	9901334	9902082	WT-myod_merge_q0.0000001_peak_1239	193	.	6.75802	22.3179	19.3867	97
10	11197064	11198841	WT-myod_merge_q0.0000001_peak_1240	1503	.	13.0738	154.313	150.338	303
10	11280526	11281207	WT-myod_merge_q0.0000001_peak_1241	270	.	5.63496	30.1299	27.0684	556
10	11963015	11963450	WT-myod_merge_q0.0000001_peak_1242	121	.	5.6873	14.8954	12.1284	238
10	12411243	12411677	WT-myod_merge_q0.0000001_peak_1243	460	.	7.6345	49.3299	46.0344	311
10	12689310	12689698	WT-myod_merge_q0.0000001_peak_1244	242	.	10.7019	27.2955	24.2787	141
10	12810512	12812186	WT-myod_merge_q0.0000001_peak_1245	750	.	9.77766	78.6356	75.0922	661
10	12820660	12822122	WT-myod_merge_q0.0000001_peak_1246	3289	.	26.4346	333.56	328.94	670
10	12823213	12824027	WT-myod_merge_q0.0000001_peak_1247	222	.	6.80429	25.2047	22.222	481
10	12868021	12868559	WT-myod_merge_q0.0000001_peak_1248	99	.	3.52637	12.6492	9.94656	164
10	12912029	12912867	WT-myod_merge_q0.0000001_peak_1249	1160	.	16.1649	119.835	116.031	452
10	12922642	12923169	WT-myod_merge_q0.0000001_peak_1250	194	.	4.77241	22.3752	19.443	428
10	12931629	12932290	WT-myod_merge_q0.0000001_peak_1251	530	.	8.44617	56.4061	53.0425	269
10	13080018	13080758	WT-myod_merge_q0.0000001_peak_1252	240	.	5.4042	27.1044	24.0899	243
10	13082035	13083344	WT-myod_merge_q0.0000001_peak_1253	1998	.	25.5341	204.025	199.837	817
10	13150327	13150853	WT-myod_merge_q0.0000001_peak_1254	220	.	9.53909	25.0766	22.0959	217
10	13739731	13740313	WT-myod_merge_q0.0000001_peak_1255	154	.	4.69157	18.3491	15.4991	462
10	13774996	13775562	WT-myod_merge_q0.0000001_peak_1256	201	.	5.53645	23.0465	20.102	337
10	13843069	13843373	WT-myod_merge_q0.0000001_peak_1257	315	.	8.61218	34.6299	31.5059	105
10	13869219	13870167	WT-myod_merge_q0.0000001_peak_1258	502	.	7.2253	53.6012	50.2642	489
10	13964723	13966835	WT-myod_merge_q0.0000001_peak_1259	317	.	7.42182	34.9142	31.7865	1117
10	13967550	13968115	WT-myod_merge_q0.0000001_peak_1260	158	.	6.08222	18.7379	15.8793	355
10	13988003	13988699	WT-myod_merge_q0.0000001_peak_1261	820	.	16.2192	85.6907	82.0981	334
10	13990600	13990930	WT-myod_merge_q0.0000001_peak_1262	103	.	5.94414	13.0746	10.357	229
10	14017313	14018452	WT-myod_merge_q0.0000001_peak_1263	789	.	10.2755	82.482	78.9111	803
10	14036144	14037397	WT-myod_merge_q0.0000001_peak_1264	757	.	22.1188	79.3241	75.7756	479
10	14041026	14042228	WT-myod_merge_q0.0000001_peak_1265	1629	.	23.815	166.933	162.902	598
10	14045933	14049815	WT-myod_merge_q0.0000001_peak_1266	1015	.	10.7386	105.242	101.523	2470
10	14233309	14233771	WT-myod_merge_q0.0000001_peak_1267	198	.	8.96097	22.8325	19.8916	244
10	14312086	14312459	WT-myod_merge_q0.0000001_peak_1268	481	.	11.9804	51.4946	48.1781	171
10	14941671	14942328	WT-myod_merge_q0.0000001_peak_1269	178	.	7.25075	20.7486	17.8475	221
10	15392039	15393266	WT-myod_merge_q0.0000001_peak_1270	824	.	13.5535	86.0611	82.4651	405
10	16635347	16636317	WT-myod_merge_q0.0000001_peak_1271	339	.	12.4593	37.0772	33.9221	540
10	16789585	16790233	WT-myod_merge_q0.0000001_peak_1272	487	.	18.0421	52.0243	48.7021	354
10	17012405	17013069	WT-myod_merge_q0.0000001_peak_1273	152	.	6.50142	18.0765	15.233	148
10	17175177	17175587	WT-myod_merge_q0.0000001_peak_1274	169	.	9.37439	19.8063	16.9245	284
10	17347594	17348432	WT-myod_merge_q0.0000001_peak_1275	1392	.	20.6225	143.143	139.221	438
10	17599591	17600615	WT-myod_merge_q0.0000001_peak_1276	1037	.	16.273	107.442	103.71	608
10	17722478	17723568	WT-myod_merge_q0.0000001_peak_1277	421	.	6.76832	45.3669	42.1133	505
10	18004106	18004469	WT-myod_merge_q0.0000001_peak_1278	140	.	6.97791	16.8762	14.061	142
10	18021687	18023105	WT-myod_merge_q0.0000001_peak_1279	2247	.	21.7756	229.03	224.747	540
10	18147169	18147852	WT-myod_merge_q0.0000001_peak_1280	178	.	7.25075	20.7486	17.8475	173
10	18455209	18455593	WT-myod_merge_q0.0000001_peak_1281	76	.	3.53869	10.3004	7.6733	301
10	18959991	18960694	WT-myod_merge_q0.0000001_peak_1282	586	.	13.5506	62.0954	58.6815	242
10	19014975	19015352	WT-myod_merge_q0.0000001_peak_1283	147	.	4.50715	17.6152	14.7823	98
10	20831194	20831620	WT-myod_merge_q0.0000001_peak_1284	249	.	7.77172	28.003	24.9742	245
10	21479220	21479585	WT-myod_merge_q0.0000001_peak_1285	138	.	5.34227	16.6727	13.861	249
10	21619107	21619415	WT-myod_merge_q0.0000001_peak_1286	129	.	5.88341	15.762	12.9727	117
10	21628268	21629082	WT-myod_merge_q0.0000001_peak_1287	212	.	7.09592	24.1729	21.2073	361
10	21631563	21633363	WT-myod_merge_q0.0000001_peak_1288	3157	.	52.8128	320.307	315.725	1355
10	21634917	21635433	WT-myod_merge_q0.0000001_peak_1289	122	.	7.46289	15.0279	12.2574	329
10	21635929	21637159	WT-myod_merge_q0.0000001_peak_1290	383	.	12.6636	41.5732	38.3626	694
10	21639879	21640237	WT-myod_merge_q0.0000001_peak_1291	92	.	5.37476	11.9104	9.23023	238
10	21659656	21660317	WT-myod_merge_q0.0000001_peak_1292	654	.	17.1976	68.9117	65.442	188
10	21782951	21784044	WT-myod_merge_q0.0000001_peak_1293	629	.	16.4764	66.4462	62.9964	866
10	21789903	21791256	WT-myod_merge_q0.0000001_peak_1294	492	.	6.09373	52.5788	49.2517	247
10	21923286	21923856	WT-myod_merge_q0.0000001_peak_1295	295	.	10.9111	32.6305	29.5336	305
10	21994176	21994889	WT-myod_merge_q0.0000001_peak_1296	578	.	10.2409	61.2859	57.8787	185
10	22591375	22592182	WT-myod_merge_q0.0000001_peak_1297	521	.	10.1651	55.4571	52.102	232
10	22607611	22609530	WT-myod_merge_q0.0000001_peak_1298	5811	.	41.9641	586.275	581.121	1085
10	22615226	22615525	WT-myod_merge_q0.0000001_peak_1299	222	.	9.04543	25.2019	22.2193	193
10	22774582	22775141	WT-myod_merge_q0.0000001_peak_1300	290	.	12.3109	32.1498	29.0593	291
10	22981593	22982210	WT-myod_merge_q0.0000001_peak_1301	108	.	4.74868	13.548	10.8171	343
10	23089013	23089400	WT-myod_merge_q0.0000001_peak_1302	111	.	5.26412	13.8662	11.127	156
10	23090704	23092869	WT-myod_merge_q0.0000001_peak_1303	1486	.	30.1454	152.575	148.608	1249
10	23177283	23178455	WT-myod_merge_q0.0000001_peak_1304	479	.	7.25027	51.3108	47.9957	375
10	23181800	23182350	WT-myod_merge_q0.0000001_peak_1305	182	.	7.42549	21.1506	18.2419	430
10	23195091	23196742	WT-myod_merge_q0.0000001_peak_1306	1028	.	13.5756	106.555	102.828	645
10	23203080	23204457	WT-myod_merge_q0.0000001_peak_1307	223	.	4.81501	25.2963	22.3114	1261
10	23220235	23220959	WT-myod_merge_q0.0000001_peak_1308	311	.	7.52971	34.3058	31.186	143
10	23346046	23346405	WT-myod_merge_q0.0000001_peak_1309	96	.	5.09896	12.3849	9.68865	87
10	23350255	23350844	WT-myod_merge_q0.0000001_peak_1310	206	.	5.39031	23.6264	20.6711	450
10	23448998	23451151	WT-myod_merge_q0.0000001_peak_1311	3120	.	23.8395	316.669	312.097	1476
10	23557547	23558546	WT-myod_merge_q0.0000001_peak_1312	866	.	16.4291	90.3151	86.6912	267
10	23609050	23611301	WT-myod_merge_q0.0000001_peak_1313	1466	.	35.149	150.649	146.692	1044
10	24173082	24173774	WT-myod_merge_q0.0000001_peak_1314	247	.	6.03659	27.8168	24.791	501
10	24259697	24260421	WT-myod_merge_q0.0000001_peak_1315	138	.	6.07953	16.6427	13.8318	399
10	24367131	24367623	WT-myod_merge_q0.0000001_peak_1316	221	.	5.46611	25.0838	22.1028	158
10	24392310	24392665	WT-myod_merge_q0.0000001_peak_1317	190	.	6.47832	21.9882	19.0629	132
10	24447043	24447622	WT-myod_merge_q0.0000001_peak_1318	112	.	5.49119	14.0433	11.3	420
10	24595520	24597430	WT-myod_merge_q0.0000001_peak_1319	747	.	10.8363	78.2967	74.7556	1450
10	24731360	24732182	WT-myod_merge_q0.0000001_peak_1320	416	.	10.1125	44.8763	41.6282	311
10	25128447	25128994	WT-myod_merge_q0.0000001_peak_1321	279	.	7.27655	30.9737	27.9001	202
10	25260899	25261390	WT-myod_merge_q0.0000001_peak_1322	502	.	15.6278	53.6369	50.2993	240
10	25314158	25314518	WT-myod_merge_q0.0000001_peak_1323	292	.	7.69379	32.3408	29.248	231
10	25433193	25434006	WT-myod_merge_q0.0000001_peak_1324	253	.	7.38188	28.3761	25.3415	294
10	25452894	25453431	WT-myod_merge_q0.0000001_peak_1325	691	.	15.5019	72.6581	69.1592	119
10	25471116	25473342	WT-myod_merge_q0.0000001_peak_1326	2173	.	33.5815	221.558	217.301	902
10	25520100	25520563	WT-myod_merge_q0.0000001_peak_1327	299	.	6.27434	33.0833	29.9798	293
10	25526203	25527736	WT-myod_merge_q0.0000001_peak_1328	363	.	7.99681	39.5633	36.377	342
10	25532773	25535744	WT-myod_merge_q0.0000001_peak_1329	8170	.	58.9939	822.566	817.032	1501
10	25801287	25801999	WT-myod_merge_q0.0000001_peak_1330	561	.	12.1666	59.495	56.1036	311
10	26772113	26773096	WT-myod_merge_q0.0000001_peak_1331	307	.	6.76515	33.8253	30.7115	140
10	26789870	26790641	WT-myod_merge_q0.0000001_peak_1332	174	.	7.47792	20.2942	17.403	433
10	26799261	26799581	WT-myod_merge_q0.0000001_peak_1333	208	.	5.33217	23.7659	20.8086	255
10	26836050	26836930	WT-myod_merge_q0.0000001_peak_1334	836	.	13.2874	87.228	83.6239	386
10	27294284	27294678	WT-myod_merge_q0.0000001_peak_1335	126	.	6.93752	15.436	12.6562	221
10	27616360	27618818	WT-myod_merge_q0.0000001_peak_1336	2342	.	19.5529	238.553	234.237	1292
10	29146644	29147265	WT-myod_merge_q0.0000001_peak_1337	168	.	4.62317	19.7117	16.8326	525
10	29208560	29209148	WT-myod_merge_q0.0000001_peak_1338	112	.	6.20258	13.9993	11.2578	90
10	29211273	29212040	WT-myod_merge_q0.0000001_peak_1339	487	.	18.0421	52.0243	48.7021	610
10	29640391	29640829	WT-myod_merge_q0.0000001_peak_1340	294	.	12.8872	32.5312	29.4357	174
10	30712705	30713168	WT-myod_merge_q0.0000001_peak_1341	132	.	3.44901	16.0212	13.2261	156
10	30799866	30800272	WT-myod_merge_q0.0000001_peak_1342	1020	.	21.7522	105.743	102.021	192
10	31288549	31288914	WT-myod_merge_q0.0000001_peak_1343	82	.	6.24959	10.8659	8.21865	152
10	31447081	31447738	WT-myod_merge_q0.0000001_peak_1344	261	.	9.83356	29.1496	26.1024	335
10	31503776	31504360	WT-myod_merge_q0.0000001_peak_1345	368	.	8.13977	40.0866	36.8938	311
10	31592370	31593909	WT-myod_merge_q0.0000001_peak_1346	1355	.	15.1142	139.478	135.574	851
10	31595492	31595857	WT-myod_merge_q0.0000001_peak_1347	185	.	6.77561	21.4508	18.5363	140
10	31596542	31597565	WT-myod_merge_q0.0000001_peak_1348	1917	.	16.434	195.952	191.798	481
10	31603730	31604459	WT-myod_merge_q0.0000001_peak_1349	470	.	10.5023	50.4029	47.0968	459
10	31609492	31609815	WT-myod_merge_q0.0000001_peak_1350	138	.	5.34227	16.6727	13.861	238
10	33179478	33180497	WT-myod_merge_q0.0000001_peak_1351	3280	.	57.5923	332.717	328.1	560
10	33195543	33196403	WT-myod_merge_q0.0000001_peak_1352	520	.	17.7076	55.4075	52.053	369
10	37139980	37141180	WT-myod_merge_q0.0000001_peak_1353	345	.	7.78094	37.7357	34.5718	242
10	37251151	37251670	WT-myod_merge_q0.0000001_peak_1354	269	.	8.10962	29.9747	26.9156	119
10	37300080	37300877	WT-myod_merge_q0.0000001_peak_1355	807	.	22.8318	84.373	80.789	441
10	37334926	37335910	WT-myod_merge_q0.0000001_peak_1356	987	.	14.1637	102.449	98.7476	599
10	37502266	37503133	WT-myod_merge_q0.0000001_peak_1357	290	.	9.59658	32.132	29.0418	538
10	37812377	37812949	WT-myod_merge_q0.0000001_peak_1358	492	.	17.0517	52.5735	49.2465	217
10	39106662	39106965	WT-myod_merge_q0.0000001_peak_1359	118	.	7.24208	14.6418	11.8822	227
10	39261580	39262795	WT-myod_merge_q0.0000001_peak_1360	551	.	6.54997	58.5515	55.1682	433
10	39308102	39308735	WT-myod_merge_q0.0000001_peak_1361	274	.	8.30459	30.5131	27.4463	444
10	39311276	39312071	WT-myod_merge_q0.0000001_peak_1362	718	.	21.0293	75.3775	71.8585	494
10	39321349	39321689	WT-myod_merge_q0.0000001_peak_1363	103	.	4.5678	13.028	10.3124	202
10	39407069	39407999	WT-myod_merge_q0.0000001_peak_1364	218	.	8.87987	24.8549	21.8775	396
10	39429570	39430706	WT-myod_merge_q0.0000001_peak_1365	160	.	6.32361	18.9459	16.0838	288
10	39467520	39467873	WT-myod_merge_q0.0000001_peak_1366	195	.	7.35249	22.4359	19.5029	142
10	39517238	39517953	WT-myod_merge_q0.0000001_peak_1367	274	.	8.30459	30.5131	27.4463	445
10	39536055	39536765	WT-myod_merge_q0.0000001_peak_1368	346	.	5.66894	37.8398	34.6741	397
10	39629792	39630418	WT-myod_merge_q0.0000001_peak_1369	772	.	14.3944	80.8442	77.2849	226
10	39731612	39731983	WT-myod_merge_q0.0000001_peak_1370	250	.	4.9563	28.1265	25.0954	156
10	40068767	40069913	WT-myod_merge_q0.0000001_peak_1371	617	.	11.6425	65.2044	61.7646	752
10	40071710	40072195	WT-myod_merge_q0.0000001_peak_1372	170	.	7.78068	19.9506	17.0655	182
10	40153506	40153965	WT-myod_merge_q0.0000001_peak_1373	194	.	6.77679	22.369	19.4369	204
10	40643932	40645408	WT-myod_merge_q0.0000001_peak_1374	2041	.	20.9055	208.329	204.123	875
10	40667006	40667393	WT-myod_merge_q0.0000001_peak_1375	143	.	6.88966	17.1502	14.327	297
10	40726828	40727513	WT-myod_merge_q0.0000001_peak_1376	186	.	9.15317	21.5638	18.6474	395
10	40751883	40752372	WT-myod_merge_q0.0000001_peak_1377	190	.	6.47832	21.9882	19.0629	406
10	40883119	40883788	WT-myod_merge_q0.0000001_peak_1378	264	.	4.30459	29.4964	26.4445	550
10	40961849	40962505	WT-myod_merge_q0.0000001_peak_1379	589	.	17.9219	62.3168	58.9008	448
10	41003072	41003727	WT-myod_merge_q0.0000001_peak_1380	278	.	7.71661	30.8909	27.8187	507
10	41279947	41280956	WT-myod_merge_q0.0000001_peak_1381	574	.	10.9806	60.9007	57.4968	617
10	41293163	41293569	WT-myod_merge_q0.0000001_peak_1382	435	.	6.78478	46.8424	43.5732	237
10	41518677	41519552	WT-myod_merge_q0.0000001_peak_1383	764	.	8.90414	80.0034	76.4507	583
10	41544657	41545061	WT-myod_merge_q0.0000001_peak_1384	506	.	16.5841	54.0263	50.6845	240
10	41552038	41553488	WT-myod_merge_q0.0000001_peak_1385	1084	.	15.2476	112.203	108.442	880
10	41575790	41576856	WT-myod_merge_q0.0000001_peak_1386	1657	.	17.4659	169.758	165.714	547
10	41587065	41587644	WT-myod_merge_q0.0000001_peak_1387	1106	.	12.1825	114.41	110.637	257
10	41675803	41676226	WT-myod_merge_q0.0000001_peak_1388	140	.	5.53027	16.8272	14.0134	170
10	41715449	41715990	WT-myod_merge_q0.0000001_peak_1389	138	.	5.34227	16.6727	13.861	399
10	41809737	41810432	WT-myod_merge_q0.0000001_peak_1390	232	.	3.58124	26.273	23.2718	571
10	42089256	42089990	WT-myod_merge_q0.0000001_peak_1391	330	.	8.94655	36.1591	33.0157	452
10	42100752	42102242	WT-myod_merge_q0.0000001_peak_1392	805	.	9.49399	84.1732	80.5903	771
10	42173601	42174506	WT-myod_merge_q0.0000001_peak_1393	281	.	5.39864	31.2582	28.1804	646
10	42178014	42178471	WT-myod_merge_q0.0000001_peak_1394	620	.	8.4228	65.5276	62.0852	176
10	42276438	42276984	WT-myod_merge_q0.0000001_peak_1395	161	.	6.01858	18.9819	16.119	188
10	42277464	42278134	WT-myod_merge_q0.0000001_peak_1396	269	.	6.15713	29.9989	26.9392	529
10	42293690	42294620	WT-myod_merge_q0.0000001_peak_1397	462	.	7.37332	49.5165	46.2195	601
10	42501970	42502469	WT-myod_merge_q0.0000001_peak_1398	250	.	6.56041	28.0454	25.0152	259
10	42934913	42935240	WT-myod_merge_q0.0000001_peak_1399	189	.	4.80373	21.842	18.9196	118
10	42950159	42951641	WT-myod_merge_q0.0000001_peak_1400	1023	.	9.83139	106.05	102.327	912
10	42961909	42962332	WT-myod_merge_q0.0000001_peak_1401	332	.	5.62367	36.3856	33.2389	272
10	42987452	42988759	WT-myod_merge_q0.0000001_peak_1402	785	.	10.2031	82.1036	78.5353	648
10	43115857	43116897	WT-myod_merge_q0.0000001_peak_1403	529	.	9.45841	56.3485	52.9853	469
10	43125028	43125598	WT-myod_merge_q0.0000001_peak_1404	194	.	5.57563	22.4127	19.4798	422
10	43234465	43234968	WT-myod_merge_q0.0000001_peak_1405	177	.	8.38284	20.6433	17.7442	93
10	43519724	43520234	WT-myod_merge_q0.0000001_peak_1406	449	.	12.5822	48.2679	44.9836	237
10	43540614	43540928	WT-myod_merge_q0.0000001_peak_1407	166	.	3.38832	19.5099	16.6351	218
10	43694248	43694877	WT-myod_merge_q0.0000001_peak_1408	121	.	4.76283	14.9296	12.1615	78
10	43740157	43740584	WT-myod_merge_q0.0000001_peak_1409	160	.	8.02269	18.9304	16.0686	302
10	43756872	43757345	WT-myod_merge_q0.0000001_peak_1410	132	.	7.78436	16.0541	13.2584	149
10	44018578	44018983	WT-myod_merge_q0.0000001_peak_1411	108	.	4.74868	13.548	10.8171	83
10	44043370	44044273	WT-myod_merge_q0.0000001_peak_1412	594	.	5.96956	62.8747	59.4548	560
10	44080046	44080950	WT-myod_merge_q0.0000001_peak_1413	301	.	9.80983	33.2286	30.1232	690
10	44284802	44285782	WT-myod_merge_q0.0000001_peak_1414	1168	.	20.612	120.705	116.897	378
10	44877180	44877483	WT-myod_merge_q0.0000001_peak_1415	246	.	6.44519	27.6355	24.612	186
10	45019338	45019804	WT-myod_merge_q0.0000001_peak_1416	107	.	4.61628	13.4933	10.7642	81
10	45067225	45067797	WT-myod_merge_q0.0000001_peak_1417	276	.	7.82771	30.7173	27.6477	166
10	45075445	45077835	WT-myod_merge_q0.0000001_peak_1418	8395	.	28.2815	845.121	839.556	1222
10	45084631	45085431	WT-myod_merge_q0.0000001_peak_1419	216	.	6.35044	24.6733	21.6994	645
10	45109553	45110684	WT-myod_merge_q0.0000001_peak_1420	1599	.	22.6617	163.961	159.943	719
10	45173711	45174673	WT-myod_merge_q0.0000001_peak_1421	397	.	9.49736	42.9915	39.7645	267
10	45262137	45262742	WT-myod_merge_q0.0000001_peak_1422	301	.	9.83563	33.2901	30.1841	412
10	45305278	45305847	WT-myod_merge_q0.0000001_peak_1423	261	.	9.83356	29.1496	26.1024	190
10	45310986	45313087	WT-myod_merge_q0.0000001_peak_1424	4543	.	27.1548	459.269	454.351	633
10	45314622	45315464	WT-myod_merge_q0.0000001_peak_1425	1037	.	13.01	107.521	103.788	281
10	45560546	45561231	WT-myod_merge_q0.0000001_peak_1426	345	.	10.6629	37.7062	34.5431	256
10	50910761	50911502	WT-myod_merge_q0.0000001_peak_1427	585	.	14.928	61.9724	58.5592	326
10	51945775	51947469	WT-myod_merge_q0.0000001_peak_1428	313	.	6.68798	34.4245	31.3028	224
10	51975068	51976188	WT-myod_merge_q0.0000001_peak_1429	1105	.	15.003	114.281	110.509	469
10	51981352	51982682	WT-myod_merge_q0.0000001_peak_1430	2364	.	24.4586	240.746	236.422	634
10	52022509	52022900	WT-myod_merge_q0.0000001_peak_1431	185	.	5.32715	21.495	18.5791	185
10	52027401	52030174	WT-myod_merge_q0.0000001_peak_1432	3954	.	34.3383	400.194	395.401	2047
10	52036511	52036899	WT-myod_merge_q0.0000001_peak_1433	209	.	9.25003	23.9479	20.9867	225
10	53100395	53100851	WT-myod_merge_q0.0000001_peak_1434	238	.	6.34446	26.8363	23.8256	334
10	53379426	53379866	WT-myod_merge_q0.0000001_peak_1435	268	.	8.70891	29.9538	26.8955	292
10	53392628	53393234	WT-myod_merge_q0.0000001_peak_1436	241	.	9.73927	27.2007	24.1845	326
10	53395122	53395700	WT-myod_merge_q0.0000001_peak_1437	142	.	4.52395	17.0444	14.2239	168
10	53397968	53399091	WT-myod_merge_q0.0000001_peak_1438	1832	.	21.7336	187.366	183.249	519
10	53537517	53537847	WT-myod_merge_q0.0000001_peak_1439	141	.	7.27514	17.0051	14.1855	144
10	56566997	56567475	WT-myod_merge_q0.0000001_peak_1440	159	.	6.82423	18.8294	15.969	420
10	57569415	57570279	WT-myod_merge_q0.0000001_peak_1441	391	.	10.5282	42.3583	39.1394	303
10	57675629	57676322	WT-myod_merge_q0.0000001_peak_1442	1236	.	28.1701	127.496	123.65	344
10	57794775	57795546	WT-myod_merge_q0.0000001_peak_1443	400	.	4.84306	43.2329	40.0037	441
10	58322623	58323620	WT-myod_merge_q0.0000001_peak_1444	743	.	6.55163	77.8853	74.3473	567
10	58383595	58383937	WT-myod_merge_q0.0000001_peak_1445	150	.	6.23855	17.8733	15.0336	128
10	58386870	58387505	WT-myod_merge_q0.0000001_peak_1446	304	.	8.63062	33.5865	30.4762	146
10	58393506	58394270	WT-myod_merge_q0.0000001_peak_1447	246	.	7.01447	27.7227	24.6978	574
10	58812365	58812729	WT-myod_merge_q0.0000001_peak_1448	77	.	3.02885	10.3729	7.74427	83
10	58923971	58925131	WT-myod_merge_q0.0000001_peak_1449	913	.	23.9484	94.9981	91.3428	861
10	58925888	58926621	WT-myod_merge_q0.0000001_peak_1450	202	.	8.6135	23.2156	20.2681	211
10	59013046	59014190	WT-myod_merge_q0.0000001_peak_1451	207	.	8.1232	23.7402	20.7835	627
10	59076915	59081351	WT-myod_merge_q0.0000001_peak_1452	860	.	11.0657	89.72	86.0992	1463
10	59114218	59115658	WT-myod_merge_q0.0000001_peak_1453	1348	.	14.528	138.746	134.846	704
10	59194836	59195338	WT-myod_merge_q0.0000001_peak_1454	141	.	6.39772	16.9632	14.1449	433
10	59221397	59223226	WT-myod_merge_q0.0000001_peak_1455	189	.	3.54441	21.8595	18.9368	298
10	59250895	59251340	WT-myod_merge_q0.0000001_peak_1456	304	.	10.479	33.562	30.452	119
10	59509433	59509785	WT-myod_merge_q0.0000001_peak_1457	132	.	6.18446	16.0511	13.2554	144
10	59510460	59511410	WT-myod_merge_q0.0000001_peak_1458	544	.	10.1452	57.8387	54.4624	593
10	59514604	59515274	WT-myod_merge_q0.0000001_peak_1459	298	.	8.61647	32.9986	29.8963	528
10	59539358	59540202	WT-myod_merge_q0.0000001_peak_1460	389	.	8.14086	42.2073	38.99	555
10	59638471	59638971	WT-myod_merge_q0.0000001_peak_1461	108	.	3.93177	13.5583	10.827	374
10	59664259	59665326	WT-myod_merge_q0.0000001_peak_1462	1317	.	16.8512	135.591	131.706	551
10	59792761	59793903	WT-myod_merge_q0.0000001_peak_1463	114	.	4.09264	14.1772	11.4294	24
10	59813043	59814907	WT-myod_merge_q0.0000001_peak_1464	737	.	9.86118	77.2688	73.735	1041
10	59821051	59821822	WT-myod_merge_q0.0000001_peak_1465	1564	.	11.9248	160.464	156.462	257
10	59825281	59825955	WT-myod_merge_q0.0000001_peak_1466	336	.	5.90933	36.781	33.6288	168
10	59879545	59880154	WT-myod_merge_q0.0000001_peak_1467	1646	.	13.6857	168.657	164.618	216
10	59899248	59900101	WT-myod_merge_q0.0000001_peak_1468	392	.	5.4762	42.4487	39.2284	302
10	59907913	59908414	WT-myod_merge_q0.0000001_peak_1469	348	.	5.27905	38.0567	34.8887	199
10	59908773	59909809	WT-myod_merge_q0.0000001_peak_1470	454	.	6.27394	48.6911	45.4025	677
10	59915873	59916701	WT-myod_merge_q0.0000001_peak_1471	308	.	6.36661	33.9303	30.815	295
10	59919357	59921481	WT-myod_merge_q0.0000001_peak_1472	760	.	10.7033	79.5888	76.0383	471
10	59942604	59943793	WT-myod_merge_q0.0000001_peak_1473	77	.	3.49372	10.3779	7.74883	287
10	59951430	59952562	WT-myod_merge_q0.0000001_peak_1474	672	.	8.65675	70.6917	67.2085	789
10	60077087	60079117	WT-myod_merge_q0.0000001_peak_1475	1026	.	12.9178	106.364	102.639	1398
10	60151107	60151710	WT-myod_merge_q0.0000001_peak_1476	411	.	9.37244	44.343	41.1012	120
10	60193848	60194303	WT-myod_merge_q0.0000001_peak_1477	73	.	4.35652	9.96744	7.35254	359
10	60196983	60198510	WT-myod_merge_q0.0000001_peak_1478	1024	.	18.3811	106.152	102.428	533
10	60207058	60207870	WT-myod_merge_q0.0000001_peak_1479	256	.	4.5015	28.7065	25.6664	256
10	60209165	60209949	WT-myod_merge_q0.0000001_peak_1480	2667	.	18.4599	271.225	266.794	366
10	60212573	60213330	WT-myod_merge_q0.0000001_peak_1481	370	.	5.37985	40.2468	37.0524	465
10	60262525	60262919	WT-myod_merge_q0.0000001_peak_1482	176	.	4.06177	20.5856	17.688	213
10	60269469	60270090	WT-myod_merge_q0.0000001_peak_1483	414	.	5.56841	44.6615	41.416	209
10	60271018	60271446	WT-myod_merge_q0.0000001_peak_1484	151	.	5.29204	18.0124	15.1699	259
10	60284634	60285119	WT-myod_merge_q0.0000001_peak_1485	209	.	4.73783	23.8877	20.9274	334
10	60346802	60347709	WT-myod_merge_q0.0000001_peak_1486	1467	.	14.9069	150.711	146.752	360
10	60350744	60352527	WT-myod_merge_q0.0000001_peak_1487	2800	.	16.4929	284.53	280.057	1402
10	60353293	60353812	WT-myod_merge_q0.0000001_peak_1488	299	.	5.13404	33.0829	29.9796	214
10	60373884	60375152	WT-myod_merge_q0.0000001_peak_1489	788	.	8.19938	82.3974	78.8273	293
10	60379077	60380321	WT-myod_merge_q0.0000001_peak_1490	1414	.	12.1941	145.414	141.481	439
10	60395546	60396187	WT-myod_merge_q0.0000001_peak_1491	201	.	5.53645	23.0465	20.102	461
10	60400459	60400927	WT-myod_merge_q0.0000001_peak_1492	277	.	6.71351	30.8692	27.7977	112
10	60444946	60445553	WT-myod_merge_q0.0000001_peak_1493	644	.	8.19166	67.9562	64.4941	200
10	61146577	61146900	WT-myod_merge_q0.0000001_peak_1494	120	.	3.57955	14.8319	12.0684	158
10	61199759	61200427	WT-myod_merge_q0.0000001_peak_1495	248	.	5.48998	27.8842	24.8574	419
10	61205215	61205927	WT-myod_merge_q0.0000001_peak_1496	325	.	8.96256	35.6425	32.5054	318
10	61207901	61209041	WT-myod_merge_q0.0000001_peak_1497	1985	.	21.0621	202.718	198.535	626
10	61211051	61211841	WT-myod_merge_q0.0000001_peak_1498	215	.	6.56621	24.4761	21.5058	407
10	61226696	61227485	WT-myod_merge_q0.0000001_peak_1499	675	.	11.265	71.0647	67.5779	429
10	61272829	61273187	WT-myod_merge_q0.0000001_peak_1500	120	.	4.26725	14.8328	12.0687	287
10	61275055	61276333	WT-myod_merge_q0.0000001_peak_1501	717	.	8.08373	75.2201	71.7019	757
10	61277834	61278566	WT-myod_merge_q0.0000001_peak_1502	748	.	9.40045	78.3449	74.8034	396
10	61284822	61285794	WT-myod_merge_q0.0000001_peak_1503	310	.	6.95791	34.1276	31.0104	642
10	61327004	61328114	WT-myod_merge_q0.0000001_peak_1504	260	.	6.48593	29.1156	26.0692	793
10	61332440	61333963	WT-myod_merge_q0.0000001_peak_1505	663	.	11.2805	69.8156	66.3389	565
10	61336355	61336703	WT-myod_merge_q0.0000001_peak_1506	162	.	5.78746	19.1411	16.2735	97
10	61357629	61358429	WT-myod_merge_q0.0000001_peak_1507	340	.	7.51003	37.2297	34.0716	455
10	61362463	61363475	WT-myod_merge_q0.0000001_peak_1508	2218	.	14.9191	226.09	221.817	510
10	61475748	61476925	WT-myod_merge_q0.0000001_peak_1509	829	.	7.22024	86.5721	82.9728	263
10	61535893	61537191	WT-myod_merge_q0.0000001_peak_1510	1029	.	10.0142	106.727	102.999	589
10	61695639	61696166	WT-myod_merge_q0.0000001_peak_1511	79	.	3.15855	10.5716	7.93718	30
10	61737494	61738034	WT-myod_merge_q0.0000001_peak_1512	305	.	9.26331	33.6193	30.5084	305
10	61741308	61741920	WT-myod_merge_q0.0000001_peak_1513	100	.	4.60029	12.7988	10.0898	188
10	61747098	61747934	WT-myod_merge_q0.0000001_peak_1514	213	.	7.7311	24.352	21.3838	581
10	61757258	61757583	WT-myod_merge_q0.0000001_peak_1515	105	.	5.83503	13.2507	10.5292	150
10	61758801	61760502	WT-myod_merge_q0.0000001_peak_1516	1836	.	19.9641	187.772	183.652	1019
10	61854697	61855871	WT-myod_merge_q0.0000001_peak_1517	1040	.	13.843	107.753	104.018	538
10	61865741	61866826	WT-myod_merge_q0.0000001_peak_1518	1887	.	18.8483	192.851	188.711	499
10	61943006	61944527	WT-myod_merge_q0.0000001_peak_1519	1459	.	12.2451	149.91	145.955	768
10	61965204	61965780	WT-myod_merge_q0.0000001_peak_1520	694	.	9.15628	72.9276	69.4269	280
10	62039594	62040107	WT-myod_merge_q0.0000001_peak_1521	296	.	7.98765	32.7525	29.6538	237
10	62179941	62180314	WT-myod_merge_q0.0000001_peak_1522	77	.	5.15435	10.3849	7.75557	56
10	62192683	62193566	WT-myod_merge_q0.0000001_peak_1523	846	.	9.77541	88.2321	84.6217	502
10	62320342	62320878	WT-myod_merge_q0.0000001_peak_1524	169	.	3.68098	19.8793	16.996	24
10	62339212	62340550	WT-myod_merge_q0.0000001_peak_1525	720	.	9.11018	75.5418	72.0211	537
10	62404853	62405357	WT-myod_merge_q0.0000001_peak_1526	243	.	4.48371	27.3239	24.3064	313
10	62792445	62793325	WT-myod_merge_q0.0000001_peak_1527	715	.	11.4422	75.0693	71.5523	474
10	63123974	63125010	WT-myod_merge_q0.0000001_peak_1528	543	.	9.36713	57.7257	54.3501	394
10	63128052	63128801	WT-myod_merge_q0.0000001_peak_1529	951	.	11.3004	98.7882	95.1089	524
10	63202838	63203957	WT-myod_merge_q0.0000001_peak_1530	196	.	6.38104	22.5839	19.6474	257
10	63308762	63309176	WT-myod_merge_q0.0000001_peak_1531	555	.	13.728	58.9448	55.5579	170
10	63571331	63571789	WT-myod_merge_q0.0000001_peak_1532	134	.	4.24441	16.2384	13.4382	302
10	64075929	64076650	WT-myod_merge_q0.0000001_peak_1533	1088	.	9.66389	112.605	108.842	430
10	66819375	66820080	WT-myod_merge_q0.0000001_peak_1534	543	.	13.5319	57.712	54.3367	389
10	66826312	66826852	WT-myod_merge_q0.0000001_peak_1535	103	.	5.74937	13.0729	10.3558	303
10	66899599	66900185	WT-myod_merge_q0.0000001_peak_1536	334	.	5.80858	36.6366	33.4871	236
10	66901066	66901671	WT-myod_merge_q0.0000001_peak_1537	135	.	5.80869	16.3844	13.5793	555
10	66904220	66905574	WT-myod_merge_q0.0000001_peak_1538	517	.	8.88403	55.0836	51.7317	696
10	66921009	66922595	WT-myod_merge_q0.0000001_peak_1539	1191	.	10.6344	122.968	119.147	730
10	66941641	66942695	WT-myod_merge_q0.0000001_peak_1540	320	.	5.11602	35.139	32.0084	314
10	67002924	67003313	WT-myod_merge_q0.0000001_peak_1541	280	.	6.33353	31.1618	28.0857	211
10	67018679	67019554	WT-myod_merge_q0.0000001_peak_1542	798	.	17.4541	83.4486	79.8713	338
10	67185372	67186073	WT-myod_merge_q0.0000001_peak_1543	1766	.	19.9832	180.767	176.676	443
10	67223935	67224249	WT-myod_merge_q0.0000001_peak_1544	79	.	4.1551	10.6347	7.99827	2
10	67696245	67697062	WT-myod_merge_q0.0000001_peak_1545	594	.	12.1685	62.9154	59.4946	315
10	67726686	67727014	WT-myod_merge_q0.0000001_peak_1546	70	.	3.17389	9.60254	7.00203	251
10	67898327	67899448	WT-myod_merge_q0.0000001_peak_1547	366	.	8.5381	39.8703	36.6803	393
10	67912508	67913648	WT-myod_merge_q0.0000001_peak_1548	1639	.	22.2265	168.01	163.974	680
10	68089892	68091187	WT-myod_merge_q0.0000001_peak_1549	943	.	14.3648	98.0108	94.3365	656
10	68184087	68184447	WT-myod_merge_q0.0000001_peak_1550	126	.	6.93752	15.436	12.6562	200
10	68208084	68208482	WT-myod_merge_q0.0000001_peak_1551	197	.	7.07934	22.707	19.7685	20
10	68248458	68248861	WT-myod_merge_q0.0000001_peak_1552	259	.	7.94067	28.9843	25.9394	224
10	68253603	68254334	WT-myod_merge_q0.0000001_peak_1553	659	.	19.3672	69.428	65.9541	259
10	68276486	68276965	WT-myod_merge_q0.0000001_peak_1554	235	.	5.53618	26.5427	23.5372	290
10	68354703	68355176	WT-myod_merge_q0.0000001_peak_1555	101	.	4.74023	12.8577	10.1467	105
10	68777099	68777424	WT-myod_merge_q0.0000001_peak_1556	242	.	11.718	27.2837	24.2669	152
10	68824458	68824917	WT-myod_merge_q0.0000001_peak_1557	108	.	6.22231	13.6241	10.8914	200
10	69185487	69188736	WT-myod_merge_q0.0000001_peak_1558	3300	.	23.801	334.676	330.053	2621
10	69204788	69205529	WT-myod_merge_q0.0000001_peak_1559	1100	.	20.0694	113.775	110.006	244
10	69207485	69208979	WT-myod_merge_q0.0000001_peak_1560	11804	.	82.599	1186.55	1180.47	831
10	69211825	69213807	WT-myod_merge_q0.0000001_peak_1561	1383	.	15.6859	142.315	138.397	1078
10	69238219	69238821	WT-myod_merge_q0.0000001_peak_1562	189	.	7.3141	21.8591	18.9364	394
10	69435103	69435674	WT-myod_merge_q0.0000001_peak_1563	339	.	11.2262	37.1103	33.9546	244
10	69611279	69612169	WT-myod_merge_q0.0000001_peak_1564	803	.	11.0724	83.9134	80.3321	353
10	69628556	69629673	WT-myod_merge_q0.0000001_peak_1565	690	.	19.208	72.4987	69.0008	677
10	69652927	69653447	WT-myod_merge_q0.0000001_peak_1566	127	.	4.65486	15.5755	12.7908	362
10	69701009	69701851	WT-myod_merge_q0.0000001_peak_1567	326	.	9.43912	35.8142	32.6744	294
10	69736134	69736687	WT-myod_merge_q0.0000001_peak_1568	346	.	7.39278	37.7673	34.6028	266
10	69746577	69746899	WT-myod_merge_q0.0000001_peak_1569	145	.	5.88242	17.3822	14.5545	244
10	69810596	69811287	WT-myod_merge_q0.0000001_peak_1570	996	.	11.4065	103.326	99.6188	329
10	69813863	69814963	WT-myod_merge_q0.0000001_peak_1571	789	.	15.1687	82.5297	78.9581	610
10	69852576	69852900	WT-myod_merge_q0.0000001_peak_1572	418	.	9.79416	45.1076	41.8567	174
10	69872431	69873017	WT-myod_merge_q0.0000001_peak_1573	216	.	6.35044	24.6733	21.6994	308
10	69916918	69917355	WT-myod_merge_q0.0000001_peak_1574	464	.	10.1008	49.7228	46.4235	171
10	70057095	70057606	WT-myod_merge_q0.0000001_peak_1575	147	.	4.50715	17.6152	14.7823	329
10	70059949	70060829	WT-myod_merge_q0.0000001_peak_1576	366	.	9.05218	39.868	36.678	312
10	70119570	70120326	WT-myod_merge_q0.0000001_peak_1577	404	.	8.99646	43.6566	40.4218	173
10	70159434	70160341	WT-myod_merge_q0.0000001_peak_1578	397	.	9.49736	42.9915	39.7645	611
10	70204326	70205620	WT-myod_merge_q0.0000001_peak_1579	990	.	18.6853	102.801	99.0974	441
10	70419252	70419765	WT-myod_merge_q0.0000001_peak_1580	202	.	6.92697	23.2402	20.2914	356
10	70426242	70427125	WT-myod_merge_q0.0000001_peak_1581	516	.	8.61753	55.014	51.6633	541
10	70427725	70428725	WT-myod_merge_q0.0000001_peak_1582	200	.	7.79965	23.0018	20.0581	854
10	70496839	70497834	WT-myod_merge_q0.0000001_peak_1583	1102	.	21.7686	114.002	110.231	545
10	70519708	70521496	WT-myod_merge_q0.0000001_peak_1584	1014	.	11.7404	105.167	101.449	535
10	70966857	70967340	WT-myod_merge_q0.0000001_peak_1585	101	.	4.74023	12.8577	10.1467	144
10	71135885	71136798	WT-myod_merge_q0.0000001_peak_1586	436	.	11.2543	46.871	43.6013	409
10	71159009	71159391	WT-myod_merge_q0.0000001_peak_1587	108	.	4.89824	13.6252	10.8919	111
10	71284677	71285563	WT-myod_merge_q0.0000001_peak_1588	160	.	5.34113	18.9184	16.0567	326
10	71291048	71292879	WT-myod_merge_q0.0000001_peak_1589	3760	.	43.7769	380.748	376	1539
10	71293203	71294294	WT-myod_merge_q0.0000001_peak_1590	346	.	9.75643	37.8413	34.6755	470
10	71294988	71295849	WT-myod_merge_q0.0000001_peak_1591	528	.	10.9112	56.1645	52.803	397
10	71381845	71382331	WT-myod_merge_q0.0000001_peak_1592	121	.	5.6873	14.8954	12.1284	376
10	72980622	72982242	WT-myod_merge_q0.0000001_peak_1593	1158	.	26.8779	119.637	115.835	1152
10	72988266	72988884	WT-myod_merge_q0.0000001_peak_1594	298	.	6.66107	32.9463	29.8451	265
10	73052031	73052593	WT-myod_merge_q0.0000001_peak_1595	215	.	10.797	24.4872	21.5168	397
10	74922505	74923115	WT-myod_merge_q0.0000001_peak_1596	382	.	10.9028	41.4498	38.241	241
10	75098229	75099089	WT-myod_merge_q0.0000001_peak_1597	351	.	9.72182	38.3409	35.1693	252
10	75116850	75117615	WT-myod_merge_q0.0000001_peak_1598	623	.	10.4369	65.8017	62.3567	460
10	75120963	75121716	WT-myod_merge_q0.0000001_peak_1599	299	.	7.1824	33.0677	29.9646	370
10	75465700	75466666	WT-myod_merge_q0.0000001_peak_1600	1240	.	19.0247	127.94	124.092	361
10	75511933	75512407	WT-myod_merge_q0.0000001_peak_1601	115	.	3.91191	14.2961	11.5444	317
10	75632860	75633282	WT-myod_merge_q0.0000001_peak_1602	417	.	9.56383	44.9669	41.7174	142
10	75704320	75704989	WT-myod_merge_q0.0000001_peak_1603	452	.	6.12688	48.5728	45.2854	292
10	75897610	75898168	WT-myod_merge_q0.0000001_peak_1604	295	.	6.94108	32.6519	29.5544	149
10	75935906	75936339	WT-myod_merge_q0.0000001_peak_1605	398	.	7.47995	43.0891	39.8609	249
10	75990832	75991174	WT-myod_merge_q0.0000001_peak_1606	258	.	8.95681	28.9	25.8572	127
10	76292957	76293966	WT-myod_merge_q0.0000001_peak_1607	1289	.	13.7048	132.815	128.943	544
10	76442386	76442691	WT-myod_merge_q0.0000001_peak_1608	184	.	3.9602	21.3834	18.4701	133
10	76624255	76625309	WT-myod_merge_q0.0000001_peak_1609	707	.	11.7457	74.2852	70.7743	683
10	76634135	76634681	WT-myod_merge_q0.0000001_peak_1610	124	.	3.4386	15.2669	12.4906	224
10	76653471	76654762	WT-myod_merge_q0.0000001_peak_1611	375	.	7.38672	40.7024	37.5022	474
10	76714058	76714811	WT-myod_merge_q0.0000001_peak_1612	501	.	10.3061	53.4884	50.1523	344
10	76835717	76836323	WT-myod_merge_q0.0000001_peak_1613	146	.	6.09728	17.521	14.6906	383
10	76844896	76845268	WT-myod_merge_q0.0000001_peak_1614	80	.	3.96903	10.6655	8.0266	224
10	76964284	76964631	WT-myod_merge_q0.0000001_peak_1615	86	.	4.27417	11.26	8.60142	26
10	77032726	77033069	WT-myod_merge_q0.0000001_peak_1616	104	.	2.55471	13.1408	10.4221	85
10	77097714	77098033	WT-myod_merge_q0.0000001_peak_1617	163	.	4.82555	19.2118	16.3424	125
10	77129649	77131060	WT-myod_merge_q0.0000001_peak_1618	1651	.	25.1232	169.235	165.193	549
10	77146796	77147966	WT-myod_merge_q0.0000001_peak_1619	636	.	9.62517	67.1179	63.6628	470
10	77164873	77165222	WT-myod_merge_q0.0000001_peak_1620	169	.	6.48991	19.8102	16.9285	98
10	77201855	77202652	WT-myod_merge_q0.0000001_peak_1621	393	.	6.9577	42.6078	39.3854	504
10	77206351	77207661	WT-myod_merge_q0.0000001_peak_1622	2423	.	14.9935	246.735	242.39	746
10	77211054	77211732	WT-myod_merge_q0.0000001_peak_1623	171	.	4.77419	20.0214	17.135	546
10	77225276	77227804	WT-myod_merge_q0.0000001_peak_1624	2125	.	17.9468	216.828	212.589	1939
10	77229445	77230651	WT-myod_merge_q0.0000001_peak_1625	4360	.	20.1629	440.969	436.087	411
10	77251404	77253276	WT-myod_merge_q0.0000001_peak_1626	547	.	7.58103	58.1296	54.7505	804
10	77258869	77259578	WT-myod_merge_q0.0000001_peak_1627	242	.	3.6907	27.2654	24.2488	149
10	77381333	77381696	WT-myod_merge_q0.0000001_peak_1628	113	.	4.23998	14.1361	11.3899	199
10	77406164	77406707	WT-myod_merge_q0.0000001_peak_1629	227	.	6.03078	25.6996	22.7079	469
10	77420188	77420535	WT-myod_merge_q0.0000001_peak_1630	144	.	3.81606	17.3244	14.4982	265
10	77470786	77471380	WT-myod_merge_q0.0000001_peak_1631	187	.	5.10195	21.7186	18.7997	234
10	77531322	77531647	WT-myod_merge_q0.0000001_peak_1632	85	.	3.45278	11.1599	8.50427	160
10	77553465	77553864	WT-myod_merge_q0.0000001_peak_1633	187	.	6.23265	21.7078	18.7892	176
10	77570255	77570673	WT-myod_merge_q0.0000001_peak_1634	114	.	4.09264	14.1772	11.4294	14
10	77581479	77581950	WT-myod_merge_q0.0000001_peak_1635	183	.	3.09576	21.2506	18.3396	407
10	77583854	77584381	WT-myod_merge_q0.0000001_peak_1636	1211	.	9.58005	125.001	121.169	309
10	77593604	77594268	WT-myod_merge_q0.0000001_peak_1637	302	.	8.37441	33.3888	30.2808	300
10	77623067	77623443	WT-myod_merge_q0.0000001_peak_1638	268	.	7.56821	29.9327	26.8749	167
10	77624379	77624967	WT-myod_merge_q0.0000001_peak_1639	141	.	4.33668	16.9199	14.1037	488
10	77689959	77691505	WT-myod_merge_q0.0000001_peak_1640	2649	.	21.7268	269.345	264.919	560
10	77741924	77742984	WT-myod_merge_q0.0000001_peak_1641	924	.	12.6772	96.0648	92.403	498
10	77759452	77759885	WT-myod_merge_q0.0000001_peak_1642	192	.	7.89012	22.1938	19.2652	99
10	77787882	77788344	WT-myod_merge_q0.0000001_peak_1643	249	.	7.77172	28.003	24.9742	180
10	77798602	77799340	WT-myod_merge_q0.0000001_peak_1644	437	.	9.14093	47.0123	43.7411	331
10	77814183	77815566	WT-myod_merge_q0.0000001_peak_1645	902	.	15.5591	93.881	90.2329	673
10	77835957	77836457	WT-myod_merge_q0.0000001_peak_1646	150	.	5.91327	17.8716	15.0321	338
10	78092086	78092735	WT-myod_merge_q0.0000001_peak_1647	307	.	7.86132	33.9051	30.7906	148
10	78287592	78287907	WT-myod_merge_q0.0000001_peak_1648	115	.	4.66927	14.3073	11.5553	142
10	78297865	78298559	WT-myod_merge_q0.0000001_peak_1649	359	.	4.52658	39.083	35.9027	357
10	78304814	78306038	WT-myod_merge_q0.0000001_peak_1650	700	.	9.95759	73.5145	70.0091	558
10	78398924	78399800	WT-myod_merge_q0.0000001_peak_1651	879	.	11.7183	91.6187	87.9857	333
10	78458273	78458991	WT-myod_merge_q0.0000001_peak_1652	223	.	4.26817	25.332	22.3463	457
10	78593865	78594532	WT-myod_merge_q0.0000001_peak_1653	264	.	8.95938	29.4642	26.4128	185
10	79681468	79682067	WT-myod_merge_q0.0000001_peak_1654	781	.	10.6239	81.7416	78.1758	450
10	79682845	79683911	WT-myod_merge_q0.0000001_peak_1655	744	.	8.50432	78.0134	74.4744	478
10	79708639	79709235	WT-myod_merge_q0.0000001_peak_1656	233	.	5.31842	26.3313	23.3292	330
10	79728844	79729235	WT-myod_merge_q0.0000001_peak_1657	76	.	3.4758	10.3127	7.68532	378
10	79760376	79761298	WT-myod_merge_q0.0000001_peak_1658	273	.	5.24189	30.4131	27.3479	602
10	79762875	79763339	WT-myod_merge_q0.0000001_peak_1659	161	.	4.61349	19.0181	16.1537	375
10	79841006	79841475	WT-myod_merge_q0.0000001_peak_1660	112	.	4.2967	14.0358	11.2933	241
10	79842248	79842805	WT-myod_merge_q0.0000001_peak_1661	198	.	5.17842	22.7581	19.818	428
10	79853692	79854935	WT-myod_merge_q0.0000001_peak_1662	464	.	7.14434	49.7636	46.4638	962
10	79896690	79897452	WT-myod_merge_q0.0000001_peak_1663	279	.	5.15503	31.0286	27.954	539
10	79900804	79901380	WT-myod_merge_q0.0000001_peak_1664	119	.	3.64773	14.6758	11.9156	448
10	79908375	79908890	WT-myod_merge_q0.0000001_peak_1665	128	.	2.70925	15.6016	12.8161	394
10	79932595	79935513	WT-myod_merge_q0.0000001_peak_1666	1298	.	12.9859	133.761	129.885	1806
10	79936741	79937334	WT-myod_merge_q0.0000001_peak_1667	244	.	4.95955	27.4435	24.4233	405
10	79945100	79947214	WT-myod_merge_q0.0000001_peak_1668	2489	.	18.2145	253.284	248.915	725
10	79984378	79985211	WT-myod_merge_q0.0000001_peak_1669	542	.	5.98718	57.6199	54.2451	425
10	79987504	79987835	WT-myod_merge_q0.0000001_peak_1670	78	.	3.45228	10.4596	7.82783	13
10	79989509	79990434	WT-myod_merge_q0.0000001_peak_1671	767	.	10.859	80.3239	76.7683	420
10	79996148	79996696	WT-myod_merge_q0.0000001_peak_1672	218	.	5.91699	24.8654	21.8877	119
10	80051945	80052473	WT-myod_merge_q0.0000001_peak_1673	106	.	3.30019	13.3874	10.6636	364
10	80070194	80071781	WT-myod_merge_q0.0000001_peak_1674	592	.	7.05948	62.6535	59.235	963
10	80074759	80075773	WT-myod_merge_q0.0000001_peak_1675	605	.	6.97184	63.9293	60.5005	492
10	80107433	80108047	WT-myod_merge_q0.0000001_peak_1676	257	.	4.88702	28.7782	25.7373	464
10	80115327	80115790	WT-myod_merge_q0.0000001_peak_1677	180	.	5.49035	20.945	18.0404	335
10	80118279	80118886	WT-myod_merge_q0.0000001_peak_1678	178	.	5.54965	20.7621	17.8608	313
10	80119889	80120768	WT-myod_merge_q0.0000001_peak_1679	495	.	10.8969	52.9165	49.5855	288
10	80141568	80142168	WT-myod_merge_q0.0000001_peak_1680	122	.	4.40086	15.0138	12.2433	522
10	80147813	80149441	WT-myod_merge_q0.0000001_peak_1681	603	.	5.18615	63.7466	60.3187	257
10	80159357	80168502	WT-myod_merge_q0.0000001_peak_1682	5931	.	26.2028	598.342	593.167	2508
10	80226931	80227247	WT-myod_merge_q0.0000001_peak_1683	105	.	3.32317	13.2878	10.5656	183
10	80259749	80260395	WT-myod_merge_q0.0000001_peak_1684	281	.	5.3138	31.1774	28.1007	459
10	80261048	80261748	WT-myod_merge_q0.0000001_peak_1685	651	.	5.02878	68.623	65.156	562
10	80321262	80321960	WT-myod_merge_q0.0000001_peak_1686	231	.	5.12926	26.1739	23.1739	402
10	80399056	80400029	WT-myod_merge_q0.0000001_peak_1687	357	.	8.26773	38.9454	35.7662	278
10	80471394	80471725	WT-myod_merge_q0.0000001_peak_1688	72	.	3.12565	9.815	7.20768	330
10	80478527	80479084	WT-myod_merge_q0.0000001_peak_1689	246	.	6.44519	27.6355	24.612	225
10	80622033	80622576	WT-myod_merge_q0.0000001_peak_1690	434	.	4.84586	46.6784	43.4109	246
10	80656598	80657030	WT-myod_merge_q0.0000001_peak_1691	316	.	8.31019	34.8045	31.6779	292
10	80664506	80665522	WT-myod_merge_q0.0000001_peak_1692	683	.	8.21019	71.8028	68.3107	509
10	80666222	80669260	WT-myod_merge_q0.0000001_peak_1693	2826	.	17.7708	287.125	282.642	891
10	80676407	80677013	WT-myod_merge_q0.0000001_peak_1694	241	.	3.71011	27.1857	24.1697	177
10	80696798	80697140	WT-myod_merge_q0.0000001_peak_1695	192	.	3.95254	22.1602	19.2324	198
10	80701878	80702608	WT-myod_merge_q0.0000001_peak_1696	1075	.	6.31367	111.255	107.5	525
10	80726382	80726715	WT-myod_merge_q0.0000001_peak_1697	351	.	6.46363	38.3593	35.1873	139
10	80727320	80727801	WT-myod_merge_q0.0000001_peak_1698	145	.	5.08679	17.3514	14.5244	358
10	80758594	80759115	WT-myod_merge_q0.0000001_peak_1699	154	.	4.6675	18.2544	15.4075	414
10	80763328	80763987	WT-myod_merge_q0.0000001_peak_1700	159	.	3.80056	18.816	15.9559	113
10	80774178	80774712	WT-myod_merge_q0.0000001_peak_1701	253	.	6.65958	28.3942	25.3594	382
10	80784677	80785734	WT-myod_merge_q0.0000001_peak_1702	277	.	6.71351	30.8692	27.7977	447
10	80812106	80813990	WT-myod_merge_q0.0000001_peak_1703	2806	.	33.8527	285.15	280.673	1446
10	80826262	80826980	WT-myod_merge_q0.0000001_peak_1704	268	.	6.34463	29.8959	26.8387	549
10	80836702	80837561	WT-myod_merge_q0.0000001_peak_1705	821	.	12.9087	85.7527	82.1598	450
10	80900461	80901507	WT-myod_merge_q0.0000001_peak_1706	222	.	4.61944	25.2426	22.2591	260
10	80909083	80909715	WT-myod_merge_q0.0000001_peak_1707	256	.	5.57576	28.6707	25.631	306
10	80911001	80915918	WT-myod_merge_q0.0000001_peak_1708	9144	.	47.8681	920.101	914.424	3210
10	80917255	80918506	WT-myod_merge_q0.0000001_peak_1709	233	.	5.31842	26.3313	23.3292	163
10	80921871	80922402	WT-myod_merge_q0.0000001_peak_1710	224	.	8.64635	25.4401	22.4524	371
10	80928794	80931224	WT-myod_merge_q0.0000001_peak_1711	867	.	14.9679	90.3343	86.7102	1485
10	80937540	80938315	WT-myod_merge_q0.0000001_peak_1712	190	.	4.98256	21.9341	19.01	482
10	80938640	80939812	WT-myod_merge_q0.0000001_peak_1713	791	.	9.16684	82.7725	79.1993	575
10	80940302	80941180	WT-myod_merge_q0.0000001_peak_1714	397	.	5.3385	42.9671	39.7407	331
10	80955251	80955819	WT-myod_merge_q0.0000001_peak_1715	181	.	4.50011	21.0795	18.1736	97
10	80961081	80961680	WT-myod_merge_q0.0000001_peak_1716	136	.	3.55925	16.4214	13.6154	476
10	80987924	80988502	WT-myod_merge_q0.0000001_peak_1717	210	.	4.97203	23.9971	21.0349	143
10	80991692	80992489	WT-myod_merge_q0.0000001_peak_1718	335	.	6.2979	36.6669	33.517	362
10	80994601	80995374	WT-myod_merge_q0.0000001_peak_1719	173	.	5.52179	20.2802	17.3894	642
10	81036990	81037737	WT-myod_merge_q0.0000001_peak_1720	345	.	6.09149	37.759	34.5947	309
10	81069739	81070277	WT-myod_merge_q0.0000001_peak_1721	70	.	3.43461	9.69981	7.09594	19
10	81072262	81072816	WT-myod_merge_q0.0000001_peak_1722	112	.	4.79442	14.0149	11.2727	254
10	81077152	81077736	WT-myod_merge_q0.0000001_peak_1723	368	.	7.0125	40.0284	36.8368	259
10	81101370	81102516	WT-myod_merge_q0.0000001_peak_1724	775	.	9.46863	81.0808	77.5202	420
10	81105982	81106507	WT-myod_merge_q0.0000001_peak_1725	220	.	5.46118	25.0631	22.0825	158
10	81119104	81120763	WT-myod_merge_q0.0000001_peak_1726	1025	.	10.8075	106.307	102.582	579
10	81137110	81137919	WT-myod_merge_q0.0000001_peak_1727	447	.	6.67724	48.067	44.7848	604
10	81176141	81176484	WT-myod_merge_q0.0000001_peak_1728	97	.	3.64519	12.4188	9.72185	281
10	81182527	81183218	WT-myod_merge_q0.0000001_peak_1729	285	.	4.302	31.5918	28.5093	168
10	81192287	81195494	WT-myod_merge_q0.0000001_peak_1730	2460	.	19.068	250.398	246.04	2094
10	81197266	81197773	WT-myod_merge_q0.0000001_peak_1731	116	.	4.06701	14.3637	11.6102	318
10	81237100	81237672	WT-myod_merge_q0.0000001_peak_1732	114	.	3.9676	14.2499	11.4998	481
10	81292926	81293230	WT-myod_merge_q0.0000001_peak_1733	334	.	5.16673	36.564	33.4153	117
10	81320037	81321141	WT-myod_merge_q0.0000001_peak_1734	349	.	4.6042	38.154	34.9851	593
10	81378535	81379007	WT-myod_merge_q0.0000001_peak_1735	216	.	3.45763	24.6665	21.6929	289
10	81406399	81406989	WT-myod_merge_q0.0000001_peak_1736	292	.	6.01735	32.3416	29.2487	262
10	81407470	81408200	WT-myod_merge_q0.0000001_peak_1737	332	.	5.62367	36.3856	33.2389	439
10	81408678	81412622	WT-myod_merge_q0.0000001_peak_1738	1481	.	12.3628	152.145	148.181	1189
10	81415408	81417740	WT-myod_merge_q0.0000001_peak_1739	1016	.	10.0825	105.362	101.642	1453
10	81421404	81422940	WT-myod_merge_q0.0000001_peak_1740	1507	.	10.5757	154.745	150.768	746
10	81424502	81425440	WT-myod_merge_q0.0000001_peak_1741	220	.	3.93636	25.0617	22.0815	812
10	81429326	81430112	WT-myod_merge_q0.0000001_peak_1742	155	.	4.19016	18.3662	15.516	494
10	81431195	81431692	WT-myod_merge_q0.0000001_peak_1743	120	.	4.26725	14.8328	12.0687	187
10	81432737	81434226	WT-myod_merge_q0.0000001_peak_1744	350	.	6.82796	38.2567	35.0859	183
10	81486249	81486944	WT-myod_merge_q0.0000001_peak_1745	159	.	3.75241	18.7935	15.9341	250
10	81557479	81557887	WT-myod_merge_q0.0000001_peak_1746	89	.	3.69336	11.5995	8.92732	318
10	81563990	81564641	WT-myod_merge_q0.0000001_peak_1747	120	.	3.57955	14.8319	12.0684	223
10	81570292	81571660	WT-myod_merge_q0.0000001_peak_1748	195	.	4.65574	22.484	19.55	1264
10	82241071	82241583	WT-myod_merge_q0.0000001_peak_1749	151	.	5.29204	18.0124	15.1699	311
10	82654616	82655130	WT-myod_merge_q0.0000001_peak_1750	249	.	8.12971	27.9311	24.9034	353
10	82689578	82691603	WT-myod_merge_q0.0000001_peak_1751	774	.	8.97109	80.9867	77.4267	848
10	82699123	82699706	WT-myod_merge_q0.0000001_peak_1752	279	.	8.684	30.9881	27.9138	144
10	82804108	82804883	WT-myod_merge_q0.0000001_peak_1753	277	.	6.71351	30.8692	27.7977	239
10	82813786	82814815	WT-myod_merge_q0.0000001_peak_1754	378	.	7.96518	41.0096	37.8063	647
10	82834044	82834413	WT-myod_merge_q0.0000001_peak_1755	200	.	5.97698	23.009	20.0652	207
10	82858747	82859636	WT-myod_merge_q0.0000001_peak_1756	135	.	3.62884	16.3192	13.5163	618
10	82862968	82864041	WT-myod_merge_q0.0000001_peak_1757	417	.	8.89049	44.9789	41.7293	686
10	82961626	82962946	WT-myod_merge_q0.0000001_peak_1758	154	.	4.37483	18.3095	15.4613	840
10	83004399	83005078	WT-myod_merge_q0.0000001_peak_1759	437	.	8.84819	47.0701	43.7981	333
10	83036195	83036848	WT-myod_merge_q0.0000001_peak_1760	134	.	4.47541	16.2247	13.4248	480
10	83069703	83070271	WT-myod_merge_q0.0000001_peak_1761	215	.	5.62028	24.5432	21.572	336
10	83071387	83072350	WT-myod_merge_q0.0000001_peak_1762	232	.	6.56308	26.2596	23.2585	770
10	83095142	83095832	WT-myod_merge_q0.0000001_peak_1763	270	.	5.63496	30.1299	27.0684	504
10	83134977	83135458	WT-myod_merge_q0.0000001_peak_1764	179	.	6.08425	20.8418	17.9386	326
10	83149636	83150317	WT-myod_merge_q0.0000001_peak_1765	326	.	6.21503	35.8292	32.6891	284
10	83152083	83152911	WT-myod_merge_q0.0000001_peak_1766	402	.	7.68618	43.4817	40.2491	245
10	83167960	83169338	WT-myod_merge_q0.0000001_peak_1767	1527	.	23.3297	156.778	152.793	690
10	83183317	83184040	WT-myod_merge_q0.0000001_peak_1768	305	.	9.26331	33.6193	30.5084	502
10	83191850	83192192	WT-myod_merge_q0.0000001_peak_1769	116	.	5.8035	14.3733	11.6198	235
10	83229854	83230634	WT-myod_merge_q0.0000001_peak_1770	890	.	12.083	92.6599	89.0204	298
10	83617861	83619411	WT-myod_merge_q0.0000001_peak_1771	380	.	6.86247	41.2093	38.0036	1333
10	83804915	83805737	WT-myod_merge_q0.0000001_peak_1772	531	.	13.3357	56.4854	53.121	384
10	83820895	83821641	WT-myod_merge_q0.0000001_peak_1773	402	.	10.7098	43.4757	40.2433	515
10	83895975	83896289	WT-myod_merge_q0.0000001_peak_1774	171	.	6.40145	20.0179	17.1316	153
10	83963320	83963710	WT-myod_merge_q0.0000001_peak_1775	136	.	6.54318	16.4147	13.6088	263
10	83979922	83980488	WT-myod_merge_q0.0000001_peak_1776	115	.	5.75795	14.2711	11.5201	511
10	84026732	84027349	WT-myod_merge_q0.0000001_peak_1777	183	.	8.71214	21.2767	18.365	129
10	84060410	84061262	WT-myod_merge_q0.0000001_peak_1778	154	.	5.63906	18.3071	15.4592	349
10	84066615	84067776	WT-myod_merge_q0.0000001_peak_1779	651	.	11.671	68.6446	65.1772	436
10	84088713	84090123	WT-myod_merge_q0.0000001_peak_1780	870	.	13.6065	90.6337	87.0069	754
10	84183017	84183646	WT-myod_merge_q0.0000001_peak_1781	348	.	14.8428	38.0379	34.87	196
10	84238145	84238837	WT-myod_merge_q0.0000001_peak_1782	356	.	10.8761	38.8475	35.6699	342
10	84339144	84339520	WT-myod_merge_q0.0000001_peak_1783	159	.	6.82423	18.8294	15.969	337
10	84388610	84389002	WT-myod_merge_q0.0000001_peak_1784	204	.	5.733	23.3805	20.4291	238
10	84389577	84390412	WT-myod_merge_q0.0000001_peak_1785	414	.	6.40189	44.6689	41.4233	507
10	84392117	84393077	WT-myod_merge_q0.0000001_peak_1786	589	.	7.77864	62.3428	58.9266	305
10	84394531	84394866	WT-myod_merge_q0.0000001_peak_1787	107	.	4.49823	13.4576	10.7302	66
10	84440413	84441158	WT-myod_merge_q0.0000001_peak_1788	317	.	5.48977	34.8285	31.7015	620
10	84447443	84447769	WT-myod_merge_q0.0000001_peak_1789	218	.	5.91699	24.8654	21.8877	150
10	84449885	84450250	WT-myod_merge_q0.0000001_peak_1790	204	.	6.83191	23.4406	20.4882	173
10	84480633	84481142	WT-myod_merge_q0.0000001_peak_1791	178	.	7.25075	20.7486	17.8475	113
10	84485849	84486382	WT-myod_merge_q0.0000001_peak_1792	174	.	6.86398	20.2981	17.4065	443
10	84815598	84816730	WT-myod_merge_q0.0000001_peak_1793	1633	.	14.866	167.354	163.321	472
10	84817401	84818100	WT-myod_merge_q0.0000001_peak_1794	240	.	7.60277	27.031	24.0173	199
10	84855387	84855923	WT-myod_merge_q0.0000001_peak_1795	417	.	8.89049	44.9789	41.7293	122
10	84885227	84887171	WT-myod_merge_q0.0000001_peak_1796	3690	.	39.1425	373.741	369.01	635
10	84902474	84902801	WT-myod_merge_q0.0000001_peak_1797	209	.	4.73783	23.8877	20.9274	173
10	84997500	84998687	WT-myod_merge_q0.0000001_peak_1798	1962	.	23.8119	200.425	196.251	727
10	84999107	84999471	WT-myod_merge_q0.0000001_peak_1799	127	.	6.33779	15.5419	12.7593	139
10	85003412	85004556	WT-myod_merge_q0.0000001_peak_1800	628	.	12.1702	66.339	62.8899	316
10	85010208	85011618	WT-myod_merge_q0.0000001_peak_1801	1924	.	22.3881	196.568	192.41	975
10	85266371	85267032	WT-myod_merge_q0.0000001_peak_1802	303	.	10.9978	33.4389	30.3305	438
10	85421041	85421877	WT-myod_merge_q0.0000001_peak_1803	936	.	13.4612	97.325	93.6548	561
10	85639313	85640345	WT-myod_merge_q0.0000001_peak_1804	1445	.	20.3743	148.531	144.583	548
10	85655803	85656565	WT-myod_merge_q0.0000001_peak_1805	307	.	7.28068	33.9095	30.7946	289
10	85660343	85661023	WT-myod_merge_q0.0000001_peak_1806	227	.	5.44391	25.756	22.7636	363
10	85739121	85739792	WT-myod_merge_q0.0000001_peak_1807	815	.	10.0874	85.171	81.5813	407
10	86100143	86101401	WT-myod_merge_q0.0000001_peak_1808	1407	.	14.5062	144.685	140.755	465
10	86171082	86171827	WT-myod_merge_q0.0000001_peak_1809	246	.	5.51769	27.6248	24.6016	566
10	86264634	86265268	WT-myod_merge_q0.0000001_peak_1810	157	.	5.13228	18.584	15.7284	503
10	86339347	86340035	WT-myod_merge_q0.0000001_peak_1811	168	.	4.34535	19.7087	16.8298	234
10	86387854	86388238	WT-myod_merge_q0.0000001_peak_1812	144	.	6.72981	17.2612	14.4357	222
10	86705623	86706063	WT-myod_merge_q0.0000001_peak_1813	338	.	5.35378	37.0504	33.8955	277
10	86771983	86773019	WT-myod_merge_q0.0000001_peak_1814	616	.	8.86678	65.135	61.696	705
10	86778338	86778941	WT-myod_merge_q0.0000001_peak_1815	755	.	4.92686	79.0707	75.5238	419
10	86933184	86933687	WT-myod_merge_q0.0000001_peak_1816	202	.	6.92697	23.2402	20.2914	358
10	87927082	87927837	WT-myod_merge_q0.0000001_peak_1817	360	.	9.63017	39.2691	36.0857	429
10	88056941	88057982	WT-myod_merge_q0.0000001_peak_1818	1550	.	26.3206	159.009	155.013	394
10	88077961	88078706	WT-myod_merge_q0.0000001_peak_1819	225	.	7.6239	25.5866	22.5965	351
10	88320926	88321513	WT-myod_merge_q0.0000001_peak_1820	161	.	4.53426	19.0044	16.1406	135
10	88430736	88431552	WT-myod_merge_q0.0000001_peak_1821	465	.	13.5537	49.8555	46.5552	500
10	88604866	88606518	WT-myod_merge_q0.0000001_peak_1822	1397	.	23.3799	143.676	139.751	1238
10	88631137	88632478	WT-myod_merge_q0.0000001_peak_1823	637	.	12.4187	67.1672	63.7113	774
10	88658828	88659384	WT-myod_merge_q0.0000001_peak_1824	278	.	9.81477	30.8749	27.8031	209
10	88708679	88709287	WT-myod_merge_q0.0000001_peak_1825	248	.	8.74355	27.8427	24.8165	472
10	88715475	88716565	WT-myod_merge_q0.0000001_peak_1826	563	.	10.6671	59.773	56.3793	397
10	88727553	88728754	WT-myod_merge_q0.0000001_peak_1827	634	.	10.5456	66.8752	63.4216	650
10	88730548	88731329	WT-myod_merge_q0.0000001_peak_1828	148	.	4.16753	17.6739	14.8386	688
10	88784394	88784803	WT-myod_merge_q0.0000001_peak_1829	201	.	6.69836	23.0632	20.1185	269
10	89531259	89531927	WT-myod_merge_q0.0000001_peak_1830	189	.	5.77278	21.9133	18.9896	169
10	89764358	89765394	WT-myod_merge_q0.0000001_peak_1831	355	.	9.05559	38.7428	35.5666	811
10	89826854	89827326	WT-myod_merge_q0.0000001_peak_1832	170	.	6.53478	19.9257	17.0413	240
10	90946541	90947295	WT-myod_merge_q0.0000001_peak_1833	1168	.	21.2112	120.654	116.846	540
10	91156838	91158447	WT-myod_merge_q0.0000001_peak_1834	710	.	10.7253	74.6036	71.09	570
10	91181499	91182133	WT-myod_merge_q0.0000001_peak_1835	355	.	6.28524	38.7761	35.5995	451
10	91183046	91183984	WT-myod_merge_q0.0000001_peak_1836	481	.	6.23377	51.4474	48.1315	601
10	91240402	91242882	WT-myod_merge_q0.0000001_peak_1837	2093	.	25.9658	213.54	209.314	1270
10	91376560	91377127	WT-myod_merge_q0.0000001_peak_1838	197	.	8.1211	22.6995	19.7615	166
10	93194554	93195970	WT-myod_merge_q0.0000001_peak_1839	100	.	4.47639	12.7607	10.0535	218
10	93275266	93276292	WT-myod_merge_q0.0000001_peak_1840	738	.	9.32524	77.3374	73.8034	207
10	93287660	93288438	WT-myod_merge_q0.0000001_peak_1841	449	.	7.61967	48.247	44.9631	488
10	93430729	93433336	WT-myod_merge_q0.0000001_peak_1842	1256	.	16.177	129.48	125.625	2053
10	93453040	93453658	WT-myod_merge_q0.0000001_peak_1843	209	.	4.37909	23.8794	20.9196	506
10	93462404	93463501	WT-myod_merge_q0.0000001_peak_1844	768	.	18.9285	80.3918	76.8356	644
10	93541538	93542093	WT-myod_merge_q0.0000001_peak_1845	112	.	5.45771	13.9639	11.2233	41
10	93594179	93594620	WT-myod_merge_q0.0000001_peak_1846	240	.	7.62389	27.0893	24.0751	188
10	93595505	93597302	WT-myod_merge_q0.0000001_peak_1847	451	.	10.6855	48.4534	45.1673	327
10	93642745	93643291	WT-myod_merge_q0.0000001_peak_1848	192	.	6.53888	22.1604	19.2325	393
10	93661645	93662475	WT-myod_merge_q0.0000001_peak_1849	317	.	7.40003	34.8348	31.7075	638
10	93688560	93689519	WT-myod_merge_q0.0000001_peak_1850	618	.	11.2946	65.2815	61.841	407
10	93800017	93801312	WT-myod_merge_q0.0000001_peak_1851	149	.	4.8929	17.7475	14.9103	233
10	93871752	93872068	WT-myod_merge_q0.0000001_peak_1852	94	.	5.87608	12.1503	9.46161	100
10	93918977	93919333	WT-myod_merge_q0.0000001_peak_1853	108	.	4.89824	13.6252	10.8919	272
10	93931813	93933362	WT-myod_merge_q0.0000001_peak_1854	2680	.	32.7336	272.44	268.004	1070
10	93933840	93934414	WT-myod_merge_q0.0000001_peak_1855	263	.	7.74238	29.4447	26.3938	195
10	93944003	93944761	WT-myod_merge_q0.0000001_peak_1856	378	.	5.50369	41.0965	37.8919	286
10	93945473	93946735	WT-myod_merge_q0.0000001_peak_1857	992	.	12.641	102.913	99.2092	642
10	93953592	93954011	WT-myod_merge_q0.0000001_peak_1858	116	.	5.48237	14.4025	11.6485	249
10	94458517	94459290	WT-myod_merge_q0.0000001_peak_1859	161	.	6.35325	19.0218	16.1571	419
10	94514578	94515431	WT-myod_merge_q0.0000001_peak_1860	667	.	12.9304	70.249	66.7687	568
10	94545291	94546329	WT-myod_merge_q0.0000001_peak_1861	354	.	6.60513	38.597	35.4225	284
10	94550104	94551372	WT-myod_merge_q0.0000001_peak_1862	238	.	7.21378	26.9013	23.8897	988
10	94568192	94568507	WT-myod_merge_q0.0000001_peak_1863	150	.	6.61098	17.8894	15.049	125
10	94584776	94586091	WT-myod_merge_q0.0000001_peak_1864	646	.	12.2747	68.0635	64.6004	415
10	94595643	94596233	WT-myod_merge_q0.0000001_peak_1865	188	.	6.89782	21.7686	18.8482	359
10	94804019	94804477	WT-myod_merge_q0.0000001_peak_1866	124	.	5.49147	15.1877	12.4131	66
10	94826297	94826606	WT-myod_merge_q0.0000001_peak_1867	167	.	4.60371	19.6273	16.7503	130
10	94991166	94991589	WT-myod_merge_q0.0000001_peak_1868	205	.	7.37284	23.4589	20.5062	152
10	95085565	95086555	WT-myod_merge_q0.0000001_peak_1869	2247	.	18.2758	229.027	224.744	553
10	95132900	95133531	WT-myod_merge_q0.0000001_peak_1870	289	.	6.04568	32.0527	28.9638	447
10	95182592	95182948	WT-myod_merge_q0.0000001_peak_1871	256	.	9.59631	28.6401	25.6012	168
10	95342833	95343279	WT-myod_merge_q0.0000001_peak_1872	162	.	7.38178	19.1204	16.2538	205
10	95355395	95357265	WT-myod_merge_q0.0000001_peak_1873	901	.	12.8017	93.7982	90.1508	348
10	95407840	95409796	WT-myod_merge_q0.0000001_peak_1874	1853	.	16.6952	189.428	185.301	1393
10	95414463	95417547	WT-myod_merge_q0.0000001_peak_1875	395	.	7.09418	42.7888	39.5643	733
10	95439691	95440411	WT-myod_merge_q0.0000001_peak_1876	205	.	6.52944	23.47	20.5169	567
10	95457520	95458492	WT-myod_merge_q0.0000001_peak_1877	1495	.	17.3688	153.512	149.541	526
10	95465331	95466911	WT-myod_merge_q0.0000001_peak_1878	1643	.	23.6815	168.396	164.358	602
10	95471010	95472622	WT-myod_merge_q0.0000001_peak_1879	846	.	10.3202	88.3084	84.697	958
10	95567767	95568485	WT-myod_merge_q0.0000001_peak_1880	387	.	6.46751	41.9354	38.7212	148
10	95781108	95781431	WT-myod_merge_q0.0000001_peak_1881	378	.	7.59778	41.087	37.8827	175
10	95940694	95941122	WT-myod_merge_q0.0000001_peak_1882	248	.	8.53312	27.8822	24.8556	154
10	96075758	96076302	WT-myod_merge_q0.0000001_peak_1883	339	.	12.4593	37.0772	33.9221	409
10	96237937	96239178	WT-myod_merge_q0.0000001_peak_1884	948	.	12.7549	98.5268	94.8492	838
10	96266042	96266600	WT-myod_merge_q0.0000001_peak_1885	176	.	6.42012	20.5055	17.609	363
10	96273788	96274555	WT-myod_merge_q0.0000001_peak_1886	211	.	6.43481	24.0664	21.1027	296
10	96308771	96310184	WT-myod_merge_q0.0000001_peak_1887	2363	.	37.6538	240.685	236.362	462
10	96371020	96371414	WT-myod_merge_q0.0000001_peak_1888	127	.	4.55153	15.5455	12.7622	39
10	96399605	96400266	WT-myod_merge_q0.0000001_peak_1889	399	.	13.0927	43.1784	39.9496	407
10	96628240	96628973	WT-myod_merge_q0.0000001_peak_1890	511	.	8.63071	54.5217	51.1754	457
10	96874651	96875132	WT-myod_merge_q0.0000001_peak_1891	132	.	6.18446	16.0511	13.2554	111
10	98043467	98044070	WT-myod_merge_q0.0000001_peak_1892	306	.	12.4609	33.7423	30.6299	350
10	98324466	98326227	WT-myod_merge_q0.0000001_peak_1893	772	.	14.3944	80.8442	77.2849	472
10	98541930	98542657	WT-myod_merge_q0.0000001_peak_1894	544	.	10.1452	57.8387	54.4624	333
10	98629191	98630423	WT-myod_merge_q0.0000001_peak_1895	1687	.	28.7352	172.84	168.782	437
10	98638103	98638411	WT-myod_merge_q0.0000001_peak_1896	127	.	6.3095	15.4814	12.7007	145
10	98800143	98800638	WT-myod_merge_q0.0000001_peak_1897	122	.	7.2142	15.0441	12.2727	136
10	98882198	98883350	WT-myod_merge_q0.0000001_peak_1898	865	.	23.4141	90.1602	86.537	565
10	98913966	98915036	WT-myod_merge_q0.0000001_peak_1899	289	.	6.04568	32.0527	28.9638	207
10	98943769	98944163	WT-myod_merge_q0.0000001_peak_1900	177	.	5.11516	20.6894	17.7896	201
10	99132057	99133008	WT-myod_merge_q0.0000001_peak_1901	673	.	8.6816	70.8346	67.3501	331
10	99538403	99538934	WT-myod_merge_q0.0000001_peak_1902	92	.	5.37476	11.9104	9.23023	455
10	99592047	99592735	WT-myod_merge_q0.0000001_peak_1903	259	.	7.41982	28.9829	25.9384	440
10	99920138	99920556	WT-myod_merge_q0.0000001_peak_1904	322	.	8.69043	35.41	32.2754	229
10	105571721	105572377	WT-myod_merge_q0.0000001_peak_1905	355	.	6.28524	38.7761	35.5995	122
10	106738049	106738596	WT-myod_merge_q0.0000001_peak_1906	198	.	9.50963	22.7679	19.8277	220
10	107568570	107568896	WT-myod_merge_q0.0000001_peak_1907	138	.	5.91251	16.6452	13.8341	80
10	107662171	107663425	WT-myod_merge_q0.0000001_peak_1908	1084	.	15.2476	112.203	108.442	537
10	108033132	108033737	WT-myod_merge_q0.0000001_peak_1909	833	.	12.5025	86.9174	83.3161	449
10	108291693	108292143	WT-myod_merge_q0.0000001_peak_1910	130	.	5.31852	15.8584	13.0667	345
10	110183157	110184266	WT-myod_merge_q0.0000001_peak_1911	572	.	14.7148	60.6939	57.2924	696
10	110919673	110920099	WT-myod_merge_q0.0000001_peak_1912	344	.	5.50518	37.6255	34.4636	285
10	111126989	111127858	WT-myod_merge_q0.0000001_peak_1913	933	.	10.7541	97.0453	93.3774	472
10	111164368	111165001	WT-myod_merge_q0.0000001_peak_1914	317	.	7.40003	34.8348	31.7075	213
10	111516014	111517112	WT-myod_merge_q0.0000001_peak_1915	1165	.	10.7984	120.321	116.514	737
10	111558532	111559496	WT-myod_merge_q0.0000001_peak_1916	426	.	10.6734	45.8955	42.6361	568
10	111689213	111690275	WT-myod_merge_q0.0000001_peak_1917	839	.	17.1641	87.5894	83.9831	626
10	111694021	111694806	WT-myod_merge_q0.0000001_peak_1918	274	.	8.9205	30.4852	27.4188	280
10	111724402	111725680	WT-myod_merge_q0.0000001_peak_1919	2707	.	33.8515	275.213	270.768	658
10	111787234	111787567	WT-myod_merge_q0.0000001_peak_1920	80	.	4.96418	10.6902	8.04965	54
10	111825898	111826636	WT-myod_merge_q0.0000001_peak_1921	302	.	8.37441	33.3888	30.2808	346
10	111865214	111865811	WT-myod_merge_q0.0000001_peak_1922	1204	.	17.9929	124.305	120.476	380
10	115184946	115185284	WT-myod_merge_q0.0000001_peak_1923	221	.	10.1655	25.1151	22.1339	82
10	115585463	115587789	WT-myod_merge_q0.0000001_peak_1924	2050	.	34.742	209.297	205.087	737
10	115743015	115743358	WT-myod_merge_q0.0000001_peak_1925	104	.	5.29507	13.2063	10.486	88
10	115774260	115775240	WT-myod_merge_q0.0000001_peak_1926	523	.	15.5065	55.6783	52.3216	475
10	116266714	116267248	WT-myod_merge_q0.0000001_peak_1927	208	.	4.54328	23.8538	20.8947	205
10	116559396	116559737	WT-myod_merge_q0.0000001_peak_1928	243	.	10.1172	27.3724	24.3535	154
10	116827904	116828757	WT-myod_merge_q0.0000001_peak_1929	896	.	14.3064	93.2872	89.6431	358
10	117013834	117014141	WT-myod_merge_q0.0000001_peak_1930	206	.	6.02377	23.5834	20.6287	182
10	117021130	117021585	WT-myod_merge_q0.0000001_peak_1931	247	.	6.03659	27.8168	24.791	355
10	117571158	117572724	WT-myod_merge_q0.0000001_peak_1932	987	.	16.0038	102.5	98.7979	810
10	117710172	117711175	WT-myod_merge_q0.0000001_peak_1933	454	.	7.40547	48.6931	45.4044	334
10	117717650	117718462	WT-myod_merge_q0.0000001_peak_1934	316	.	6.01086	34.8199	31.6931	353
10	117721345	117721938	WT-myod_merge_q0.0000001_peak_1935	287	.	6.38852	31.8282	28.7425	427
10	117784768	117785362	WT-myod_merge_q0.0000001_peak_1936	221	.	7.26487	25.1157	22.1342	198
10	117792330	117792686	WT-myod_merge_q0.0000001_peak_1937	185	.	4.39828	21.5115	18.5956	203
10	117846115	117846431	WT-myod_merge_q0.0000001_peak_1938	249	.	5.60115	28.0027	24.9742	172
10	118034215	118035134	WT-myod_merge_q0.0000001_peak_1939	402	.	11.7292	43.4952	40.2624	550
10	118640021	118640967	WT-myod_merge_q0.0000001_peak_1940	567	.	13.9241	60.1837	56.7862	544
10	118761311	118761915	WT-myod_merge_q0.0000001_peak_1941	126	.	4.52284	15.4451	12.6652	442
10	118792495	118793120	WT-myod_merge_q0.0000001_peak_1942	251	.	8.43289	28.1735	25.1414	408
10	118868906	118870386	WT-myod_merge_q0.0000001_peak_1943	618	.	6.66151	65.2846	61.8441	712
10	118923440	118924122	WT-myod_merge_q0.0000001_peak_1944	563	.	10.6671	59.773	56.3793	408
10	118989545	118990486	WT-myod_merge_q0.0000001_peak_1945	379	.	11.3026	41.1552	37.95	317
10	118990894	118991707	WT-myod_merge_q0.0000001_peak_1946	177	.	5.09988	20.6305	17.7317	693
10	119001204	119001871	WT-myod_merge_q0.0000001_peak_1947	497	.	10.1872	53.078	49.7453	264
10	119065439	119066114	WT-myod_merge_q0.0000001_peak_1948	113	.	4.41615	14.1355	11.3896	101
10	119069517	119069874	WT-myod_merge_q0.0000001_peak_1949	369	.	12.9603	40.1282	36.9351	221
10	119105031	119106435	WT-myod_merge_q0.0000001_peak_1950	1008	.	17.8549	104.533	100.818	628
10	119219389	119220356	WT-myod_merge_q0.0000001_peak_1951	1266	.	20.0335	130.463	126.604	363
10	119270381	119270887	WT-myod_merge_q0.0000001_peak_1952	475	.	14.6638	50.8493	47.5387	216
10	119573092	119573727	WT-myod_merge_q0.0000001_peak_1953	121	.	5.6873	14.8954	12.1284	325
10	119579848	119580649	WT-myod_merge_q0.0000001_peak_1954	369	.	10.1652	40.1459	36.9525	298
10	119607376	119607924	WT-myod_merge_q0.0000001_peak_1955	172	.	8.41172	20.1801	17.2914	89
10	119752319	119752806	WT-myod_merge_q0.0000001_peak_1956	127	.	6.3095	15.4814	12.7007	392
10	119819193	119820289	WT-myod_merge_q0.0000001_peak_1957	365	.	6.84584	39.7332	36.5451	370
10	120226811	120227274	WT-myod_merge_q0.0000001_peak_1958	133	.	4.63591	16.1657	13.3679	342
10	120236924	120237460	WT-myod_merge_q0.0000001_peak_1959	211	.	8.78699	24.1146	21.1503	296
10	120298433	120298892	WT-myod_merge_q0.0000001_peak_1960	327	.	7.17535	35.9344	32.7931	148
10	120308449	120308831	WT-myod_merge_q0.0000001_peak_1961	833	.	12.1773	86.9204	83.319	233
10	120410673	120411579	WT-myod_merge_q0.0000001_peak_1962	549	.	12.0086	58.3347	54.9542	286
10	120422273	120423746	WT-myod_merge_q0.0000001_peak_1963	564	.	8.48165	59.8501	56.4552	217
10	120428566	120429720	WT-myod_merge_q0.0000001_peak_1964	403	.	6.96084	43.5662	40.3327	387
10	120476449	120477329	WT-myod_merge_q0.0000001_peak_1965	289	.	6.04568	32.0527	28.9638	214
10	120531648	120532169	WT-myod_merge_q0.0000001_peak_1966	379	.	10.7863	41.1532	37.9481	289
10	120616082	120617016	WT-myod_merge_q0.0000001_peak_1967	360	.	6.12819	39.2288	36.0463	595
10	120635688	120636617	WT-myod_merge_q0.0000001_peak_1968	452	.	6.93069	48.5866	45.2989	370
10	120652887	120653560	WT-myod_merge_q0.0000001_peak_1969	129	.	6.44911	15.7788	12.9887	507
10	121174033	121174447	WT-myod_merge_q0.0000001_peak_1970	76	.	4.90739	10.2317	7.6063	57
10	121309308	121310552	WT-myod_merge_q0.0000001_peak_1971	538	.	10.85	57.2382	53.8673	342
10	121364532	121365193	WT-myod_merge_q0.0000001_peak_1972	227	.	5.44391	25.756	22.7636	373
10	121386271	121386721	WT-myod_merge_q0.0000001_peak_1973	300	.	8.13513	33.2047	30.0998	194
10	121432349	121433064	WT-myod_merge_q0.0000001_peak_1974	121	.	5.55556	14.9649	12.1958	643
10	121461773	121462305	WT-myod_merge_q0.0000001_peak_1975	400	.	8.14136	43.268	40.0387	164
10	121475645	121476831	WT-myod_merge_q0.0000001_peak_1976	305	.	9.07608	33.6972	30.5856	909
10	121506848	121507720	WT-myod_merge_q0.0000001_peak_1977	307	.	6.76515	33.8253	30.7115	473
10	121509595	121510807	WT-myod_merge_q0.0000001_peak_1978	1032	.	14.3507	106.971	103.241	555
10	121528502	121529088	WT-myod_merge_q0.0000001_peak_1979	164	.	6.66787	19.3651	16.4924	318
10	121533131	121534248	WT-myod_merge_q0.0000001_peak_1980	836	.	13.679	87.2557	83.6515	660
10	121788337	121789047	WT-myod_merge_q0.0000001_peak_1981	595	.	9.91714	63.0212	59.5994	534
10	121903902	121904484	WT-myod_merge_q0.0000001_peak_1982	127	.	3.61521	15.5051	12.7242	401
10	122408887	122409710	WT-myod_merge_q0.0000001_peak_1983	713	.	10.7806	74.8493	71.3338	223
10	122845714	122846169	WT-myod_merge_q0.0000001_peak_1984	368	.	11.6843	40.0896	36.8967	169
10	122848097	122848727	WT-myod_merge_q0.0000001_peak_1985	147	.	4.35645	17.6149	14.7822	97
10	123031667	123033016	WT-myod_merge_q0.0000001_peak_1986	2057	.	35.4208	209.949	205.736	616
10	123048453	123049139	WT-myod_merge_q0.0000001_peak_1987	80	.	3.89035	10.6985	8.05723	330
10	123146860	123147464	WT-myod_merge_q0.0000001_peak_1988	363	.	9.32246	39.5448	36.3589	360
10	123196569	123196957	WT-myod_merge_q0.0000001_peak_1989	187	.	6.21262	21.648	18.7305	234
10	124732253	124732680	WT-myod_merge_q0.0000001_peak_1990	281	.	11.8051	31.2163	28.1391	44
10	126267428	126267818	WT-myod_merge_q0.0000001_peak_1991	622	.	9.09277	65.7104	62.266	238
10	126978620	126980103	WT-myod_merge_q0.0000001_peak_1992	392	.	7.93637	42.4585	39.2379	196
10	126980429	126981578	WT-myod_merge_q0.0000001_peak_1993	723	.	7.80626	75.8859	72.3626	542
10	127081888	127082725	WT-myod_merge_q0.0000001_peak_1994	399	.	6.37527	43.1959	39.9669	494
10	127090692	127091962	WT-myod_merge_q0.0000001_peak_1995	773	.	8.69472	80.9082	77.3485	679
10	127191504	127191858	WT-myod_merge_q0.0000001_peak_1996	107	.	4.05909	13.4822	10.7541	55
10	127501162	127502383	WT-myod_merge_q0.0000001_peak_1997	1343	.	15.0253	138.258	134.36	640
10	127512080	127513632	WT-myod_merge_q0.0000001_peak_1998	344	.	6.99134	37.5677	34.4064	1166
10	127527393	127528170	WT-myod_merge_q0.0000001_peak_1999	643	.	5.96053	67.7711	64.3101	481
[truncated: 15,292 more rows]

## Sheet: TCF12KO_cells
Supplementary Table S6 Merged MYOD CUT&Tag peak of TCF12KO myoblasts
1	6287511	6288050	ko-myod_merge_q0.0000001_peak_1	113	.	6.8568	14.3961	11.3093	223
1	6453871	6454721	ko-myod_merge_q0.0000001_peak_2	406	.	10.1269	44.3091	40.6319	541
1	7397471	7397885	ko-myod_merge_q0.0000001_peak_3	118	.	3.8214	14.9751	11.8697	355
1	8323871	8324364	ko-myod_merge_q0.0000001_peak_4	97	.	5.7739	12.7324	9.7042	403
1	9747975	9748391	ko-myod_merge_q0.0000001_peak_5	198	.	6.29075	23.178	19.8518	247
1	10039819	10040111	ko-myod_merge_q0.0000001_peak_6	144	.	7.59335	17.6196	14.4338	113
1	10231425	10232088	ko-myod_merge_q0.0000001_peak_7	371	.	11.707	40.8	37.1695	249
1	10592901	10593337	ko-myod_merge_q0.0000001_peak_8	482	.	14.1998	52.0479	48.2731	199
1	10694602	10695236	ko-myod_merge_q0.0000001_peak_9	307	.	15.1029	34.3311	30.7942	364
1	12116993	12117417	ko-myod_merge_q0.0000001_peak_10	126	.	7.60457	15.7384	12.6087	143
1	12276020	12276354	ko-myod_merge_q0.0000001_peak_11	152	.	8.60885	18.4812	15.2702	167
1	12291783	12292447	ko-myod_merge_q0.0000001_peak_12	331	.	14.8776	36.6906	33.118	380
1	12611872	12612584	ko-myod_merge_q0.0000001_peak_13	265	.	10.8224	29.9673	26.5051	329
1	12623184	12623518	ko-myod_merge_q0.0000001_peak_14	206	.	9.57504	24.0122	20.6682	220
1	12692208	12692775	ko-myod_merge_q0.0000001_peak_15	318	.	9.06277	35.3604	31.8073	451
1	12785627	12786159	ko-myod_merge_q0.0000001_peak_16	114	.	8.47163	14.5036	11.4139	16
1	13119680	13120460	ko-myod_merge_q0.0000001_peak_17	546	.	15.4032	58.5161	54.6714	325
1	14011304	14012053	ko-myod_merge_q0.0000001_peak_18	124	.	7.00924	15.5724	12.4469	601
1	14304267	14305500	ko-myod_merge_q0.0000001_peak_19	1816	.	36.2978	186.364	181.67	625
1	16180303	16180665	ko-myod_merge_q0.0000001_peak_20	181	.	9.69186	21.4326	18.1479	132
1	16996645	16997362	ko-myod_merge_q0.0000001_peak_21	1574	.	41.6094	162.031	157.454	389
1	20558326	20559388	ko-myod_merge_q0.0000001_peak_22	1914	.	28.2911	196.226	191.489	508
1	20633211	20633832	ko-myod_merge_q0.0000001_peak_23	124	.	7.00924	15.5724	12.4469	439
1	20667524	20668163	ko-myod_merge_q0.0000001_peak_24	824	.	19.7412	86.6	82.4992	253
1	20669582	20671548	ko-myod_merge_q0.0000001_peak_25	941	.	25.1165	98.3542	94.1601	490
1	20674162	20674896	ko-myod_merge_q0.0000001_peak_26	202	.	8.53532	23.5868	20.2518	515
1	20677296	20678314	ko-myod_merge_q0.0000001_peak_27	1074	.	32.1113	111.768	107.483	813
1	20678804	20679388	ko-myod_merge_q0.0000001_peak_28	142	.	6.6038	17.4293	14.248	74
1	20691563	20691915	ko-myod_merge_q0.0000001_peak_29	136	.	5.82871	16.8377	13.674	75
1	20870651	20871795	ko-myod_merge_q0.0000001_peak_30	532	.	11.1958	57.103	53.2724	669
1	20989471	20989955	ko-myod_merge_q0.0000001_peak_31	847	.	13.5394	88.9186	84.7997	307
1	21008634	21009451	ko-myod_merge_q0.0000001_peak_32	257	.	7.64729	29.1661	25.7181	537
1	21014746	21015103	ko-myod_merge_q0.0000001_peak_33	156	.	5.31698	18.8388	15.6189	144
1	21040769	21041641	ko-myod_merge_q0.0000001_peak_34	205	.	6.8136	23.8497	20.5097	131
1	24073551	24074014	ko-myod_merge_q0.0000001_peak_35	206	.	9.57504	24.0122	20.6682	339
1	24286115	24286811	ko-myod_merge_q0.0000001_peak_36	233	.	12.0972	26.7089	23.3078	307
1	24553593	24554088	ko-myod_merge_q0.0000001_peak_37	324	.	11.9097	35.9691	32.4077	246
1	34011149	34011958	ko-myod_merge_q0.0000001_peak_38	1557	.	24.4333	160.271	155.703	158
1	34041198	34041540	ko-myod_merge_q0.0000001_peak_39	425	.	14.6026	46.2876	42.5833	224
1	34043234	34043848	ko-myod_merge_q0.0000001_peak_40	195	.	8.18292	22.8335	19.5152	451
1	34094592	34095623	ko-myod_merge_q0.0000001_peak_41	689	.	15.5916	72.8987	68.9136	568
1	34127466	34128235	ko-myod_merge_q0.0000001_peak_42	415	.	10.4399	45.2246	41.5343	201
1	34150225	34151188	ko-myod_merge_q0.0000001_peak_43	419	.	12.0525	45.6157	41.9206	501
1	34829055	34829465	ko-myod_merge_q0.0000001_peak_44	774	.	17.973	81.4618	77.4034	176
1	34979216	34979749	ko-myod_merge_q0.0000001_peak_45	112	.	5.96826	14.3333	11.2474	112
1	35804923	35807379	ko-myod_merge_q0.0000001_peak_46	1430	.	21.3869	147.568	143.069	1016
1	35913826	35914152	ko-myod_merge_q0.0000001_peak_47	127	.	8.26533	15.9282	12.7914	223
1	36030350	36030959	ko-myod_merge_q0.0000001_peak_48	139	.	5.62608	17.0925	13.9218	123
1	36129014	36129711	ko-myod_merge_q0.0000001_peak_49	111	.	6.32081	14.2356	11.1541	593
1	36307405	36309365	ko-myod_merge_q0.0000001_peak_50	2540	.	33.9772	259.074	254.076	506
1	36325530	36326348	ko-myod_merge_q0.0000001_peak_51	394	.	7.83093	43.0661	39.4051	650
1	36469948	36470388	ko-myod_merge_q0.0000001_peak_52	195	.	6.79419	22.8752	19.5549	138
1	36523202	36524186	ko-myod_merge_q0.0000001_peak_53	575	.	12.1323	61.4355	57.5591	460
1	36557527	36558247	ko-myod_merge_q0.0000001_peak_54	236	.	6.81215	27.0751	23.6672	480
1	36563085	36564505	ko-myod_merge_q0.0000001_peak_55	410	.	9.8575	44.7056	41.0211	1273
1	36571940	36572328	ko-myod_merge_q0.0000001_peak_56	129	.	6.19549	16.0761	12.9361	223
1	36580051	36580519	ko-myod_merge_q0.0000001_peak_57	254	.	7.37417	28.8434	25.4014	417
1	37081784	37082285	ko-myod_merge_q0.0000001_peak_58	339	.	14.9656	37.5448	33.9594	290
1	37122322	37122860	ko-myod_merge_q0.0000001_peak_59	87	.	4.22354	11.7089	8.72071	41
1	38450490	38450904	ko-myod_merge_q0.0000001_peak_60	152	.	8.03068	18.4457	15.2354	96
1	39256334	39257807	ko-myod_merge_q0.0000001_peak_61	109	.	4.47419	14.0132	10.9388	56
1	39281753	39283880	ko-myod_merge_q0.0000001_peak_62	1463	.	22.9419	150.819	146.302	499
1	39478292	39478804	ko-myod_merge_q0.0000001_peak_63	758	.	23.8507	79.9202	75.8741	297
1	39686797	39688288	ko-myod_merge_q0.0000001_peak_64	864	.	18.9187	90.6133	86.4808	869
1	39691686	39692403	ko-myod_merge_q0.0000001_peak_65	511	.	15.5387	54.9813	51.1743	342
1	39698337	39699130	ko-myod_merge_q0.0000001_peak_66	177	.	6.46277	21.0614	17.7842	535
1	39700964	39701650	ko-myod_merge_q0.0000001_peak_67	146	.	5.6112	17.8337	14.6418	275
1	39713676	39715339	ko-myod_merge_q0.0000001_peak_68	725	.	16.072	76.5425	72.5251	912
1	39731628	39732141	ko-myod_merge_q0.0000001_peak_69	288	.	10.2197	32.3758	28.8715	347
1	39746345	39747136	ko-myod_merge_q0.0000001_peak_70	1074	.	32.1113	111.768	107.483	362
1	39749446	39749793	ko-myod_merge_q0.0000001_peak_71	87	.	5.27962	11.7102	8.72126	246
1	39754402	39755688	ko-myod_merge_q0.0000001_peak_72	224	.	8.60135	25.8803	22.4969	539
1	39759294	39759845	ko-myod_merge_q0.0000001_peak_73	493	.	11.5998	53.0956	49.3086	234
1	39838904	39839499	ko-myod_merge_q0.0000001_peak_74	138	.	6.05063	16.9881	13.8197	300
1	40033746	40034249	ko-myod_merge_q0.0000001_peak_75	156	.	7.71528	18.83	15.6106	154
1	40233087	40233783	ko-myod_merge_q0.0000001_peak_76	320	.	8.94845	35.6022	32.0456	489
1	40253592	40254523	ko-myod_merge_q0.0000001_peak_77	714	.	17.9048	75.4749	71.4675	322
1	40262916	40263680	ko-myod_merge_q0.0000001_peak_78	136	.	7.95023	16.8246	13.6617	138
1	40275038	40275908	ko-myod_merge_q0.0000001_peak_79	289	.	12.8453	32.4567	28.9509	629
1	40281892	40283381	ko-myod_merge_q0.0000001_peak_80	873	.	18.6193	91.5397	87.3997	488
1	40283997	40284522	ko-myod_merge_q0.0000001_peak_81	109	.	5.99533	13.985	10.9122	452
1	40586615	40586963	ko-myod_merge_q0.0000001_peak_82	169	.	7.41987	20.1671	16.9139	166
1	40714882	40715589	ko-myod_merge_q0.0000001_peak_83	300	.	8.61703	33.5478	30.0251	186
1	40835363	40835981	ko-myod_merge_q0.0000001_peak_84	469	.	15.3235	50.7263	46.9671	418
1	40840352	40841226	ko-myod_merge_q0.0000001_peak_85	223	.	7.671	25.7096	22.3295	498
1	40847351	40848147	ko-myod_merge_q0.0000001_peak_86	147	.	8.5879	17.9386	14.7429	576
1	40855201	40855952	ko-myod_merge_q0.0000001_peak_87	161	.	7.53117	19.434	16.1975	131
1	40857057	40857925	ko-myod_merge_q0.0000001_peak_88	738	.	19.33	77.8874	73.8583	664
1	41142282	41142680	ko-myod_merge_q0.0000001_peak_89	184	.	9.88563	21.7691	18.4744	140
1	42591925	42592226	ko-myod_merge_q0.0000001_peak_90	156	.	10.5774	18.8635	15.6431	156
1	43128117	43128409	ko-myod_merge_q0.0000001_peak_91	181	.	6.01116	21.4565	18.1713	149
1	43367339	43367667	ko-myod_merge_q0.0000001_peak_92	185	.	7.32337	21.8813	18.5845	223
1	43396128	43396714	ko-myod_merge_q0.0000001_peak_93	184	.	9.88563	21.7691	18.4744	223
1	43404916	43405887	ko-myod_merge_q0.0000001_peak_94	739	.	21.0289	78.0239	73.9944	405
1	43436134	43436915	ko-myod_merge_q0.0000001_peak_95	164	.	8.17745	19.7319	16.4877	513
1	43465681	43466041	ko-myod_merge_q0.0000001_peak_96	272	.	9.5068	30.7574	27.2806	238
1	44580288	44580964	ko-myod_merge_q0.0000001_peak_97	509	.	22.8749	54.768	50.9628	237
1	44584702	44585141	ko-myod_merge_q0.0000001_peak_98	90	.	5.28304	12.081	9.0771	75
1	44863655	44863974	ko-myod_merge_q0.0000001_peak_99	257	.	12.4412	29.1578	25.7103	133
1	45041622	45042313	ko-myod_merge_q0.0000001_peak_100	220	.	12.0547	25.444	22.0687	386
1	45587497	45588060	ko-myod_merge_q0.0000001_peak_101	198	.	8.863	23.183	19.8563	144
1	45625796	45626111	ko-myod_merge_q0.0000001_peak_102	183	.	9.17696	21.6074	18.3169	175
1	45837440	45837745	ko-myod_merge_q0.0000001_peak_103	94	.	6.70975	12.4291	9.41223	263
1	46853522	46853940	ko-myod_merge_q0.0000001_peak_104	151	.	7.255	18.3777	15.171	154
1	50970631	50971452	ko-myod_merge_q0.0000001_peak_105	207	.	11.2786	24.1429	20.7949	548
1	51243017	51243936	ko-myod_merge_q0.0000001_peak_106	366	.	14.0932	40.2356	36.6127	571
1	51289732	51290457	ko-myod_merge_q0.0000001_peak_107	153	.	6.33807	18.5505	15.3385	104
1	51643391	51643841	ko-myod_merge_q0.0000001_peak_108	273	.	14.2077	30.8755	27.3973	325
1	52251181	52251720	ko-myod_merge_q0.0000001_peak_109	485	.	15.0119	52.3397	48.5622	249
1	52454586	52455089	ko-myod_merge_q0.0000001_peak_110	316	.	10.1495	35.2411	31.6893	237
1	52765427	52765794	ko-myod_merge_q0.0000001_peak_111	105	.	7.43879	13.6495	10.5875	95
1	52787185	52787630	ko-myod_merge_q0.0000001_peak_112	159	.	9.91131	19.1479	15.9202	137
1	53076436	53076764	ko-myod_merge_q0.0000001_peak_113	203	.	12.2991	23.6455	20.3097	162
1	53823745	53824525	ko-myod_merge_q0.0000001_peak_114	278	.	10.2926	31.3247	27.8377	390
1	53845555	53846670	ko-myod_merge_q0.0000001_peak_115	1352	.	19.8915	139.701	135.248	723
1	53856451	53857168	ko-myod_merge_q0.0000001_peak_116	271	.	9.46544	30.6613	27.1865	249
1	54326419	54326762	ko-myod_merge_q0.0000001_peak_117	124	.	9.13273	15.6087	12.4821	190
1	55131183	55131792	ko-myod_merge_q0.0000001_peak_118	567	.	21.4899	60.5965	56.729	188
1	55201994	55202293	ko-myod_merge_q0.0000001_peak_119	157	.	6.67511	18.9331	15.7114	151
1	55363473	55364068	ko-myod_merge_q0.0000001_peak_120	1030	.	39.522	107.339	103.082	267
1	55523197	55524649	ko-myod_merge_q0.0000001_peak_121	3159	.	96.796	321.126	315.908	899
1	55528503	55529436	ko-myod_merge_q0.0000001_peak_122	669	.	13.3455	70.8702	66.9045	318
1	57387816	57388512	ko-myod_merge_q0.0000001_peak_123	146	.	9.10961	17.8191	14.6275	101
1	57436895	57437471	ko-myod_merge_q0.0000001_peak_124	243	.	9.74459	27.7928	24.3703	368
1	57510530	57511523	ko-myod_merge_q0.0000001_peak_125	584	.	11.0137	62.3091	58.425	321
1	57600754	57601495	ko-myod_merge_q0.0000001_peak_126	176	.	9.69933	20.8994	17.6266	231
1	57873855	57874469	ko-myod_merge_q0.0000001_peak_127	305	.	10.4342	34.0757	30.5435	183
1	58712316	58712727	ko-myod_merge_q0.0000001_peak_128	216	.	5.63301	24.9878	21.6237	161
1	58742570	58743070	ko-myod_merge_q0.0000001_peak_129	171	.	6.06616	20.3688	17.109	343
1	58760993	58761603	ko-myod_merge_q0.0000001_peak_130	154	.	6.76632	18.6958	15.4801	171
1	58946066	58947071	ko-myod_merge_q0.0000001_peak_131	720	.	18.5319	76.0913	72.0773	627
1	58952514	58952923	ko-myod_merge_q0.0000001_peak_132	156	.	9.10922	18.8317	15.612	166
1	59162606	59163618	ko-myod_merge_q0.0000001_peak_133	328	.	7.56625	36.4397	32.8703	659
1	59464814	59465708	ko-myod_merge_q0.0000001_peak_134	969	.	22.9134	101.15	96.9352	381
1	59475087	59476256	ko-myod_merge_q0.0000001_peak_135	455	.	15.7525	49.3046	45.5627	910
1	59481429	59481907	ko-myod_merge_q0.0000001_peak_136	129	.	5.68654	16.074	12.934	279
1	60566333	60567209	ko-myod_merge_q0.0000001_peak_137	291	.	14.5145	32.6783	29.1685	278
1	60572427	60573257	ko-myod_merge_q0.0000001_peak_138	361	.	10.9857	39.7469	36.1307	609
1	61414940	61415835	ko-myod_merge_q0.0000001_peak_139	293	.	14.631	32.8742	29.3607	755
1	62416578	62417256	ko-myod_merge_q0.0000001_peak_140	372	.	11.2067	40.9232	37.2905	343
1	62774256	62774923	ko-myod_merge_q0.0000001_peak_141	136	.	6.34342	16.839	13.6747	382
1	62779746	62780691	ko-myod_merge_q0.0000001_peak_142	634	.	12.6836	67.3363	63.4027	652
1	62783802	62784227	ko-myod_merge_q0.0000001_peak_143	245	.	12.1343	28.0018	24.5753	199
1	62826005	62826387	ko-myod_merge_q0.0000001_peak_144	146	.	7.47816	17.8768	14.6825	89
1	62838308	62839268	ko-myod_merge_q0.0000001_peak_145	763	.	27.2188	80.3755	76.3256	317
1	62976762	62977377	ko-myod_merge_q0.0000001_peak_146	664	.	17.5064	70.4315	66.4696	300
1	63199098	63200329	ko-myod_merge_q0.0000001_peak_147	796	.	30.8246	83.7573	79.6801	585
1	63201769	63202450	ko-myod_merge_q0.0000001_peak_148	231	.	9.69391	26.5299	23.1325	517
1	63712148	63712563	ko-myod_merge_q0.0000001_peak_149	201	.	11.9027	23.5002	20.1674	292
1	63776658	63777013	ko-myod_merge_q0.0000001_peak_150	141	.	5.31219	17.3304	14.1532	102
1	63916834	63917432	ko-myod_merge_q0.0000001_peak_151	191	.	7.18513	22.5023	19.1924	442
1	64121849	64122134	ko-myod_merge_q0.0000001_peak_152	122	.	5.15623	15.4019	12.2819	170
1	64608518	64609771	ko-myod_merge_q0.0000001_peak_153	780	.	17.2473	82.0836	78.0194	753
1	64615133	64616251	ko-myod_merge_q0.0000001_peak_154	305	.	8.42763	34.0851	30.5523	145
1	64617087	64617720	ko-myod_merge_q0.0000001_peak_155	250	.	6.32068	28.4937	25.0594	314
1	64623760	64624066	ko-myod_merge_q0.0000001_peak_156	99	.	5.90944	13.0052	9.96746	97
1	64737498	64737858	ko-myod_merge_q0.0000001_peak_157	241	.	8.84354	27.5259	24.11	133
1	64826478	64827036	ko-myod_merge_q0.0000001_peak_158	404	.	10.2742	44.1266	40.4509	258
1	65217552	65218536	ko-myod_merge_q0.0000001_peak_159	392	.	14.7487	42.9092	39.2501	402
1	66700361	66701100	ko-myod_merge_q0.0000001_peak_160	170	.	6.85974	20.2877	17.0306	595
1	66815933	66817607	ko-myod_merge_q0.0000001_peak_161	603	.	16.5756	64.2863	60.3815	1312
1	66862961	66863267	ko-myod_merge_q0.0000001_peak_162	154	.	9.29382	18.6299	15.4161	173
1	66921957	66922693	ko-myod_merge_q0.0000001_peak_163	371	.	16.4177	40.7606	37.1315	532
1	69212848	69213518	ko-myod_merge_q0.0000001_peak_164	276	.	15.0944	31.1498	27.6668	330
1	69227532	69228116	ko-myod_merge_q0.0000001_peak_165	206	.	10.8359	23.9715	20.6282	284
1	70079076	70079358	ko-myod_merge_q0.0000001_peak_166	159	.	10.2472	19.2089	15.9786	135
1	70082401	70082714	ko-myod_merge_q0.0000001_peak_167	359	.	11.7508	39.5811	35.968	142
1	70918161	70918820	ko-myod_merge_q0.0000001_peak_168	220	.	7.75237	25.415	22.0402	170
1	71099835	71100520	ko-myod_merge_q0.0000001_peak_169	314	.	13.5271	35.0157	31.4674	174
1	71814613	71815212	ko-myod_merge_q0.0000001_peak_170	156	.	10.3186	18.8575	15.6374	135
1	72226405	72227416	ko-myod_merge_q0.0000001_peak_171	430	.	14.8533	46.7871	43.0777	741
1	72244353	72244716	ko-myod_merge_q0.0000001_peak_172	143	.	6.27176	17.5277	14.3441	208
1	72255146	72256076	ko-myod_merge_q0.0000001_peak_173	545	.	11.1836	58.3638	54.5206	324
1	72309221	72310450	ko-myod_merge_q0.0000001_peak_174	831	.	21.5961	87.2483	83.1421	861
1	72450723	72451269	ko-myod_merge_q0.0000001_peak_175	214	.	8.87275	24.8399	21.4785	427
1	72593326	72593849	ko-myod_merge_q0.0000001_peak_176	201	.	7.01083	23.4684	20.136	416
1	72608194	72609764	ko-myod_merge_q0.0000001_peak_177	598	.	13.8809	63.7315	59.8323	989
1	72724236	72724639	ko-myod_merge_q0.0000001_peak_178	112	.	5.96826	14.3333	11.2474	178
1	72783120	72784677	ko-myod_merge_q0.0000001_peak_179	1981	.	31.5972	202.909	198.143	544
1	72796619	72798938	ko-myod_merge_q0.0000001_peak_180	1559	.	32.1762	160.481	155.913	839
1	72871004	72871329	ko-myod_merge_q0.0000001_peak_181	75	.	5.03608	10.496	7.55981	9
1	72872407	72872983	ko-myod_merge_q0.0000001_peak_182	134	.	7.80831	16.5727	13.4179	104
1	72878111	72879119	ko-myod_merge_q0.0000001_peak_183	327	.	10.3609	36.3603	32.7922	854
1	72950361	72953396	ko-myod_merge_q0.0000001_peak_184	8493	.	79.6625	855.867	849.316	1394
1	72963233	72964434	ko-myod_merge_q0.0000001_peak_185	396	.	13.8272	43.2834	39.6189	567
1	72965683	72967204	ko-myod_merge_q0.0000001_peak_186	814	.	18.6074	85.5661	81.4734	970
1	72968557	72970212	ko-myod_merge_q0.0000001_peak_187	3688	.	50.0441	374.18	368.825	900
1	73038566	73039901	ko-myod_merge_q0.0000001_peak_188	479	.	9.64668	51.7607	47.9897	619
1	73040873	73041494	ko-myod_merge_q0.0000001_peak_189	206	.	9.57504	24.0122	20.6682	168
1	73354167	73355253	ko-myod_merge_q0.0000001_peak_190	393	.	16.4545	43.0354	39.3752	318
1	73685522	73686262	ko-myod_merge_q0.0000001_peak_191	245	.	12.1343	28.0018	24.5753	251
1	73824018	73825247	ko-myod_merge_q0.0000001_peak_192	946	.	18.8122	98.8868	94.6881	664
1	73951005	73951575	ko-myod_merge_q0.0000001_peak_193	171	.	6.06616	20.3688	17.109	190
1	73998228	73999525	ko-myod_merge_q0.0000001_peak_194	2298	.	22.7613	234.777	229.875	767
1	74027542	74028021	ko-myod_merge_q0.0000001_peak_195	356	.	7.65136	39.2822	35.6728	295
1	74028390	74029856	ko-myod_merge_q0.0000001_peak_196	1693	.	17.0123	174.034	169.398	801
1	74295190	74296271	ko-myod_merge_q0.0000001_peak_197	740	.	10.1475	78.1222	74.0909	524
1	74332357	74332895	ko-myod_merge_q0.0000001_peak_198	134	.	5.90734	16.6323	13.475	110
1	74749017	74749449	ko-myod_merge_q0.0000001_peak_199	207	.	6.91204	24.1304	20.7837	347
1	75178832	75180354	ko-myod_merge_q0.0000001_peak_200	592	.	11.8316	63.1715	59.2778	914
1	75291674	75291958	ko-myod_merge_q0.0000001_peak_201	89	.	6.19595	11.9459	8.95023	11
1	75292635	75293602	ko-myod_merge_q0.0000001_peak_202	403	.	8.94622	44.0487	40.3739	296
1	75344180	75345622	ko-myod_merge_q0.0000001_peak_203	1427	.	21.3025	147.281	142.784	513
1	75359581	75360587	ko-myod_merge_q0.0000001_peak_204	403	.	10.6623	43.9758	40.3017	421
1	75379929	75380471	ko-myod_merge_q0.0000001_peak_205	133	.	6.77805	16.4666	13.3153	131
1	75478946	75479457	ko-myod_merge_q0.0000001_peak_206	140	.	5.14994	17.1941	14.0198	411
1	75505758	75507181	ko-myod_merge_q0.0000001_peak_207	546	.	10.1671	58.5361	54.6912	852
1	75608335	75609069	ko-myod_merge_q0.0000001_peak_208	133	.	8.31712	16.4914	13.3391	645
1	75833281	75833777	ko-myod_merge_q0.0000001_peak_209	514	.	12.3639	55.2758	51.4655	169
1	76143456	76143769	ko-myod_merge_q0.0000001_peak_210	254	.	11.9484	28.9315	25.4875	146
1	77143289	77143614	ko-myod_merge_q0.0000001_peak_211	167	.	8.03209	19.9558	16.7073	189
1	77246488	77246808	ko-myod_merge_q0.0000001_peak_212	94	.	7.69105	12.4767	9.4579	113
1	78129221	78129507	ko-myod_merge_q0.0000001_peak_213	90	.	7.63921	12.0764	9.07328	183
1	78181785	78182296	ko-myod_merge_q0.0000001_peak_214	127	.	6.13198	15.9316	12.7942	381
1	78289240	78289774	ko-myod_merge_q0.0000001_peak_215	378	.	13.6651	41.5391	37.8983	402
1	78338157	78338596	ko-myod_merge_q0.0000001_peak_216	151	.	7.97282	18.3375	15.1317	129
1	78531938	78533084	ko-myod_merge_q0.0000001_peak_217	1790	.	30.0641	183.78	179.098	539
1	78537002	78539669	ko-myod_merge_q0.0000001_peak_218	1872	.	27.2752	191.995	187.276	1751
1	78609281	78609688	ko-myod_merge_q0.0000001_peak_219	234	.	9.28844	26.8344	23.4311	329
1	78610832	78611681	ko-myod_merge_q0.0000001_peak_220	307	.	9.76449	34.3032	30.767	519
1	78744662	78745643	ko-myod_merge_q0.0000001_peak_221	645	.	13.0422	68.481	64.5372	537
1	80018455	80019103	ko-myod_merge_q0.0000001_peak_222	258	.	12.5388	29.3259	25.875	217
1	80171807	80172139	ko-myod_merge_q0.0000001_peak_223	172	.	8.58612	20.5101	17.2466	151
1	80854242	80855562	ko-myod_merge_q0.0000001_peak_224	484	.	18.6227	52.2623	48.4855	236
1	81671404	81671875	ko-myod_merge_q0.0000001_peak_225	164	.	8.41516	19.6699	16.4282	176
1	81726530	81727284	ko-myod_merge_q0.0000001_peak_226	747	.	17.5501	78.7509	74.7138	247
1	81744392	81744682	ko-myod_merge_q0.0000001_peak_227	133	.	6.57252	16.4778	13.3259	252
1	81745526	81746048	ko-myod_merge_q0.0000001_peak_228	260	.	11.5427	29.4627	26.0094	214
1	81755416	81756469	ko-myod_merge_q0.0000001_peak_229	329	.	10.1713	36.5082	32.9378	207
1	81913375	81913904	ko-myod_merge_q0.0000001_peak_230	264	.	11.1194	29.9232	26.4621	334
1	82290734	82291504	ko-myod_merge_q0.0000001_peak_231	325	.	8.73977	36.1093	32.5453	636
1	82320160	82321093	ko-myod_merge_q0.0000001_peak_232	215	.	10.3699	24.904	21.5413	673
1	82536644	82536958	ko-myod_merge_q0.0000001_peak_233	303	.	12.9161	33.9146	30.384	161
1	82634395	82635096	ko-myod_merge_q0.0000001_peak_234	219	.	7.35282	25.3565	21.9836	448
1	83899988	83900294	ko-myod_merge_q0.0000001_peak_235	225	.	13.034	25.944	22.5597	167
1	84881778	84882350	ko-myod_merge_q0.0000001_peak_236	200	.	5.42817	23.3975	20.0665	211
1	85720070	85720627	ko-myod_merge_q0.0000001_peak_237	212	.	10.8633	24.6019	21.2447	337
1	86104916	86105610	ko-myod_merge_q0.0000001_peak_238	158	.	8.96128	19.0953	15.8686	535
1	86147947	86148610	ko-myod_merge_q0.0000001_peak_239	72	.	4.17937	10.1189	7.20002	10
1	86299911	86300846	ko-myod_merge_q0.0000001_peak_240	186	.	6.62848	21.9629	18.6641	276
1	86434090	86435678	ko-myod_merge_q0.0000001_peak_241	792	.	16.503	83.3059	79.2321	712
1	86439733	86441881	ko-myod_merge_q0.0000001_peak_242	487	.	14.7427	52.5094	48.7304	1622
1	86470669	86471174	ko-myod_merge_q0.0000001_peak_243	319	.	6.83394	35.4963	31.9416	283
1	86504322	86504741	ko-myod_merge_q0.0000001_peak_244	90	.	3.96307	12.0251	9.02423	321
1	86505189	86505868	ko-myod_merge_q0.0000001_peak_245	252	.	8.02444	28.6958	25.258	359
1	86526014	86526510	ko-myod_merge_q0.0000001_peak_246	257	.	5.6808	29.1556	25.7083	273
1	86757944	86758466	ko-myod_merge_q0.0000001_peak_247	323	.	11.5882	35.9571	32.3961	286
1	87001657	87002282	ko-myod_merge_q0.0000001_peak_248	215	.	8.63328	24.8707	21.5082	283
1	87050449	87051941	ko-myod_merge_q0.0000001_peak_249	850	.	15.0713	89.1466	85.0255	310
1	87142187	87142544	ko-myod_merge_q0.0000001_peak_250	157	.	7.11601	19.0227	15.7989	215
1	87190549	87191270	ko-myod_merge_q0.0000001_peak_251	581	.	7.73339	62.0719	58.1896	223
1	87204612	87206522	ko-myod_merge_q0.0000001_peak_252	3031	.	31.8892	308.308	303.131	911
1	87254965	87255286	ko-myod_merge_q0.0000001_peak_253	71	.	4.82052	10.0514	7.13586	306
1	87326958	87327720	ko-myod_merge_q0.0000001_peak_254	459	.	14.4852	49.7282	45.9812	392
1	87486374	87487231	ko-myod_merge_q0.0000001_peak_255	725	.	16.072	76.5425	72.5251	357
1	87607573	87607977	ko-myod_merge_q0.0000001_peak_256	359	.	11.7508	39.5811	35.968	222
1	87625167	87625522	ko-myod_merge_q0.0000001_peak_257	184	.	9.57657	21.7801	18.4853	129
1	88205536	88205907	ko-myod_merge_q0.0000001_peak_258	101	.	7.69987	13.2388	10.1928	240
1	88345502	88346058	ko-myod_merge_q0.0000001_peak_259	130	.	6.84755	16.1591	13.0158	412
1	88361289	88361678	ko-myod_merge_q0.0000001_peak_260	284	.	9.50689	31.9178	28.4214	232
1	88380887	88381547	ko-myod_merge_q0.0000001_peak_261	209	.	8.14468	24.309	20.9578	462
1	88437693	88438474	ko-myod_merge_q0.0000001_peak_262	376	.	10.5886	41.2702	37.6327	173
1	88474205	88476106	ko-myod_merge_q0.0000001_peak_263	434	.	11.1275	47.171	43.4549	717
1	88526014	88526314	ko-myod_merge_q0.0000001_peak_264	189	.	8.14849	22.2414	18.9368	130
1	88639222	88640008	ko-myod_merge_q0.0000001_peak_265	498	.	10.9138	53.6101	49.8184	579
1	88684604	88685165	ko-myod_merge_q0.0000001_peak_266	170	.	9.33467	20.2696	17.013	342
1	88691866	88693056	ko-myod_merge_q0.0000001_peak_267	810	.	18.105	85.1382	81.0499	509
1	88701744	88702924	ko-myod_merge_q0.0000001_peak_268	305	.	8.42763	34.0851	30.5523	922
1	88763639	88765111	ko-myod_merge_q0.0000001_peak_269	1207	.	20.8797	125.097	120.729	664
1	88774303	88774587	ko-myod_merge_q0.0000001_peak_270	265	.	13.687	30.0022	26.5386	146
1	88908892	88909235	ko-myod_merge_q0.0000001_peak_271	182	.	9.42522	21.5108	18.2233	226
1	88968565	88969103	ko-myod_merge_q0.0000001_peak_272	233	.	12.8371	26.7512	23.3493	252
1	88994932	88995446	ko-myod_merge_q0.0000001_peak_273	169	.	9.63189	20.2454	16.9895	56
1	89022206	89022766	ko-myod_merge_q0.0000001_peak_274	100	.	7.36147	13.0973	10.0558	28
1	89069666	89070676	ko-myod_merge_q0.0000001_peak_275	278	.	7.84739	31.2895	27.8031	148
1	89086593	89087232	ko-myod_merge_q0.0000001_peak_276	444	.	13.4295	48.1451	44.4171	234
1	89107867	89108701	ko-myod_merge_q0.0000001_peak_277	221	.	6.74619	25.4864	22.1103	667
1	89116801	89117546	ko-myod_merge_q0.0000001_peak_278	443	.	14.756	48.073	44.3462	375
1	89509485	89510234	ko-myod_merge_q0.0000001_peak_279	261	.	9.24531	29.5763	26.1206	588
1	89513609	89514342	ko-myod_merge_q0.0000001_peak_280	302	.	8.51949	33.8132	30.2846	186
1	89521178	89522483	ko-myod_merge_q0.0000001_peak_281	511	.	13.5813	54.9532	51.1465	614
1	89534707	89535351	ko-myod_merge_q0.0000001_peak_282	209	.	8.14468	24.309	20.9578	268
1	89537771	89540250	ko-myod_merge_q0.0000001_peak_283	4936	.	62.5277	499.319	493.664	797
1	89545002	89545615	ko-myod_merge_q0.0000001_peak_284	221	.	9.21785	25.5598	22.1826	302
1	89555155	89555620	ko-myod_merge_q0.0000001_peak_285	581	.	9.81477	61.985	58.1036	254
1	89570462	89571023	ko-myod_merge_q0.0000001_peak_286	162	.	5.9145	19.5128	16.2752	401
1	89576981	89577457	ko-myod_merge_q0.0000001_peak_287	122	.	5.89938	15.395	12.2755	139
1	89580729	89581415	ko-myod_merge_q0.0000001_peak_288	203	.	11.3422	23.676	20.3397	392
1	89602523	89603650	ko-myod_merge_q0.0000001_peak_289	454	.	12.409	49.2159	45.4759	276
1	90161534	90165039	ko-myod_merge_q0.0000001_peak_290	2106	.	38.5642	215.505	210.685	1458
1	90225522	90226119	ko-myod_merge_q0.0000001_peak_291	217	.	10.4725	25.0886	21.7226	475
1	90228196	90228563	ko-myod_merge_q0.0000001_peak_292	132	.	5.64286	16.3539	13.2047	266
1	90258727	90259293	ko-myod_merge_q0.0000001_peak_293	273	.	8.03725	30.8159	27.3386	137
1	90260772	90261281	ko-myod_merge_q0.0000001_peak_294	155	.	8.77435	18.7705	15.5535	192
1	90267941	90268771	ko-myod_merge_q0.0000001_peak_295	159	.	7.63765	19.1649	15.9362	289
1	90273145	90273698	ko-myod_merge_q0.0000001_peak_296	300	.	11.6821	33.5563	30.033	334
1	90334917	90335200	ko-myod_merge_q0.0000001_peak_297	189	.	8.42775	22.3025	18.9962	133
1	90415800	90416171	ko-myod_merge_q0.0000001_peak_298	139	.	7.11091	17.1456	13.973	203
1	90441082	90442222	ko-myod_merge_q0.0000001_peak_299	270	.	12.8425	30.4899	27.0173	348
1	90481436	90481842	ko-myod_merge_q0.0000001_peak_300	334	.	14.654	37.0031	33.4271	207
1	90486012	90487121	ko-myod_merge_q0.0000001_peak_301	869	.	22.9884	91.1278	86.9915	680
1	90502938	90503380	ko-myod_merge_q0.0000001_peak_302	268	.	10.9915	30.2983	26.8294	239
1	90633637	90634230	ko-myod_merge_q0.0000001_peak_303	164	.	5.58044	19.6948	16.4523	449
1	90668722	90669366	ko-myod_merge_q0.0000001_peak_304	331	.	13.3415	36.7325	33.1597	448
1	90676044	90677177	ko-myod_merge_q0.0000001_peak_305	219	.	6.53967	25.2876	21.9164	423
1	90733983	90734728	ko-myod_merge_q0.0000001_peak_306	91	.	5.51571	12.204	9.19706	629
1	90758206	90758500	ko-myod_merge_q0.0000001_peak_307	275	.	8.47812	30.9853	27.5054	138
1	90775550	90776094	ko-myod_merge_q0.0000001_peak_308	348	.	12.4636	38.4335	34.8361	117
1	90973454	90973942	ko-myod_merge_q0.0000001_peak_309	738	.	16.2611	77.8449	73.816	159
1	90974563	90975509	ko-myod_merge_q0.0000001_peak_310	592	.	17.1644	63.1749	59.2813	401
1	90998849	91000452	ko-myod_merge_q0.0000001_peak_311	384	.	12.905	42.0861	38.4375	1129
1	91022291	91024665	ko-myod_merge_q0.0000001_peak_312	371	.	8.6364	40.7522	37.1232	591
1	91032462	91033135	ko-myod_merge_q0.0000001_peak_313	282	.	9.68557	31.7562	28.2621	325
1	91051904	91053907	ko-myod_merge_q0.0000001_peak_314	991	.	11.9152	103.402	99.1717	1291
1	91084228	91084759	ko-myod_merge_q0.0000001_peak_315	207	.	8.26375	24.0557	20.7105	87
1	91216701	91217403	ko-myod_merge_q0.0000001_peak_316	399	.	9.70585	43.6398	39.9702	177
1	91230993	91231565	ko-myod_merge_q0.0000001_peak_317	139	.	6.65691	17.1026	13.931	222
1	91248091	91249106	ko-myod_merge_q0.0000001_peak_318	743	.	20.3708	78.4124	74.3785	502
1	91249733	91250545	ko-myod_merge_q0.0000001_peak_319	245	.	11.4353	28.0209	24.5941	244
1	91303976	91304748	ko-myod_merge_q0.0000001_peak_320	151	.	7.97282	18.3375	15.1317	434
1	91313173	91313805	ko-myod_merge_q0.0000001_peak_321	164	.	6.61788	19.6905	16.4482	200
1	91352270	91352962	ko-myod_merge_q0.0000001_peak_322	263	.	9.09224	29.7824	26.324	404
1	91355887	91356608	ko-myod_merge_q0.0000001_peak_323	322	.	9.90313	35.8387	32.2796	304
1	91398583	91399483	ko-myod_merge_q0.0000001_peak_324	610	.	18.003	64.9453	61.0344	441
1	91400762	91401486	ko-myod_merge_q0.0000001_peak_325	245	.	11.4139	27.9826	24.5562	165
1	91412527	91415399	ko-myod_merge_q0.0000001_peak_326	3778	.	47.2087	383.27	377.896	1547
1	91457984	91458552	ko-myod_merge_q0.0000001_peak_327	233	.	6.09891	26.7953	23.3927	134
1	91459066	91459701	ko-myod_merge_q0.0000001_peak_328	222	.	7.29133	25.6734	22.294	496
1	91670983	91671399	ko-myod_merge_q0.0000001_peak_329	82	.	5.06291	11.2472	8.27774	104
1	91955998	91957415	ko-myod_merge_q0.0000001_peak_330	1661	.	25.6214	170.795	166.176	639
1	92086359	92087041	ko-myod_merge_q0.0000001_peak_331	624	.	16.7869	66.3619	62.4367	366
1	92099372	92100407	ko-myod_merge_q0.0000001_peak_332	1197	.	22.0998	124.088	119.726	494
1	92348620	92348934	ko-myod_merge_q0.0000001_peak_333	106	.	6.98165	13.7438	10.6791	84
1	92371169	92373061	ko-myod_merge_q0.0000001_peak_334	448	.	10.937	48.559	44.8256	449
1	92378827	92379815	ko-myod_merge_q0.0000001_peak_335	540	.	11.8611	57.8846	54.0458	682
1	92676411	92677137	ko-myod_merge_q0.0000001_peak_336	1500	.	29.2768	154.636	150.096	212
1	92683041	92684043	ko-myod_merge_q0.0000001_peak_337	781	.	13.9168	82.2286	78.1632	458
1	92699168	92700005	ko-myod_merge_q0.0000001_peak_338	538	.	12.9676	57.6379	53.8034	438
1	92703106	92704952	ko-myod_merge_q0.0000001_peak_339	1686	.	28.1558	173.277	168.646	866
1	92707916	92710933	ko-myod_merge_q0.0000001_peak_340	3138	.	52.8149	319.031	313.82	637
1	92711495	92713583	ko-myod_merge_q0.0000001_peak_341	901	.	15.9282	94.3172	90.1545	909
1	92744713	92745761	ko-myod_merge_q0.0000001_peak_342	591	.	14.4586	63.0486	59.156	599
1	92786901	92788464	ko-myod_merge_q0.0000001_peak_343	1571	.	20.0979	161.729	157.154	351
1	92799541	92800332	ko-myod_merge_q0.0000001_peak_344	280	.	8.88687	31.5153	28.0252	522
1	92802114	92802552	ko-myod_merge_q0.0000001_peak_345	214	.	8.87275	24.8399	21.4785	178
1	92830693	92833506	ko-myod_merge_q0.0000001_peak_346	767	.	22.8524	80.7629	76.7091	745
1	92906618	92907438	ko-myod_merge_q0.0000001_peak_347	291	.	7.3425	32.6632	29.1535	478
1	93228991	93229732	ko-myod_merge_q0.0000001_peak_348	171	.	6.53522	20.3707	17.1105	300
1	93342550	93343308	ko-myod_merge_q0.0000001_peak_349	78	.	3.69386	10.8407	7.88891	541
1	93618836	93619206	ko-myod_merge_q0.0000001_peak_350	77	.	4.65651	10.6751	7.7328	7
1	93634140	93635056	ko-myod_merge_q0.0000001_peak_351	242	.	9.15458	27.6723	24.252	339
1	93803949	93804262	ko-myod_merge_q0.0000001_peak_352	272	.	9.5068	30.7574	27.2806	116
1	94028446	94028974	ko-myod_merge_q0.0000001_peak_353	177	.	7.5751	20.9976	17.7224	249
1	94035036	94036277	ko-myod_merge_q0.0000001_peak_354	1198	.	18.9468	124.221	119.859	279
1	97661433	97661900	ko-myod_merge_q0.0000001_peak_355	248	.	12.6732	28.2966	24.8653	227
1	98169119	98170001	ko-myod_merge_q0.0000001_peak_356	705	.	28.5918	74.5105	70.5115	195
1	104997676	104998342	ko-myod_merge_q0.0000001_peak_357	220	.	12.0547	25.444	22.0687	428
1	105179315	105179837	ko-myod_merge_q0.0000001_peak_358	173	.	6.80696	20.6161	17.3494	378
1	105312565	105312894	ko-myod_merge_q0.0000001_peak_359	74	.	5.97419	10.4071	7.47668	300
1	106314429	106315050	ko-myod_merge_q0.0000001_peak_360	415	.	15.6166	45.2709	41.58	370
1	106401059	106401536	ko-myod_merge_q0.0000001_peak_361	370	.	9.91775	40.6763	37.0481	219
1	106627434	106627869	ko-myod_merge_q0.0000001_peak_362	195	.	9.26617	22.8696	19.5496	82
1	106629712	106630259	ko-myod_merge_q0.0000001_peak_363	286	.	9.119	32.1092	28.6097	108
1	107537090	107537708	ko-myod_merge_q0.0000001_peak_364	831	.	21.5961	87.2483	83.1421	371
1	107589705	107590261	ko-myod_merge_q0.0000001_peak_365	127	.	6.13198	15.9316	12.7942	487
1	114673761	114674295	ko-myod_merge_q0.0000001_peak_366	111	.	6.32081	14.2356	11.1541	468
1	119108210	119109381	ko-myod_merge_q0.0000001_peak_367	1865	.	24.4476	191.268	186.553	297
1	119125473	119126142	ko-myod_merge_q0.0000001_peak_368	610	.	18.4363	65.0114	61.0998	411
1	119245016	119245323	ko-myod_merge_q0.0000001_peak_369	149	.	7.39389	18.1873	14.9849	117
1	119540957	119542005	ko-myod_merge_q0.0000001_peak_370	727	.	18.0972	76.7594	72.741	647
1	120035074	120035428	ko-myod_merge_q0.0000001_peak_371	155	.	5.0896	18.7955	15.5771	284
1	120044271	120044802	ko-myod_merge_q0.0000001_peak_372	543	.	11.3393	58.2253	54.3831	267
1	120055271	120055581	ko-myod_merge_q0.0000001_peak_373	291	.	7.9641	32.6798	29.1697	188
1	120136426	120136735	ko-myod_merge_q0.0000001_peak_374	444	.	9.46484	48.1606	44.4323	123
1	120183999	120184376	ko-myod_merge_q0.0000001_peak_375	254	.	10.0079	28.9268	25.4831	178
1	120245878	120246222	ko-myod_merge_q0.0000001_peak_376	144	.	4.86891	17.6622	14.4753	60
1	120966036	120966844	ko-myod_merge_q0.0000001_peak_377	398	.	13.5715	43.475	39.807	342
1	121253922	121254499	ko-myod_merge_q0.0000001_peak_378	158	.	8.96128	19.0953	15.8686	217
1	125389503	125391206	ko-myod_merge_q0.0000001_peak_379	3094	.	93.8923	314.645	309.447	742
1	125435263	125435785	ko-myod_merge_q0.0000001_peak_380	107	.	4.73669	13.8471	10.7798	74
1	125560360	125560918	ko-myod_merge_q0.0000001_peak_381	784	.	7.93623	82.5458	78.4785	374
1	125705030	125705512	ko-myod_merge_q0.0000001_peak_382	194	.	9.50471	22.7589	19.4427	331
1	126512027	126512330	ko-myod_merge_q0.0000001_peak_383	182	.	9.42522	21.5108	18.2233	107
1	126761561	126762194	ko-myod_merge_q0.0000001_peak_384	133	.	6.77805	16.4666	13.3153	254
1	127380968	127381313	ko-myod_merge_q0.0000001_peak_385	110	.	5.70908	14.1609	11.0831	102
1	127859981	127860777	ko-myod_merge_q0.0000001_peak_386	641	.	18.733	68.1243	64.1833	416
1	128398767	128399585	ko-myod_merge_q0.0000001_peak_387	412	.	14.3105	44.9728	41.2851	659
1	128416776	128417649	ko-myod_merge_q0.0000001_peak_388	239	.	8.13054	27.4093	23.9958	472
1	128443714	128445714	ko-myod_merge_q0.0000001_peak_389	4286	.	68.107	434.103	428.614	883
1	128446690	128447063	ko-myod_merge_q0.0000001_peak_390	194	.	8.15365	22.7701	19.4531	340
1	128471813	128472856	ko-myod_merge_q0.0000001_peak_391	1145	.	16.9637	118.874	114.544	687
1	128508656	128510437	ko-myod_merge_q0.0000001_peak_392	3100	.	45.0016	315.212	310.012	680
1	128567136	128567802	ko-myod_merge_q0.0000001_peak_393	225	.	9.95877	25.8911	22.5075	79
1	128591997	128592568	ko-myod_merge_q0.0000001_peak_394	107	.	4.9831	13.8552	10.7872	521
1	128787040	128787956	ko-myod_merge_q0.0000001_peak_395	644	.	19.2754	68.3929	64.45	260
1	128856321	128857808	ko-myod_merge_q0.0000001_peak_396	921	.	27.5775	96.3739	92.1948	643
1	131126150	131126596	ko-myod_merge_q0.0000001_peak_397	226	.	6.93172	26.0554	22.6688	115
1	131184275	131184714	ko-myod_merge_q0.0000001_peak_398	88	.	5.52286	11.8427	8.8495	347
1	131359740	131360035	ko-myod_merge_q0.0000001_peak_399	111	.	6.79519	14.2831	11.1993	112
1	131431167	131432545	ko-myod_merge_q0.0000001_peak_400	2400	.	36.3459	245.018	240.075	720
1	131527171	131527676	ko-myod_merge_q0.0000001_peak_401	124	.	3.67405	15.5579	12.4332	70
1	131691005	131691356	ko-myod_merge_q0.0000001_peak_402	87	.	4.44701	11.7377	8.74849	68
1	131729915	131730613	ko-myod_merge_q0.0000001_peak_403	178	.	8.38791	21.1738	17.8948	192
1	131750888	131751880	ko-myod_merge_q0.0000001_peak_404	559	.	10.1792	59.8119	55.9534	528
1	132007605	132007945	ko-myod_merge_q0.0000001_peak_405	145	.	7.1941	17.7808	14.5901	211
1	132010398	132011340	ko-myod_merge_q0.0000001_peak_406	490	.	12.7395	52.8237	49.0417	640
1	132122081	132122517	ko-myod_merge_q0.0000001_peak_407	355	.	9.5914	39.1592	35.5516	207
1	132151756	132152047	ko-myod_merge_q0.0000001_peak_408	129	.	5.68654	16.074	12.934	168
1	132384308	132385006	ko-myod_merge_q0.0000001_peak_409	211	.	7.80574	24.5348	21.1791	333
1	132389902	132391596	ko-myod_merge_q0.0000001_peak_410	1611	.	30.8177	165.747	161.154	1036
1	132417567	132418165	ko-myod_merge_q0.0000001_peak_411	288	.	10.5072	32.3957	28.8905	105
1	132656335	132656745	ko-myod_merge_q0.0000001_peak_412	78	.	4.44589	10.801	7.85158	317
1	132853092	132854215	ko-myod_merge_q0.0000001_peak_413	745	.	15.3896	78.5522	74.5172	272
1	132863262	132863737	ko-myod_merge_q0.0000001_peak_414	142	.	7.48975	17.4208	14.2405	244
1	132865344	132865907	ko-myod_merge_q0.0000001_peak_415	162	.	8.33955	19.5286	16.2902	267
1	132917671	132919355	ko-myod_merge_q0.0000001_peak_416	1227	.	21.5455	127.082	122.702	474
1	133068971	133069846	ko-myod_merge_q0.0000001_peak_417	330	.	8.55404	36.6432	33.0713	297
1	133130868	133131514	ko-myod_merge_q0.0000001_peak_418	153	.	4.58107	18.5585	15.3464	99
1	133470973	133471738	ko-myod_merge_q0.0000001_peak_419	338	.	10.5632	37.4662	33.8819	560
1	133646893	133647648	ko-myod_merge_q0.0000001_peak_420	160	.	9.97981	19.2612	16.0301	381
1	133736504	133736786	ko-myod_merge_q0.0000001_peak_421	134	.	7.3013	16.5875	13.4315	71
1	133765226	133765742	ko-myod_merge_q0.0000001_peak_422	115	.	4.57599	14.6628	11.5667	222
1	133777131	133779422	ko-myod_merge_q0.0000001_peak_423	1125	.	22.1471	116.843	112.525	473
1	133815598	133816241	ko-myod_merge_q0.0000001_peak_424	182	.	8.30136	21.5215	18.2338	473
1	133833799	133834419	ko-myod_merge_q0.0000001_peak_425	177	.	8.30906	21.0175	17.7414	554
1	133855559	133856112	ko-myod_merge_q0.0000001_peak_426	115	.	5.30087	14.6969	11.5991	320
1	133892381	133894062	ko-myod_merge_q0.0000001_peak_427	1528	.	22.3916	157.431	152.878	934
1	133896093	133896697	ko-myod_merge_q0.0000001_peak_428	395	.	9.9662	43.227	39.5635	247
1	133941419	133942205	ko-myod_merge_q0.0000001_peak_429	979	.	13.4168	102.211	97.9891	463
1	133961376	133961860	ko-myod_merge_q0.0000001_peak_430	152	.	5.19437	18.4311	15.2222	346
1	134066967	134067890	ko-myod_merge_q0.0000001_peak_431	729	.	20.0992	76.9655	72.9445	407
1	134071046	134071980	ko-myod_merge_q0.0000001_peak_432	598	.	12.4356	63.7632	59.8635	364
1	134079364	134079951	ko-myod_merge_q0.0000001_peak_433	173	.	8.35395	20.5872	17.3223	119
1	134086828	134087174	ko-myod_merge_q0.0000001_peak_434	140	.	5.81385	17.2018	14.027	209
1	134091863	134092200	ko-myod_merge_q0.0000001_peak_435	110	.	5.08149	14.119	11.0424	275
1	134092889	134093338	ko-myod_merge_q0.0000001_peak_436	89	.	4.52595	11.9524	8.95613	422
1	134099043	134100403	ko-myod_merge_q0.0000001_peak_437	717	.	10.8519	75.8052	71.7941	835
1	134195387	134196551	ko-myod_merge_q0.0000001_peak_438	272	.	9.2545	30.7374	27.2612	1021
1	134245194	134245566	ko-myod_merge_q0.0000001_peak_439	305	.	10.4342	34.0757	30.5435	186
1	134320697	134321210	ko-myod_merge_q0.0000001_peak_440	349	.	9.57576	38.5268	34.9275	374
1	134332642	134333420	ko-myod_merge_q0.0000001_peak_441	865	.	15.0712	90.6848	86.5517	362
1	134339060	134339550	ko-myod_merge_q0.0000001_peak_442	96	.	4.94557	12.714	9.68694	437
1	134411395	134412134	ko-myod_merge_q0.0000001_peak_443	349	.	9.57576	38.5268	34.9275	345
1	134415412	134415727	ko-myod_merge_q0.0000001_peak_444	175	.	7.26367	20.7785	17.5081	139
1	134858549	134858924	ko-myod_merge_q0.0000001_peak_445	969	.	23.3466	101.196	96.9813	167
1	134909159	134910110	ko-myod_merge_q0.0000001_peak_446	350	.	6.91835	38.662	35.061	289
1	134955349	134955903	ko-myod_merge_q0.0000001_peak_447	140	.	5.81385	17.2018	14.027	436
1	135016885	135017443	ko-myod_merge_q0.0000001_peak_448	101	.	4.04645	13.1534	10.1095	140
1	135020460	135022566	ko-myod_merge_q0.0000001_peak_449	309	.	6.92156	34.4539	30.9158	1392
1	135089458	135090208	ko-myod_merge_q0.0000001_peak_450	319	.	7.44803	35.5053	31.9504	422
1	135090653	135091516	ko-myod_merge_q0.0000001_peak_451	407	.	12.7101	44.4259	40.7463	238
1	135374895	135375646	ko-myod_merge_q0.0000001_peak_452	485	.	9.98347	52.3668	48.5889	516
1	135485407	135485960	ko-myod_merge_q0.0000001_peak_453	218	.	9.63771	25.2695	21.8986	407
1	135490494	135491278	ko-myod_merge_q0.0000001_peak_454	300	.	11.3557	33.5446	30.0221	550
1	135492201	135492617	ko-myod_merge_q0.0000001_peak_455	258	.	10.4994	29.3278	25.8768	204
1	135535061	135535801	ko-myod_merge_q0.0000001_peak_456	207	.	7.24173	24.0879	20.7422	90
1	135540349	135540966	ko-myod_merge_q0.0000001_peak_457	111	.	4.86695	14.224	11.144	283
1	135554210	135555553	ko-myod_merge_q0.0000001_peak_458	753	.	14.4071	79.3841	75.3422	708
1	135590696	135591480	ko-myod_merge_q0.0000001_peak_459	323	.	11.5882	35.9571	32.3961	434
1	135625951	135626559	ko-myod_merge_q0.0000001_peak_460	295	.	11.136	33.0954	29.5784	309
1	135635650	135636108	ko-myod_merge_q0.0000001_peak_461	171	.	7.29592	20.373	17.1126	264
1	135636407	135636716	ko-myod_merge_q0.0000001_peak_462	195	.	7.12307	22.8202	19.5024	185
1	135637430	135637799	ko-myod_merge_q0.0000001_peak_463	75	.	5.03608	10.496	7.55981	80
1	135668202	135668764	ko-myod_merge_q0.0000001_peak_464	193	.	5.87973	22.6809	19.3669	468
1	135687890	135688482	ko-myod_merge_q0.0000001_peak_465	175	.	8.48244	20.8361	17.5642	120
1	135697456	135699762	ko-myod_merge_q0.0000001_peak_466	2031	.	37.795	207.941	203.153	1260
1	135700846	135701187	ko-myod_merge_q0.0000001_peak_467	154	.	6.76632	18.6958	15.4801	98
1	135732073	135732476	ko-myod_merge_q0.0000001_peak_468	372	.	11.197	40.8997	37.2675	249
1	135763836	135764194	ko-myod_merge_q0.0000001_peak_469	137	.	6.20456	16.9414	13.7747	261
1	135771172	135771608	ko-myod_merge_q0.0000001_peak_470	337	.	11.3117	37.3004	33.7187	127
1	135778736	135779409	ko-myod_merge_q0.0000001_peak_471	223	.	6.97608	25.72	22.3397	441
1	135794759	135795181	ko-myod_merge_q0.0000001_peak_472	240	.	6.77625	27.4189	24.0051	146
1	135844876	135845293	ko-myod_merge_q0.0000001_peak_473	90	.	4.94368	12.0187	9.01795	256
1	135862103	135862759	ko-myod_merge_q0.0000001_peak_474	559	.	12.0581	59.8432	55.9844	212
1	135864795	135865931	ko-myod_merge_q0.0000001_peak_475	490	.	12.2371	52.8717	49.0881	415
1	135929760	135930423	ko-myod_merge_q0.0000001_peak_476	335	.	8.89583	37.133	33.5554	420
1	136007203	136008991	ko-myod_merge_q0.0000001_peak_477	825	.	11.5131	86.6446	82.5435	992
1	136010174	136010706	ko-myod_merge_q0.0000001_peak_478	138	.	7.26952	16.9941	13.8253	427
1	136066175	136067117	ko-myod_merge_q0.0000001_peak_479	1321	.	21.3812	136.611	132.175	535
1	136228116	136228429	ko-myod_merge_q0.0000001_peak_480	195	.	7.12307	22.8202	19.5024	190
1	136415252	136415577	ko-myod_merge_q0.0000001_peak_481	254	.	10.9085	28.9026	25.4596	191
1	136683424	136683873	ko-myod_merge_q0.0000001_peak_482	288	.	7.39036	32.3364	28.8342	256
1	138515223	138515749	ko-myod_merge_q0.0000001_peak_483	633	.	23.8585	67.297	63.364	239
1	138595891	138596951	ko-myod_merge_q0.0000001_peak_484	1124	.	25.1804	116.788	112.47	512
1	138619323	138619720	ko-myod_merge_q0.0000001_peak_485	189	.	9.87114	22.3001	18.9944	309
1	138935906	138936376	ko-myod_merge_q0.0000001_peak_486	592	.	20.0484	63.1044	59.2114	311
1	139210076	139210750	ko-myod_merge_q0.0000001_peak_487	279	.	10.0722	31.4472	27.9581	412
1	143777290	143777687	ko-myod_merge_q0.0000001_peak_488	179	.	7.23353	21.1866	17.9074	230
1	144085714	144086615	ko-myod_merge_q0.0000001_peak_489	1249	.	21.3769	129.313	124.92	385
1	149946633	149946976	ko-myod_merge_q0.0000001_peak_490	129	.	9.4021	16.0682	12.9284	147
1	150480585	150481191	ko-myod_merge_q0.0000001_peak_491	347	.	12.1149	38.381	34.7848	439
1	150826209	150826532	ko-myod_merge_q0.0000001_peak_492	99	.	6.09331	12.9645	9.92888	153
1	150826969	150827640	ko-myod_merge_q0.0000001_peak_493	649	.	23.2771	68.934	64.9854	256
1	151171760	151172504	ko-myod_merge_q0.0000001_peak_494	393	.	9.90681	43.0512	39.3904	227
1	151228634	151228950	ko-myod_merge_q0.0000001_peak_495	111	.	5.13707	14.2668	11.1842	113
1	151250426	151251594	ko-myod_merge_q0.0000001_peak_496	897	.	19.8761	93.9056	89.7458	407
1	151686336	151687730	ko-myod_merge_q0.0000001_peak_497	394	.	12.7588	43.1538	39.4921	490
1	151755274	151756208	ko-myod_merge_q0.0000001_peak_498	360	.	11.4774	39.6177	36.0033	201
1	151766019	151767317	ko-myod_merge_q0.0000001_peak_499	119	.	7.21047	15.0374	11.9293	347
1	151799873	151803228	ko-myod_merge_q0.0000001_peak_500	1202	.	38.1736	124.647	120.283	371
1	151943301	151943737	ko-myod_merge_q0.0000001_peak_501	140	.	7.12982	17.1836	14.0095	125
1	152203307	152203682	ko-myod_merge_q0.0000001_peak_502	144	.	7.59335	17.6196	14.4338	238
1	152226016	152226492	ko-myod_merge_q0.0000001_peak_503	369	.	14.6615	40.5731	36.9462	378
1	152548622	152549900	ko-myod_merge_q0.0000001_peak_504	707	.	24.5553	74.7883	70.7859	806
1	152556093	152556693	ko-myod_merge_q0.0000001_peak_505	89	.	4.52595	11.9524	8.95613	156
1	152902812	152903158	ko-myod_merge_q0.0000001_peak_506	267	.	8.2078	30.2468	26.7785	180
1	152953821	152954980	ko-myod_merge_q0.0000001_peak_507	1019	.	23.5017	106.234	101.984	378
1	153130012	153130496	ko-myod_merge_q0.0000001_peak_508	200	.	5.42817	23.3975	20.0665	381
1	153210816	153211575	ko-myod_merge_q0.0000001_peak_509	682	.	23.15	72.2749	68.2952	303
1	153308074	153308799	ko-myod_merge_q0.0000001_peak_510	289	.	9.50693	32.4989	28.9919	578
1	153333202	153333513	ko-myod_merge_q0.0000001_peak_511	141	.	4.28245	17.2974	14.1206	107
1	153501335	153502225	ko-myod_merge_q0.0000001_peak_512	304	.	10.1258	33.9751	30.4434	653
1	153555955	153557486	ko-myod_merge_q0.0000001_peak_513	851	.	18.7153	89.2375	85.1156	671
1	153572492	153573124	ko-myod_merge_q0.0000001_peak_514	204	.	6.94446	23.755	20.4174	219
1	153634530	153635762	ko-myod_merge_q0.0000001_peak_515	981	.	22.2662	102.416	98.1925	942
1	153641385	153642346	ko-myod_merge_q0.0000001_peak_516	989	.	24.2219	103.132	98.9037	395
1	153667507	153668037	ko-myod_merge_q0.0000001_peak_517	252	.	8.88079	28.7196	25.2805	273
1	153703291	153703999	ko-myod_merge_q0.0000001_peak_518	276	.	9.40005	31.0846	27.6031	481
1	153746065	153746572	ko-myod_merge_q0.0000001_peak_519	122	.	5.866	15.317	12.2005	36
1	154064926	154065573	ko-myod_merge_q0.0000001_peak_520	213	.	9.36437	24.7325	21.3734	405
1	154150331	154150651	ko-myod_merge_q0.0000001_peak_521	234	.	9.03133	26.8396	23.436	176
1	154156352	154157271	ko-myod_merge_q0.0000001_peak_522	120	.	6.58418	15.1889	12.0762	480
1	155108126	155108463	ko-myod_merge_q0.0000001_peak_523	132	.	5.79484	16.3494	13.2006	256
1	155233795	155234814	ko-myod_merge_q0.0000001_peak_524	1417	.	27.1626	146.279	141.788	541
1	155388459	155388942	ko-myod_merge_q0.0000001_peak_525	218	.	9.63771	25.2695	21.8986	227
1	155527107	155527945	ko-myod_merge_q0.0000001_peak_526	361	.	13.1423	39.8027	36.1852	607
1	155810350	155810668	ko-myod_merge_q0.0000001_peak_527	280	.	6.31363	31.515	28.0252	93
1	156036182	156036522	ko-myod_merge_q0.0000001_peak_528	257	.	6.62047	29.1615	25.7139	186
1	156046179	156047345	ko-myod_merge_q0.0000001_peak_529	134	.	6.07577	16.6336	13.4759	82
1	156467889	156468687	ko-myod_merge_q0.0000001_peak_530	161	.	6.66472	19.3575	16.1231	656
1	156494814	156495743	ko-myod_merge_q0.0000001_peak_531	507	.	16.8656	54.5804	50.7773	577
1	156667384	156667901	ko-myod_merge_q0.0000001_peak_532	106	.	3.97161	13.713	10.6495	113
1	156997679	156998037	ko-myod_merge_q0.0000001_peak_533	311	.	12.2659	34.6964	31.1546	160
1	157001214	157001528	ko-myod_merge_q0.0000001_peak_534	363	.	13.5904	39.984	36.3642	154
1	157002898	157003310	ko-myod_merge_q0.0000001_peak_535	314	.	10.5592	34.9761	31.4287	155
1	157004554	157005288	ko-myod_merge_q0.0000001_peak_536	254	.	11.5539	28.8559	25.4139	481
1	157091124	157091430	ko-myod_merge_q0.0000001_peak_537	83	.	5.27589	11.3405	8.36848	29
1	157412063	157412580	ko-myod_merge_q0.0000001_peak_538	186	.	10.3317	21.9776	18.6783	330
1	157506525	157507918	ko-myod_merge_q0.0000001_peak_539	316	.	10.1495	35.2411	31.6893	597
1	157517995	157518385	ko-myod_merge_q0.0000001_peak_540	126	.	5.0326	15.7563	12.6254	285
1	158830023	158830309	ko-myod_merge_q0.0000001_peak_541	151	.	10.3101	18.4051	15.1976	102
1	159393044	159393904	ko-myod_merge_q0.0000001_peak_542	255	.	8.12486	28.9671	25.5222	400
1	160692191	160693103	ko-myod_merge_q0.0000001_peak_543	194	.	11.1274	22.7561	19.4403	460
1	161010235	161010947	ko-myod_merge_q0.0000001_peak_544	229	.	10.8216	26.3103	22.9189	554
1	161507949	161508755	ko-myod_merge_q0.0000001_peak_545	309	.	15.2073	34.5069	30.9679	180
1	162773602	162774200	ko-myod_merge_q0.0000001_peak_546	178	.	9.81953	21.1056	17.8275	455
1	162792415	162793253	ko-myod_merge_q0.0000001_peak_547	215	.	8.63328	24.8707	21.5082	356
1	162859694	162860196	ko-myod_merge_q0.0000001_peak_548	259	.	8.5087	29.4433	25.9902	159
1	163112824	163113318	ko-myod_merge_q0.0000001_peak_549	244	.	8.54393	27.9086	24.4839	308
1	163221277	163224309	ko-myod_merge_q0.0000001_peak_550	2224	.	58.1927	227.364	222.493	522
1	163251715	163252369	ko-myod_merge_q0.0000001_peak_551	155	.	10.0046	18.8069	15.5881	394
1	163383326	163383845	ko-myod_merge_q0.0000001_peak_552	608	.	19.1501	64.7676	60.8591	331
1	163562176	163563245	ko-myod_merge_q0.0000001_peak_553	1322	.	31.4983	136.701	132.265	525
1	163691523	163692349	ko-myod_merge_q0.0000001_peak_554	193	.	10.0814	22.6683	19.3546	464
1	164622725	164623022	ko-myod_merge_q0.0000001_peak_555	72	.	5.02078	10.1214	7.20164	14
1	164955709	164956445	ko-myod_merge_q0.0000001_peak_556	229	.	10.8216	26.3103	22.9189	394
1	165075547	165076228	ko-myod_merge_q0.0000001_peak_557	247	.	12.5799	28.1389	24.7102	401
1	165158694	165159323	ko-myod_merge_q0.0000001_peak_558	366	.	14.0932	40.2356	36.6127	214
1	165190527	165191424	ko-myod_merge_q0.0000001_peak_559	324	.	11.9097	35.9691	32.4077	382
1	165460313	165461226	ko-myod_merge_q0.0000001_peak_560	828	.	12.8668	87.0023	82.8979	553
1	166043626	166044429	ko-myod_merge_q0.0000001_peak_561	777	.	12.8141	81.8507	77.7891	611
1	166089655	166090230	ko-myod_merge_q0.0000001_peak_562	346	.	8.52746	38.1967	34.6031	355
1	166266814	166267293	ko-myod_merge_q0.0000001_peak_563	84	.	6.34757	11.4153	8.43952	363
1	166343397	166343762	ko-myod_merge_q0.0000001_peak_564	186	.	8.76156	21.9049	18.6071	195
1	166944258	166944978	ko-myod_merge_q0.0000001_peak_565	116	.	7.33073	14.7973	11.6966	627
1	167183729	167184071	ko-myod_merge_q0.0000001_peak_566	160	.	10.5599	19.2634	16.0323	135
1	167242224	167243128	ko-myod_merge_q0.0000001_peak_567	943	.	16.4895	98.5442	94.3485	385
1	167269618	167270545	ko-myod_merge_q0.0000001_peak_568	894	.	20.094	93.5701	89.4139	283
1	167367937	167368513	ko-myod_merge_q0.0000001_peak_569	119	.	5.92053	15.0387	11.93	415
1	167393011	167394064	ko-myod_merge_q0.0000001_peak_570	174	.	5.21485	20.7034	17.4356	706
1	167598235	167598893	ko-myod_merge_q0.0000001_peak_571	383	.	11.9365	41.9907	38.3446	488
1	167914873	167915403	ko-myod_merge_q0.0000001_peak_572	384	.	11.4182	42.0846	38.4364	399
1	168016176	168016931	ko-myod_merge_q0.0000001_peak_573	216	.	9.23475	25.0341	21.6695	418
1	168501660	168502647	ko-myod_merge_q0.0000001_peak_574	407	.	15.5548	44.41	40.7308	438
1	168743180	168743978	ko-myod_merge_q0.0000001_peak_575	392	.	14.7487	42.9092	39.2501	457
1	169264120	169264460	ko-myod_merge_q0.0000001_peak_576	195	.	10.8448	22.8428	19.5239	232
1	169385885	169386384	ko-myod_merge_q0.0000001_peak_577	362	.	17.5954	39.898	36.2794	213
1	169555570	169556062	ko-myod_merge_q0.0000001_peak_578	88	.	5.52286	11.8427	8.8495	468
1	169579570	169580006	ko-myod_merge_q0.0000001_peak_579	148	.	8.37798	18.0746	14.875	230
1	169671431	169672382	ko-myod_merge_q0.0000001_peak_580	212	.	11.8807	24.5747	21.218	821
1	169676450	169677784	ko-myod_merge_q0.0000001_peak_581	2224	.	58.1927	227.364	222.493	631
1	169704544	169704916	ko-myod_merge_q0.0000001_peak_582	426	.	15.0257	46.3845	42.6789	220
1	169916937	169917393	ko-myod_merge_q0.0000001_peak_583	169	.	7.90102	20.1968	16.9422	181
1	170079047	170079807	ko-myod_merge_q0.0000001_peak_584	120	.	6.58418	15.1889	12.0762	527
1	170111644	170112493	ko-myod_merge_q0.0000001_peak_585	580	.	14.0205	61.9044	58.0235	589
1	170649867	170650459	ko-myod_merge_q0.0000001_peak_586	110	.	5.70908	14.1609	11.0831	493
1	170654450	170658512	ko-myod_merge_q0.0000001_peak_587	6330	.	68.9596	639.072	633.086	1116
1	170664350	170665944	ko-myod_merge_q0.0000001_peak_588	775	.	16.4547	81.5672	77.5081	810
1	170701405	170703238	ko-myod_merge_q0.0000001_peak_589	1743	.	23.7063	178.984	174.324	1158
1	170731814	170732723	ko-myod_merge_q0.0000001_peak_590	391	.	9.43894	42.808	39.1502	214
1	171094615	171094921	ko-myod_merge_q0.0000001_peak_591	302	.	10.0532	33.8048	30.2766	152
1	171248826	171250631	ko-myod_merge_q0.0000001_peak_592	442	.	12.4754	48.0077	44.2826	1155
1	171281367	171281789	ko-myod_merge_q0.0000001_peak_593	156	.	4.29907	18.8807	15.6602	90
1	171502451	171502903	ko-myod_merge_q0.0000001_peak_594	135	.	5.34793	16.6892	13.5297	296
1	172013742	172014113	ko-myod_merge_q0.0000001_peak_595	144	.	8.67703	17.5906	14.406	188
1	172133006	172134574	ko-myod_merge_q0.0000001_peak_596	1810	.	25.6621	185.723	181.032	542
1	172154695	172155096	ko-myod_merge_q0.0000001_peak_597	230	.	9.92976	26.4174	23.0219	163
1	172289145	172289525	ko-myod_merge_q0.0000001_peak_598	267	.	11.9701	30.2389	26.7708	179
1	172305989	172306604	ko-myod_merge_q0.0000001_peak_599	141	.	6.02721	17.3445	14.1667	167
1	172501199	172501622	ko-myod_merge_q0.0000001_peak_600	99	.	3.91947	12.9658	9.93012	123
1	175669964	175670617	ko-myod_merge_q0.0000001_peak_601	195	.	9.85772	22.8374	19.5189	450
1	175673488	175674239	ko-myod_merge_q0.0000001_peak_602	201	.	7.37421	23.4623	20.1303	425
1	175931611	175932038	ko-myod_merge_q0.0000001_peak_603	130	.	6.42736	16.1642	13.0203	191
1	176800916	176801623	ko-myod_merge_q0.0000001_peak_604	206	.	9.57504	24.0122	20.6682	278
1	176818517	176818870	ko-myod_merge_q0.0000001_peak_605	130	.	6.84755	16.1591	13.0158	153
1	176949838	176950402	ko-myod_merge_q0.0000001_peak_606	212	.	8.035	24.5727	21.2161	147
1	176958269	176958797	ko-myod_merge_q0.0000001_peak_607	139	.	8.09741	17.0842	13.9138	155
1	177008800	177009667	ko-myod_merge_q0.0000001_peak_608	341	.	10.1916	37.7762	34.1876	332
1	177011333	177012358	ko-myod_merge_q0.0000001_peak_609	1062	.	20.7991	110.49	106.213	673
1	177013608	177015577	ko-myod_merge_q0.0000001_peak_610	1268	.	13.4146	131.205	126.801	1196
1	177028845	177029293	ko-myod_merge_q0.0000001_peak_611	220	.	7.75237	25.415	22.0402	129
1	177441361	177442216	ko-myod_merge_q0.0000001_peak_612	1291	.	28.6184	133.572	129.154	399
1	177444910	177445863	ko-myod_merge_q0.0000001_peak_613	232	.	12.4275	26.6606	23.261	877
1	177447284	177448010	ko-myod_merge_q0.0000001_peak_614	264	.	11.1194	29.9232	26.4621	361
1	177555407	177556271	ko-myod_merge_q0.0000001_peak_615	1503	.	21.3902	154.879	150.339	438
1	177623114	177624020	ko-myod_merge_q0.0000001_peak_616	298	.	8.18931	33.3694	29.8489	275
1	177634137	177634700	ko-myod_merge_q0.0000001_peak_617	83	.	5.27589	11.3405	8.36848	144
1	177708496	177708923	ko-myod_merge_q0.0000001_peak_618	393	.	8.81657	43.0361	39.3755	227
1	177711303	177711893	ko-myod_merge_q0.0000001_peak_619	223	.	10.5243	25.7723	22.3909	387
1	177797397	177798179	ko-myod_merge_q0.0000001_peak_620	456	.	11.6891	49.3642	45.6219	489
1	178860678	178861394	ko-myod_merge_q0.0000001_peak_621	119	.	7.21047	15.0374	11.9293	443
1	179000062	179000513	ko-myod_merge_q0.0000001_peak_622	250	.	7.43104	28.5239	25.0886	112
1	179042134	179042565	ko-myod_merge_q0.0000001_peak_623	424	.	8.74848	46.1367	42.4338	279
1	179044202	179044762	ko-myod_merge_q0.0000001_peak_624	96	.	6.40131	12.7181	9.69099	298
1	179054177	179054543	ko-myod_merge_q0.0000001_peak_625	361	.	9.6113	39.8052	36.1874	184
1	180312875	180313174	ko-myod_merge_q0.0000001_peak_626	197	.	8.28781	23.0596	19.7359	90
1	180462798	180463182	ko-myod_merge_q0.0000001_peak_627	185	.	7.32337	21.8813	18.5845	223
1	180510529	180510855	ko-myod_merge_q0.0000001_peak_628	202	.	8.53532	23.5868	20.2518	188
1	180813738	180814089	ko-myod_merge_q0.0000001_peak_629	208	.	10.0061	24.2436	20.894	143
1	180913675	180914432	ko-myod_merge_q0.0000001_peak_630	139	.	6.65691	17.1026	13.931	134
1	180945398	180945682	ko-myod_merge_q0.0000001_peak_631	108	.	5.43259	13.9042	10.8347	131
1	181232417	181232773	ko-myod_merge_q0.0000001_peak_632	175	.	8.48244	20.8361	17.5642	268
1	181549835	181550189	ko-myod_merge_q0.0000001_peak_633	179	.	8.97694	21.2393	17.959	130
1	181550622	181551432	ko-myod_merge_q0.0000001_peak_634	202	.	8.53532	23.5868	20.2518	548
1	181552274	181553551	ko-myod_merge_q0.0000001_peak_635	1589	.	20.5509	163.517	158.934	555
1	182282294	182282640	ko-myod_merge_q0.0000001_peak_636	71	.	5.3472	10.0436	7.12925	338
1	182368630	182369247	ko-myod_merge_q0.0000001_peak_637	156	.	5.44757	18.8844	15.6637	125
1	182499498	182500037	ko-myod_merge_q0.0000001_peak_638	118	.	6.25753	14.9482	11.843	341
1	182501713	182502558	ko-myod_merge_q0.0000001_peak_639	575	.	14.1115	61.406	57.5299	330
1	182503772	182504368	ko-myod_merge_q0.0000001_peak_640	189	.	6.59055	22.3064	18.9998	483
1	182506416	182506739	ko-myod_merge_q0.0000001_peak_641	396	.	11.3919	43.3238	39.6584	164
1	182517129	182517783	ko-myod_merge_q0.0000001_peak_642	265	.	8.30149	29.9716	26.509	482
1	182519992	182521224	ko-myod_merge_q0.0000001_peak_643	693	.	15.4724	73.3546	69.3657	587
1	182527791	182528476	ko-myod_merge_q0.0000001_peak_644	1099	.	15.1918	114.299	109.997	477
1	182542852	182543241	ko-myod_merge_q0.0000001_peak_645	110	.	5.70908	14.1609	11.0831	362
1	182908312	182909346	ko-myod_merge_q0.0000001_peak_646	597	.	13.3377	63.6574	59.7597	73
1	183039154	183040142	ko-myod_merge_q0.0000001_peak_647	288	.	11.39	32.3381	28.8355	606
1	183113474	183114333	ko-myod_merge_q0.0000001_peak_648	161	.	5.74144	19.4051	16.1697	527
1	183117097	183117635	ko-myod_merge_q0.0000001_peak_649	136	.	7.20119	16.8605	13.6954	190
1	183147143	183147856	ko-myod_merge_q0.0000001_peak_650	136	.	8.21451	16.8003	13.6378	508
1	183159046	183159628	ko-myod_merge_q0.0000001_peak_651	198	.	8.863	23.183	19.8563	139
1	183188321	183188762	ko-myod_merge_q0.0000001_peak_652	94	.	5.28619	12.4528	9.43433	351
1	183194509	183195336	ko-myod_merge_q0.0000001_peak_653	242	.	8.66935	27.667	24.2472	321
1	183296817	183298002	ko-myod_merge_q0.0000001_peak_654	459	.	8.94521	49.6942	45.9477	368
1	183307373	183307870	ko-myod_merge_q0.0000001_peak_655	137	.	8.02889	16.9635	13.7959	161
1	183308340	183311732	ko-myod_merge_q0.0000001_peak_656	2728	.	59.6502	277.924	272.857	1578
1	183369276	183369573	ko-myod_merge_q0.0000001_peak_657	208	.	9.35993	24.1623	20.814	100
1	183441754	183442082	ko-myod_merge_q0.0000001_peak_658	205	.	8.96314	23.93	20.5873	181
1	183573965	183574317	ko-myod_merge_q0.0000001_peak_659	121	.	6.19781	15.2409	12.1264	109
1	183798630	183799221	ko-myod_merge_q0.0000001_peak_660	92	.	5.95915	12.308	9.29785	521
1	183803428	183804699	ko-myod_merge_q0.0000001_peak_661	239	.	11.0612	27.3479	23.9352	413
1	183867959	183869791	ko-myod_merge_q0.0000001_peak_662	2007	.	44.6636	205.489	200.711	1070
1	183904618	183905997	ko-myod_merge_q0.0000001_peak_663	1559	.	21.9351	160.482	155.913	1073
1	183917253	183917775	ko-myod_merge_q0.0000001_peak_664	200	.	6.48927	23.3493	20.0197	348
1	184041845	184042607	ko-myod_merge_q0.0000001_peak_665	155	.	7.1944	18.7222	15.5057	140
1	184051561	184051943	ko-myod_merge_q0.0000001_peak_666	161	.	6.66374	19.3551	16.1209	230
1	184059940	184060300	ko-myod_merge_q0.0000001_peak_667	122	.	7.92106	15.3509	12.2336	114
1	184061217	184061997	ko-myod_merge_q0.0000001_peak_668	211	.	11.4943	24.5054	21.1502	490
1	184065809	184066167	ko-myod_merge_q0.0000001_peak_669	134	.	7.3013	16.5875	13.4315	172
1	184170990	184171671	ko-myod_merge_q0.0000001_peak_670	174	.	9.91839	20.7309	17.4615	154
1	184261078	184261666	ko-myod_merge_q0.0000001_peak_671	142	.	6.80726	17.4287	14.248	323
1	184383994	184385292	ko-myod_merge_q0.0000001_peak_672	556	.	20.8691	59.5103	55.654	405
1	184394658	184395269	ko-myod_merge_q0.0000001_peak_673	111	.	8.02344	14.1805	11.1021	542
1	184575806	184577676	ko-myod_merge_q0.0000001_peak_674	1816	.	42.7769	186.319	181.625	773
1	184657141	184657835	ko-myod_merge_q0.0000001_peak_675	78	.	5.54899	10.7758	7.82958	222
1	184663078	184664200	ko-myod_merge_q0.0000001_peak_676	1051	.	19.7823	109.425	105.155	620
1	184675177	184676632	ko-myod_merge_q0.0000001_peak_677	1712	.	30.6676	175.923	171.279	669
1	184707454	184708735	ko-myod_merge_q0.0000001_peak_678	1402	.	26.9537	144.743	140.261	482
1	184732805	184733112	ko-myod_merge_q0.0000001_peak_679	89	.	4.91614	11.9531	8.95626	223
1	184886019	184886611	ko-myod_merge_q0.0000001_peak_680	212	.	8.035	24.5727	21.2161	270
1	184922612	184923714	ko-myod_merge_q0.0000001_peak_681	577	.	14.8013	61.6606	57.7818	541
1	185113767	185114324	ko-myod_merge_q0.0000001_peak_682	155	.	7.1944	18.7222	15.5057	165
1	185229339	185230288	ko-myod_merge_q0.0000001_peak_683	743	.	12.4514	78.3713	74.3378	619
1	185363222	185363568	ko-myod_merge_q0.0000001_peak_684	84	.	5.29483	11.3794	8.40535	89
1	185740796	185742140	ko-myod_merge_q0.0000001_peak_685	1643	.	42.239	168.969	164.359	537
1	185886868	185887310	ko-myod_merge_q0.0000001_peak_686	129	.	4.82334	16.1378	12.9955	168
1	186715120	186716067	ko-myod_merge_q0.0000001_peak_687	760	.	19.1851	80.1303	76.0821	446
1	186739768	186740483	ko-myod_merge_q0.0000001_peak_688	271	.	12.5472	30.6224	27.1484	456
1	186748899	186749882	ko-myod_merge_q0.0000001_peak_689	657	.	16.5095	69.7111	65.756	289
1	187015827	187016289	ko-myod_merge_q0.0000001_peak_690	535	.	23.9687	57.4256	53.5928	172
1	187134026	187135253	ko-myod_merge_q0.0000001_peak_691	253	.	11.5197	28.7943	25.3533	566
1	187135847	187136549	ko-myod_merge_q0.0000001_peak_692	147	.	8.5879	17.9386	14.7429	44
1	187169797	187170243	ko-myod_merge_q0.0000001_peak_693	161	.	10.3502	19.38	16.145	79
1	187171060	187173172	ko-myod_merge_q0.0000001_peak_694	1209	.	45.2476	125.307	120.938	981
1	187174892	187175458	ko-myod_merge_q0.0000001_peak_695	174	.	10.8677	20.7336	17.464	261
1	187294411	187295679	ko-myod_merge_q0.0000001_peak_696	482	.	14.8457	51.9844	48.2105	639
1	187904112	187905121	ko-myod_merge_q0.0000001_peak_697	415	.	16.429	45.2439	41.5535	684
1	187907766	187908180	ko-myod_merge_q0.0000001_peak_698	78	.	5.54899	10.7758	7.82958	114
1	187910284	187911238	ko-myod_merge_q0.0000001_peak_699	192	.	6.83983	22.5398	19.2287	898
1	189882682	189882970	ko-myod_merge_q0.0000001_peak_700	78	.	4.56607	10.7826	7.83558	273
1	190127406	190128012	ko-myod_merge_q0.0000001_peak_701	167	.	7.81353	20.018	16.767	378
1	190128304	190129223	ko-myod_merge_q0.0000001_peak_702	567	.	20.5317	60.5989	56.7314	446
1	190160197	190162279	ko-myod_merge_q0.0000001_peak_703	1665	.	40.9686	171.16	166.538	1149
1	190162856	190163272	ko-myod_merge_q0.0000001_peak_704	225	.	10.9679	25.9715	22.5866	120
1	190170274	190170986	ko-myod_merge_q0.0000001_peak_705	241	.	10.5017	27.5208	24.1051	292
1	190250233	190250788	ko-myod_merge_q0.0000001_peak_706	99	.	6.55497	12.9927	9.95579	477
1	190971988	190973507	ko-myod_merge_q0.0000001_peak_707	842	.	12.1878	88.3386	84.2239	996
1	190978871	190979637	ko-myod_merge_q0.0000001_peak_708	152	.	5.96563	18.4231	15.2151	604
1	191215734	191216776	ko-myod_merge_q0.0000001_peak_709	1402	.	22.5007	144.747	140.265	394
1	191254373	191254931	ko-myod_merge_q0.0000001_peak_710	242	.	9.97088	27.6704	24.2502	366
1	191299410	191299729	ko-myod_merge_q0.0000001_peak_711	352	.	10.6314	38.8794	35.2754	217
1	191396812	191397611	ko-myod_merge_q0.0000001_peak_712	368	.	5.7799	40.5182	36.8919	664
1	191417018	191417447	ko-myod_merge_q0.0000001_peak_713	97	.	5.2891	12.8254	9.79385	224
1	191526949	191527498	ko-myod_merge_q0.0000001_peak_714	557	.	11.1719	59.6256	55.7686	175
1	191528090	191528460	ko-myod_merge_q0.0000001_peak_715	194	.	9.50471	22.7589	19.4427	259
1	191660437	191663012	ko-myod_merge_q0.0000001_peak_716	1985	.	30.2662	203.292	198.523	1674
1	192454495	192455222	ko-myod_merge_q0.0000001_peak_717	262	.	9.28572	29.67	26.2135	504
1	192555287	192555667	ko-myod_merge_q0.0000001_peak_718	242	.	6.98973	27.6441	24.2253	127
1	192745373	192746898	ko-myod_merge_q0.0000001_peak_719	538	.	13.5235	57.6902	53.8537	707
1	192789021	192789899	ko-myod_merge_q0.0000001_peak_720	151	.	6.82392	18.373	15.1664	330
1	192806364	192807409	ko-myod_merge_q0.0000001_peak_721	4162	.	23.764	421.759	416.296	419
1	192840859	192842116	ko-myod_merge_q0.0000001_peak_722	625	.	14.8954	66.4436	62.5176	583
1	192854315	192855306	ko-myod_merge_q0.0000001_peak_723	253	.	11.5197	28.7943	25.3533	751
1	192857236	192858005	ko-myod_merge_q0.0000001_peak_724	306	.	13.4195	34.1452	30.6111	186
1	193035490	193036310	ko-myod_merge_q0.0000001_peak_725	883	.	16.9026	92.5475	88.3991	469
1	193189094	193190165	ko-myod_merge_q0.0000001_peak_726	598	.	15.0439	63.7792	59.8794	608
1	193197765	193198543	ko-myod_merge_q0.0000001_peak_727	157	.	7.11601	19.0227	15.7989	489
1	193272839	193273660	ko-myod_merge_q0.0000001_peak_728	155	.	6.4288	18.7771	15.5595	484
1	193298089	193298792	ko-myod_merge_q0.0000001_peak_729	93	.	4.54962	12.3357	9.32262	131
1	193337410	193339108	ko-myod_merge_q0.0000001_peak_730	912	.	15.789	95.436	91.264	1269
1	193342314	193342798	ko-myod_merge_q0.0000001_peak_731	691	.	9.64876	73.1805	69.1936	327
1	193344465	193345617	ko-myod_merge_q0.0000001_peak_732	1356	.	20.2702	140.138	135.682	544
1	193346838	193347555	ko-myod_merge_q0.0000001_peak_733	224	.	8.13707	25.8561	22.4733	169
1	193351486	193352140	ko-myod_merge_q0.0000001_peak_734	151	.	6.82392	18.373	15.1664	463
1	193381354	193382916	ko-myod_merge_q0.0000001_peak_735	1855	.	28.355	190.26	185.549	876
1	193389593	193390194	ko-myod_merge_q0.0000001_peak_736	172	.	9.1536	20.4865	17.2232	253
1	193398890	193399405	ko-myod_merge_q0.0000001_peak_737	537	.	10.7623	57.5736	53.7398	183
1	193400089	193401070	ko-myod_merge_q0.0000001_peak_738	680	.	16.4929	72.0656	68.0894	300
1	193413635	193414148	ko-myod_merge_q0.0000001_peak_739	129	.	4.81557	16.1121	12.9711	107
1	193476976	193477793	ko-myod_merge_q0.0000001_peak_740	289	.	12.1267	32.4618	28.9556	283
1	193479040	193480390	ko-myod_merge_q0.0000001_peak_741	501	.	17.3728	53.9734	50.178	797
1	194619466	194620421	ko-myod_merge_q0.0000001_peak_742	328	.	8.64427	36.3732	32.8047	576
1	194671754	194672237	ko-myod_merge_q0.0000001_peak_743	123	.	5.30459	15.4482	12.3268	400
10	3466073	3466759	ko-myod_merge_q0.0000001_peak_744	158	.	8.96128	19.0953	15.8686	484
10	3595787	3597760	ko-myod_merge_q0.0000001_peak_745	1772	.	42.9351	181.941	177.267	1260
10	4120909	4121261	ko-myod_merge_q0.0000001_peak_746	107	.	6.33755	13.8484	10.7807	120
10	4172947	4175605	ko-myod_merge_q0.0000001_peak_747	1272	.	34.2887	131.617	127.211	1649
10	4387090	4387425	ko-myod_merge_q0.0000001_peak_748	198	.	9.75816	23.222	19.8944	231
10	4775230	4776774	ko-myod_merge_q0.0000001_peak_749	843	.	24.9089	88.4432	84.3276	319
10	4837838	4838708	ko-myod_merge_q0.0000001_peak_750	774	.	19.4249	81.5379	77.4789	294
10	5056020	5057021	ko-myod_merge_q0.0000001_peak_751	1739	.	25.9072	178.611	173.954	463
10	5070420	5070880	ko-myod_merge_q0.0000001_peak_752	189	.	7.70443	22.2807	18.9752	339
10	5089034	5089338	ko-myod_merge_q0.0000001_peak_753	137	.	8.02889	16.9635	13.7959	180
10	5110595	5111559	ko-myod_merge_q0.0000001_peak_754	425	.	14.6026	46.2876	42.5833	179
10	5181728	5182474	ko-myod_merge_q0.0000001_peak_755	395	.	12.1661	43.1896	39.5273	564
10	5194463	5195028	ko-myod_merge_q0.0000001_peak_756	401	.	10.5976	43.7979	40.1259	219
10	5203767	5204316	ko-myod_merge_q0.0000001_peak_757	147	.	8.5879	17.9386	14.7429	440
10	7112920	7113925	ko-myod_merge_q0.0000001_peak_758	1326	.	30.692	137.092	132.653	756
10	7259902	7260781	ko-myod_merge_q0.0000001_peak_759	372	.	12.6416	40.842	37.2112	409
10	7956268	7956688	ko-myod_merge_q0.0000001_peak_760	133	.	9.19768	16.5431	13.3889	159
10	8287248	8287719	ko-myod_merge_q0.0000001_peak_761	89	.	4.91614	11.9531	8.95626	410
10	8505527	8506466	ko-myod_merge_q0.0000001_peak_762	300	.	9.93898	33.5354	30.0134	508
10	9014613	9015368	ko-myod_merge_q0.0000001_peak_763	361	.	13.1423	39.8027	36.1852	161
10	11197074	11198435	ko-myod_merge_q0.0000001_peak_764	618	.	11.2545	65.7887	61.8698	306
10	11280509	11281207	ko-myod_merge_q0.0000001_peak_765	192	.	6.83983	22.5398	19.2287	616
10	11827070	11827383	ko-myod_merge_q0.0000001_peak_766	167	.	9.50527	20.0298	16.7782	133
10	12248498	12249062	ko-myod_merge_q0.0000001_peak_767	489	.	20.7665	52.7546	48.9733	397
10	12411319	12411626	ko-myod_merge_q0.0000001_peak_768	295	.	9.72658	33.0295	29.5139	199
10	12694564	12695396	ko-myod_merge_q0.0000001_peak_769	164	.	7.43421	19.7141	16.4706	700
10	12810669	12812234	ko-myod_merge_q0.0000001_peak_770	316	.	10.1495	35.2411	31.6893	470
10	12820803	12821971	ko-myod_merge_q0.0000001_peak_771	1648	.	26.5043	169.508	164.895	530
10	12823303	12823814	ko-myod_merge_q0.0000001_peak_772	154	.	7.89744	18.691	15.4758	327
10	12868212	12868567	ko-myod_merge_q0.0000001_peak_773	117	.	5.68461	14.889	11.7853	234
10	12911924	12912846	ko-myod_merge_q0.0000001_peak_774	710	.	17.39	75.0718	71.0669	483
10	12931748	12932314	ko-myod_merge_q0.0000001_peak_775	184	.	7.47731	21.758	18.464	208
10	13082378	13083007	ko-myod_merge_q0.0000001_peak_776	301	.	10.5518	33.7235	30.1963	342
10	13739711	13740307	ko-myod_merge_q0.0000001_peak_777	117	.	6.23515	14.9011	11.7965	531
10	13832776	13833186	ko-myod_merge_q0.0000001_peak_778	123	.	6.52701	15.508	12.3846	281
10	13868766	13869088	ko-myod_merge_q0.0000001_peak_779	115	.	7.25891	14.6714	11.575	264
10	13869534	13870175	ko-myod_merge_q0.0000001_peak_780	307	.	8.89178	34.3208	30.7842	435
10	13988003	13988699	ko-myod_merge_q0.0000001_peak_781	419	.	15.4061	45.6245	41.929	300
10	14017603	14018452	ko-myod_merge_q0.0000001_peak_782	832	.	16.2398	87.3459	83.2391	526
10	14036561	14037082	ko-myod_merge_q0.0000001_peak_783	184	.	11.1517	21.7181	18.4259	132
10	14041461	14041798	ko-myod_merge_q0.0000001_peak_784	314	.	11.7431	34.9761	31.4287	143
10	14047997	14049769	ko-myod_merge_q0.0000001_peak_785	361	.	10.9953	39.77	36.1531	939
10	14233422	14233792	ko-myod_merge_q0.0000001_peak_786	224	.	12.2711	25.8057	22.4239	139
10	14312100	14312444	ko-myod_merge_q0.0000001_peak_787	369	.	14.6615	40.5731	36.9462	147
10	14661087	14661428	ko-myod_merge_q0.0000001_peak_788	123	.	8.79768	15.4503	12.3287	140
10	14941694	14942048	ko-myod_merge_q0.0000001_peak_789	111	.	8.02344	14.1805	11.1021	161
10	15392283	15392915	ko-myod_merge_q0.0000001_peak_790	457	.	14.0582	49.54	45.7952	159
10	16635729	16636124	ko-myod_merge_q0.0000001_peak_791	102	.	7.22392	13.2925	10.2439	335
10	17012407	17012986	ko-myod_merge_q0.0000001_peak_792	93	.	6.17745	12.3137	9.30242	80
10	17347594	17348407	ko-myod_merge_q0.0000001_peak_793	384	.	13.2262	42.0606	38.4129	453
10	17599778	17600499	ko-myod_merge_q0.0000001_peak_794	288	.	10.798	32.395	28.8899	418
10	17722731	17723115	ko-myod_merge_q0.0000001_peak_795	235	.	7.0792	26.9759	23.5703	226
10	17795590	17795888	ko-myod_merge_q0.0000001_peak_796	118	.	4.89281	14.9868	11.8811	193
10	18021685	18023112	ko-myod_merge_q0.0000001_peak_797	1225	.	22.4651	126.962	122.584	562
10	18960055	18960358	ko-myod_merge_q0.0000001_peak_798	142	.	8.0049	17.4093	14.2293	127
10	20906985	20907534	ko-myod_merge_q0.0000001_peak_799	205	.	10.1234	23.8812	20.5405	50
10	20952182	20952473	ko-myod_merge_q0.0000001_peak_800	144	.	6.89233	17.6115	14.4264	166
10	21304851	21305365	ko-myod_merge_q0.0000001_peak_801	214	.	6.82443	24.8037	21.4428	96
10	21479227	21479618	ko-myod_merge_q0.0000001_peak_802	213	.	9.65699	24.7359	21.3762	212
10	21631573	21633366	ko-myod_merge_q0.0000001_peak_803	2421	.	72.4378	247.054	242.102	1470
10	21659656	21660302	ko-myod_merge_q0.0000001_peak_804	575	.	21.9672	61.4264	57.5502	186
10	21783369	21783974	ko-myod_merge_q0.0000001_peak_805	342	.	15.5536	37.8494	34.2602	476
10	21789904	21791143	ko-myod_merge_q0.0000001_peak_806	366	.	8.03914	40.2433	36.6203	185
10	21796300	21797156	ko-myod_merge_q0.0000001_peak_807	72	.	4.17937	10.1189	7.20002	534
10	22591458	22592027	ko-myod_merge_q0.0000001_peak_808	146	.	7.47816	17.8768	14.6825	202
10	22608172	22609530	ko-myod_merge_q0.0000001_peak_809	4708	.	58.8169	476.409	470.818	573
10	22774582	22775136	ko-myod_merge_q0.0000001_peak_810	188	.	11.3852	22.1072	18.8057	129
10	22981581	22982303	ko-myod_merge_q0.0000001_peak_811	340	.	13.4377	37.6019	34.0159	298
10	23091473	23092121	ko-myod_merge_q0.0000001_peak_812	220	.	11.6652	25.3798	22.0065	421
10	23177489	23178122	ko-myod_merge_q0.0000001_peak_813	208	.	6.92907	24.1787	20.8301	158
10	23195273	23195989	ko-myod_merge_q0.0000001_peak_814	395	.	11.8868	43.2081	39.545	396
10	23203362	23204548	ko-myod_merge_q0.0000001_peak_815	182	.	6.99604	21.5534	18.2652	1028
10	23220306	23220648	ko-myod_merge_q0.0000001_peak_816	93	.	5.79408	12.3823	9.36716	96
10	23449329	23450826	ko-myod_merge_q0.0000001_peak_817	681	.	13.7339	72.0859	68.1089	1138
10	23549238	23549916	ko-myod_merge_q0.0000001_peak_818	276	.	11.4283	31.1424	27.6595	212
10	23557299	23558946	ko-myod_merge_q0.0000001_peak_819	978	.	31.8215	102.05	97.8299	887
10	23609863	23610299	ko-myod_merge_q0.0000001_peak_820	181	.	11.0051	21.4742	18.1881	302
10	24173074	24173763	ko-myod_merge_q0.0000001_peak_821	119	.	5.92053	15.0387	11.93	560
10	24259916	24260281	ko-myod_merge_q0.0000001_peak_822	114	.	7.46773	14.5821	11.4889	193
10	24367029	24367677	ko-myod_merge_q0.0000001_peak_823	204	.	7.30571	23.7728	20.4346	275
10	24392310	24392725	ko-myod_merge_q0.0000001_peak_824	278	.	12.2179	31.33	27.8426	116
10	24396201	24396606	ko-myod_merge_q0.0000001_peak_825	576	.	14.4433	61.5159	57.6387	188
10	24447049	24447559	ko-myod_merge_q0.0000001_peak_826	114	.	7.46773	14.5821	11.4889	136
10	24589524	24589868	ko-myod_merge_q0.0000001_peak_827	142	.	6.6038	17.4293	14.248	114
10	24731659	24732032	ko-myod_merge_q0.0000001_peak_828	96	.	6.63256	12.7112	9.68467	120
10	25128447	25128840	ko-myod_merge_q0.0000001_peak_829	288	.	10.798	32.395	28.8899	153
10	25433193	25433639	ko-myod_merge_q0.0000001_peak_830	224	.	9.3725	25.8777	22.4945	181
10	25452923	25453436	ko-myod_merge_q0.0000001_peak_831	420	.	15.9005	45.796	42.0979	134
10	25471168	25472924	ko-myod_merge_q0.0000001_peak_832	2963	.	63.5832	301.483	296.33	842
10	25520093	25520511	ko-myod_merge_q0.0000001_peak_833	127	.	6.13198	15.9316	12.7942	244
10	25533090	25534944	ko-myod_merge_q0.0000001_peak_834	3336	.	46.4387	338.884	333.617	1117
10	25788309	25788667	ko-myod_merge_q0.0000001_peak_835	83	.	5.86857	11.3598	8.38665	66
10	25801405	25801974	ko-myod_merge_q0.0000001_peak_836	327	.	13.1099	36.3005	32.7334	136
10	26762297	26762619	ko-myod_merge_q0.0000001_peak_837	139	.	7.86597	17.1587	13.9854	215
10	26799259	26799650	ko-myod_merge_q0.0000001_peak_838	237	.	8.23168	27.139	23.7301	250
10	26836273	26836639	ko-myod_merge_q0.0000001_peak_839	396	.	12.5151	43.3023	39.6376	167
10	27616378	27618801	ko-myod_merge_q0.0000001_peak_840	2000	.	30.4372	204.857	200.081	1311
10	30712713	30713174	ko-myod_merge_q0.0000001_peak_841	179	.	5.56083	21.1896	17.9104	238
10	31288459	31288787	ko-myod_merge_q0.0000001_peak_842	99	.	8.01896	13.025	9.9867	41
10	31503971	31504272	ko-myod_merge_q0.0000001_peak_843	104	.	6.15907	13.5002	10.4442	163
10	31592913	31593319	ko-myod_merge_q0.0000001_peak_844	254	.	7.71576	28.8603	25.4179	134
10	31596564	31597461	ko-myod_merge_q0.0000001_peak_845	681	.	13.2735	72.0775	68.1009	466
10	33179591	33180421	ko-myod_merge_q0.0000001_peak_846	561	.	22.1044	59.9674	56.1074	389
10	33195789	33196119	ko-myod_merge_q0.0000001_peak_847	252	.	14.3196	28.6855	25.2483	157
10	34013151	34013459	ko-myod_merge_q0.0000001_peak_848	278	.	10.2926	31.3247	27.8377	139
10	37140047	37141044	ko-myod_merge_q0.0000001_peak_849	297	.	10.3283	33.2253	29.7073	236
10	37300321	37300658	ko-myod_merge_q0.0000001_peak_850	84	.	6.34757	11.4153	8.43952	24
10	37334934	37335818	ko-myod_merge_q0.0000001_peak_851	515	.	13.7441	55.3549	51.5431	624
10	37501719	37503160	ko-myod_merge_q0.0000001_peak_852	360	.	14.9355	39.6287	36.0141	1148
10	39261778	39262441	ko-myod_merge_q0.0000001_peak_853	197	.	5.66152	23.1198	19.7953	205
10	40068951	40069824	ko-myod_merge_q0.0000001_peak_854	227	.	8.72285	26.1541	22.7655	301
10	40644115	40645189	ko-myod_merge_q0.0000001_peak_855	917	.	19.6208	95.8749	91.7002	689
10	41518860	41519469	ko-myod_merge_q0.0000001_peak_856	193	.	6.55482	22.6521	19.3389	390
10	41575953	41576695	ko-myod_merge_q0.0000001_peak_857	659	.	15.0607	69.9307	65.973	403
10	41587145	41587571	ko-myod_merge_q0.0000001_peak_858	448	.	10.937	48.559	44.8256	177
10	41715414	41716001	ko-myod_merge_q0.0000001_peak_859	153	.	8.92339	18.5149	15.3031	252
10	42089256	42089930	ko-myod_merge_q0.0000001_peak_860	159	.	8.14808	19.1684	15.9395	423
10	42100750	42102144	ko-myod_merge_q0.0000001_peak_861	622	.	12.5361	66.1634	62.2404	781
10	42174118	42174663	ko-myod_merge_q0.0000001_peak_862	232	.	7.45704	26.6258	23.2267	132
10	42178063	42178431	ko-myod_merge_q0.0000001_peak_863	238	.	7.69481	27.2844	23.8728	220
10	42276425	42276937	ko-myod_merge_q0.0000001_peak_864	107	.	6.53547	13.8022	10.7358	441
10	42293795	42294553	ko-myod_merge_q0.0000001_peak_865	181	.	6.01116	21.4565	18.1713	439
10	42950773	42951273	ko-myod_merge_q0.0000001_peak_866	271	.	6.89059	30.5932	27.1194	352
10	42987732	42988076	ko-myod_merge_q0.0000001_peak_867	173	.	5.87137	20.6105	17.3446	135
10	43519719	43520234	ko-myod_merge_q0.0000001_peak_868	291	.	12.567	32.6164	29.1073	289
10	43694248	43694547	ko-myod_merge_q0.0000001_peak_869	171	.	7.78221	20.4521	17.1899	67
10	44018578	44019078	ko-myod_merge_q0.0000001_peak_870	139	.	8.67859	17.0996	13.9286	345
10	44043499	44044263	ko-myod_merge_q0.0000001_peak_871	428	.	7.80229	46.5445	42.8375	405
10	44138256	44138597	ko-myod_merge_q0.0000001_peak_872	143	.	9.50437	17.5044	14.3215	158
10	44285048	44285680	ko-myod_merge_q0.0000001_peak_873	200	.	9.84526	23.38	20.0492	297
10	44690062	44690488	ko-myod_merge_q0.0000001_peak_874	140	.	9.05217	17.2342	14.0587	144
10	45019349	45019932	ko-myod_merge_q0.0000001_peak_875	144	.	7.59335	17.6196	14.4338	224
10	45066457	45067797	ko-myod_merge_q0.0000001_peak_876	268	.	10.9915	30.2983	26.8294	950
10	45075458	45077907	ko-myod_merge_q0.0000001_peak_877	7925	.	52.9515	798.908	792.579	1167
10	45084840	45085487	ko-myod_merge_q0.0000001_peak_878	200	.	8.69112	23.3755	20.0448	408
10	45109848	45110522	ko-myod_merge_q0.0000001_peak_879	730	.	19.7525	77.0913	73.0687	424
10	45262394	45262725	ko-myod_merge_q0.0000001_peak_880	144	.	8.71317	17.6519	14.4655	146
10	45286461	45286812	ko-myod_merge_q0.0000001_peak_881	105	.	6.02493	13.6403	10.5787	114
10	45310946	45312759	ko-myod_merge_q0.0000001_peak_882	2814	.	28.9421	286.507	281.408	633
10	45314676	45315404	ko-myod_merge_q0.0000001_peak_883	549	.	13.1503	58.8448	54.9972	143
10	45560518	45561413	ko-myod_merge_q0.0000001_peak_884	310	.	14.0465	34.5646	31.0249	277
10	50910761	50911235	ko-myod_merge_q0.0000001_peak_885	538	.	21.7252	57.6447	53.8101	327
10	51946589	51947469	ko-myod_merge_q0.0000001_peak_886	159	.	5.93055	19.1486	15.9206	251
10	51975066	51975957	ko-myod_merge_q0.0000001_peak_887	608	.	16.7908	64.7686	60.86	472
10	51981119	51982666	ko-myod_merge_q0.0000001_peak_888	2095	.	35.3963	214.348	209.533	860
10	52022578	52022868	ko-myod_merge_q0.0000001_peak_889	74	.	4.67882	10.4016	7.47207	235
10	52027312	52027655	ko-myod_merge_q0.0000001_peak_890	133	.	6.77805	16.4666	13.3153	136
10	52029199	52030023	ko-myod_merge_q0.0000001_peak_891	795	.	21.6036	83.6685	79.5921	435
10	53398137	53398784	ko-myod_merge_q0.0000001_peak_892	974	.	19.1775	101.624	97.4059	311
10	56567018	56567475	ko-myod_merge_q0.0000001_peak_893	127	.	7.67981	15.8708	12.7354	95
10	56921053	56921404	ko-myod_merge_q0.0000001_peak_894	154	.	6.76632	18.6958	15.4801	208
10	57486183	57486691	ko-myod_merge_q0.0000001_peak_895	444	.	15.5836	48.2182	44.4891	351
10	57569460	57570252	ko-myod_merge_q0.0000001_peak_896	234	.	11.1198	26.8444	23.4407	214
10	57675643	57676447	ko-myod_merge_q0.0000001_peak_897	2107	.	65.2064	215.611	210.791	255
10	57794829	57795341	ko-myod_merge_q0.0000001_peak_898	328	.	7.56625	36.4397	32.8703	343
10	58322937	58323838	ko-myod_merge_q0.0000001_peak_899	315	.	6.06091	35.0696	31.521	275
10	58540442	58540730	ko-myod_merge_q0.0000001_peak_900	76	.	6.3367	10.6344	7.69303	197
10	58811930	58812803	ko-myod_merge_q0.0000001_peak_901	164	.	5.58044	19.6948	16.4523	534
10	58923768	58925525	ko-myod_merge_q0.0000001_peak_902	970	.	34.3022	101.306	97.09	1098
10	58925862	58926336	ko-myod_merge_q0.0000001_peak_903	203	.	11.3693	23.7213	20.3844	149
10	59077461	59079182	ko-myod_merge_q0.0000001_peak_904	574	.	12.5381	61.3068	57.4325	847
10	59080021	59080491	ko-myod_merge_q0.0000001_peak_905	82	.	5.39558	11.2182	8.25062	416
10	59080803	59081321	ko-myod_merge_q0.0000001_peak_906	82	.	4.47423	11.1851	8.21927	147
10	59114307	59115664	ko-myod_merge_q0.0000001_peak_907	812	.	14.1693	85.3231	81.2329	512
10	59222675	59223364	ko-myod_merge_q0.0000001_peak_908	112	.	5.29882	14.3217	11.2368	79
10	59509402	59509727	ko-myod_merge_q0.0000001_peak_909	170	.	9.33467	20.2696	17.013	170
10	59510500	59511314	ko-myod_merge_q0.0000001_peak_910	421	.	13.6951	45.87	42.1707	201
10	59514662	59515249	ko-myod_merge_q0.0000001_peak_911	170	.	9.33467	20.2696	17.013	418
10	59539429	59540184	ko-myod_merge_q0.0000001_peak_912	250	.	9.27484	28.5063	25.0714	425
10	59664223	59665344	ko-myod_merge_q0.0000001_peak_913	2178	.	39.1588	222.702	217.851	608
10	59665638	59666079	ko-myod_merge_q0.0000001_peak_914	111	.	7.00429	14.2217	11.142	60
10	59813228	59814425	ko-myod_merge_q0.0000001_peak_915	408	.	9.9883	44.5024	40.8211	917
10	59821051	59821767	ko-myod_merge_q0.0000001_peak_916	1563	.	23.1549	160.936	156.365	201
10	59825378	59825790	ko-myod_merge_q0.0000001_peak_917	86	.	4.30608	11.6505	8.66578	113
10	59879583	59880154	ko-myod_merge_q0.0000001_peak_918	988	.	15.9352	103.052	98.8242	177
10	59907572	59910100	ko-myod_merge_q0.0000001_peak_919	706	.	12.5766	74.6583	70.6573	504
10	59915927	59916738	ko-myod_merge_q0.0000001_peak_920	229	.	7.90689	26.3187	22.9266	665
10	59919233	59921182	ko-myod_merge_q0.0000001_peak_921	864	.	18.9187	90.6133	86.4808	600
10	59951992	59952494	ko-myod_merge_q0.0000001_peak_922	311	.	8.43398	34.6445	31.1038	195
10	60077109	60079358	ko-myod_merge_q0.0000001_peak_923	919	.	19.7324	96.1627	91.9855	1405
10	60197308	60197736	ko-myod_merge_q0.0000001_peak_924	288	.	11.39	32.3381	28.8355	264
10	60207058	60207682	ko-myod_merge_q0.0000001_peak_925	259	.	6.00585	29.3644	25.9127	270
10	60209199	60210032	ko-myod_merge_q0.0000001_peak_926	1219	.	20.9987	126.358	121.983	264
10	60212663	60213268	ko-myod_merge_q0.0000001_peak_927	159	.	5.2018	19.1885	15.9591	292
10	60248530	60248917	ko-myod_merge_q0.0000001_peak_928	188	.	8.91201	22.1951	18.8915	241
10	60262525	60262811	ko-myod_merge_q0.0000001_peak_929	159	.	5.09537	19.1752	15.946	153
10	60269591	60270039	ko-myod_merge_q0.0000001_peak_930	109	.	4.37424	13.9954	10.9222	90
10	60346802	60347709	ko-myod_merge_q0.0000001_peak_931	1325	.	20.6477	136.947	132.51	323
10	60351062	60352418	ko-myod_merge_q0.0000001_peak_932	758	.	11.976	79.9319	75.8857	1015
10	60353293	60353612	ko-myod_merge_q0.0000001_peak_933	126	.	4.8106	15.7564	12.6254	222
10	60373896	60374691	ko-myod_merge_q0.0000001_peak_934	274	.	6.85691	30.9377	27.4587	302
10	60379164	60380167	ko-myod_merge_q0.0000001_peak_935	874	.	14.4568	91.5835	87.443	352
10	60398392	60398887	ko-myod_merge_q0.0000001_peak_936	146	.	7.47816	17.8768	14.6825	360
10	61208042	61208852	ko-myod_merge_q0.0000001_peak_937	293	.	9.90569	32.8609	29.3476	606
10	61275439	61276208	ko-myod_merge_q0.0000001_peak_938	257	.	7.32034	29.1661	25.7181	185
10	61277885	61278514	ko-myod_merge_q0.0000001_peak_939	201	.	7.01083	23.4684	20.136	294
10	61332465	61333654	ko-myod_merge_q0.0000001_peak_940	173	.	7.60533	20.5713	17.3066	489
10	61362704	61363263	ko-myod_merge_q0.0000001_peak_941	400	.	8.26582	43.7521	40.0809	236
10	61365828	61366259	ko-myod_merge_q0.0000001_peak_942	79	.	5.05007	10.8713	7.91791	150
10	61475748	61476429	ko-myod_merge_q0.0000001_peak_943	320	.	7.2078	35.578	32.0218	212
10	61536205	61536591	ko-myod_merge_q0.0000001_peak_944	93	.	4.54962	12.3357	9.32262	240
10	61759040	61759990	ko-myod_merge_q0.0000001_peak_945	652	.	15.6639	69.1932	65.2419	768
10	61854997	61855339	ko-myod_merge_q0.0000001_peak_946	274	.	9.10242	30.9358	27.4569	181
10	61866042	61866384	ko-myod_merge_q0.0000001_peak_947	398	.	10.9668	43.5261	39.8576	207
10	61943346	61944570	ko-myod_merge_q0.0000001_peak_948	473	.	9.96507	51.09	47.3272	428
10	62179871	62180360	ko-myod_merge_q0.0000001_peak_949	115	.	8.07013	14.6906	11.5935	233
10	62192683	62193457	ko-myod_merge_q0.0000001_peak_950	776	.	14.2101	81.7356	77.6751	497
10	62339332	62340508	ko-myod_merge_q0.0000001_peak_951	639	.	15.4604	67.8992	63.9597	266
10	62792537	62793195	ko-myod_merge_q0.0000001_peak_952	134	.	6.07577	16.6336	13.4759	222
10	63123832	63125037	ko-myod_merge_q0.0000001_peak_953	572	.	14.9085	61.1669	57.2946	571
10	63128052	63128797	ko-myod_merge_q0.0000001_peak_954	357	.	8.22866	39.3428	35.7329	316
10	63221324	63221974	ko-myod_merge_q0.0000001_peak_955	290	.	10.312	32.5804	29.0718	451
10	63308792	63309153	ko-myod_merge_q0.0000001_peak_956	205	.	10.4548	23.8916	20.5503	171
10	64075954	64076640	ko-myod_merge_q0.0000001_peak_957	670	.	11.0889	71.0096	67.042	392
10	66904390	66905265	ko-myod_merge_q0.0000001_peak_958	336	.	10.9957	37.2273	33.6472	445
10	66921147	66922376	ko-myod_merge_q0.0000001_peak_959	1498	.	20.0354	154.386	149.849	523
10	66941813	66942568	ko-myod_merge_q0.0000001_peak_960	179	.	5.56083	21.1896	17.9104	136
10	66943855	66944210	ko-myod_merge_q0.0000001_peak_961	149	.	7.37428	18.1477	14.9457	90
10	67002924	67003301	ko-myod_merge_q0.0000001_peak_962	258	.	8.88691	29.2893	25.839	186
10	67185372	67186048	ko-myod_merge_q0.0000001_peak_963	1060	.	21.7667	110.342	106.065	503
10	67696230	67697053	ko-myod_merge_q0.0000001_peak_964	481	.	14.149	51.9334	48.1603	397
10	67898607	67899446	ko-myod_merge_q0.0000001_peak_965	211	.	8.95448	24.4614	21.1071	293
10	67912455	67913532	ko-myod_merge_q0.0000001_peak_966	946	.	22.3026	98.8276	94.6297	717
10	68089902	68090996	ko-myod_merge_q0.0000001_peak_967	612	.	16.6065	65.1526	61.2394	695
10	68091657	68092113	ko-myod_merge_q0.0000001_peak_968	124	.	7.00924	15.5724	12.4469	109
10	68253704	68254044	ko-myod_merge_q0.0000001_peak_969	271	.	14.4238	30.615	27.1411	113
10	68377401	68378288	ko-myod_merge_q0.0000001_peak_970	116	.	7.85206	14.7778	11.6782	414
10	68558665	68559009	ko-myod_merge_q0.0000001_peak_971	378	.	15.5889	41.5146	37.8743	152
10	68970470	68970914	ko-myod_merge_q0.0000001_peak_972	81	.	6.42126	11.1498	8.18592	77
10	69185190	69187050	ko-myod_merge_q0.0000001_peak_973	3080	.	56.5104	313.282	308.088	1069
10	69187595	69188724	ko-myod_merge_q0.0000001_peak_974	1500	.	24.7944	154.589	150.05	540
10	69204788	69205705	ko-myod_merge_q0.0000001_peak_975	969	.	27.5343	101.2	96.9847	241
10	69207590	69208937	ko-myod_merge_q0.0000001_peak_976	8630	.	110.367	869.7	863.071	728
10	69211968	69213835	ko-myod_merge_q0.0000001_peak_977	1132	.	22.7838	117.585	113.263	914
10	69577663	69578114	ko-myod_merge_q0.0000001_peak_978	174	.	7.67403	20.7196	17.4507	193
10	69611463	69612169	ko-myod_merge_q0.0000001_peak_979	780	.	17.2499	82.0902	78.026	218
10	69628671	69629673	ko-myod_merge_q0.0000001_peak_980	332	.	16.5603	36.7865	33.213	749
10	69736231	69736514	ko-myod_merge_q0.0000001_peak_981	110	.	5.70908	14.1609	11.0831	82
10	69746573	69746873	ko-myod_merge_q0.0000001_peak_982	139	.	8.09741	17.0842	13.9138	144
10	69810601	69811248	ko-myod_merge_q0.0000001_peak_983	457	.	11.4808	49.4541	45.71	316
10	69814079	69814731	ko-myod_merge_q0.0000001_peak_984	162	.	8.33955	19.5286	16.2902	408
10	69852581	69852900	ko-myod_merge_q0.0000001_peak_985	337	.	10.7862	37.3726	33.79	75
10	69872567	69872927	ko-myod_merge_q0.0000001_peak_986	195	.	8.69153	22.8388	19.5201	80
10	70056999	70057657	ko-myod_merge_q0.0000001_peak_987	182	.	7.40066	21.5795	18.2902	493
10	70119529	70120229	ko-myod_merge_q0.0000001_peak_988	173	.	7.60533	20.5713	17.3066	325
10	70159879	70160249	ko-myod_merge_q0.0000001_peak_989	349	.	12.8503	38.5335	34.9337	190
10	70204216	70205585	ko-myod_merge_q0.0000001_peak_990	921	.	26.5509	96.378	92.1988	621
10	70426289	70427099	ko-myod_merge_q0.0000001_peak_991	454	.	12.6759	49.1878	45.4487	591
10	70497216	70498087	ko-myod_merge_q0.0000001_peak_992	349	.	14.3481	38.5757	34.9757	269
10	70519712	70520371	ko-myod_merge_q0.0000001_peak_993	244	.	7.74043	27.9162	24.4915	483
10	70703012	70703401	ko-myod_merge_q0.0000001_peak_994	108	.	6.37028	13.9118	10.8415	297
10	71136063	71136397	ko-myod_merge_q0.0000001_peak_995	99	.	6.55497	12.9927	9.95579	235
10	71291151	71292936	ko-myod_merge_q0.0000001_peak_996	2260	.	43.1787	230.966	226.079	1463
10	71293361	71293892	ko-myod_merge_q0.0000001_peak_997	515	.	17.6984	55.3901	51.5779	306
10	71294977	71295755	ko-myod_merge_q0.0000001_peak_998	338	.	12.9726	37.4055	33.822	560
10	72981287	72981873	ko-myod_merge_q0.0000001_peak_999	158	.	9.5434	19.047	15.8216	117
10	74922664	74923190	ko-myod_merge_q0.0000001_peak_1000	119	.	7.21047	15.0374	11.9293	430
10	75098229	75099036	ko-myod_merge_q0.0000001_peak_1001	220	.	10.3397	25.4353	22.0602	264
10	75104386	75105282	ko-myod_merge_q0.0000001_peak_1002	216	.	8.47588	25.0601	21.6945	743
10	75116918	75117358	ko-myod_merge_q0.0000001_peak_1003	178	.	7.65174	21.1668	17.888	183
10	75121037	75121415	ko-myod_merge_q0.0000001_peak_1004	89	.	4.91614	11.9531	8.95626	74
10	75212034	75212461	ko-myod_merge_q0.0000001_peak_1005	315	.	12.4669	35.0829	31.5342	136
10	75240701	75241349	ko-myod_merge_q0.0000001_peak_1006	510	.	16.988	54.8199	51.0141	257
10	75465726	75466791	ko-myod_merge_q0.0000001_peak_1007	1226	.	29.3587	127.009	122.63	401
10	76293107	76293891	ko-myod_merge_q0.0000001_peak_1008	586	.	13.6982	62.5011	58.6144	354
10	76442400	76442687	ko-myod_merge_q0.0000001_peak_1009	123	.	4.72275	15.4704	12.3483	118
10	76624326	76625222	ko-myod_merge_q0.0000001_peak_1010	707	.	18.2912	74.7036	70.7022	588
10	76653493	76654421	ko-myod_merge_q0.0000001_peak_1011	192	.	7.61211	22.5655	19.2535	476
10	77129804	77130587	ko-myod_merge_q0.0000001_peak_1012	288	.	11.4074	32.3724	28.8687	442
10	77147458	77147750	ko-myod_merge_q0.0000001_peak_1013	115	.	5.94342	14.6847	11.5876	185
10	77201895	77202652	ko-myod_merge_q0.0000001_peak_1014	297	.	8.72078	33.2896	29.7699	451
10	77206334	77207345	ko-myod_merge_q0.0000001_peak_1015	895	.	14.023	93.7081	89.5512	780
10	77225297	77227846	ko-myod_merge_q0.0000001_peak_1016	1522	.	21.9477	156.834	152.284	1957
10	77229287	77230588	ko-myod_merge_q0.0000001_peak_1017	2431	.	22.9723	248.065	243.11	552
10	77252177	77252926	ko-myod_merge_q0.0000001_peak_1018	98	.	4.23107	12.917	9.88335	107
10	77258911	77259483	ko-myod_merge_q0.0000001_peak_1019	112	.	3.90917	14.2847	11.2009	89
10	77406254	77406680	ko-myod_merge_q0.0000001_peak_1020	261	.	9.24531	29.5763	26.1206	379
10	77583903	77584318	ko-myod_merge_q0.0000001_peak_1021	385	.	7.49743	42.1683	38.5186	254
10	77606194	77606499	ko-myod_merge_q0.0000001_peak_1022	308	.	10.8647	34.4106	30.8729	132
10	77690121	77691025	ko-myod_merge_q0.0000001_peak_1023	418	.	10.1444	45.5829	41.8894	399
10	77814450	77815440	ko-myod_merge_q0.0000001_peak_1024	317	.	11.9183	35.3299	31.7774	354
10	78398981	78399732	ko-myod_merge_q0.0000001_peak_1025	227	.	8.03569	26.1276	22.7399	270
10	78458228	78458898	ko-myod_merge_q0.0000001_peak_1026	122	.	4.78614	15.3395	12.2226	566
10	78574514	78574875	ko-myod_merge_q0.0000001_peak_1027	120	.	3.49633	15.1172	12.0065	130
10	78593996	78594300	ko-myod_merge_q0.0000001_peak_1028	187	.	10.0259	22.0117	18.7113	149
10	79681476	79682067	ko-myod_merge_q0.0000001_peak_1029	394	.	10.812	43.1176	39.4563	478
10	79933969	79934776	ko-myod_merge_q0.0000001_peak_1030	424	.	10.7727	46.1775	42.4744	406
10	79936737	79937248	ko-myod_merge_q0.0000001_peak_1031	160	.	5.97157	19.2649	16.0337	386
10	79945693	79946122	ko-myod_merge_q0.0000001_peak_1032	445	.	10.0475	48.3293	44.599	138
10	79984395	79984959	ko-myod_merge_q0.0000001_peak_1033	178	.	4.87013	21.1072	17.8289	426
10	80070782	80071629	ko-myod_merge_q0.0000001_peak_1034	310	.	6.73344	34.6146	31.0743	474
10	80107622	80108079	ko-myod_merge_q0.0000001_peak_1035	104	.	4.61322	13.4842	10.4285	325
10	80147853	80148665	ko-myod_merge_q0.0000001_peak_1036	316	.	5.61505	35.154	31.604	522
10	80149023	80149454	ko-myod_merge_q0.0000001_peak_1037	338	.	6.85079	37.4284	33.8446	285
10	80159467	80159833	ko-myod_merge_q0.0000001_peak_1038	168	.	5.98893	20.1427	16.8899	234
10	80160183	80162305	ko-myod_merge_q0.0000001_peak_1039	1445	.	15.1648	149.028	144.52	1442
10	80163649	80164238	ko-myod_merge_q0.0000001_peak_1040	129	.	4.82334	16.1378	12.9955	503
10	80164686	80166401	ko-myod_merge_q0.0000001_peak_1041	246	.	6.70952	28.1116	24.6835	1364
10	80167325	80168058	ko-myod_merge_q0.0000001_peak_1042	431	.	8.24858	46.8925	43.1802	135
10	80261111	80261727	ko-myod_merge_q0.0000001_peak_1043	278	.	4.9688	31.3553	27.8676	481
10	80398986	80399501	ko-myod_merge_q0.0000001_peak_1044	392	.	13.3089	42.9324	39.273	336
10	80664902	80665188	ko-myod_merge_q0.0000001_peak_1045	269	.	7.40911	30.4279	26.9574	128
10	80666836	80667734	ko-myod_merge_q0.0000001_peak_1046	429	.	8.60552	46.6977	42.9888	223
10	80701989	80702586	ko-myod_merge_q0.0000001_peak_1047	567	.	7.56837	60.5706	56.7032	394
10	80763395	80764029	ko-myod_merge_q0.0000001_peak_1048	133	.	4.9372	16.5109	13.3576	515
10	80798118	80798505	ko-myod_merge_q0.0000001_peak_1049	105	.	4.01996	13.619	10.5585	266
10	80812251	80813889	ko-myod_merge_q0.0000001_peak_1050	1791	.	46.4309	183.828	179.145	1366
10	80911382	80912095	ko-myod_merge_q0.0000001_peak_1051	200	.	7.52638	23.3506	20.0209	235
10	80912714	80915350	ko-myod_merge_q0.0000001_peak_1052	4449	.	50.5008	450.446	444.921	1496
10	80921874	80922340	ko-myod_merge_q0.0000001_peak_1053	78	.	5.54899	10.7758	7.82958	169
10	80928953	80930489	ko-myod_merge_q0.0000001_peak_1054	243	.	9.74459	27.7928	24.3703	1422
10	80938832	80939776	ko-myod_merge_q0.0000001_peak_1055	294	.	7.29685	32.9923	29.4774	604
10	80940516	80940961	ko-myod_merge_q0.0000001_peak_1056	155	.	4.99001	18.7942	15.5759	121
10	80955074	80955429	ko-myod_merge_q0.0000001_peak_1057	128	.	5.63389	15.939	12.8016	128
10	81037093	81037481	ko-myod_merge_q0.0000001_peak_1058	277	.	8.37879	31.2524	27.7669	213
10	81101636	81102071	ko-myod_merge_q0.0000001_peak_1059	481	.	10.976	51.8809	48.1083	167
10	81105654	81106293	ko-myod_merge_q0.0000001_peak_1060	212	.	7.42463	24.5699	21.2137	431
10	81176141	81176490	ko-myod_merge_q0.0000001_peak_1061	104	.	5.1222	13.5106	10.4534	267
10	81192467	81194763	ko-myod_merge_q0.0000001_peak_1062	651	.	11.6255	69.1441	65.1935	625
10	81320040	81321000	ko-myod_merge_q0.0000001_peak_1063	242	.	5.71412	27.7084	24.2874	569
10	81407602	81408068	ko-myod_merge_q0.0000001_peak_1064	133	.	5.1724	16.5376	13.3836	359
10	81408650	81410171	ko-myod_merge_q0.0000001_peak_1065	1301	.	18.4828	134.581	130.157	1117
10	81410673	81410955	ko-myod_merge_q0.0000001_peak_1066	108	.	5.28681	13.9225	10.8521	193
10	81416642	81417214	ko-myod_merge_q0.0000001_peak_1067	354	.	8.29795	39.0498	35.4428	198
10	81421701	81422878	ko-myod_merge_q0.0000001_peak_1068	1040	.	13.321	108.285	104.022	444
10	81424531	81425360	ko-myod_merge_q0.0000001_peak_1069	189	.	5.76594	22.2925	18.987	661
10	82241022	82241582	ko-myod_merge_q0.0000001_peak_1070	206	.	9.57504	24.0122	20.6682	165
10	82690106	82690585	ko-myod_merge_q0.0000001_peak_1071	460	.	9.94575	49.8132	46.0652	296
10	82858958	82859244	ko-myod_merge_q0.0000001_peak_1072	86	.	4.39796	11.6032	8.62045	40
10	82863518	82863902	ko-myod_merge_q0.0000001_peak_1073	196	.	8.47876	22.9363	19.6155	200
10	83004254	83005049	ko-myod_merge_q0.0000001_peak_1074	163	.	7.36766	19.5709	16.3317	479
10	83069977	83070273	ko-myod_merge_q0.0000001_peak_1075	207	.	6.91204	24.1304	20.7837	89
10	83095142	83095473	ko-myod_merge_q0.0000001_peak_1076	226	.	8.42653	26.016	22.6298	189
10	83149504	83150019	ko-myod_merge_q0.0000001_peak_1077	172	.	6.26906	20.524	17.2601	176
10	83152078	83153067	ko-myod_merge_q0.0000001_peak_1078	146	.	6.23972	17.8762	14.6825	149
10	83168261	83169229	ko-myod_merge_q0.0000001_peak_1079	949	.	25.0618	99.1985	94.998	498
10	83182234	83182627	ko-myod_merge_q0.0000001_peak_1080	90	.	5.08567	12.0004	9.00137	150
10	83183481	83184180	ko-myod_merge_q0.0000001_peak_1081	505	.	16.3549	54.3514	50.5505	389
10	83229892	83230615	ko-myod_merge_q0.0000001_peak_1082	793	.	17.4433	83.4202	79.3454	255
10	83618624	83619205	ko-myod_merge_q0.0000001_peak_1083	107	.	4.73669	13.8471	10.7798	324
10	83820997	83821617	ko-myod_merge_q0.0000001_peak_1084	340	.	13.4377	37.6019	34.0159	413
10	84066807	84067690	ko-myod_merge_q0.0000001_peak_1085	336	.	12.1866	37.1965	33.6174	254
10	84183380	84183762	ko-myod_merge_q0.0000001_peak_1086	166	.	10.9437	19.916	16.6688	165
10	84440837	84441142	ko-myod_merge_q0.0000001_peak_1087	221	.	6.74619	25.4864	22.1103	176
10	84815813	84816484	ko-myod_merge_q0.0000001_peak_1088	841	.	15.5161	88.2718	84.1579	216
10	84885315	84886984	ko-myod_merge_q0.0000001_peak_1089	1095	.	25.6042	113.868	109.569	572
10	84997821	84998581	ko-myod_merge_q0.0000001_peak_1090	309	.	9.60363	34.4905	30.9519	302
10	85003484	85004187	ko-myod_merge_q0.0000001_peak_1091	234	.	9.28844	26.8344	23.4311	254
10	85010928	85011612	ko-myod_merge_q0.0000001_peak_1092	776	.	18.7872	81.7603	77.6994	248
10	85266013	85266984	ko-myod_merge_q0.0000001_peak_1093	326	.	15.3887	36.1726	32.6071	806
10	85421280	85421687	ko-myod_merge_q0.0000001_peak_1094	122	.	6.26052	15.3762	12.2579	203
10	85639438	85640408	ko-myod_merge_q0.0000001_peak_1095	724	.	19.079	76.4754	72.4584	421
10	85655877	85656444	ko-myod_merge_q0.0000001_peak_1096	222	.	9.80321	25.5911	22.2135	366
10	85660429	85660958	ko-myod_merge_q0.0000001_peak_1097	124	.	6.16354	15.5846	12.4585	130
10	85739259	85739710	ko-myod_merge_q0.0000001_peak_1098	235	.	7.39427	26.9402	23.535	285
10	86100148	86101484	ko-myod_merge_q0.0000001_peak_1099	1960	.	28.7734	200.824	196.066	463
10	86171277	86171827	ko-myod_merge_q0.0000001_peak_1100	130	.	5.30789	16.2005	13.0555	338
10	86264697	86265331	ko-myod_merge_q0.0000001_peak_1101	121	.	6.19781	15.2409	12.1264	454
10	86772100	86772883	ko-myod_merge_q0.0000001_peak_1102	258	.	8.0368	29.2502	25.8002	565
10	86933228	86933734	ko-myod_merge_q0.0000001_peak_1103	313	.	12.3549	34.8679	31.3226	205
10	88431143	88431552	ko-myod_merge_q0.0000001_peak_1104	342	.	13.9633	37.8773	34.2877	117
10	88605936	88606246	ko-myod_merge_q0.0000001_peak_1105	202	.	9.66704	23.6195	20.2839	131
10	88631383	88632252	ko-myod_merge_q0.0000001_peak_1106	222	.	8.24645	25.5933	22.2152	252
10	88715535	88716565	ko-myod_merge_q0.0000001_peak_1107	371	.	12.3009	40.7919	37.1619	395
10	88728011	88728420	ko-myod_merge_q0.0000001_peak_1108	122	.	5.89938	15.395	12.2755	240
10	88784178	88784844	ko-myod_merge_q0.0000001_peak_1109	276	.	11.098	31.1309	27.6484	341
10	89531416	89531935	ko-myod_merge_q0.0000001_peak_1110	240	.	8.80506	27.437	24.0225	215
10	89764356	89765400	ko-myod_merge_q0.0000001_peak_1111	528	.	16.7079	56.6351	52.81	747
10	91157218	91157943	ko-myod_merge_q0.0000001_peak_1112	533	.	13.61	57.1912	53.3604	189
10	91171223	91171578	ko-myod_merge_q0.0000001_peak_1113	144	.	8.71317	17.6519	14.4655	299
10	91181635	91182090	ko-myod_merge_q0.0000001_peak_1114	126	.	5.16192	15.7805	12.6488	286
10	91183241	91183906	ko-myod_merge_q0.0000001_peak_1115	248	.	6.90912	28.3214	24.8894	429
10	91241191	91242692	ko-myod_merge_q0.0000001_peak_1116	711	.	19.2734	75.1961	71.1905	441
10	93071763	93072091	ko-myod_merge_q0.0000001_peak_1117	92	.	6.82259	12.2088	9.20131	221
10	93288038	93288433	ko-myod_merge_q0.0000001_peak_1118	140	.	5.81385	17.2018	14.027	305
10	93343233	93343610	ko-myod_merge_q0.0000001_peak_1119	207	.	8.26375	24.0557	20.7105	126
10	93356992	93357680	ko-myod_merge_q0.0000001_peak_1120	244	.	9.7705	27.8465	24.4235	151
10	93431087	93433308	ko-myod_merge_q0.0000001_peak_1121	562	.	13.9155	60.1613	56.2984	1350
10	93453050	93453603	ko-myod_merge_q0.0000001_peak_1122	143	.	5.78705	17.5321	14.3483	152
10	93594179	93594627	ko-myod_merge_q0.0000001_peak_1123	146	.	7.47816	17.8768	14.6825	100
10	93595143	93596363	ko-myod_merge_q0.0000001_peak_1124	630	.	18.9834	66.9576	63.0277	659
10	93642613	93642974	ko-myod_merge_q0.0000001_peak_1125	72	.	4.17937	10.1189	7.20002	282
10	93688581	93689430	ko-myod_merge_q0.0000001_peak_1126	324	.	11.0314	36.0388	32.4755	153
10	93800165	93800943	ko-myod_merge_q0.0000001_peak_1127	176	.	8.26637	20.9326	17.659	188
10	93931656	93933362	ko-myod_merge_q0.0000001_peak_1128	2260	.	40.6301	230.915	226.028	1211
10	93933862	93934400	ko-myod_merge_q0.0000001_peak_1129	218	.	10.5618	25.249	21.8786	130
10	93944003	93944668	ko-myod_merge_q0.0000001_peak_1130	245	.	7.94824	27.9718	24.5457	205
10	93945680	93946583	ko-myod_merge_q0.0000001_peak_1131	342	.	9.97774	37.8304	34.2414	630
10	94514658	94515384	ko-myod_merge_q0.0000001_peak_1132	366	.	13.0534	40.3167	36.6924	488
10	94545374	94546329	ko-myod_merge_q0.0000001_peak_1133	258	.	8.0368	29.2502	25.8002	205
10	95085895	95086357	ko-myod_merge_q0.0000001_peak_1134	414	.	9.61691	45.1384	41.4491	224
10	95182647	95182948	ko-myod_merge_q0.0000001_peak_1135	157	.	9.50496	18.9829	15.76	152
10	95355604	95356946	ko-myod_merge_q0.0000001_peak_1136	480	.	13.7729	51.801	48.0291	234
10	95409055	95409737	ko-myod_merge_q0.0000001_peak_1137	412	.	10.7743	44.9153	41.2286	162
10	95415267	95415765	ko-myod_merge_q0.0000001_peak_1138	106	.	5.49252	13.6665	10.6037	130
10	95457831	95458209	ko-myod_merge_q0.0000001_peak_1139	541	.	14.5283	57.9937	54.1538	174
10	95465331	95466837	ko-myod_merge_q0.0000001_peak_1140	1454	.	33.7685	149.985	145.472	629
10	95471122	95472263	ko-myod_merge_q0.0000001_peak_1141	270	.	8.51117	30.5325	27.0591	717
10	95567767	95568433	ko-myod_merge_q0.0000001_peak_1142	223	.	6.97608	25.72	22.3397	131
10	95631784	95632164	ko-myod_merge_q0.0000001_peak_1143	193	.	9.77431	22.6884	19.3739	211
10	95940664	95941277	ko-myod_merge_q0.0000001_peak_1144	314	.	13.5271	35.0157	31.4674	175
10	96237990	96238988	ko-myod_merge_q0.0000001_peak_1145	555	.	13.6364	59.4309	55.5755	655
10	96265919	96266478	ko-myod_merge_q0.0000001_peak_1146	193	.	9.77431	22.6884	19.3739	179
10	96308863	96309743	ko-myod_merge_q0.0000001_peak_1147	565	.	18.2235	60.4603	56.5941	335
10	96628242	96628719	ko-myod_merge_q0.0000001_peak_1148	118	.	6.25753	14.9482	11.843	79
10	97537123	97537566	ko-myod_merge_q0.0000001_peak_1149	170	.	11.165	20.2969	17.0393	89
10	98043472	98044060	ko-myod_merge_q0.0000001_peak_1150	229	.	12.9378	26.3405	22.9476	369
10	98324497	98326218	ko-myod_merge_q0.0000001_peak_1151	408	.	13.054	44.4919	40.8108	478
10	98542271	98542576	ko-myod_merge_q0.0000001_peak_1152	144	.	8.1478	17.6654	14.4783	184
10	98628219	98628531	ko-myod_merge_q0.0000001_peak_1153	194	.	11.1274	22.7561	19.4403	156
10	98629282	98630614	ko-myod_merge_q0.0000001_peak_1154	1484	.	38.0233	152.994	148.463	525
10	98882169	98883127	ko-myod_merge_q0.0000001_peak_1155	553	.	22.6544	59.2298	55.3766	600
10	98914201	98915031	ko-myod_merge_q0.0000001_peak_1156	213	.	8.55599	24.7019	21.3435	265
10	98943769	98944133	ko-myod_merge_q0.0000001_peak_1157	214	.	7.93365	24.8457	21.4839	70
10	99920150	99920496	ko-myod_merge_q0.0000001_peak_1158	194	.	9.50471	22.7589	19.4427	157
10	105571692	105572314	ko-myod_merge_q0.0000001_peak_1159	399	.	10.7759	43.6542	39.9844	156
10	106738092	106738580	ko-myod_merge_q0.0000001_peak_1160	158	.	9.5434	19.047	15.8216	283
10	107312584	107313243	ko-myod_merge_q0.0000001_peak_1161	173	.	9.50541	20.5653	17.3009	216
10	107662171	107663221	ko-myod_merge_q0.0000001_peak_1162	1274	.	29.2338	131.867	127.46	537
10	108033161	108033735	ko-myod_merge_q0.0000001_peak_1163	504	.	13.868	54.202	50.4031	353
10	110183130	110184425	ko-myod_merge_q0.0000001_peak_1164	763	.	27.2188	80.3755	76.3256	794
10	111127070	111127768	ko-myod_merge_q0.0000001_peak_1165	598	.	13.8809	63.7315	59.8323	275
10	111516011	111516963	ko-myod_merge_q0.0000001_peak_1166	847	.	13.5394	88.9186	84.7997	721
10	111558473	111559194	ko-myod_merge_q0.0000001_peak_1167	192	.	7.61211	22.5655	19.2535	336
10	111689407	111690062	ko-myod_merge_q0.0000001_peak_1168	306	.	12.6744	34.1395	30.6055	449
10	111694021	111695020	ko-myod_merge_q0.0000001_peak_1169	139	.	8.09741	17.0842	13.9138	248
10	111724722	111725573	ko-myod_merge_q0.0000001_peak_1170	980	.	24.7165	102.297	98.0744	313
10	111826039	111826426	ko-myod_merge_q0.0000001_peak_1171	87	.	5.84104	11.6951	8.70826	383
10	111864933	111865788	ko-myod_merge_q0.0000001_peak_1172	628	.	17.3217	66.7545	62.8265	668
10	115184942	115185385	ko-myod_merge_q0.0000001_peak_1173	154	.	10.1734	18.6144	15.4009	169
10	115585420	115587735	ko-myod_merge_q0.0000001_peak_1174	1153	.	33.0006	119.649	115.314	773
10	115774399	115774955	ko-myod_merge_q0.0000001_peak_1175	207	.	11.5911	24.0916	20.7457	347
10	115780205	115780634	ko-myod_merge_q0.0000001_peak_1176	149	.	7.37428	18.1477	14.9457	172
10	116266762	116267289	ko-myod_merge_q0.0000001_peak_1177	122	.	5.02376	15.3762	12.2579	455
10	116828007	116828615	ko-myod_merge_q0.0000001_peak_1178	290	.	10.312	32.5804	29.0718	259
10	117013662	117014118	ko-myod_merge_q0.0000001_peak_1179	169	.	8.44987	20.2525	16.9965	267
10	117571220	117572483	ko-myod_merge_q0.0000001_peak_1180	1221	.	28.6531	126.522	122.146	747
10	117710177	117710670	ko-myod_merge_q0.0000001_peak_1181	333	.	9.00173	36.8833	33.3086	363
10	117721317	117721827	ko-myod_merge_q0.0000001_peak_1182	238	.	8.95239	27.2203	23.81	144
10	117784825	117785285	ko-myod_merge_q0.0000001_peak_1183	87	.	6.28348	11.7008	8.71311	246
10	118034417	118034912	ko-myod_merge_q0.0000001_peak_1184	114	.	7.46773	14.5821	11.4889	362
10	118676126	118676450	ko-myod_merge_q0.0000001_peak_1185	159	.	9.30296	19.1604	15.9322	155
10	118869388	118870609	ko-myod_merge_q0.0000001_peak_1186	232	.	5.83785	26.6092	23.2109	264
10	118923663	118923992	ko-myod_merge_q0.0000001_peak_1187	407	.	12.7101	44.4259	40.7463	191
10	118989580	118990342	ko-myod_merge_q0.0000001_peak_1188	193	.	10.0814	22.6683	19.3546	290
10	119001334	119001657	ko-myod_merge_q0.0000001_peak_1189	161	.	7.53117	19.434	16.1975	145
10	119065710	119066182	ko-myod_merge_q0.0000001_peak_1190	184	.	9.88563	21.7691	18.4744	198
10	119069517	119069988	ko-myod_merge_q0.0000001_peak_1191	491	.	19.9544	52.9732	49.1882	134
10	119105001	119105975	ko-myod_merge_q0.0000001_peak_1192	625	.	20.9449	66.4806	62.5542	304
10	119111878	119112330	ko-myod_merge_q0.0000001_peak_1193	183	.	11.4048	21.6325	18.3411	104
10	119219373	119220292	ko-myod_merge_q0.0000001_peak_1194	1391	.	33.2939	143.611	139.135	336
10	119752311	119752852	ko-myod_merge_q0.0000001_peak_1195	233	.	12.1462	26.7915	23.389	402
10	119819683	119820082	ko-myod_merge_q0.0000001_peak_1196	207	.	8.26375	24.0557	20.7105	165
10	120308438	120308815	ko-myod_merge_q0.0000001_peak_1197	407	.	11.8308	44.406	40.7269	139
10	120422854	120423442	ko-myod_merge_q0.0000001_peak_1198	195	.	7.12307	22.8202	19.5024	392
10	120428943	120429642	ko-myod_merge_q0.0000001_peak_1199	167	.	6.72216	19.9496	16.7017	274
10	120476449	120477238	ko-myod_merge_q0.0000001_peak_1200	289	.	10.8268	32.4549	28.9491	575
10	120616150	120616928	ko-myod_merge_q0.0000001_peak_1201	326	.	9.36125	36.1838	32.618	359
10	120635809	120636623	ko-myod_merge_q0.0000001_peak_1202	308	.	8.34097	34.3629	30.8256	175
10	121309348	121309837	ko-myod_merge_q0.0000001_peak_1203	273	.	9.30369	30.8551	27.3769	223
10	121310427	121310873	ko-myod_merge_q0.0000001_peak_1204	122	.	6.04981	15.3306	12.2137	95
10	121364730	121365297	ko-myod_merge_q0.0000001_peak_1205	150	.	6.20986	18.227	15.0234	132
10	121461583	121462007	ko-myod_merge_q0.0000001_peak_1206	112	.	5.95603	14.307	11.2228	349
10	121475644	121476770	ko-myod_merge_q0.0000001_peak_1207	258	.	12.5388	29.3259	25.875	532
10	121533131	121534102	ko-myod_merge_q0.0000001_peak_1208	624	.	16.7869	66.3619	62.4367	540
10	121788311	121789027	ko-myod_merge_q0.0000001_peak_1209	602	.	15.211	64.194	60.2902	539
10	122408913	122409430	ko-myod_merge_q0.0000001_peak_1210	470	.	14.3092	50.8216	47.0613	151
10	123001911	123002436	ko-myod_merge_q0.0000001_peak_1211	172	.	10.121	20.5343	17.2703	292
10	123031455	123032938	ko-myod_merge_q0.0000001_peak_1212	1717	.	44.9685	176.391	171.744	778
10	123076153	123076746	ko-myod_merge_q0.0000001_peak_1213	193	.	10.4345	22.7129	19.3978	434
10	123146804	123147490	ko-myod_merge_q0.0000001_peak_1214	425	.	14.6026	46.2876	42.5833	472
10	123196576	123197200	ko-myod_merge_q0.0000001_peak_1215	183	.	8.89276	21.6194	18.3286	125
10	126267450	126267770	ko-myod_merge_q0.0000001_peak_1216	431	.	12.0022	46.8371	43.1261	130
10	126978665	126979687	ko-myod_merge_q0.0000001_peak_1217	164	.	6.97777	19.6443	16.4033	146
10	126980448	126981477	ko-myod_merge_q0.0000001_peak_1218	351	.	8.37066	38.761	35.1576	490
10	127081770	127082700	ko-myod_merge_q0.0000001_peak_1219	300	.	7.76586	33.5925	30.0682	564
10	127091128	127091633	ko-myod_merge_q0.0000001_peak_1220	259	.	7.40276	29.4229	25.9704	288
10	127290757	127291174	ko-myod_merge_q0.0000001_peak_1221	108	.	3.07568	13.9585	10.8868	134
10	127501336	127502075	ko-myod_merge_q0.0000001_peak_1222	422	.	11.1412	45.9172	42.2172	438
10	127527514	127528089	ko-myod_merge_q0.0000001_peak_1223	300	.	6.19123	33.5692	30.0458	386
10	127604489	127605246	ko-myod_merge_q0.0000001_peak_1224	186	.	6.17205	21.9523	18.6539	452
10	127667472	127668201	ko-myod_merge_q0.0000001_peak_1225	212	.	5.52745	24.5642	21.2082	537
10	127924812	127925507	ko-myod_merge_q0.0000001_peak_1226	383	.	9.02174	42.0408	38.3934	125
10	127927934	127928233	ko-myod_merge_q0.0000001_peak_1227	100	.	7.36147	13.0973	10.0558	167
10	128035183	128035844	ko-myod_merge_q0.0000001_peak_1228	205	.	7.73022	23.8462	20.5063	155
10	128337730	128338015	ko-myod_merge_q0.0000001_peak_1229	285	.	7.17317	32.0709	28.572	168
10	128344829	128345404	ko-myod_merge_q0.0000001_peak_1230	307	.	9.76449	34.3032	30.767	340
10	128498936	128499279	ko-myod_merge_q0.0000001_peak_1231	130	.	6.86575	16.1956	13.0511	114
10	128525480	128526611	ko-myod_merge_q0.0000001_peak_1232	786	.	11.6757	82.7098	78.6414	779
10	128547197	128547754	ko-myod_merge_q0.0000001_peak_1233	202	.	6.26718	23.5357	20.2023	370
10	128548975	128549646	ko-myod_merge_q0.0000001_peak_1234	136	.	7.20119	16.8605	13.6954	373
10	128673920	128674247	ko-myod_merge_q0.0000001_peak_1235	240	.	9.04297	27.4235	24.0095	147
10	128696021	128696404	ko-myod_merge_q0.0000001_peak_1236	231	.	4.46114	26.5514	23.1535	178
10	128909289	128910294	ko-myod_merge_q0.0000001_peak_1237	938	.	22.7657	98.0366	93.8448	684
10	128918224	128918789	ko-myod_merge_q0.0000001_peak_1238	140	.	4.95639	17.2724	14.0964	469
10	128919406	128920520	ko-myod_merge_q0.0000001_peak_1239	329	.	7.31869	36.4944	32.9246	368
10	128921225	128923943	ko-myod_merge_q0.0000001_peak_1240	6326	.	40.8713	638.617	632.632	1064
10	128931639	128932053	ko-myod_merge_q0.0000001_peak_1241	186	.	7.36022	21.9695	18.6704	202
10	128937737	128938120	ko-myod_merge_q0.0000001_peak_1242	71	.	4.50783	10.0139	7.10181	117
10	128938511	128938997	ko-myod_merge_q0.0000001_peak_1243	176	.	7.11994	20.9164	17.6429	301
10	129720154	129720486	ko-myod_merge_q0.0000001_peak_1244	156	.	9.10922	18.8317	15.612	136
10	130434140	130434717	ko-myod_merge_q0.0000001_peak_1245	169	.	9.93701	20.2269	16.9718	406
11	3371085	3371715	ko-myod_merge_q0.0000001_peak_1246	174	.	5.91578	20.7477	17.4781	229
11	3442886	3443534	ko-myod_merge_q0.0000001_peak_1247	594	.	15.8389	63.3845	59.4892	200
11	3526162	3527963	ko-myod_merge_q0.0000001_peak_1248	628	.	15.6471	66.8165	62.8876	1197
11	3547944	3548652	ko-myod_merge_q0.0000001_peak_1249	359	.	14.9106	39.5844	35.9712	392
11	3764367	3765039	ko-myod_merge_q0.0000001_peak_1250	488	.	15.5102	52.6286	48.8482	287
11	3913925	3914690	ko-myod_merge_q0.0000001_peak_1251	833	.	10.5056	87.4404	83.3333	189
11	3963759	3964302	ko-myod_merge_q0.0000001_peak_1252	119	.	5.92053	15.0387	11.93	49
11	4096895	4097246	ko-myod_merge_q0.0000001_peak_1253	202	.	7.82356	23.5634	20.2291	84
11	4098575	4099285	ko-myod_merge_q0.0000001_peak_1254	179	.	5.56083	21.1896	17.9104	302
11	4101595	4103073	ko-myod_merge_q0.0000001_peak_1255	1081	.	17.2238	112.421	108.132	344
11	4294202	4294841	ko-myod_merge_q0.0000001_peak_1256	316	.	8.10808	35.2273	31.676	178
11	4296536	4297271	ko-myod_merge_q0.0000001_peak_1257	440	.	10.4565	47.7637	44.041	357
11	4299009	4300111	ko-myod_merge_q0.0000001_peak_1258	285	.	8.86101	32.0052	28.5076	584
11	4335899	4336891	ko-myod_merge_q0.0000001_peak_1259	153	.	6.18196	18.58	15.3671	877
11	4594291	4595235	ko-myod_merge_q0.0000001_peak_1260	93	.	6.23345	12.4153	9.39881	915
11	4606322	4606630	ko-myod_merge_q0.0000001_peak_1261	225	.	8.87309	25.9389	22.5546	209
11	4661084	4662056	ko-myod_merge_q0.0000001_peak_1262	157	.	7.10142	18.9906	15.7675	112
11	4720207	4720527	ko-myod_merge_q0.0000001_peak_1263	159	.	8.14808	19.1684	15.9395	139
11	4771711	4772416	ko-myod_merge_q0.0000001_peak_1264	126	.	4.62691	15.8075	12.675	85
11	5009480	5010442	ko-myod_merge_q0.0000001_peak_1265	1179	.	19.4117	122.288	117.938	216
11	5015940	5016918	ko-myod_merge_q0.0000001_peak_1266	690	.	10.6529	73.0135	69.0279	271
11	5061030	5061965	ko-myod_merge_q0.0000001_peak_1267	542	.	13.6663	58.0595	54.2191	537
11	5176106	5176396	ko-myod_merge_q0.0000001_peak_1268	148	.	6.87234	18.0247	14.8273	87
11	5192035	5194084	ko-myod_merge_q0.0000001_peak_1269	2419	.	25.6397	246.931	241.981	1310
11	5196956	5198008	ko-myod_merge_q0.0000001_peak_1270	206	.	5.91113	24.021	20.6767	309
11	5201842	5202825	ko-myod_merge_q0.0000001_peak_1271	954	.	18.4862	99.6719	95.4681	541
11	5243919	5245969	ko-myod_merge_q0.0000001_peak_1272	531	.	11.786	56.9836	53.1543	1446
11	5250704	5251604	ko-myod_merge_q0.0000001_peak_1273	186	.	8.76156	21.9049	18.6071	626
11	5346850	5347685	ko-myod_merge_q0.0000001_peak_1274	595	.	19.3341	63.444	59.5482	453
11	5520407	5520844	ko-myod_merge_q0.0000001_peak_1275	420	.	8.49229	45.7101	42.0133	282
11	5528042	5528577	ko-myod_merge_q0.0000001_peak_1276	205	.	10.4548	23.8916	20.5503	154
11	5732113	5732859	ko-myod_merge_q0.0000001_peak_1277	568	.	15.034	60.7111	56.8426	288
11	5795633	5796174	ko-myod_merge_q0.0000001_peak_1278	229	.	8.58493	26.3833	22.9891	480
11	5855418	5856361	ko-myod_merge_q0.0000001_peak_1279	1875	.	22.6988	192.222	187.502	471
11	5869426	5870420	ko-myod_merge_q0.0000001_peak_1280	324	.	9.49743	35.9699	32.4081	649
11	6037203	6037766	ko-myod_merge_q0.0000001_peak_1281	136	.	5.82871	16.8377	13.674	395
11	6415604	6416070	ko-myod_merge_q0.0000001_peak_1282	82	.	4.88224	11.1923	8.22546	12
11	6444074	6444594	ko-myod_merge_q0.0000001_peak_1283	847	.	21.9176	88.8466	84.7284	222
11	6476153	6479738	ko-myod_merge_q0.0000001_peak_1284	8264	.	76.4676	832.912	826.456	1247
11	6480180	6482686	ko-myod_merge_q0.0000001_peak_1285	5521	.	59.6305	557.943	552.13	1423
11	6528188	6528735	ko-myod_merge_q0.0000001_peak_1286	114	.	5.69595	14.5232	11.4325	472
11	6546507	6547121	ko-myod_merge_q0.0000001_peak_1287	487	.	10.7663	52.5024	48.7234	158
11	6672467	6673773	ko-myod_merge_q0.0000001_peak_1288	938	.	27.4498	98.0921	93.8998	757
11	7281911	7282802	ko-myod_merge_q0.0000001_peak_1289	605	.	21.2475	64.4439	60.5379	345
11	7408636	7409892	ko-myod_merge_q0.0000001_peak_1290	1146	.	28.9131	118.942	114.613	578
11	7423549	7424364	ko-myod_merge_q0.0000001_peak_1291	501	.	10.6244	53.9391	50.1446	513
11	8365148	8366280	ko-myod_merge_q0.0000001_peak_1292	674	.	12.2427	71.3878	67.4168	318
11	8380714	8381075	ko-myod_merge_q0.0000001_peak_1293	181	.	8.03325	21.4839	18.1971	102
11	8386014	8386465	ko-myod_merge_q0.0000001_peak_1294	139	.	7.86597	17.1587	13.9854	270
11	8443354	8444093	ko-myod_merge_q0.0000001_peak_1295	581	.	11.2937	62.0032	58.1215	447
11	8451360	8451855	ko-myod_merge_q0.0000001_peak_1296	559	.	10.1792	59.8119	55.9534	254
11	8488457	8488801	ko-myod_merge_q0.0000001_peak_1297	154	.	5.76285	18.6677	15.4531	41
11	8574963	8575734	ko-myod_merge_q0.0000001_peak_1298	232	.	7.12773	26.6456	23.2461	269
11	8821197	8821887	ko-myod_merge_q0.0000001_peak_1299	395	.	11.8868	43.2081	39.545	415
11	9131519	9132305	ko-myod_merge_q0.0000001_peak_1300	325	.	12.6638	36.1315	32.5664	253
11	11820581	11820957	ko-myod_merge_q0.0000001_peak_1301	525	.	8.44025	56.3778	52.5562	181
11	11844330	11845118	ko-myod_merge_q0.0000001_peak_1302	266	.	7.80336	30.1332	26.6672	405
11	11854845	11856136	ko-myod_merge_q0.0000001_peak_1303	692	.	13.6488	73.2791	69.2913	337
11	11872120	11873464	ko-myod_merge_q0.0000001_peak_1304	766	.	19.8321	80.7281	76.6746	375
11	12434738	12435728	ko-myod_merge_q0.0000001_peak_1305	1961	.	22.7593	200.921	196.163	267
11	12527933	12528283	ko-myod_merge_q0.0000001_peak_1306	128	.	8.59956	16.0144	12.8753	135
11	13886016	13886621	ko-myod_merge_q0.0000001_peak_1307	96	.	6.63256	12.7112	9.68467	217
11	14177296	14177647	ko-myod_merge_q0.0000001_peak_1308	103	.	8.22684	13.3779	10.3264	233
11	16558855	16559514	ko-myod_merge_q0.0000001_peak_1309	292	.	14.1468	32.7175	29.2066	395
11	16591500	16592248	ko-myod_merge_q0.0000001_peak_1310	621	.	13.1811	66.0603	62.139	324
11	16605556	16605867	ko-myod_merge_q0.0000001_peak_1311	135	.	7.60477	16.6828	13.5235	240
11	17386705	17387235	ko-myod_merge_q0.0000001_peak_1312	308	.	8.34097	34.3629	30.8256	282
11	18931193	18931615	ko-myod_merge_q0.0000001_peak_1313	267	.	14.8924	30.2283	26.7608	143
11	19223377	19223697	ko-myod_merge_q0.0000001_peak_1314	128	.	8.86424	15.9939	12.8553	151
11	19282344	19282629	ko-myod_merge_q0.0000001_peak_1315	198	.	11.4055	23.2191	19.8916	169
11	19423803	19424832	ko-myod_merge_q0.0000001_peak_1316	551	.	16.3288	58.9982	55.1479	628
11	19455542	19455948	ko-myod_merge_q0.0000001_peak_1317	116	.	8.81447	14.7091	11.6109	83
11	19834911	19835660	ko-myod_merge_q0.0000001_peak_1318	307	.	8.12852	34.2386	30.7036	147
11	19842804	19843735	ko-myod_merge_q0.0000001_peak_1319	183	.	5.68907	21.6296	18.3383	331
11	19925765	19926242	ko-myod_merge_q0.0000001_peak_1320	211	.	6.86696	24.4658	21.1112	341
11	19986362	19987211	ko-myod_merge_q0.0000001_peak_1321	478	.	12.2904	51.6485	47.8793	492
11	20248760	20249311	ko-myod_merge_q0.0000001_peak_1322	93	.	5.22358	12.3125	9.30219	433
11	20542806	20543097	ko-myod_merge_q0.0000001_peak_1323	216	.	5.63301	24.9878	21.6237	170
11	20631549	20632282	ko-myod_merge_q0.0000001_peak_1324	348	.	6.38415	38.4067	34.8099	108
11	20740989	20741655	ko-myod_merge_q0.0000001_peak_1325	275	.	9.15421	31.0631	27.5822	494
11	20896410	20896750	ko-myod_merge_q0.0000001_peak_1326	195	.	4.59491	22.8343	19.516	159
11	21370577	21371233	ko-myod_merge_q0.0000001_peak_1327	220	.	7.75237	25.415	22.0402	276
11	21972253	21974779	ko-myod_merge_q0.0000001_peak_1328	1304	.	38.4171	134.864	130.439	1648
11	22372552	22373143	ko-myod_merge_q0.0000001_peak_1329	540	.	24.253	57.9181	54.0792	294
11	22383460	22384206	ko-myod_merge_q0.0000001_peak_1330	538	.	13.5235	57.6902	53.8537	400
11	23306068	23306366	ko-myod_merge_q0.0000001_peak_1331	155	.	7.22023	18.7775	15.5597	129
11	23497527	23498397	ko-myod_merge_q0.0000001_peak_1332	464	.	12.5411	50.2363	46.4847	216
11	23514739	23516022	ko-myod_merge_q0.0000001_peak_1333	1734	.	36.608	178.099	173.444	595
11	23518688	23519633	ko-myod_merge_q0.0000001_peak_1334	177	.	7.5751	20.9976	17.7224	269
11	29637768	29639705	ko-myod_merge_q0.0000001_peak_1335	1732	.	27.9934	177.921	173.267	877
11	29692201	29693048	ko-myod_merge_q0.0000001_peak_1336	1160	.	17.3738	120.388	116.049	249
11	29718680	29718971	ko-myod_merge_q0.0000001_peak_1337	138	.	9.73731	17.0215	13.8521	133
11	29770703	29771156	ko-myod_merge_q0.0000001_peak_1338	93	.	6.45034	12.3939	9.3783	44
11	29773799	29775306	ko-myod_merge_q0.0000001_peak_1339	2031	.	44.0998	207.916	203.128	874
11	29794588	29795303	ko-myod_merge_q0.0000001_peak_1340	279	.	10.0722	31.4472	27.9581	233
11	29808516	29809585	ko-myod_merge_q0.0000001_peak_1341	402	.	13.1035	43.9001	40.227	422
11	30161101	30161983	ko-myod_merge_q0.0000001_peak_1342	535	.	12.3934	57.4233	53.5906	621
11	30166194	30166999	ko-myod_merge_q0.0000001_peak_1343	372	.	9.77701	40.8747	37.2428	282
11	30211136	30211701	ko-myod_merge_q0.0000001_peak_1344	207	.	9.34566	24.1345	20.7873	325
11	30267058	30268714	ko-myod_merge_q0.0000001_peak_1345	886	.	20.8684	92.7776	88.6276	974
11	31369169	31370697	ko-myod_merge_q0.0000001_peak_1346	384	.	10.1987	42.0707	38.4229	572
11	31564565	31564847	ko-myod_merge_q0.0000001_peak_1347	166	.	6.51919	19.8856	16.6387	173
11	31999646	32000634	ko-myod_merge_q0.0000001_peak_1348	189	.	8.42775	22.3025	18.9962	696
11	32331515	32331799	ko-myod_merge_q0.0000001_peak_1349	87	.	7.04047	11.7765	8.7866	126
11	32398280	32399076	ko-myod_merge_q0.0000001_peak_1350	155	.	5.0896	18.7955	15.5771	101
11	32455092	32455831	ko-myod_merge_q0.0000001_peak_1351	384	.	12.2744	42.0848	38.4365	121
11	32550168	32550625	ko-myod_merge_q0.0000001_peak_1352	150	.	7.44558	18.2916	15.0864	99
11	32605118	32605465	ko-myod_merge_q0.0000001_peak_1353	150	.	6.95613	18.2078	15.0048	167
11	33932456	33933054	ko-myod_merge_q0.0000001_peak_1354	185	.	6.94043	21.8786	18.5823	176
11	35892094	35892911	ko-myod_merge_q0.0000001_peak_1355	211	.	8.95448	24.4614	21.1071	214
11	41340449	41341820	ko-myod_merge_q0.0000001_peak_1356	372	.	16.4841	40.8742	37.2425	457
11	41644948	41645354	ko-myod_merge_q0.0000001_peak_1357	116	.	8.81447	14.7091	11.6109	79
11	43344865	43345340	ko-myod_merge_q0.0000001_peak_1358	189	.	8.42775	22.3025	18.9962	391
11	43767087	43767564	ko-myod_merge_q0.0000001_peak_1359	122	.	8.20883	15.3696	12.2519	470
11	43795804	43796433	ko-myod_merge_q0.0000001_peak_1360	241	.	12.2509	27.5813	24.1635	390
11	43836206	43836786	ko-myod_merge_q0.0000001_peak_1361	143	.	7.79181	17.509	14.3259	173
11	43889485	43890196	ko-myod_merge_q0.0000001_peak_1362	415	.	13.087	45.2636	41.5728	327
11	43918724	43920683	ko-myod_merge_q0.0000001_peak_1363	2850	.	39.2174	290.133	285.018	1095
11	43925874	43927804	ko-myod_merge_q0.0000001_peak_1364	873	.	12.9285	91.5066	87.3672	1580
11	43933376	43934014	ko-myod_merge_q0.0000001_peak_1365	184	.	7.28193	21.7818	18.4869	89
11	44156347	44156630	ko-myod_merge_q0.0000001_peak_1366	147	.	8.5879	17.9386	14.7429	117
11	44323268	44323905	ko-myod_merge_q0.0000001_peak_1367	173	.	7.18921	20.6057	17.34	411
11	44329549	44329957	ko-myod_merge_q0.0000001_peak_1368	126	.	7.60457	15.7384	12.6087	273
11	45274452	45275254	ko-myod_merge_q0.0000001_peak_1369	395	.	11.6296	43.2539	39.5897	590
11	45592506	45594002	ko-myod_merge_q0.0000001_peak_1370	3079	.	45.595	313.181	307.988	746
11	46072796	46073513	ko-myod_merge_q0.0000001_peak_1371	261	.	9.24531	29.5763	26.1206	504
11	48833947	48834328	ko-myod_merge_q0.0000001_peak_1372	192	.	8.28429	22.5289	19.2182	268
11	49244010	49244464	ko-myod_merge_q0.0000001_peak_1373	205	.	6.24478	23.8944	20.5529	241
11	49531212	49531804	ko-myod_merge_q0.0000001_peak_1374	147	.	8.5879	17.9386	14.7429	189
11	50076927	50077398	ko-myod_merge_q0.0000001_peak_1375	195	.	11.5053	22.8371	19.5188	180
11	50130957	50131251	ko-myod_merge_q0.0000001_peak_1376	254	.	8.09872	28.8967	25.4539	134
11	50210338	50211052	ko-myod_merge_q0.0000001_peak_1377	144	.	5.07069	17.6562	14.4695	679
11	50212560	50213599	ko-myod_merge_q0.0000001_peak_1378	735	.	10.9502	77.5292	73.5031	504
11	50252524	50253517	ko-myod_merge_q0.0000001_peak_1379	179	.	5.56083	21.1896	17.9104	480
11	50275770	50276118	ko-myod_merge_q0.0000001_peak_1380	269	.	6.36916	30.4314	26.9607	114
11	50292180	50292766	ko-myod_merge_q0.0000001_peak_1381	120	.	6.58418	15.1889	12.0762	500
11	50441033	50442262	ko-myod_merge_q0.0000001_peak_1382	700	.	18.7595	74.0724	70.0773	674
11	50720669	50721333	ko-myod_merge_q0.0000001_peak_1383	263	.	7.87651	29.8337	26.3743	345
11	51881094	51881817	ko-myod_merge_q0.0000001_peak_1384	513	.	9.91278	55.1391	51.3308	316
11	51915539	51916559	ko-myod_merge_q0.0000001_peak_1385	254	.	7.08464	28.8968	25.4539	494
11	52148948	52149623	ko-myod_merge_q0.0000001_peak_1386	294	.	12.0409	32.9522	29.438	509
11	52537502	52538273	ko-myod_merge_q0.0000001_peak_1387	551	.	15.2576	58.9497	55.1003	329
11	52561235	52561872	ko-myod_merge_q0.0000001_peak_1388	102	.	5.49763	13.2987	10.2494	90
11	52565442	52566164	ko-myod_merge_q0.0000001_peak_1389	206	.	9.57504	24.0122	20.6682	189
11	52647956	52649528	ko-myod_merge_q0.0000001_peak_1390	894	.	16.7175	93.6115	89.4549	447
11	53794850	53795428	ko-myod_merge_q0.0000001_peak_1391	310	.	7.32981	34.5777	31.0376	407
11	54060084	54060963	ko-myod_merge_q0.0000001_peak_1392	126	.	4.9161	15.7491	12.619	357
11	54061865	54064709	ko-myod_merge_q0.0000001_peak_1393	2109	.	28.596	215.748	210.927	1248
11	54066659	54069011	ko-myod_merge_q0.0000001_peak_1394	4371	.	43.8018	442.686	437.179	990
11	54075222	54075591	ko-myod_merge_q0.0000001_peak_1395	93	.	4.78788	12.3148	9.30309	293
11	54122156	54123018	ko-myod_merge_q0.0000001_peak_1396	387	.	10.7777	42.3944	38.7414	508
11	54141434	54141760	ko-myod_merge_q0.0000001_peak_1397	270	.	14.3848	30.5495	27.076	203
11	54152711	54153431	ko-myod_merge_q0.0000001_peak_1398	490	.	16.7939	52.8671	49.0838	308
11	54201468	54201753	ko-myod_merge_q0.0000001_peak_1399	192	.	7.61211	22.5655	19.2535	180
11	54214415	54215124	ko-myod_merge_q0.0000001_peak_1400	134	.	6.07665	16.6358	13.4779	652
11	54224135	54224470	ko-myod_merge_q0.0000001_peak_1401	250	.	7.25761	28.4843	25.0503	176
11	54335615	54337345	ko-myod_merge_q0.0000001_peak_1402	1736	.	37.7498	178.319	173.663	551
11	54845522	54846191	ko-myod_merge_q0.0000001_peak_1403	239	.	10.426	27.3765	23.9635	256
11	54881145	54881656	ko-myod_merge_q0.0000001_peak_1404	102	.	7.21916	13.2845	10.2374	109
11	55016451	55017484	ko-myod_merge_q0.0000001_peak_1405	1257	.	30.3633	130.151	125.754	414
11	55027634	55028103	ko-myod_merge_q0.0000001_peak_1406	156	.	5.44757	18.8844	15.6637	353
11	55031194	55033724	ko-myod_merge_q0.0000001_peak_1407	2153	.	27.5211	220.225	215.384	812
11	55097917	55098347	ko-myod_merge_q0.0000001_peak_1408	185	.	5.22334	21.8394	18.5439	233
11	55134645	55135022	ko-myod_merge_q0.0000001_peak_1409	204	.	7.30571	23.7728	20.4346	120
11	55217667	55218351	ko-myod_merge_q0.0000001_peak_1410	442	.	12.7673	48.0205	44.2951	558
11	55280193	55280597	ko-myod_merge_q0.0000001_peak_1411	114	.	7.46773	14.5821	11.4889	264
11	55419816	55420301	ko-myod_merge_q0.0000001_peak_1412	280	.	5.84004	31.5097	28.02	274
11	55469081	55469782	ko-myod_merge_q0.0000001_peak_1413	174	.	5.43824	20.7628	17.4929	377
11	57051972	57052600	ko-myod_merge_q0.0000001_peak_1414	366	.	8.35526	40.3242	36.6998	282
11	57091243	57091743	ko-myod_merge_q0.0000001_peak_1415	205	.	6.67277	23.8969	20.5552	369
11	57682668	57684469	ko-myod_merge_q0.0000001_peak_1416	412	.	10.7743	44.9153	41.2286	1255
11	57688423	57688784	ko-myod_merge_q0.0000001_peak_1417	134	.	5.3094	16.577	13.4219	141
11	57719316	57720283	ko-myod_merge_q0.0000001_peak_1418	414	.	15.145	45.13	41.4409	801
11	57860804	57861406	ko-myod_merge_q0.0000001_peak_1419	358	.	14.4345	39.4427	35.8318	301
11	57911796	57912264	ko-myod_merge_q0.0000001_peak_1420	1302	.	17.211	134.631	130.208	249
11	57966567	57967176	ko-myod_merge_q0.0000001_peak_1421	465	.	17.5487	50.3425	46.5892	346
11	58070527	58070846	ko-myod_merge_q0.0000001_peak_1422	189	.	8.96804	22.3026	18.9964	167
11	58938486	58939313	ko-myod_merge_q0.0000001_peak_1423	415	.	16.4016	45.1949	41.5051	289
11	58981663	58982565	ko-myod_merge_q0.0000001_peak_1424	241	.	7.60583	27.5402	24.1242	358
11	59163435	59163822	ko-myod_merge_q0.0000001_peak_1425	408	.	14.1153	44.5811	40.8987	179
11	59226198	59226764	ko-myod_merge_q0.0000001_peak_1426	240	.	6.77625	27.4189	24.0051	368
11	59308004	59308704	ko-myod_merge_q0.0000001_peak_1427	856	.	10.5884	89.7763	85.6508	199
11	59411959	59413344	ko-myod_merge_q0.0000001_peak_1428	549	.	10.0635	58.7504	54.9038	441
11	59506384	59506848	ko-myod_merge_q0.0000001_peak_1429	218	.	8.77533	25.1788	21.8092	93
11	59714425	59715151	ko-myod_merge_q0.0000001_peak_1430	478	.	15.7708	51.6313	47.8625	287
11	60176052	60177172	ko-myod_merge_q0.0000001_peak_1431	266	.	10.2713	30.072	26.6072	391
11	60726997	60727533	ko-myod_merge_q0.0000001_peak_1432	134	.	7.29002	16.566	13.4115	122
11	60783852	60785045	ko-myod_merge_q0.0000001_peak_1433	1168	.	21.7345	121.227	116.883	576
11	60895935	60896481	ko-myod_merge_q0.0000001_peak_1434	111	.	7.80824	14.2599	11.1777	139
11	60930510	60930795	ko-myod_merge_q0.0000001_peak_1435	137	.	6.02429	16.9231	13.7566	209
11	60935254	60936194	ko-myod_merge_q0.0000001_peak_1436	1242	.	19.7628	128.688	124.299	418
11	60941560	60942003	ko-myod_merge_q0.0000001_peak_1437	225	.	8.87309	25.9389	22.5546	221
11	61042374	61044118	ko-myod_merge_q0.0000001_peak_1438	840	.	15.9787	88.1457	84.0325	1251
11	61062045	61064307	ko-myod_merge_q0.0000001_peak_1439	3673	.	37.6626	372.665	367.314	881
11	61174818	61175433	ko-myod_merge_q0.0000001_peak_1440	185	.	4.88646	21.8673	18.5716	492
11	61202284	61203314	ko-myod_merge_q0.0000001_peak_1441	211	.	5.42464	24.5278	21.1722	561
11	61207579	61208250	ko-myod_merge_q0.0000001_peak_1442	250	.	6.32068	28.4937	25.0594	313
11	61487264	61487989	ko-myod_merge_q0.0000001_peak_1443	404	.	9.47338	44.0874	40.4122	200
11	61493892	61494792	ko-myod_merge_q0.0000001_peak_1444	269	.	7.40911	30.4279	26.9574	573
11	61615610	61616115	ko-myod_merge_q0.0000001_peak_1445	260	.	6.59335	29.514	26.0598	119
11	61637823	61638489	ko-myod_merge_q0.0000001_peak_1446	193	.	10.4345	22.7129	19.3978	231
11	61644466	61645152	ko-myod_merge_q0.0000001_peak_1447	238	.	7.69481	27.2844	23.8728	457
11	61675069	61675746	ko-myod_merge_q0.0000001_peak_1448	354	.	11.5019	39.022	35.4156	296
11	61698747	61699418	ko-myod_merge_q0.0000001_peak_1449	178	.	5.21779	21.0821	17.8047	416
11	61699998	61700388	ko-myod_merge_q0.0000001_peak_1450	181	.	7.13025	21.4146	18.1304	245
11	62034784	62035666	ko-myod_merge_q0.0000001_peak_1451	144	.	8.40875	17.6283	14.4423	173
11	62144921	62145838	ko-myod_merge_q0.0000001_peak_1452	230	.	7.94146	26.407	23.0121	706
11	62248690	62249424	ko-myod_merge_q0.0000001_peak_1453	123	.	5.30459	15.4482	12.3268	172
11	62761356	62762285	ko-myod_merge_q0.0000001_peak_1454	751	.	18.0504	79.1499	75.1104	391
11	62820098	62820858	ko-myod_merge_q0.0000001_peak_1455	310	.	9.41296	34.5843	31.0442	101
11	62995588	62996052	ko-myod_merge_q0.0000001_peak_1456	138	.	5.45954	17.0112	13.8421	88
11	62997419	62998205	ko-myod_merge_q0.0000001_peak_1457	334	.	9.68007	37.0441	33.4675	339
11	63115204	63115492	ko-myod_merge_q0.0000001_peak_1458	279	.	7.886	31.4063	27.9181	146
11	63132964	63133543	ko-myod_merge_q0.0000001_peak_1459	327	.	12.7368	36.272	32.7052	246
11	63173689	63174147	ko-myod_merge_q0.0000001_peak_1460	263	.	7.87651	29.8337	26.3743	132
11	63253074	63253835	ko-myod_merge_q0.0000001_peak_1461	142	.	6.6038	17.4293	14.248	259
11	63460343	63460654	ko-myod_merge_q0.0000001_peak_1462	350	.	10.7838	38.6249	35.0242	172
11	63781633	63782839	ko-myod_merge_q0.0000001_peak_1463	1321	.	19.2658	136.593	132.158	997
11	63921939	63922338	ko-myod_merge_q0.0000001_peak_1464	169	.	6.29706	20.1707	16.9171	312
11	65055168	65056606	ko-myod_merge_q0.0000001_peak_1465	1148	.	18.7304	119.2	114.868	763
11	65120190	65120566	ko-myod_merge_q0.0000001_peak_1466	220	.	12.3755	25.4001	22.0263	126
11	65570325	65570611	ko-myod_merge_q0.0000001_peak_1467	90	.	6.22722	12.0013	9.00151	71
11	65815826	65816679	ko-myod_merge_q0.0000001_peak_1468	902	.	21.5832	94.439	90.2757	478
11	67017578	67018357	ko-myod_merge_q0.0000001_peak_1469	308	.	9.32069	34.3435	30.8065	162
11	67077163	67077980	ko-myod_merge_q0.0000001_peak_1470	147	.	8.05586	17.9949	14.7981	613
11	67144737	67145231	ko-myod_merge_q0.0000001_peak_1471	541	.	20.4678	57.9678	54.1284	215
11	67164658	67165186	ko-myod_merge_q0.0000001_peak_1472	195	.	5.94996	22.9182	19.5976	363
11	67199208	67200135	ko-myod_merge_q0.0000001_peak_1473	360	.	12.7406	39.6801	36.0647	512
11	67313605	67314392	ko-myod_merge_q0.0000001_peak_1474	336	.	12.1866	37.1965	33.6174	500
11	67498091	67498460	ko-myod_merge_q0.0000001_peak_1475	227	.	10.7155	26.1191	22.7319	183
11	67860957	67861586	ko-myod_merge_q0.0000001_peak_1476	142	.	8.0049	17.4093	14.2293	71
11	67897162	67897456	ko-myod_merge_q0.0000001_peak_1477	359	.	7.01184	39.5513	35.9391	148
11	67966216	67966712	ko-myod_merge_q0.0000001_peak_1478	408	.	16.8558	44.4853	40.805	387
11	68022829	68023375	ko-myod_merge_q0.0000001_peak_1479	106	.	5.49252	13.6665	10.6037	420
11	68030718	68031180	ko-myod_merge_q0.0000001_peak_1480	198	.	7.44771	23.1572	19.8318	296
11	68035319	68036556	ko-myod_merge_q0.0000001_peak_1481	587	.	14.3074	62.6566	58.7679	236
11	68043964	68044370	ko-myod_merge_q0.0000001_peak_1482	103	.	7.28058	13.3868	10.3351	277
11	68083486	68083800	ko-myod_merge_q0.0000001_peak_1483	157	.	7.11601	19.0227	15.7989	209
11	68244181	68245343	ko-myod_merge_q0.0000001_peak_1484	528	.	13.1198	56.6319	52.8068	762
11	68270219	68271977	ko-myod_merge_q0.0000001_peak_1485	2337	.	21.8558	238.667	233.75	935
11	68691509	68691816	ko-myod_merge_q0.0000001_peak_1486	311	.	7.09691	34.6683	31.127	134
11	68719130	68719914	ko-myod_merge_q0.0000001_peak_1487	737	.	20.4957	77.8002	73.7717	338
11	69059240	69059917	ko-myod_merge_q0.0000001_peak_1488	462	.	9.8322	50.0291	46.2787	164
11	69096861	69097693	ko-myod_merge_q0.0000001_peak_1489	399	.	9.90023	43.6334	39.9641	579
11	69122380	69122975	ko-myod_merge_q0.0000001_peak_1490	172	.	6.26906	20.524	17.2601	149
11	69123913	69124455	ko-myod_merge_q0.0000001_peak_1491	78	.	4.34012	10.8362	7.88455	536
11	69295063	69295736	ko-myod_merge_q0.0000001_peak_1492	184	.	9.88563	21.7691	18.4744	200
11	69365209	69366541	ko-myod_merge_q0.0000001_peak_1493	322	.	9.6432	35.7672	32.2092	1177
11	69395833	69396290	ko-myod_merge_q0.0000001_peak_1494	153	.	6.53607	18.6001	15.3868	131
11	69409378	69409823	ko-myod_merge_q0.0000001_peak_1495	129	.	4.9155	16.0936	12.9527	80
11	69410866	69412104	ko-myod_merge_q0.0000001_peak_1496	476	.	8.54243	51.3829	47.6169	144
11	69414602	69415638	ko-myod_merge_q0.0000001_peak_1497	471	.	9.90373	50.8781	47.1175	547
11	69417293	69417996	ko-myod_merge_q0.0000001_peak_1498	333	.	9.41999	36.9248	33.3493	513
11	69419171	69419550	ko-myod_merge_q0.0000001_peak_1499	144	.	4.78028	17.6826	14.4951	51
11	69442655	69444193	ko-myod_merge_q0.0000001_peak_1500	197	.	8.81746	23.0919	19.7676	634
11	69456919	69458032	ko-myod_merge_q0.0000001_peak_1501	224	.	11.5715	25.8171	22.4352	594
11	69458953	69460989	ko-myod_merge_q0.0000001_peak_1502	7384	.	154.226	744.603	738.417	1093
11	69461309	69462261	ko-myod_merge_q0.0000001_peak_1503	267	.	12.6737	30.1981	26.7309	479
11	69463164	69463560	ko-myod_merge_q0.0000001_peak_1504	354	.	12.7696	39.0555	35.4484	191
11	69632871	69633188	ko-myod_merge_q0.0000001_peak_1505	174	.	9.00552	20.7557	17.4859	148
11	69663787	69664603	ko-myod_merge_q0.0000001_peak_1506	551	.	16.3288	58.9982	55.1479	430
11	69758810	69759264	ko-myod_merge_q0.0000001_peak_1507	142	.	5.61842	17.4628	14.2803	138
11	69795329	69796809	ko-myod_merge_q0.0000001_peak_1508	3441	.	36.1132	349.465	344.17	481
11	69797853	69798356	ko-myod_merge_q0.0000001_peak_1509	134	.	5.90734	16.6323	13.475	461
11	69799842	69800881	ko-myod_merge_q0.0000001_peak_1510	334	.	10.8908	36.9862	33.4102	344
11	69837806	69838332	ko-myod_merge_q0.0000001_peak_1511	299	.	6.3574	33.4509	29.9294	192
11	69880694	69880980	ko-myod_merge_q0.0000001_peak_1512	279	.	5.65248	31.4024	27.9144	179
11	69948306	69948977	ko-myod_merge_q0.0000001_peak_1513	579	.	12.0328	61.8008	57.9208	394
11	70075341	70075959	ko-myod_merge_q0.0000001_peak_1514	173	.	10.1917	20.6523	17.3849	212
11	70107166	70107544	ko-myod_merge_q0.0000001_peak_1515	219	.	8.36481	25.3405	21.9681	212
11	70189544	70189879	ko-myod_merge_q0.0000001_peak_1516	273	.	9.30369	30.8551	27.3769	234
11	70193592	70194172	ko-myod_merge_q0.0000001_peak_1517	235	.	7.39427	26.9402	23.535	364
11	70284643	70285374	ko-myod_merge_q0.0000001_peak_1518	147	.	8.5879	17.9386	14.7429	311
11	70431264	70432390	ko-myod_merge_q0.0000001_peak_1519	126	.	5.16192	15.7805	12.6488	920
11	70606660	70606949	ko-myod_merge_q0.0000001_peak_1520	177	.	7.80029	20.9904	17.7157	157
11	70621882	70622593	ko-myod_merge_q0.0000001_peak_1521	327	.	10.3609	36.3603	32.7922	374
11	70652140	70652516	ko-myod_merge_q0.0000001_peak_1522	119	.	6.30541	15.0485	11.9393	273
11	70655008	70656127	ko-myod_merge_q0.0000001_peak_1523	345	.	9.86271	38.1264	34.5337	296
11	70763646	70764930	ko-myod_merge_q0.0000001_peak_1524	732	.	23.3885	77.2296	73.2057	888
11	70822001	70822454	ko-myod_merge_q0.0000001_peak_1525	210	.	5.89931	24.3895	21.0374	277
11	71976636	71977564	ko-myod_merge_q0.0000001_peak_1526	5513	.	69.7714	557.19	551.378	478
11	71985097	71985838	ko-myod_merge_q0.0000001_peak_1527	142	.	6.80726	17.4287	14.248	618
11	72041997	72042300	ko-myod_merge_q0.0000001_peak_1528	160	.	6.46115	19.2965	16.0645	154
11	72333123	72333672	ko-myod_merge_q0.0000001_peak_1529	856	.	16.2353	89.7256	85.6	166
11	72378155	72379807	ko-myod_merge_q0.0000001_peak_1530	232	.	9.48122	26.6704	23.2703	458
11	72607817	72608438	ko-myod_merge_q0.0000001_peak_1531	171	.	9.70744	20.3737	17.1133	128
11	72792395	72792710	ko-myod_merge_q0.0000001_peak_1532	152	.	8.03068	18.4457	15.2354	197
11	73018621	73019367	ko-myod_merge_q0.0000001_peak_1533	129	.	4.9155	16.0936	12.9527	97
11	73036418	73037339	ko-myod_merge_q0.0000001_peak_1534	973	.	16.6746	101.574	97.3568	518
11	73160523	73160948	ko-myod_merge_q0.0000001_peak_1535	232	.	6.18576	26.6938	23.2932	277
11	73260907	73262278	ko-myod_merge_q0.0000001_peak_1536	1049	.	36.5744	109.26	104.991	756
11	74417037	74417381	ko-myod_merge_q0.0000001_peak_1537	143	.	8.91096	17.4882	14.3056	31
11	74448247	74448658	ko-myod_merge_q0.0000001_peak_1538	366	.	14.0949	40.2389	36.6159	166
11	74502286	74502779	ko-myod_merge_q0.0000001_peak_1539	275	.	12.4303	31.0634	27.5824	179
11	74638214	74638502	ko-myod_merge_q0.0000001_peak_1540	153	.	7.12999	18.5841	15.371	98
11	74830504	74830813	ko-myod_merge_q0.0000001_peak_1541	202	.	5.19457	23.5579	20.224	138
11	74896527	74897971	ko-myod_merge_q0.0000001_peak_1542	314	.	12.7822	35.0099	31.4619	799
11	74925832	74926363	ko-myod_merge_q0.0000001_peak_1543	195	.	7.52679	22.858	19.5386	128
11	75399052	75400234	ko-myod_merge_q0.0000001_peak_1544	490	.	15.2638	52.8738	49.0901	634
11	75458444	75461825	ko-myod_merge_q0.0000001_peak_1545	733	.	11.2038	77.3504	73.3254	1884
11	75462548	75463187	ko-myod_merge_q0.0000001_peak_1546	759	.	10.4002	80.0061	75.959	290
11	75510427	75510757	ko-myod_merge_q0.0000001_peak_1547	416	.	8.98823	45.3275	41.6361	126
11	75538046	75538765	ko-myod_merge_q0.0000001_peak_1548	180	.	6.71184	21.2835	18.0019	427
11	75550531	75553260	ko-myod_merge_q0.0000001_peak_1549	2558	.	41.7886	260.897	255.892	1362
11	75654304	75654602	ko-myod_merge_q0.0000001_peak_1550	168	.	4.57047	20.1282	16.8757	134
11	75732694	75733322	ko-myod_merge_q0.0000001_peak_1551	221	.	11.0263	25.4762	22.1005	476
11	75811926	75813687	ko-myod_merge_q0.0000001_peak_1552	706	.	12.5766	74.6583	70.6573	1198
11	75852408	75853684	ko-myod_merge_q0.0000001_peak_1553	357	.	8.39291	39.3763	35.7661	427
11	75864897	75865616	ko-myod_merge_q0.0000001_peak_1554	627	.	11.669	66.6329	62.7054	317
11	76154300	76155006	ko-myod_merge_q0.0000001_peak_1555	259	.	9.41149	29.3853	25.9331	537
11	76255585	76256516	ko-myod_merge_q0.0000001_peak_1556	328	.	12.4768	36.4403	32.8707	449
11	76285316	76287537	ko-myod_merge_q0.0000001_peak_1557	2349	.	39.5407	239.873	234.95	1493
11	76305343	76306195	ko-myod_merge_q0.0000001_peak_1558	581	.	15.6093	62.0712	58.1889	598
11	76309892	76311306	ko-myod_merge_q0.0000001_peak_1559	632	.	13.5582	67.1864	63.255	473
11	76349781	76350074	ko-myod_merge_q0.0000001_peak_1560	212	.	8.035	24.5727	21.2161	160
11	76398429	76399596	ko-myod_merge_q0.0000001_peak_1561	579	.	19.3452	61.7874	57.9076	603
11	76415648	76416324	ko-myod_merge_q0.0000001_peak_1562	122	.	7.37664	15.3346	12.2177	383
11	76469255	76470059	ko-myod_merge_q0.0000001_peak_1563	167	.	4.69775	20.033	16.7813	340
11	76493452	76494968	ko-myod_merge_q0.0000001_peak_1564	1101	.	20.6288	114.493	110.191	751
11	76589102	76589902	ko-myod_merge_q0.0000001_peak_1565	184	.	7.91384	21.7384	18.4454	635
11	76605378	76605932	ko-myod_merge_q0.0000001_peak_1566	130	.	6.42736	16.1642	13.0203	396
11	76854583	76855462	ko-myod_merge_q0.0000001_peak_1567	851	.	18.7153	89.2375	85.1156	570
11	76856855	76857290	ko-myod_merge_q0.0000001_peak_1568	117	.	5.68378	14.887	11.7834	273
11	77462143	77463004	ko-myod_merge_q0.0000001_peak_1569	1099	.	24.1026	114.261	109.96	588
11	77464491	77465116	ko-myod_merge_q0.0000001_peak_1570	285	.	7.93533	32.0728	28.5739	135
11	77763307	77763833	ko-myod_merge_q0.0000001_peak_1571	155	.	7.45103	18.7836	15.5656	140
11	78162168	78163195	ko-myod_merge_q0.0000001_peak_1572	574	.	10.7424	61.3175	57.443	502
11	78177619	78178543	ko-myod_merge_q0.0000001_peak_1573	237	.	5.50837	27.1954	23.7856	616
11	78206999	78207410	ko-myod_merge_q0.0000001_peak_1574	241	.	6.55479	27.577	24.16	274
11	78363257	78364728	ko-myod_merge_q0.0000001_peak_1575	473	.	8.23073	51.0902	47.3274	849
11	78523186	78523701	ko-myod_merge_q0.0000001_peak_1576	148	.	6.87234	18.0247	14.8273	329
11	78568547	78569200	ko-myod_merge_q0.0000001_peak_1577	459	.	14.4852	49.7282	45.9812	241
11	78697170	78697973	ko-myod_merge_q0.0000001_peak_1578	645	.	13.5026	68.4688	64.5253	549
11	78943067	78943725	ko-myod_merge_q0.0000001_peak_1579	208	.	8.34736	24.2419	20.8923	363
11	78973085	78973569	ko-myod_merge_q0.0000001_peak_1580	222	.	8.24645	25.5933	22.2152	279
11	79046778	79047906	ko-myod_merge_q0.0000001_peak_1581	912	.	17.6126	95.4667	91.2944	662
11	79306764	79307412	ko-myod_merge_q0.0000001_peak_1582	229	.	8.35772	26.3867	22.9924	170
11	79530589	79530992	ko-myod_merge_q0.0000001_peak_1583	410	.	13.8484	44.7577	41.0727	99
11	79593292	79594024	ko-myod_merge_q0.0000001_peak_1584	446	.	11.1147	48.4266	44.6949	317
11	79736585	79739808	ko-myod_merge_q0.0000001_peak_1585	934	.	13.8916	97.6307	93.4419	2479
11	79761728	79762694	ko-myod_merge_q0.0000001_peak_1586	575	.	14.1115	61.406	57.5299	404
11	79779645	79780569	ko-myod_merge_q0.0000001_peak_1587	265	.	8.95078	30.0018	26.5384	522
11	79790222	79791165	ko-myod_merge_q0.0000001_peak_1588	265	.	8.30149	29.9716	26.509	790
11	79792530	79793127	ko-myod_merge_q0.0000001_peak_1589	146	.	6.23972	17.8762	14.6825	193
11	79862643	79864403	ko-myod_merge_q0.0000001_peak_1590	1876	.	36.4516	192.326	187.606	1206
11	79868245	79870073	ko-myod_merge_q0.0000001_peak_1591	990	.	16.9606	103.329	99.0995	798
11	79871800	79872217	ko-myod_merge_q0.0000001_peak_1592	73	.	5.26241	10.2407	7.31637	365
11	79885843	79886466	ko-myod_merge_q0.0000001_peak_1593	263	.	7.22088	29.8201	26.3611	320
11	80078564	80079210	ko-myod_merge_q0.0000001_peak_1594	111	.	6.79519	14.2831	11.1993	131
11	80485420	80486350	ko-myod_merge_q0.0000001_peak_1595	129	.	4.82334	16.1378	12.9955	663
11	80488673	80490154	ko-myod_merge_q0.0000001_peak_1596	861	.	14.9604	90.3085	86.1778	873
11	80496325	80496825	ko-myod_merge_q0.0000001_peak_1597	146	.	6.23972	17.8762	14.6825	193
11	80498836	80499941	ko-myod_merge_q0.0000001_peak_1598	571	.	12.2127	61.0033	57.1327	683
11	80504779	80505496	ko-myod_merge_q0.0000001_peak_1599	184	.	7.91384	21.7384	18.4454	296
11	80508690	80509610	ko-myod_merge_q0.0000001_peak_1600	1080	.	30.764	112.364	108.075	451
11	80595410	80596117	ko-myod_merge_q0.0000001_peak_1601	277	.	11.8004	31.2076	27.7232	510
11	80711219	80711648	ko-myod_merge_q0.0000001_peak_1602	329	.	16.3955	36.508	32.9378	148
11	80753862	80754534	ko-myod_merge_q0.0000001_peak_1603	324	.	9.49743	35.9699	32.4081	197
11	80948905	80949593	ko-myod_merge_q0.0000001_peak_1604	389	.	14.2081	42.6013	38.9454	470
11	81262416	81263652	ko-myod_merge_q0.0000001_peak_1605	397	.	11.1716	43.4153	39.7483	812
11	81322850	81323844	ko-myod_merge_q0.0000001_peak_1606	1166	.	39.1733	121.03	116.687	485
11	81909088	81909512	ko-myod_merge_q0.0000001_peak_1607	151	.	7.04199	18.3943	15.1872	244
11	82139463	82139919	ko-myod_merge_q0.0000001_peak_1608	224	.	11.5715	25.8171	22.4352	286
11	82171499	82172349	ko-myod_merge_q0.0000001_peak_1609	266	.	10.2713	30.072	26.6072	555
11	82845474	82846147	ko-myod_merge_q0.0000001_peak_1610	188	.	6.36946	22.1126	18.8106	269
11	83582965	83583556	ko-myod_merge_q0.0000001_peak_1611	172	.	8.84921	20.4711	17.2081	137
11	84042515	84043455	ko-myod_merge_q0.0000001_peak_1612	220	.	7.36597	25.3924	22.0187	797
11	84062659	84063447	ko-myod_merge_q0.0000001_peak_1613	217	.	10.8282	25.13	21.7615	175
11	84179591	84180048	ko-myod_merge_q0.0000001_peak_1614	171	.	7.75534	20.3957	17.1349	268
11	85266142	85266849	ko-myod_merge_q0.0000001_peak_1615	165	.	7.70797	19.801	16.5555	328
11	85352476	85353003	ko-myod_merge_q0.0000001_peak_1616	339	.	8.31083	37.4854	33.9006	393
11	85430666	85431158	ko-myod_merge_q0.0000001_peak_1617	158	.	10.165	19.0726	15.8466	89
11	85574779	85575078	ko-myod_merge_q0.0000001_peak_1618	158	.	9.5434	19.047	15.8216	138
11	85737532	85738497	ko-myod_merge_q0.0000001_peak_1619	303	.	12.9161	33.9146	30.384	331
11	85739420	85740265	ko-myod_merge_q0.0000001_peak_1620	687	.	20.1516	72.7374	68.7537	252
11	86050335	86051908	ko-myod_merge_q0.0000001_peak_1621	336	.	12.5582	37.274	33.693	485
11	86543836	86544195	ko-myod_merge_q0.0000001_peak_1622	84	.	6.34757	11.4153	8.43952	270
11	86580267	86580778	ko-myod_merge_q0.0000001_peak_1623	125	.	6.59119	15.6396	12.5118	419
11	86587105	86587489	ko-myod_merge_q0.0000001_peak_1624	126	.	5.16192	15.7805	12.6488	126
11	86919729	86920574	ko-myod_merge_q0.0000001_peak_1625	692	.	13.421	73.2749	69.2872	662
11	87108890	87109482	ko-myod_merge_q0.0000001_peak_1626	219	.	6.53967	25.2876	21.9164	487
11	87427237	87427887	ko-myod_merge_q0.0000001_peak_1627	138	.	6.40912	16.9892	13.8207	188
11	87443368	87443749	ko-myod_merge_q0.0000001_peak_1628	216	.	7.07278	25.0574	21.6919	140
11	87448824	87449444	ko-myod_merge_q0.0000001_peak_1629	223	.	7.671	25.7096	22.3295	160
11	87462473	87462946	ko-myod_merge_q0.0000001_peak_1630	326	.	9.36125	36.1838	32.618	217
11	87471506	87471883	ko-myod_merge_q0.0000001_peak_1631	324	.	14.068	35.9759	32.4141	129
11	87573692	87574378	ko-myod_merge_q0.0000001_peak_1632	172	.	5.71331	20.5154	17.2517	454
11	87591829	87592318	ko-myod_merge_q0.0000001_peak_1633	776	.	13.9794	81.7039	77.6437	220
11	87772333	87772934	ko-myod_merge_q0.0000001_peak_1634	313	.	7.83919	34.8611	31.3162	207
11	87966436	87966788	ko-myod_merge_q0.0000001_peak_1635	126	.	6.88864	15.791	12.659	318
11	88394915	88395212	ko-myod_merge_q0.0000001_peak_1636	270	.	12.8425	30.4899	27.0173	173
11	88488413	88489285	ko-myod_merge_q0.0000001_peak_1637	192	.	7.61211	22.5655	19.2535	392
11	88495493	88496229	ko-myod_merge_q0.0000001_peak_1638	774	.	19.4249	81.5379	77.4789	529
11	88524247	88525620	ko-myod_merge_q0.0000001_peak_1639	695	.	12.4469	73.4981	69.5076	810
11	88548511	88548827	ko-myod_merge_q0.0000001_peak_1640	71	.	4.82052	10.0514	7.13586	274
11	88550524	88551980	ko-myod_merge_q0.0000001_peak_1641	953	.	20.7218	99.5577	95.3547	522
11	88552776	88553067	ko-myod_merge_q0.0000001_peak_1642	87	.	5.84104	11.6951	8.70826	273
11	88557118	88558145	ko-myod_merge_q0.0000001_peak_1643	954	.	23.0956	99.7022	95.4982	336
11	88559361	88559840	ko-myod_merge_q0.0000001_peak_1644	265	.	8.95078	30.0018	26.5384	273
11	88560649	88561575	ko-myod_merge_q0.0000001_peak_1645	179	.	8.16438	21.2428	17.9618	544
11	88572761	88573122	ko-myod_merge_q0.0000001_peak_1646	224	.	9.64814	25.8629	22.48	205
11	88595543	88596142	ko-myod_merge_q0.0000001_peak_1647	290	.	10.312	32.5804	29.0718	349
11	88598993	88600217	ko-myod_merge_q0.0000001_peak_1648	2866	.	39.3872	291.809	286.688	600
11	88604158	88606567	ko-myod_merge_q0.0000001_peak_1649	2871	.	59.6123	292.295	287.173	1330
11	88692161	88692546	ko-myod_merge_q0.0000001_peak_1650	184	.	8.9573	21.7411	18.4476	251
11	88717931	88718827	ko-myod_merge_q0.0000001_peak_1651	211	.	11.4943	24.5054	21.1502	617
11	88758080	88759082	ko-myod_merge_q0.0000001_peak_1652	1222	.	37.4445	126.602	122.225	636
11	88973989	88974453	ko-myod_merge_q0.0000001_peak_1653	146	.	7.47816	17.8768	14.6825	90
11	88999146	89000025	ko-myod_merge_q0.0000001_peak_1654	359	.	11.7508	39.5811	35.968	163
11	89023865	89026381	ko-myod_merge_q0.0000001_peak_1655	592	.	15.4089	63.1402	59.2467	1914
11	89206381	89207382	ko-myod_merge_q0.0000001_peak_1656	409	.	13.4317	44.6002	40.9172	594
11	89297519	89298330	ko-myod_merge_q0.0000001_peak_1657	459	.	11.1027	49.6836	45.9372	416
11	89528026	89528522	ko-myod_merge_q0.0000001_peak_1658	146	.	9.43934	17.8733	14.6802	154
11	90249173	90249575	ko-myod_merge_q0.0000001_peak_1659	124	.	7.01995	15.5927	12.4664	318
11	93995420	93995739	ko-myod_merge_q0.0000001_peak_1660	149	.	5.45199	18.1344	14.9331	61
11	94133539	94134424	ko-myod_merge_q0.0000001_peak_1661	176	.	6.24269	20.879	17.6066	182
11	94181655	94182188	ko-myod_merge_q0.0000001_peak_1662	188	.	7.44021	22.1601	18.8577	140
11	94189436	94189718	ko-myod_merge_q0.0000001_peak_1663	140	.	4.95639	17.2724	14.0964	130
11	94210925	94211734	ko-myod_merge_q0.0000001_peak_1664	111	.	4.55741	14.281	11.1979	72
11	94591671	94592258	ko-myod_merge_q0.0000001_peak_1665	163	.	7.60522	19.5882	16.3488	144
11	94916219	94916920	ko-myod_merge_q0.0000001_peak_1666	204	.	5.32777	23.7477	20.4104	273
11	94973107	94973862	ko-myod_merge_q0.0000001_peak_1667	210	.	9.80649	24.4479	21.0943	227
11	95075156	95075483	ko-myod_merge_q0.0000001_peak_1668	148	.	6.47283	18.0088	14.8119	135
11	95096890	95097213	ko-myod_merge_q0.0000001_peak_1669	74	.	3.95105	10.3375	7.41102	55
11	95100669	95101044	ko-myod_merge_q0.0000001_peak_1670	212	.	8.035	24.5727	21.2161	161
11	95125312	95127011	ko-myod_merge_q0.0000001_peak_1671	1278	.	17.2352	132.254	127.844	1181
11	95157565	95158412	ko-myod_merge_q0.0000001_peak_1672	1509	.	16.2586	155.506	150.963	316
11	95159753	95160611	ko-myod_merge_q0.0000001_peak_1673	592	.	11.4266	63.1235	59.2303	523
11	95161784	95162295	ko-myod_merge_q0.0000001_peak_1674	144	.	5.18622	17.6737	14.4863	239
11	95165789	95166495	ko-myod_merge_q0.0000001_peak_1675	226	.	7.23353	25.9941	22.6085	430
11	95309899	95310183	ko-myod_merge_q0.0000001_peak_1676	170	.	5.78719	20.3487	17.0894	149
11	95368713	95371550	ko-myod_merge_q0.0000001_peak_1677	2159	.	27.105	220.751	215.907	1257
11	95414006	95414682	ko-myod_merge_q0.0000001_peak_1678	1098	.	14.441	114.137	109.836	244
11	95508194	95508726	ko-myod_merge_q0.0000001_peak_1679	539	.	13.833	57.7581	53.9206	369
11	95538531	95538865	ko-myod_merge_q0.0000001_peak_1680	216	.	7.41835	25.0439	21.6789	188
11	95571547	95572218	ko-myod_merge_q0.0000001_peak_1681	161	.	6.66374	19.3551	16.1209	541
11	95779231	95779520	ko-myod_merge_q0.0000001_peak_1682	113	.	5.48339	14.405	11.317	156
11	95783478	95784542	ko-myod_merge_q0.0000001_peak_1683	1338	.	30.2872	138.301	133.856	544
11	95798324	95798747	ko-myod_merge_q0.0000001_peak_1684	241	.	10.5017	27.5208	24.1051	190
11	95805333	95805778	ko-myod_merge_q0.0000001_peak_1685	273	.	9.30369	30.8551	27.3769	320
11	95858885	95859199	ko-myod_merge_q0.0000001_peak_1686	205	.	6.53185	23.9233	20.5814	163
11	96408006	96409168	ko-myod_merge_q0.0000001_peak_1687	260	.	10.0204	29.5459	26.0911	586
11	96413310	96414237	ko-myod_merge_q0.0000001_peak_1688	431	.	8.24858	46.8925	43.1802	696
11	96829566	96830447	ko-myod_merge_q0.0000001_peak_1689	325	.	7.61592	36.1185	32.5542	770
11	96837176	96837752	ko-myod_merge_q0.0000001_peak_1690	134	.	6.65466	16.6535	13.4951	176
11	96840097	96840923	ko-myod_merge_q0.0000001_peak_1691	312	.	11.6327	34.7518	31.2092	310
11	96861743	96862031	ko-myod_merge_q0.0000001_peak_1692	131	.	6.1028	16.2814	13.134	157
11	96873626	96874551	ko-myod_merge_q0.0000001_peak_1693	708	.	15.19	74.8906	70.8876	300
11	96906530	96907057	ko-myod_merge_q0.0000001_peak_1694	435	.	10.9437	47.2987	43.581	363
11	96919261	96919735	ko-myod_merge_q0.0000001_peak_1695	124	.	5.66193	15.6184	12.4912	207
11	96977141	96978186	ko-myod_merge_q0.0000001_peak_1696	614	.	11.5126	65.4099	61.4944	741
11	96997351	96997908	ko-myod_merge_q0.0000001_peak_1697	214	.	7.93365	24.8457	21.4839	335
11	97152454	97153329	ko-myod_merge_q0.0000001_peak_1698	151	.	6.82392	18.373	15.1664	457
11	97187314	97188458	ko-myod_merge_q0.0000001_peak_1699	182	.	4.80683	21.5161	18.2286	997
11	97279597	97279970	ko-myod_merge_q0.0000001_peak_1700	73	.	5.26241	10.2407	7.31637	5
11	97280348	97281238	ko-myod_merge_q0.0000001_peak_1701	393	.	16.4545	43.0354	39.3752	511
11	97285660	97286525	ko-myod_merge_q0.0000001_peak_1702	636	.	14.7484	67.5709	63.6346	425
11	97309617	97310005	ko-myod_merge_q0.0000001_peak_1703	223	.	8.79366	25.765	22.3838	139
11	97401154	97401564	ko-myod_merge_q0.0000001_peak_1704	134	.	5.46235	16.6375	13.4793	310
11	97415577	97415876	ko-myod_merge_q0.0000001_peak_1705	153	.	6.18196	18.58	15.3671	103
11	97449821	97451064	ko-myod_merge_q0.0000001_peak_1706	193	.	5.54446	22.6879	19.3738	489
11	97721378	97721941	ko-myod_merge_q0.0000001_peak_1707	239	.	12.4946	27.3789	23.9659	246
11	97728019	97728731	ko-myod_merge_q0.0000001_peak_1708	254	.	7.37417	28.8434	25.4014	271
11	97736776	97737146	ko-myod_merge_q0.0000001_peak_1709	212	.	10.1847	24.5691	21.2129	165
11	97744863	97745168	ko-myod_merge_q0.0000001_peak_1710	248	.	6.04269	28.2607	24.83	165
11	97812007	97812421	ko-myod_merge_q0.0000001_peak_1711	101	.	5.99037	13.1668	10.1226	23
11	97813829	97814281	ko-myod_merge_q0.0000001_peak_1712	100	.	4.82235	13.0789	10.0391	35
11	97935879	97936343	ko-myod_merge_q0.0000001_peak_1713	114	.	6.27597	14.5657	11.4739	378
11	97937020	97938459	ko-myod_merge_q0.0000001_peak_1714	931	.	22.0628	97.3601	93.1733	844
11	97971014	97971911	ko-myod_merge_q0.0000001_peak_1715	282	.	8.76685	31.7571	28.2626	274
11	98059475	98059895	ko-myod_merge_q0.0000001_peak_1716	117	.	6.23515	14.9011	11.7965	91
11	98708890	98709582	ko-myod_merge_q0.0000001_peak_1717	141	.	6.02721	17.3445	14.1667	563
11	98775483	98775908	ko-myod_merge_q0.0000001_peak_1718	230	.	5.41953	26.4126	23.0176	361
11	98781867	98782459	ko-myod_merge_q0.0000001_peak_1719	136	.	6.34342	16.839	13.6747	64
11	98839677	98840363	ko-myod_merge_q0.0000001_peak_1720	152	.	6.46775	18.435	15.2255	285
11	98932132	98933343	ko-myod_merge_q0.0000001_peak_1721	613	.	11.8531	65.264	61.3497	994
11	98941014	98941437	ko-myod_merge_q0.0000001_peak_1722	119	.	4.59373	15.0445	11.9353	108
11	98941987	98942934	ko-myod_merge_q0.0000001_peak_1723	204	.	5.32777	23.7477	20.4104	565
11	99137400	99137769	ko-myod_merge_q0.0000001_peak_1724	113	.	5.48339	14.405	11.317	203
11	99472207	99472572	ko-myod_merge_q0.0000001_peak_1725	166	.	9.71627	19.857	16.6106	136
11	99580286	99582208	ko-myod_merge_q0.0000001_peak_1726	876	.	34.9398	91.792	87.6495	434
11	99590807	99591923	ko-myod_merge_q0.0000001_peak_1727	1309	.	45.0234	135.372	130.944	275
11	99634342	99635411	ko-myod_merge_q0.0000001_peak_1728	911	.	36.4331	95.3346	91.1632	455
11	99643478	99644230	ko-myod_merge_q0.0000001_peak_1729	370	.	18.8042	40.6378	37.0102	334
11	99657633	99659507	ko-myod_merge_q0.0000001_peak_1730	1731	.	55.8912	177.81	173.156	1108
11	99785449	99785993	ko-myod_merge_q0.0000001_peak_1731	142	.	9.98973	17.4535	14.2714	392
11	99809343	99809789	ko-myod_merge_q0.0000001_peak_1732	258	.	14.6908	29.329	25.8779	268
11	99846697	99847129	ko-myod_merge_q0.0000001_peak_1733	199	.	12.3403	23.2293	19.9015	211
11	99857906	99858914	ko-myod_merge_q0.0000001_peak_1734	353	.	18.2166	38.9786	35.3723	467
11	99948726	99949178	ko-myod_merge_q0.0000001_peak_1735	77	.	6.60754	10.7103	7.76685	413
11	99985195	99986811	ko-myod_merge_q0.0000001_peak_1736	1098	.	20.8213	114.139	109.839	1035
11	100046230	100046679	ko-myod_merge_q0.0000001_peak_1737	104	.	7.09435	13.5041	10.4474	141
11	100055936	100056402	ko-myod_merge_q0.0000001_peak_1738	285	.	7.17317	32.0709	28.572	359
11	100387773	100388607	ko-myod_merge_q0.0000001_peak_1739	443	.	13.0843	48.0649	44.3383	201
11	100390931	100391454	ko-myod_merge_q0.0000001_peak_1740	248	.	9.97833	28.2746	24.8434	423
11	100618584	100619609	ko-myod_merge_q0.0000001_peak_1741	337	.	9.78403	37.3205	33.7386	846
11	100628978	100629403	ko-myod_merge_q0.0000001_peak_1742	163	.	5.31905	19.5935	16.3539	115
11	100805327	100806427	ko-myod_merge_q0.0000001_peak_1743	244	.	7.22668	27.9053	24.481	230
11	100860233	100860634	ko-myod_merge_q0.0000001_peak_1744	115	.	5.94342	14.6847	11.5876	86
11	100861573	100862211	ko-myod_merge_q0.0000001_peak_1745	159	.	7.63765	19.1649	15.9362	536
11	100863048	100863559	ko-myod_merge_q0.0000001_peak_1746	370	.	14.3421	40.7017	37.0732	154
11	101415185	101415869	ko-myod_merge_q0.0000001_peak_1747	280	.	12.3222	31.5187	28.0285	378
11	101627693	101628357	ko-myod_merge_q0.0000001_peak_1748	133	.	5.04897	16.5164	13.3628	350
11	101645094	101645552	ko-myod_merge_q0.0000001_peak_1749	217	.	9.88391	25.1686	21.7991	115
11	101658429	101659778	ko-myod_merge_q0.0000001_peak_1750	187	.	8.04405	22.0185	18.7181	973
11	101668313	101668671	ko-myod_merge_q0.0000001_peak_1751	328	.	9.23377	36.4079	32.839	241
11	101687550	101688242	ko-myod_merge_q0.0000001_peak_1752	107	.	4.63227	13.8667	10.7983	534
11	101700273	101701065	ko-myod_merge_q0.0000001_peak_1753	264	.	6.24752	29.9411	26.4795	463
11	101771853	101772659	ko-myod_merge_q0.0000001_peak_1754	960	.	18.9948	100.253	96.0447	525
11	101784663	101785293	ko-myod_merge_q0.0000001_peak_1755	415	.	10.2264	45.2163	41.5262	302
11	101831803	101832617	ko-myod_merge_q0.0000001_peak_1756	280	.	8.2856	31.5264	28.0358	361
11	101984289	101985033	ko-myod_merge_q0.0000001_peak_1757	1807	.	23.9162	185.481	180.792	195
11	102136006	102136324	ko-myod_merge_q0.0000001_peak_1758	184	.	7.69595	21.7622	18.4676	66
11	102201151	102201712	ko-myod_merge_q0.0000001_peak_1759	201	.	6.70192	23.528	20.1949	176
11	102207732	102209308	ko-myod_merge_q0.0000001_peak_1760	1471	.	18.683	151.63	147.107	433
11	102214604	102215441	ko-myod_merge_q0.0000001_peak_1761	420	.	13.3293	45.7947	42.0967	235
11	102216397	102217084	ko-myod_merge_q0.0000001_peak_1762	144	.	4.78028	17.6826	14.4951	541
11	102244790	102245535	ko-myod_merge_q0.0000001_peak_1763	200	.	8.69112	23.3755	20.0448	160
11	102296668	102297087	ko-myod_merge_q0.0000001_peak_1764	169	.	7.90102	20.1968	16.9422	276
11	102374911	102375901	ko-myod_merge_q0.0000001_peak_1765	752	.	13.6999	79.2859	75.2453	632
11	102393926	102395676	ko-myod_merge_q0.0000001_peak_1766	1326	.	27.9332	137.075	132.637	738
11	102407303	102407853	ko-myod_merge_q0.0000001_peak_1767	103	.	5.73871	13.4419	10.388	459
11	102496009	102496341	ko-myod_merge_q0.0000001_peak_1768	126	.	7.60457	15.7384	12.6087	249
11	102637010	102637495	ko-myod_merge_q0.0000001_peak_1769	161	.	6.66374	19.3551	16.1209	227
11	102644029	102644313	ko-myod_merge_q0.0000001_peak_1770	252	.	6.47767	28.6403	25.2034	225
11	102924645	102925561	ko-myod_merge_q0.0000001_peak_1771	141	.	6.02721	17.3445	14.1667	98
11	102996306	102997048	ko-myod_merge_q0.0000001_peak_1772	198	.	6.75129	23.2133	19.8859	101
11	102998150	103000487	ko-myod_merge_q0.0000001_peak_1773	1050	.	18.8507	109.286	105.017	533
11	103002655	103004248	ko-myod_merge_q0.0000001_peak_1774	3329	.	65.7882	338.259	332.993	932
11	103005897	103006394	ko-myod_merge_q0.0000001_peak_1775	115	.	7.7844	14.6651	11.5689	341
11	103016710	103017415	ko-myod_merge_q0.0000001_peak_1776	143	.	9.52943	17.5458	14.3619	201
11	103051059	103051901	ko-myod_merge_q0.0000001_peak_1777	181	.	6.01116	21.4565	18.1713	642
11	103066455	103066795	ko-myod_merge_q0.0000001_peak_1778	161	.	6.33813	19.416	16.1803	198
11	103067140	103067918	ko-myod_merge_q0.0000001_peak_1779	157	.	6.3381	18.983	15.7601	284
11	103094108	103094608	ko-myod_merge_q0.0000001_peak_1780	179	.	5.56083	21.1896	17.9104	337
11	103115673	103116387	ko-myod_merge_q0.0000001_peak_1781	142	.	6.6038	17.4293	14.248	571
11	103158782	103159101	ko-myod_merge_q0.0000001_peak_1782	115	.	5.30087	14.6969	11.5991	106
11	103217925	103219207	ko-myod_merge_q0.0000001_peak_1783	348	.	11.5524	38.4833	34.8849	566
11	103226908	103227632	ko-myod_merge_q0.0000001_peak_1784	93	.	5.0958	12.3776	9.36327	76
11	103235472	103236576	ko-myod_merge_q0.0000001_peak_1785	1507	.	25.3525	155.248	150.706	512
11	103246143	103247112	ko-myod_merge_q0.0000001_peak_1786	809	.	11.7584	85.0864	80.9987	714
11	103267203	103268044	ko-myod_merge_q0.0000001_peak_1787	82	.	3.95761	11.1812	8.21576	20
11	103291879	103292729	ko-myod_merge_q0.0000001_peak_1788	201	.	10.2367	23.5089	20.176	231
11	103293818	103294828	ko-myod_merge_q0.0000001_peak_1789	1759	.	41.08	180.616	175.948	294
11	103311751	103312548	ko-myod_merge_q0.0000001_peak_1790	375	.	10.7796	41.1361	37.5002	456
11	103684889	103687174	ko-myod_merge_q0.0000001_peak_1791	2642	.	32.7796	269.331	264.295	619
11	103688760	103689064	ko-myod_merge_q0.0000001_peak_1792	119	.	5.92053	15.0387	11.93	127
11	103697513	103697937	ko-myod_merge_q0.0000001_peak_1793	78	.	4.34012	10.8362	7.88455	300
11	104001039	104001681	ko-myod_merge_q0.0000001_peak_1794	480	.	13.7729	51.801	48.0291	445
11	104003876	104004439	ko-myod_merge_q0.0000001_peak_1795	149	.	7.37428	18.1477	14.9457	175
11	104081997	104082464	ko-myod_merge_q0.0000001_peak_1796	264	.	11.4712	29.9599	26.4978	128
11	104613867	104614238	ko-myod_merge_q0.0000001_peak_1797	114	.	5.69595	14.5232	11.4325	305
11	104624884	104625176	ko-myod_merge_q0.0000001_peak_1798	319	.	7.44803	35.5053	31.9504	200
11	105289277	105289849	ko-myod_merge_q0.0000001_peak_1799	141	.	4.76824	17.3016	14.1247	154
11	105312476	105313646	ko-myod_merge_q0.0000001_peak_1800	222	.	6.00121	25.5904	22.2128	494
11	105314926	105315214	ko-myod_merge_q0.0000001_peak_1801	113	.	6.02865	14.4629	11.3737	191
11	105571543	105572500	ko-myod_merge_q0.0000001_peak_1802	365	.	15.6518	40.1671	36.5451	458
11	105589328	105589694	ko-myod_merge_q0.0000001_peak_1803	194	.	9.50471	22.7589	19.4427	184
11	105804636	105805761	ko-myod_merge_q0.0000001_peak_1804	771	.	28.79	81.2097	77.1529	559
11	105901427	105901741	ko-myod_merge_q0.0000001_peak_1805	291	.	12.567	32.6164	29.1073	126
11	105905293	105905838	ko-myod_merge_q0.0000001_peak_1806	129	.	7.53822	16.0888	12.9481	210
11	106161117	106161894	ko-myod_merge_q0.0000001_peak_1807	209	.	8.60881	24.279	20.9289	492
11	106487610	106488229	ko-myod_merge_q0.0000001_peak_1808	197	.	6.11191	23.0356	19.7123	461
11	106571887	106572237	ko-myod_merge_q0.0000001_peak_1809	127	.	6.13198	15.9316	12.7942	154
11	106597925	106598872	ko-myod_merge_q0.0000001_peak_1810	438	.	8.41236	47.5667	43.8463	395
11	106657943	106659348	ko-myod_merge_q0.0000001_peak_1811	423	.	10.9509	46.0397	42.3381	413
11	106674350	106675015	ko-myod_merge_q0.0000001_peak_1812	310	.	10.4122	34.6392	31.0985	221
11	106750819	106751468	ko-myod_merge_q0.0000001_peak_1813	743	.	24.033	78.421	74.3868	186
11	107233238	107233825	ko-myod_merge_q0.0000001_peak_1814	220	.	11.7124	25.4594	22.0838	180
11	107648538	107649278	ko-myod_merge_q0.0000001_peak_1815	218	.	10.5618	25.249	21.8786	704
11	107651802	107652732	ko-myod_merge_q0.0000001_peak_1816	383	.	14.6756	42.0449	38.3974	178
11	107714244	107714952	ko-myod_merge_q0.0000001_peak_1817	946	.	15.4126	98.8387	94.6406	266
11	107716368	107716834	ko-myod_merge_q0.0000001_peak_1818	245	.	6.9484	27.9818	24.5554	350
11	107728792	107729132	ko-myod_merge_q0.0000001_peak_1819	207	.	6.91204	24.1304	20.7837	142
11	107731238	107732069	ko-myod_merge_q0.0000001_peak_1820	137	.	4.94702	16.8917	13.7262	563
11	108101307	108102110	ko-myod_merge_q0.0000001_peak_1821	263	.	11.7525	29.8451	26.3854	296
11	109425504	109426019	ko-myod_merge_q0.0000001_peak_1822	185	.	5.12982	21.8316	18.5361	259
11	109442183	109442521	ko-myod_merge_q0.0000001_peak_1823	121	.	7.88821	15.2955	12.1798	36
11	109485498	109485836	ko-myod_merge_q0.0000001_peak_1824	140	.	7.66617	17.2754	14.0992	119
11	109560825	109562204	ko-myod_merge_q0.0000001_peak_1825	408	.	9.26453	44.5648	40.8828	900
11	109611176	109612009	ko-myod_merge_q0.0000001_peak_1826	263	.	5.19478	29.7891	26.3307	556
11	109620273	109620996	ko-myod_merge_q0.0000001_peak_1827	323	.	11.2578	35.8978	32.3377	449
11	109622395	109622977	ko-myod_merge_q0.0000001_peak_1828	124	.	7.00924	15.5724	12.4469	108
11	109648599	109649245	ko-myod_merge_q0.0000001_peak_1829	174	.	7.67403	20.7196	17.4507	243
11	109649872	109651339	ko-myod_merge_q0.0000001_peak_1830	918	.	19.0141	96.0085	91.8328	816
11	109671604	109672053	ko-myod_merge_q0.0000001_peak_1831	140	.	6.30623	17.1818	14.0078	165
11	109817120	109817882	ko-myod_merge_q0.0000001_peak_1832	369	.	7.98142	40.55	36.9234	79
11	109845731	109846355	ko-myod_merge_q0.0000001_peak_1833	228	.	11.4855	26.2721	22.8817	187
11	109860101	109861062	ko-myod_merge_q0.0000001_peak_1834	512	.	14.5534	55.0699	51.2621	426
11	109926309	109927509	ko-myod_merge_q0.0000001_peak_1835	280	.	12.6951	31.5331	28.0422	999
11	110029184	110029531	ko-myod_merge_q0.0000001_peak_1836	114	.	5.69595	14.5232	11.4325	137
11	110336941	110337302	ko-myod_merge_q0.0000001_peak_1837	87	.	5.84104	11.6951	8.70826	43
11	112173413	112173726	ko-myod_merge_q0.0000001_peak_1838	161	.	10.3502	19.38	16.145	128
11	112781294	112782438	ko-myod_merge_q0.0000001_peak_1839	1235	.	26.1685	127.901	123.516	606
11	112833685	112835074	ko-myod_merge_q0.0000001_peak_1840	695	.	18.5128	73.5261	69.5352	533
11	113060627	113061463	ko-myod_merge_q0.0000001_peak_1841	523	.	10.904	56.1405	52.3206	318
11	113062825	113063642	ko-myod_merge_q0.0000001_peak_1842	338	.	8.79593	37.3897	33.8066	291
11	113103161	113103601	ko-myod_merge_q0.0000001_peak_1843	183	.	6.1943	21.5933	18.3035	326
11	113469636	113470491	ko-myod_merge_q0.0000001_peak_1844	567	.	13.8285	60.6647	56.7967	309
11	113525634	113526358	ko-myod_merge_q0.0000001_peak_1845	126	.	5.30629	15.8242	12.6912	147
11	113683886	113684476	ko-myod_merge_q0.0000001_peak_1846	119	.	4.82074	15.1094	11.999	77
11	113817121	113817676	ko-myod_merge_q0.0000001_peak_1847	197	.	8.0342	23.024	19.7011	184
11	113927508	113927870	ko-myod_merge_q0.0000001_peak_1848	572	.	10.1907	61.0878	57.2164	189
11	114636924	114637520	ko-myod_merge_q0.0000001_peak_1849	409	.	8.78095	44.5849	40.9023	236
11	114703868	114704594	ko-myod_merge_q0.0000001_peak_1850	539	.	14.4241	57.7435	53.9064	389
11	114795001	114795854	ko-myod_merge_q0.0000001_peak_1851	354	.	8.29795	39.0498	35.4428	272
11	114844287	114844650	ko-myod_merge_q0.0000001_peak_1852	585	.	10.8834	62.476	58.5899	175
11	115071545	115072321	ko-myod_merge_q0.0000001_peak_1853	1186	.	17.6331	122.998	118.643	523
11	115187560	115187863	ko-myod_merge_q0.0000001_peak_1854	139	.	5.91956	17.0709	13.9009	97
11	115286017	115286902	ko-myod_merge_q0.0000001_peak_1855	470	.	14.6656	50.8532	47.0929	306
11	115290878	115291510	ko-myod_merge_q0.0000001_peak_1856	245	.	7.57363	27.9491	24.5233	450
11	115366674	115367945	ko-myod_merge_q0.0000001_peak_1857	350	.	10.7838	38.6249	35.0242	900
11	115373971	115374603	ko-myod_merge_q0.0000001_peak_1858	419	.	9.40077	45.6022	41.9078	273
11	115430279	115431214	ko-myod_merge_q0.0000001_peak_1859	729	.	20.0992	76.9655	72.9445	358
11	115564252	115564635	ko-myod_merge_q0.0000001_peak_1860	172	.	5.71331	20.5154	17.2517	105
11	115603645	115604151	ko-myod_merge_q0.0000001_peak_1861	140	.	7.37799	17.205	14.03	375
11	115627781	115628112	ko-myod_merge_q0.0000001_peak_1862	270	.	8.29721	30.4929	27.0202	198
11	115686026	115686618	ko-myod_merge_q0.0000001_peak_1863	456	.	13.6694	49.4004	45.6572	225
11	115697694	115698168	ko-myod_merge_q0.0000001_peak_1864	122	.	8.20883	15.3696	12.2519	33
11	115705124	115705847	ko-myod_merge_q0.0000001_peak_1865	179	.	8.16438	21.2428	17.9618	520
11	115708158	115709208	ko-myod_merge_q0.0000001_peak_1866	207	.	8.26375	24.0557	20.7105	709
11	115868872	115869972	ko-myod_merge_q0.0000001_peak_1867	1147	.	19.7717	119.049	114.718	534
11	115954616	115955561	ko-myod_merge_q0.0000001_peak_1868	905	.	14.081	94.6735	90.5085	510
11	116019232	116019641	ko-myod_merge_q0.0000001_peak_1869	155	.	7.1944	18.7222	15.5057	246
11	116087166	116087575	ko-myod_merge_q0.0000001_peak_1870	232	.	7.85364	26.6934	23.2928	130
11	116218593	116220060	ko-myod_merge_q0.0000001_peak_1871	1790	.	20.256	183.758	179.076	580
11	116285467	116286679	ko-myod_merge_q0.0000001_peak_1872	1952	.	23.694	199.962	195.208	512
11	116287287	116287709	ko-myod_merge_q0.0000001_peak_1873	117	.	6.64725	14.8773	11.7745	60
11	116387304	116387882	ko-myod_merge_q0.0000001_peak_1874	200	.	5.23324	23.3539	20.024	331
11	116433560	116433908	ko-myod_merge_q0.0000001_peak_1875	99	.	6.55497	12.9927	9.95579	324
11	116522688	116523808	ko-myod_merge_q0.0000001_peak_1876	411	.	11.2183	44.8292	41.1433	478
11	116615896	116617233	ko-myod_merge_q0.0000001_peak_1877	840	.	15.7417	88.2007	84.0873	153
11	116658099	116658470	ko-myod_merge_q0.0000001_peak_1878	505	.	11.5737	54.3438	50.5432	178
11	116807829	116808190	ko-myod_merge_q0.0000001_peak_1879	134	.	7.3013	16.5875	13.4315	183
11	116814375	116814697	ko-myod_merge_q0.0000001_peak_1880	115	.	6.10306	14.6217	11.5266	219
11	116824961	116825920	ko-myod_merge_q0.0000001_peak_1881	307	.	9.76449	34.3032	30.767	692
11	116826472	116826904	ko-myod_merge_q0.0000001_peak_1882	75	.	4.30851	10.4523	7.51834	426
11	116853231	116854248	ko-myod_merge_q0.0000001_peak_1883	1085	.	18.3501	112.843	108.551	650
11	116922145	116922577	ko-myod_merge_q0.0000001_peak_1884	373	.	10.985	41.0197	37.3856	280
11	117080699	117082416	ko-myod_merge_q0.0000001_peak_1885	364	.	9.13312	40.1197	36.4983	964
11	117082982	117084206	ko-myod_merge_q0.0000001_peak_1886	744	.	22.1288	78.4444	74.4102	413
11	117100996	117101934	ko-myod_merge_q0.0000001_peak_1887	263	.	11.0393	29.7698	26.312	213
11	117114414	117115391	ko-myod_merge_q0.0000001_peak_1888	555	.	9.34642	59.3859	55.5313	493
11	117127535	117128434	ko-myod_merge_q0.0000001_peak_1889	457	.	12.8183	49.535	45.7904	355
11	117153540	117154707	ko-myod_merge_q0.0000001_peak_1890	496	.	13.8687	53.4763	49.6853	470
11	117168224	117168850	ko-myod_merge_q0.0000001_peak_1891	288	.	9.21299	32.3469	28.8439	362
11	117231929	117232451	ko-myod_merge_q0.0000001_peak_1892	108	.	6.60772	13.9368	10.8659	90
11	117235356	117236114	ko-myod_merge_q0.0000001_peak_1893	202	.	6.71089	23.554	20.2202	404
11	117237945	117241478	ko-myod_merge_q0.0000001_peak_1894	5025	.	82.4339	508.215	502.533	1633
11	117251662	117252101	ko-myod_merge_q0.0000001_peak_1895	100	.	4.82235	13.0789	10.0391	135
11	117255950	117256631	ko-myod_merge_q0.0000001_peak_1896	177	.	7.5751	20.9976	17.7224	480
11	117259330	117261189	ko-myod_merge_q0.0000001_peak_1897	460	.	7.95375	49.8221	46.0736	184
11	117264617	117266696	ko-myod_merge_q0.0000001_peak_1898	693	.	14.1456	73.347	69.3581	1391
11	117268553	117269457	ko-myod_merge_q0.0000001_peak_1899	157	.	6.71309	19.0234	15.7991	178
11	117275979	117276437	ko-myod_merge_q0.0000001_peak_1900	80	.	5.27182	10.9721	8.01508	77
11	117292527	117293061	ko-myod_merge_q0.0000001_peak_1901	169	.	6.29706	20.1707	16.9171	199
11	117295250	117297235	ko-myod_merge_q0.0000001_peak_1902	2688	.	28.4209	273.941	268.888	1217
11	117305521	117306127	ko-myod_merge_q0.0000001_peak_1903	373	.	13.0175	40.936	37.303	397
11	117307904	117308331	ko-myod_merge_q0.0000001_peak_1904	109	.	5.64146	14.0076	10.9332	320
11	117310565	117311790	ko-myod_merge_q0.0000001_peak_1905	759	.	15.8965	80.0052	75.9581	889
11	117312252	117313132	ko-myod_merge_q0.0000001_peak_1906	349	.	11.0063	38.5229	34.9238	388
11	117314135	117315629	ko-myod_merge_q0.0000001_peak_1907	351	.	9.44559	38.743	35.1405	1068
11	117316651	117320632	ko-myod_merge_q0.0000001_peak_1908	1434	.	23.5311	147.923	143.423	1173
11	117353078	117353734	ko-myod_merge_q0.0000001_peak_1909	174	.	7.4696	20.7631	17.4931	565
11	117393974	117394271	ko-myod_merge_q0.0000001_peak_1910	71	.	4.38343	10.0319	7.11823	250
11	117498151	117498727	ko-myod_merge_q0.0000001_peak_1911	161	.	7.53117	19.434	16.1975	391
11	117728859	117729957	ko-myod_merge_q0.0000001_peak_1912	421	.	13.6951	45.87	42.1707	355
11	117736287	117736650	ko-myod_merge_q0.0000001_peak_1913	139	.	7.11091	17.1456	13.973	215
11	117780267	117781607	ko-myod_merge_q0.0000001_peak_1914	269	.	8.65992	30.3771	26.9072	613
11	117810174	117810737	ko-myod_merge_q0.0000001_peak_1915	75	.	3.83394	10.5228	7.58537	558
11	117832067	117832496	ko-myod_merge_q0.0000001_peak_1916	301	.	10.7947	33.6335	30.1078	263
11	117848738	117849061	ko-myod_merge_q0.0000001_peak_1917	211	.	7.60566	24.5406	21.1849	162
11	117923136	117923601	ko-myod_merge_q0.0000001_peak_1918	111	.	4.75301	14.2293	11.149	230
11	117930574	117931234	ko-myod_merge_q0.0000001_peak_1919	184	.	8.39594	21.7126	18.4205	532
11	117939799	117940303	ko-myod_merge_q0.0000001_peak_1920	502	.	16.598	54.0537	50.2573	226
11	117941659	117942073	ko-myod_merge_q0.0000001_peak_1921	320	.	8.40655	35.6409	32.0839	186
11	117949547	117950201	ko-myod_merge_q0.0000001_peak_1922	226	.	6.48277	25.9922	22.607	162
11	117986424	117987223	ko-myod_merge_q0.0000001_peak_1923	294	.	12.3843	32.9401	29.4262	568
11	118133672	118134434	ko-myod_merge_q0.0000001_peak_1924	624	.	18.2799	66.3484	62.4235	392
11	118321890	118322196	ko-myod_merge_q0.0000001_peak_1925	99	.	6.09331	12.9645	9.92888	204
11	118324523	118324942	ko-myod_merge_q0.0000001_peak_1926	117	.	5.85041	14.8789	11.776	98
11	118327205	118327722	ko-myod_merge_q0.0000001_peak_1927	269	.	7.73435	30.4371	26.9661	403
11	118335956	118336384	ko-myod_merge_q0.0000001_peak_1928	145	.	7.93486	17.773	14.5825	265
11	118337445	118338185	ko-myod_merge_q0.0000001_peak_1929	224	.	9.3725	25.8777	22.4945	375
11	118345452	118346062	ko-myod_merge_q0.0000001_peak_1930	291	.	12.567	32.6164	29.1073	277
11	118348990	118350019	ko-myod_merge_q0.0000001_peak_1931	563	.	14.2399	60.2571	56.3932	541
11	118355026	118355782	ko-myod_merge_q0.0000001_peak_1932	177	.	7.80029	20.9904	17.7157	160
11	118362827	118364450	ko-myod_merge_q0.0000001_peak_1933	1242	.	13.7483	128.643	124.254	701
11	118364783	118366726	ko-myod_merge_q0.0000001_peak_1934	2643	.	40.9624	269.354	264.318	543
11	118379352	118379713	ko-myod_merge_q0.0000001_peak_1935	1773	.	19.8692	182.027	177.352	201
11	118438703	118439185	ko-myod_merge_q0.0000001_peak_1936	105	.	5.2943	13.5725	10.5138	354
11	118727726	118729889	ko-myod_merge_q0.0000001_peak_1937	387	.	10.7777	42.3944	38.7414	1716
11	118752100	118753099	ko-myod_merge_q0.0000001_peak_1938	1804	.	27.6739	185.123	180.435	507
11	119083626	119084322	ko-myod_merge_q0.0000001_peak_1939	223	.	7.671	25.7096	22.3295	393
11	119085710	119086635	ko-myod_merge_q0.0000001_peak_1940	82	.	3.95761	11.1812	8.21576	850
11	119126216	119127428	ko-myod_merge_q0.0000001_peak_1941	286	.	9.84231	32.1198	28.6202	667
11	119151887	119152885	ko-myod_merge_q0.0000001_peak_1942	1122	.	14.3043	116.53	112.215	413
11	119209112	119211101	ko-myod_merge_q0.0000001_peak_1943	2711	.	31.3766	276.168	271.108	873
11	119215044	119216572	ko-myod_merge_q0.0000001_peak_1944	2807	.	25.7101	285.884	280.787	317
11	119248944	119249462	ko-myod_merge_q0.0000001_peak_1945	73	.	3.45277	10.2287	7.30564	62
11	119516826	119517767	ko-myod_merge_q0.0000001_peak_1946	252	.	8.88079	28.7196	25.2805	489
11	119551263	119552070	ko-myod_merge_q0.0000001_peak_1947	234	.	8.5455	26.8316	23.4287	570
11	119553172	119553456	ko-myod_merge_q0.0000001_peak_1948	108	.	6.16637	13.9266	10.8558	159
11	119621131	119621720	ko-myod_merge_q0.0000001_peak_1949	423	.	14.1254	46.049	42.347	209
11	119625014	119626054	ko-myod_merge_q0.0000001_peak_1950	778	.	24.4358	81.9348	77.872	491
11	119664707	119665823	ko-myod_merge_q0.0000001_peak_1951	875	.	20.0315	91.6616	87.5202	635
11	119676285	119677649	ko-myod_merge_q0.0000001_peak_1952	366	.	7.76224	40.224	36.6014	521
11	119734935	119735284	ko-myod_merge_q0.0000001_peak_1953	238	.	11.3335	27.2243	23.8138	130
11	119795092	119795476	ko-myod_merge_q0.0000001_peak_1954	85	.	4.89981	11.5727	8.59085	172
11	119796258	119797551	ko-myod_merge_q0.0000001_peak_1955	347	.	9.71451	38.3209	34.7261	129
11	119817386	119818041	ko-myod_merge_q0.0000001_peak_1956	115	.	5.94342	14.6847	11.5876	118
11	119856297	119856987	ko-myod_merge_q0.0000001_peak_1957	204	.	7.30571	23.7728	20.4346	153
11	119862410	119863713	ko-myod_merge_q0.0000001_peak_1958	222	.	8.24645	25.5933	22.2152	220
11	119867807	119868607	ko-myod_merge_q0.0000001_peak_1959	277	.	10.5347	31.2281	27.7433	397
11	119931762	119932614	ko-myod_merge_q0.0000001_peak_1960	550	.	13.4248	58.8704	55.0222	398
11	119933479	119934858	ko-myod_merge_q0.0000001_peak_1961	180	.	5.29411	21.3708	18.0873	287
11	119942460	119942821	ko-myod_merge_q0.0000001_peak_1962	217	.	7.46358	25.1641	21.7951	185
11	119969528	119970348	ko-myod_merge_q0.0000001_peak_1963	301	.	10.5518	33.7235	30.1963	344
11	119975931	119976627	ko-myod_merge_q0.0000001_peak_1964	651	.	8.76508	69.0782	65.1282	199
11	119988628	119989549	ko-myod_merge_q0.0000001_peak_1965	170	.	6.51419	20.3156	17.0571	291
11	120189556	120189905	ko-myod_merge_q0.0000001_peak_1966	87	.	4.14897	11.7767	8.78661	255
11	120243023	120243830	ko-myod_merge_q0.0000001_peak_1967	119	.	6.51127	15.0428	11.9338	583
11	120252255	120253397	ko-myod_merge_q0.0000001_peak_1968	204	.	5.33606	23.782	20.4437	411
11	120256384	120257400	ko-myod_merge_q0.0000001_peak_1969	559	.	7.35781	59.7746	55.9166	481
11	120261210	120262772	ko-myod_merge_q0.0000001_peak_1970	191	.	5.81274	22.4529	19.1445	941
11	120267366	120270160	ko-myod_merge_q0.0000001_peak_1971	1218	.	17.166	126.21	121.836	2229
11	120315421	120316481	ko-myod_merge_q0.0000001_peak_1972	790	.	14.4053	83.1316	79.0591	567
11	120353562	120354134	ko-myod_merge_q0.0000001_peak_1973	98	.	3.96767	12.8691	9.83641	113
11	120491435	120492856	ko-myod_merge_q0.0000001_peak_1974	229	.	7.52381	26.3156	22.9238	600
11	120554660	120555918	ko-myod_merge_q0.0000001_peak_1975	1978	.	22.2718	202.599	197.834	574
11	120824330	120824658	ko-myod_merge_q0.0000001_peak_1976	420	.	8.49229	45.7101	42.0133	155
11	120964209	120964629	ko-myod_merge_q0.0000001_peak_1977	126	.	6.88864	15.791	12.659	365
11	121090669	121091269	ko-myod_merge_q0.0000001_peak_1978	681	.	19.8766	72.1778	68.1994	324
11	121203973	121204841	ko-myod_merge_q0.0000001_peak_1979	1521	.	19.9464	156.699	152.149	570
11	121231848	121232135	ko-myod_merge_q0.0000001_peak_1980	111	.	6.32081	14.2356	11.1541	166
11	121236809	121237467	ko-myod_merge_q0.0000001_peak_1981	209	.	4.74314	24.2497	20.9	73
11	121407183	121407832	ko-myod_merge_q0.0000001_peak_1982	216	.	9.8127	25.0333	21.6687	170
11	121501754	121502744	ko-myod_merge_q0.0000001_peak_1983	803	.	17.2065	84.4311	80.3478	615
12	3110580	3110957	ko-myod_merge_q0.0000001_peak_1984	257	.	9.59253	29.2116	25.7624	207
12	3319197	3319781	ko-myod_merge_q0.0000001_peak_1985	336	.	12.1866	37.1965	33.6174	236
12	3858669	3859214	ko-myod_merge_q0.0000001_peak_1986	145	.	6.95459	17.7445	14.5554	193
12	3968161	3968850	ko-myod_merge_q0.0000001_peak_1987	232	.	11.7298	26.692	23.2918	331
12	4285145	4285909	ko-myod_merge_q0.0000001_peak_1988	472	.	14.7486	51.0301	47.2678	131
12	4588171	4589079	ko-myod_merge_q0.0000001_peak_1989	264	.	10.8059	29.9349	26.4734	467
12	5108204	5109188	ko-myod_merge_q0.0000001_peak_1990	409	.	11.1558	44.6652	40.9813	808
12	5176856	5177640	ko-myod_merge_q0.0000001_peak_1991	429	.	7.39561	46.667	42.9587	218
12	5191155	5191804	ko-myod_merge_q0.0000001_peak_1992	410	.	13.8484	44.7577	41.0727	151
12	5203788	5204986	ko-myod_merge_q0.0000001_peak_1993	3024	.	34.5456	307.593	302.419	644
12	5207154	5208461	ko-myod_merge_q0.0000001_peak_1994	267	.	8.2078	30.2468	26.7785	810
12	5253962	5254275	ko-myod_merge_q0.0000001_peak_1995	185	.	5.43357	21.8914	18.5945	210
12	5331807	5332235	ko-myod_merge_q0.0000001_peak_1996	115	.	8.03226	14.6284	11.5331	212
12	8295257	8295673	ko-myod_merge_q0.0000001_peak_1997	199	.	7.10817	23.2562	19.9283	264
12	8450314	8451273	ko-myod_merge_q0.0000001_peak_1998	418	.	10.1444	45.5829	41.8894	298
12	8510659	8511239	ko-myod_merge_q0.0000001_peak_1999	322	.	9.90313	35.8387	32.2796	280
[truncated: 8,031 more rows]
