# Supplementary material for: Tcf12 is required to sustain myogenic genes synergism with MyoD by remodelling the chromatin landscape
Source: Commun Biol. 2022 Nov 9;5:1201. doi: 10.1038/s42003-022-04176-0 (PMC9646716; doi:10.1038/s42003-022-04176-0)
Supplement: Supplementary file 9 — Supplementary Data 7 [file 42003_2022_4176_MOESM9_ESM.xlsx]

## Sheet: Figure 1
Figure 1a
Body weight in male	Week	cKO						Ctrl
	2		4.5						9.3	10.9	10
	3	11.5	7.3	7.6	8.8	9.2	7.8	11.8	13	14.9	13.4	10	10.1	9.2
	4	16.4		11.4	13.1	10.1	8.3	19.5				15.6	14.5	10.8
	5	19.8	13.7					23.6	21.4	23.4	20
	6	20.1	15.7	18	20	20.8	15.2	23	24.5	26.3	23.1	22.8	22.2	21.6
	7	23	17	22.5	19.2	21.1	17.4	27.1	24.9	26.7	23.7	24.8	24.3	21.9
	8	24.06	19.2	20.3	22.4	22.5	18.8	28.24	26.2	28.1	26.3	25.54	25.79	24.6
Body weight in female	Week	cKO							Ctrl
	2	6	6					5.6	7.2	6.1	6.5	6.8	6.8	6.9	7.3	7.6					7	7.2
	3	7.2	9.3	5.3	5	5.4	6		8.2	6.9	7.9	7	7.2	7.8	10	10	5	7	7	6.6
	4	10.3	9.4	5.8	6.3	6.7	8.9	12.7	10.9	9.4	10.4	10.9	10.1	10.6	12.9	12.9	6.6	10	9.9	10	14.3	15.3
	5	14.8	11.8	12.8	14.6	14	12.3	13.2	15.5	13.1	15.9	17.5	15	16.2	17	17.1	14.6	15	14.2	15.3	15.5	16.1
	6	15.8	14.6	13.9	15.5	15	13.2	13.8	16.9	15.3	16.6	18	16.3	16.9	19	18.8	16.2	16.9	15.6	15.4	16.8	17.9
	7	16.6	15	13.4	16.8	17.5	14.5	14.4	17.3	15.3	17.4	18.9	16.4	17.1	20	19.1	17.3	19.3	17.1	16.8	17.7	18.8
	8	16.9	14.8	14.08	17.08	16.37	14.77	16.6	18.6	15.7	17.6	19.4	17.6	17.9	20	19.5	17.85	20.36	16.76	16.69	19.13	19.91
Figure 1b	cKO	Ctrl
Pax7+ cell number per area	18	39
	21	22
	18	28
	13	26
	10	34
	11	31
Figure 1c	cKO	Ctrl
Average myofiber number	470	685
	490	693
	627	695
	614	753
	620	774
	520	784
Figure 1d	cKO			Ctrl
EDU+/DAPI+ cell (%)	EDU	DAPI	%	EDU	DAPI	%
	27	66	40.9091	41	72	56.9444
	26	78	33.3333	35	55	63.6364
	19	56	33.9286	58	79	73.4177
	30	77	38.961	46	66	69.697
	21	63	33.3333	41	62	66.129
	21	59	35.5932	37	67	55.2239
Figure 1e	cKO					Ctrl
	DAPI	Myhc+ nuclei	Differentiation index	Number of myotube	Fusion index	DAPI	Myhc+ nuclei	Differentiation index	Number of myotube	Fusion index
	119	48	0.403361	42	1.14286	122	101	0.827869	44	2.29545
	115	42	0.365217	35	1.2	138	108	0.782609	68	1.58824
	122	42	0.344262	36	1.16667	110	79	0.718182	50	1.58
	96	27	0.28125	23	1.17391	108	93	0.861111	47	1.97872
	129	48	0.372093	42	1.14286	132	105	0.795455	51	2.05882
	150	49	0.326667	42	1.16667	136	109	0.801471	65	1.67692

## Sheet: Figure 2
Figure 2f	iKO			Ctrl
CTX-3d	DAPI	EDU+	%	DAPI	EDU+	%
Pax7+ Cell Proliferation Rate (%)	258	148	57.3643	230	158	68.6957
	320	152	47.5	218	147	67.4312
	269	120	44.6097	240	154	64.1667
	290	144	49.6552	300	177	59
	305	139	45.5738	280	164	58.5714
	280	155	55.3571	279	165	59.1398
Figure 2g	iKO			Ctrl
CTX-10d	DAPI	EDU+	%	DAPI	EDU+	%
Pax7+ Cell Proliferation Rate (%)	119	23	19.3277	106	23	21.6981
	138	27	19.5652	100	23	23
	110	18	16.3636	112	27	24.1071
	145	28	19.3103	126	32	25.3968
	129	29	22.4806	108	21	19.4444
	123	24	19.5122	109	27	24.7706

## Sheet: Figure S1
Figure S1d	cKO	Ctrl
	1839.66	2219.34
	5272.24	2991.07
	3323.75	3190.18
	3360.24	3876.99
	1267.05	2382.59
	2902.84	2921.6

## Sheet: Figure S2
Figure S2c	iKO			Ctrl
EDU+/DAPI+ cell (%)	EDU	DAPI	%	EDU	DAPI	%
	27	66	40.9091	41	72	56.9444
	26	78	33.3333	35	55	63.6364
	19	56	33.9286	58	79	73.4177
	30	77	38.961	46	66	69.697
	21	63	33.3333	41	62	66.129
	21	59	35.5932	37	67	55.2239
Figure S2d	iKO					Ctrl
	DAPI	Myhc+ nuclei	Differentiation index	Number of myotube	Fusion index	DAPI	Myhc+ nuclei	Differentiation index	Number of myotube	Fusion index
	146	101	0.691781	58	1.74138	99	81	0.818182	35	2.31429
	183	137	0.748634	81	1.69136	118	105	0.889831	46	2.28261
	169	127	0.751479	73	1.73973	106	92	0.867925	47	1.95745
	177	132	0.745763	79	1.67089	110	95	0.863636	49	1.93878
	133	97	0.729323	57	1.70175	102	85	0.833333	42	2.02381
	148	100	0.675676	60	1.66667	98	81	0.826531	42	1.92857
